# Supplementary material for: A parathyroid hormone/salt-inducible kinase signaling axis controls renal vitamin D activation and organismal calcium homeostasis
Source: J Clin Invest. 2023 May 1;133(9):e163627. doi: 10.1172/JCI163627 (PMC10145948; doi:10.1172/JCI163627)
Supplement: Supplemental table 1 [file jci-133-163627-s095.xlsx]

## Sheet: Suppl Table 1 - Primers
MOUSE PRIMERS
RT-qPCR
Hmbs	F	AGA AAA GTG CCG TGG GAA C
	R	TGT TGA GGT TTC CCC GAA T
Cyp27b1	F	AGA GCG CTG TAG TTT CTC ATC ATG
	R	CCA TCC GCC GTT AGC AAT
Cyp24a1	F	ACCCCCAAGGTCCGTGACATC
	R	CCAGTTGGTGGGTCCAGGTAAGG
TRPV5	F	CTCCATACTTGGTCACAGAGT
	R	GTAGATGAGGTTGTGTGAACT
Calbindin D28K	F	GACGGAAGTGGTTACCTGGA
	R	ATTTCCGGTGATAGCTCCAA
Sik1	F	AAACGAGGCTAGGCAGAAGT
	R	TGGACAATGTGGTGGTTGTG
Sik2	F	AGTCTTTGAAGGGCAGCAGT
	R	AGAGCTCCACAGACAAGGAC
Sik3	F	GAGCTCTTCGAAGGGAAGGA
	R	CATAGAGGACAACTCCAAGGC
genomic DNA
Sik1 WT	F	GACCAGTCTTCTGGGTTGGA
	R	GAGTGCTTGCTTCCCTGATG
Sik2 WT	F	ACTGTGTGGAGGGAGAATGG
	R	CAGAGCAGCTTAGGCAACTG
Sik3 WT	F	GCTTTCCTCCCTTTCCCTCT
	R	GAGAGTGAGACTCGGAGGTG
Sik1 Mutant	F	CACAACCACCACATTGTCCA
	R	TCCATGTTGCTGTCCAGGAG
Sik2 Mutant	F	CCAGTGTTTGCAGAGTGCAT
	R	CCAGGCACCACTCTCATCTA
Sik3 Mutant	F	GAGCTCTTCGAAGGGAAGGA
	R	CATAGAGGACAACTCCAAGGC
HUMAN PRIMERS
B-Actin	F	CTCTTCCAGCCTTCCTTCCT
	R	AGCACTGTGTTGGCGTACAG
Cyp27b1	F	GCTTTGGCCCAGATCCTAACA
	R	TCCGGGTCTTGGGTCTAACT
HUMAN CRTC2 GUIDE for CRISPR-Cas9
hCRTC2	F	CACCGTTGACCCACTGTTCCCGCCA
	R	AAACTGGCGGGAACAGTGGGTCAAC
