# Supplementary material for: A parathyroid hormone/salt-inducible kinase signaling axis controls renal vitamin D activation and organismal calcium homeostasis
Source: J Clin Invest. 2023 May 1;133(9):e163627. doi: 10.1172/JCI163627 (PMC10145948; doi:10.1172/JCI163627)
Supplement: Supplemental table 2 [file jci-133-163627-s096.xlsx]

## Sheet: Sheet1
Analyte	Manufacturer	Cat Number
Calcium	Stanbio	0150-250
Phosphate	Abcam	ab65622
Creatinine	Stanbio	0430-120
Urea Nitrogen Direct	Stanbio	0580-250
1,25-(OH)2-vitamin D	IDS	AC-62F1
intact PTH	Immunotopics	60-2305
intact FGF23	Immunotopics	60-6800
P1NP	IDS	AC-33F1
CTx	IDS	AC-06F1
