# Supplementary material for: A parathyroid hormone/salt-inducible kinase signaling axis controls renal vitamin D activation and organismal calcium homeostasis
Source: J Clin Invest. 2023 May 1;133(9):e163627. doi: 10.1172/JCI163627 (PMC10145948; doi:10.1172/JCI163627)
Supplement: Supplemental table 3 [file jci-133-163627-s097.xlsx]

## Sheet: PTH_vs_VEH_RPKM_log2FC_FDR_comp
ID	Name	Length	Pth-1	Pth-2	Pth-3	Pth-4	Pth-5	Pth-6	Pth-7	Pth-8	Veh-1	Veh-2	Veh-3	Veh-4	Veh-5	Veh-6	Veh-7	Veh-8	logFC	logCPM	PValue	FDR
ENSMUSG00000063889	Crem	7256	12.5896	13.1749	13.18	16.4449	13.2976	16.3878	11.5712	13.3516	2.12981	2.17045	1.85657	1.86663	1.77325	1.7743	2.11289	2.1908	2.852	5.86402	1.85093e-173	2.85951e-169	168.544
ENSMUSG00000028341	Nr4a3	6463	7.79685	10.6765	8.22181	11.6813	10.4572	15.8932	8.31734	10.321	0.143059	0.0929273	0.020042	0.0595923	0.079633	0.0203266	0.228281	0.229963	6.6336	5.13203	4.89637e-130	3.7822e-126	125.422
ENSMUSG00000023034	Nr4a1	2467	83.7468	78.6659	85.7287	68.1919	120.863	167.256	41.2883	35.4186	1.7133	1.59594	0.971354	1.40507	1.25173	0.852019	2.13216	2.12168	5.88349	6.77317	9.0533e-89	4.66215e-85	84.3314
ENSMUSG00000027520	Zdbf2	12855	0.623173	1.10303	0.791761	1.10182	0.844342	0.700322	0.488509	0.864005	0.0565122	0.0882494	0.0403054	0.0499346	0.045041	0.035768	0.0299402	0.0502681	4.0808	2.52513	6.83882e-72	2.64132e-68	67.5782
ENSMUSG00000022951	Rcan1	2501	165.63	199.426	205.964	268.792	253.655	264.147	122.432	168.525	22.4718	19.6381	29.4696	25.4351	23.5109	24.6353	46.7316	26.4576	2.98396	8.21632	3.20902e-67	9.91522e-64	63.0037
ENSMUSG00000066595	Mfsd7b	4077	13.3106	13.3988	15.222	14.4699	13.3732	14.675	13.7086	13.6685	5.81535	4.94312	6.40191	6.12466	5.28617	4.99447	5.71139	5.23044	1.38423	5.33468	7.91869e-66	2.03893e-62	61.6906
ENSMUSG00000048572	Tmem252	2460	263.327	366.187	311.57	563.328	323.348	349.188	263.445	317.273	80.8884	58.5398	70.0839	53.4663	54.7881	49.7179	45.7112	57.2383	2.60678	8.98353	5.34169e-62	1.17891e-58	57.9285
ENSMUSG00000025981	Coq10b	1727	70.0281	64.3215	73.7454	92.3047	72.5321	86.2659	57.4526	79.7774	24.2066	21.9478	21.6011	22.5988	27.5662	22.3642	21.3947	25.4063	1.73215	6.42468	5.74616e-61	1.10966e-57	56.9548
ENSMUSG00000022893	Adamts1	5916	13.825	17.4403	14.121	17.4029	14.6455	23.7244	14.7972	13.5977	4.3537	3.7111	4.54323	4.74162	4.78478	4.61884	4.51067	4.2053	1.93082	5.95716	1.78729e-60	3.06798e-57	56.5131
ENSMUSG00000035640	Dos	6380	6.37939	8.12179	7.33429	14.0847	8.34802	8.878	4.12419	4.62892	0.848819	0.711252	0.578628	0.704289	0.665519	0.586844	1.13614	0.911563	3.39436	4.79377	1.36044e-58	2.10174e-55	54.6774
ENSMUSG00000028035	Dnajb4	4309	29.2809	27.9023	29.2803	21.0557	31.135	34.5744	21.1318	21.8871	8.87409	8.53316	9.72463	9.14672	9.65973	7.75907	9.45307	9.73269	1.62214	6.29867	2.96201e-57	4.16001e-54	53.3809
ENSMUSG00000007589	Tinf2	1727	20.0508	28.1501	22.005	34.1597	24.4453	27.6934	17.7449	21.7473	6.95987	6.25976	6.0003	7.54531	6.66804	6.57994	6.83441	7.03445	1.92225	4.77963	1.15319e-55	1.48464e-52	51.8284
ENSMUSG00000019762	Iyd	1791	80.1507	87.7808	89.0077	104.525	83.6816	89.8505	77.1737	99.0439	33.6296	32.5277	39.1632	35.5182	36.4952	37.8121	32.5928	39.1831	1.36756	6.82196	2.19659e-53	2.61039e-50	49.5833
ENSMUSG00000001542	Ell2	3635	49.2483	53.335	51.0732	57.198	59.3375	56.2923	52.6224	72.2549	22.6015	19.4964	18.3518	18.648	20.7425	14.655	16.0764	16.7816	1.6716	7.10959	2.91956e-53	3.22173e-50	49.4919
ENSMUSG00000026826	Nr4a2	4745	4.58831	4.03488	4.51289	5.09704	9.50893	12.1611	3.00424	3.9373	0.180938	0.1547	0.150142	0.121753	0.162698	0.0553722	0.243339	0.422173	5.03604	3.88967	1.88957e-51	1.94613e-48	47.7108
ENSMUSG00000024423	Impact	3421	29.592	33.7316	37.0159	33.2784	32.6315	34.1009	23.1477	23.1582	10.7336	11.4894	11.4916	10.3388	11.5654	12.0964	12.7319	13.6191	1.44432	6.20148	1.84286e-49	1.77939e-46	45.7497
ENSMUSG00000006724	Cyp27b1	2564	39.6342	66.6173	61.8126	140.37	86.0183	63.6887	35.8565	61.1463	8.08786	9.1093	5.30452	4.28106	4.56658	3.25352	5.72919	5.89743	3.64493	6.62556	4.10749e-47	3.73274e-44	43.428
ENSMUSG00000006538	Ihh	2440	12.9473	14.4344	13.8955	18.4003	14.2761	17.2694	12.6883	11.7877	4.79077	4.92286	5.46792	4.18293	4.82501	5.061	3.47024	4.71406	1.682	4.57154	2.51987e-46	2.04892e-43	42.6885
ENSMUSG00000057967	Fgf18	1181	6.94725	6.75008	5.09257	15.1045	9.51113	12.1225	6.85938	7.17573	0.335524	0.621552	0.658077	0.271765	0.708159	0.556184	0.869052	1.03961	3.83682	2.52059	2.50303e-46	2.04892e-43	42.6885
ENSMUSG00000039728	Slc6a5	7050	0.320729	0.861972	0.787473	2.05644	1.28895	1.18829	0.703692	1.20206	0.0281031	0.0283967	0.0183733	0.0273153	0.0182506	0	0	0.0183318	5.90405	1.98943	4.80157e-46	3.70897e-43	42.4307
ENSMUSG00000003545	Fosb	3747	2.60347	2.12753	2.24009	2.71023	3.43565	5.3058	1.39104	1.47352	0.141003	0.0890474	0.0691387	0.119919	0.103016	0.0876505	0.0684781	0.275931	4.52089	2.4423	1.3722e-45	1.00948e-42	41.9959
ENSMUSG00000020917	Acly	6231	40.4876	44.6631	40.8259	55.4236	48.6223	46.5652	43.7197	46.7366	20.2017	19.2132	20.5388	24.539	21.9401	18.7115	22.9368	21.3325	1.17584	7.72161	6.79196e-43	4.7695e-40	39.3215
ENSMUSG00000026615	Eprs	4818	46.4751	58.901	48.7387	59.794	45.6062	41.9773	41.4482	51.2223	21.3973	20.8728	23.2689	24.0216	23.0201	20.8181	24.7641	23.7931	1.17115	7.451	1.54341e-42	1.0367e-39	38.9843
ENSMUSG00000028680	Plk3	3038	86.4434	95.7131	118.978	164.586	142.183	151.069	54.4262	45.0971	12.9563	7.60017	9.91312	5.68379	2.81644	4.19452	5.8277	4.40299	4.05278	7.46671	8.26105e-40	5.1129e-37	36.2913
ENSMUSG00000046962	Zbtb21	9441	3.29828	3.26681	3.29722	3.86385	3.84337	3.65535	3.05974	3.06011	1.70684	1.59744	1.61211	1.6182	1.5264	1.57238	1.81413	1.73852	1.10746	4.5985	8.27383e-40	5.1129e-37	36.2913
ENSMUSG00000026203	Dnajb2	1244	31.523	32.724	27.3079	38.2926	31.7553	29.45	28.2691	27.9202	13.0067	13.3035	14.4213	16.1509	14.3251	12.0388	15.5726	16.8821	1.15139	4.83475	2.5802e-39	1.53314e-36	35.8144
ENSMUSG00000085492	Trmt61b	4171	2.36979	3.49353	3.07402	4.22873	3.3436	4.57159	2.43904	3.44786	0.886686	0.86395	0.59005	0.892609	0.647808	0.834649	0.907376	0.945049	2.10132	3.17016	5.21157e-37	2.98198e-34	33.5255
ENSMUSG00000020593	Lpin1	5703	51.4067	53.2781	45.5212	65.4049	56.1337	77.175	74.9544	71.5859	22.5236	19.2251	14.752	18.403	18.2408	12.1972	11.2704	12.6225	1.99742	7.82705	7.62505e-37	4.20712e-34	33.376
ENSMUSG00000032786	Alas1	4660	105.792	112.64	92.2303	104.531	91.7185	138.466	113.804	104.706	45.4926	40.5691	36.6496	36.2692	34.417	30.1927	20.8271	30.521	1.70385	8.3957	3.10417e-36	1.65367e-33	32.7816
ENSMUSG00000001964	Emd	2791	18.4252	20.6494	20.6018	32.771	29.8905	26.6784	16.4476	25.4642	8.02162	7.8424	7.75054	9.36069	7.72187	8.143	8.73372	8.24242	1.59967	5.50894	8.20114e-36	4.22331e-33	32.3743
ENSMUSG00000022462	Slc38a2	4610	39.5892	30.106	38.465	40.2313	42.7771	30.0658	31.7804	29.3709	16.1739	19.7012	16.6059	18.5611	16.6765	17.1266	17.7135	20.0727	1.03562	6.94444	1.33512e-34	6.65362e-32	31.1769
ENSMUSG00000029135	Fosl2	5851	31.2033	26.8252	34.9039	33.8564	48.221	52.8804	13.738	13.4744	3.87156	3.77514	3.05509	4.04827	4.03528	3.06479	6.89598	5.79821	2.94965	6.75076	1.37991e-34	6.66197e-32	31.1764
ENSMUSG00000043993	2900052L18Rik	1586	3.29944	1.8128	3.08371	2.61177	2.34753	1.22199	1.82138	1.74063	6.28776	7.57363	7.35046	7.20427	8.43718	8.07606	10.5159	9.2081	-1.80237	3.03999	5.08223e-33	2.37926e-30	29.6236
ENSMUSG00000042622	Maff	2115	13.1652	13.1613	14.9995	23.3127	13.6951	42.1814	14.1332	11.3832	1.87354	1.7669	1.19426	1.76032	1.30796	1.42862	3.76086	2.5359	3.30943	4.46545	8.51369e-33	3.86847e-30	29.4125
ENSMUSG00000026628	Atf3	2234	3.47022	4.6214	4.61516	9.59992	4.63258	6.91228	3.03589	2.47148	0.798183	0.507809	0.405873	0.71834	0.287975	0.352831	0.602992	0.289255	3.3665	2.64976	4.35269e-32	1.92128e-29	28.7164
ENSMUSG00000019838	Slc16a10	5388	23.2373	31.3617	23.5147	30.9006	26.8558	24.8078	29.1961	32.6367	12.0121	13.6734	13.2705	14.4155	14.6267	10.5696	14.0247	11.6095	1.15366	6.79731	7.00912e-32	3.00789e-29	28.5217
ENSMUSG00000001419	Mef2d	6057	24.6704	24.0465	22.5106	30.1459	24.2021	21.2213	24.8724	20.6478	12.8116	12.5267	12.3394	13.5652	12.9049	11.5603	15.4516	12.6316	0.944371	6.81851	9.73731e-32	4.06572e-29	28.3909
ENSMUSG00000078650	G6pc	2409	518.28	565.059	537.21	674.402	619.967	725.851	527.174	576.61	295.861	300.558	205.401	254.818	252.474	191.875	251.049	206.037	1.33514	9.99741	1.04015e-31	4.22877e-29	28.3738
ENSMUSG00000018648	Dusp14	3203	7.44266	8.93545	8.41877	15.0809	9.29923	11.0085	7.2346	8.97973	3.29902	3.0418	3.45768	3.46707	3.45469	3.3017	3.46469	3.16743	1.58119	4.39491	3.11948e-31	1.23571e-28	27.9081
ENSMUSG00000066278	Vps37b	2508	13.9615	16.2315	14.441	18.7272	16.5059	16.6267	12.82	10.4698	6.58316	6.97122	7.07568	6.70575	7.00281	6.18091	7.49404	6.67324	1.18549	4.79117	4.17151e-31	1.61114e-28	27.7929
ENSMUSG00000080115	Mettl21b	2538	6.36367	6.53945	6.48415	9.9242	6.24085	4.87732	3.61249	4.50268	2.05569	1.41983	1.86284	1.46693	1.34345	1.16463	1.54175	1.47673	2.02313	3.3021	1.22024e-30	4.59793e-28	27.3374
ENSMUSG00000069114	Zbtb10	7408	13.0028	9.26163	13.8196	6.69189	13.1099	20.5244	8.8585	6.5865	2.77256	2.97268	2.84137	2.94613	3.15241	3.25412	3.13461	3.38451	1.96514	5.77227	4.75267e-29	1.74819e-26	25.7574
ENSMUSG00000003948	Mmd	5924	13.8608	12.4752	12.2499	13.0373	13.5605	14.0677	11.6288	14.4572	7.03455	7.34459	6.29727	7.43331	7.44983	7.07414	9.01998	8.24654	0.872901	5.94712	5.50593e-28	1.97817e-25	24.7037
ENSMUSG00000027397	Slc20a1	4703	31.9242	29.7746	30.186	32.9436	29.439	46.6196	23.888	16.3267	8.98725	9.50681	9.94277	9.486	8.53585	10.2655	14.8262	9.10968	1.6399	6.58145	6.26284e-28	2.19897e-25	24.6578
ENSMUSG00000038175	Mylip	3055	50.1183	38.5214	41.1476	39.1679	53.7475	66.3452	54.7606	38.8569	19.4776	18.8947	24.2103	21.411	19.0579	20.8559	17.9527	24.0076	1.26299	6.72701	2.18183e-27	7.49046e-25	24.1255
ENSMUSG00000022426	Josd1	3390	10.7292	11.7193	10.9763	11.411	9.75424	10.6964	8.76206	9.26086	5.61067	5.15747	6.26642	5.71848	6.47131	5.96787	5.35504	5.3945	0.909887	4.79079	9.1189e-27	3.06256e-24	23.5139
ENSMUSG00000037887	Dusp8	4862	1.67423	1.46491	1.672	2.01999	1.92092	2.1731	1.78242	1.76942	0.475417	0.535285	0.532832	0.580913	0.568972	0.378278	1.0159	0.478467	1.72489	2.57818	1.46484e-26	4.81495e-24	23.3174
ENSMUSG00000021690	Jmy	8769	11.6477	10.5291	12.0968	9.72942	12.1762	13.3606	12.1743	11.6703	5.95729	6.17932	7.09033	7.2104	7.1017	6.67415	6.51783	7.14066	0.85016	6.34656	2.58782e-26	8.32901e-24	23.0794
ENSMUSG00000005718	Tfap4	2106	1.50313	1.02389	1.067	1.14206	0.98882	0.564031	1.07347	1.15842	2.57145	3.20035	3.47508	3.59664	3.54354	2.43279	3.3505	3.68203	-1.54948	2.20701	5.82219e-26	1.79894e-23	22.745
ENSMUSG00000026202	Tuba4a	2049	187.001	256.078	207.242	348.074	231.815	226.518	159.738	207.58	100.208	102.753	88.2192	104.228	99.122	95.6909	88.8164	102.622	1.28073	8.39906	5.71351e-26	1.79894e-23	22.745
ENSMUSG00000022218	Tgm1	2990	20.7856	25.5909	15.694	31.0368	17.2641	34.8346	26.4843	25.3369	8.15037	5.91439	8.42604	7.94335	8.36981	8.326	4.37658	9.09862	1.76446	5.61895	2.0195e-25	6.11751e-23	22.2134
ENSMUSG00000040511	Pvr	5521	6.13158	5.06554	4.62078	6.02639	6.35505	6.16011	4.40188	4.06998	2.10531	1.946	1.78308	2.52299	2.19067	1.8084	3.26486	2.86756	1.2704	4.4203	3.20951e-25	9.53534e-23	22.0207
ENSMUSG00000007617	Homer1	11690	2.06136	2.70539	2.44239	2.27465	2.44538	2.85584	2.36365	2.54278	1.33892	1.09032	1.2521	1.29041	1.46388	1.06198	0.976745	1.22164	1.07818	4.44634	4.68072e-25	1.36438e-22	21.8651
ENSMUSG00000029313	Aff1	9435	18.5835	22.8891	18.1918	25.2231	21.2422	19.5142	27.4687	26.5514	10.8216	11.6843	11.2988	12.3619	11.7689	9.57258	12.1155	12.3418	1.02723	7.33797	4.99393e-25	1.42873e-22	21.8451
ENSMUSG00000015605	Srf	4086	10.1191	8.73159	8.28166	10.5628	9.26648	9.16507	9.22142	8.67327	5.46311	5.42219	5.11976	5.95407	5.32176	5.01562	6.46807	5.89896	0.784141	4.93476	1.27466e-24	3.58041e-22	21.4461
ENSMUSG00000090698	Apold1	3282	2.59833	3.5638	3.52407	2.99243	3.05718	3.37165	1.60726	1.56493	0.6238	0.935307	0.848545	0.410728	0.50965	0.480331	0.879528	0.610363	2.11893	2.54322	2.3499e-24	6.48278e-22	21.1882
ENSMUSG00000026048	Ercc5	4603	12.8983	12.2083	12.1328	13.7889	11.4885	12.1424	8.88147	8.73123	6.24123	6.42241	6.43014	6.62409	5.8142	6.22177	7.05156	6.35949	0.9025	5.37834	3.60813e-24	9.7793e-22	21.0097
ENSMUSG00000056501	Cebpb	1503	13.0239	14.6511	13.104	29.5158	23.1762	35.7723	12.242	9.26922	5.00919	3.15235	3.27491	2.13543	1.79774	3.40882	2.98755	2.88058	2.67412	4.0854	5.08427e-24	1.35426e-21	20.8683
ENSMUSG00000059213	Ddn	3738	3.00725	2.48227	2.66983	1.91245	1.97519	2.27461	1.84798	1.82058	5.17667	5.17719	4.12366	4.89417	4.09614	5.0784	6.04059	4.71941	-1.07885	3.7464	1.05794e-22	2.77019e-20	19.5575
ENSMUSG00000027787	Nmd3	2876	15.1177	20.1073	21.4407	20.0711	17.0269	18.912	13.6906	19.5773	9.27715	10.0005	9.16538	9.01708	10.4911	9.79798	8.38638	10.4254	0.986866	5.3387	1.14739e-22	2.95434e-20	19.5295
ENSMUSG00000005483	Dnajb1	2260	25.1555	20.7016	17.6634	18.7425	17.7587	20.1387	16.8109	17.215	10.6369	11.0728	10.8898	13.9743	11.2157	10.376	11.694	9.97888	0.829715	5.1178	3.47159e-22	8.79224e-20	19.0559
ENSMUSG00000020889	Nr1d1	3069	28.6076	21.3978	22.0951	22.0308	23.708	16.9893	30.8158	28.0108	47.0839	43.2269	42.5229	58.0625	51.5255	42.2278	58.608	50.7651	-0.970521	6.80724	1.21599e-21	3.02998e-19	18.5186
ENSMUSG00000078949	R3hdml	1089	0.652565	0.600028	0.728281	0.490804	0.753316	0.574089	0.518991	0.471633	2.36515	1.96091	2.02207	2.94724	1.9495	1.99046	2.17946	2.55156	-1.84266	0.739076	2.11012e-21	5.17449e-19	18.2861
ENSMUSG00000022237	Ankrd33b	15204	5.82132	6.33919	5.838	5.62029	6.01827	8.84073	7.86006	6.84913	3.09709	3.36206	3.92752	3.47046	3.65589	3.36117	3.51449	3.62965	0.986662	6.28712	2.76951e-21	6.68533e-19	18.1749
ENSMUSG00000038567	Cyp24a1	3548	5.37152	2.09952	5.23442	0.753221	3.85956	2.27307	3.6815	1.41141	20.4381	17.3037	66.5911	22.4342	30.3717	52.6519	158.252	37.8466	-3.99201	6.53832	2.97242e-21	7.06475e-19	18.1509
ENSMUSG00000018166	Erbb3	5988	12.8172	10.8141	11.8541	6.79487	11.2657	9.75152	11.3053	8.71668	17.801	17.4743	18.0518	21.1075	22.4007	19.767	19.7754	24.2486	-0.898716	6.50338	3.18402e-21	7.45302e-19	18.1277
ENSMUSG00000027221	Chst1	2677	4.3198	4.66213	4.09832	5.59043	4.10169	3.57314	3.70641	3.42949	1.99829	2.04409	1.52418	2.15808	1.6582	1.74212	2.37226	1.83455	1.17829	3.05912	3.58126e-21	8.25773e-19	18.0831
ENSMUSG00000048489	8430408G22Rik	1315	5.15849	3.27957	1.60831	3.75969	2.78333	2.51975	2.62653	5.41925	11.1996	9.64191	8.37275	19.8674	16.2424	11.6385	15.1221	14.9878	-1.91752	3.46396	3.91258e-21	8.88903e-19	18.0511
ENSMUSG00000038970	Lmtk2	8100	15.8559	17.1586	13.3407	18.4843	16.6487	16.6793	20.4597	18.0159	8.9524	8.83995	10.5144	10.2943	10.3648	8.53098	10.9921	10.7939	0.845335	6.78425	4.3126e-21	9.54167e-19	18.0204
ENSMUSG00000056749	Nfil3	2024	6.7349	6.74738	5.68178	8.41735	8.51165	15.3516	6.51559	7.83481	2.08829	2.30793	2.7199	2.72748	2.41569	2.27172	1.04587	2.04331	1.96498	3.44325	4.32337e-21	9.54167e-19	18.0204
ENSMUSG00000029009	Mthfr	6794	5.87654	8.10777	6.6539	5.94944	7.11484	6.82788	5.19464	5.56586	3.87855	4.01729	3.66059	3.72258	3.70244	3.61588	3.62561	3.55722	0.83575	5.11886	7.4981e-21	1.63152e-18	17.7874
ENSMUSG00000032788	Pdxk	5329	55.9844	44.3018	51.2708	70.9981	66.7046	74.5434	68.0654	57.4906	29.1235	32.3079	30.0433	35.7392	33.7663	32.6762	27.6979	32.6191	1.00701	7.9675	8.39535e-21	1.77671e-18	17.7504
ENSMUSG00000053907	Mat2a	2795	253.423	290.198	279.713	313.831	274.974	295.189	239.396	267.623	166.795	170.758	175.203	170.433	174.725	189.066	173.529	169.63	0.727641	9.30881	8.30453e-21	1.77671e-18	17.7504
ENSMUSG00000030499	Kctd15	4260	4.51924	5.03111	4.2975	8.81399	5.02171	5.01908	3.8917	4.80755	2.04638	2.13042	2.31089	1.8986	1.87262	1.97364	2.55985	2.12365	1.35082	3.98295	8.95248e-21	1.86901e-18	17.7284
ENSMUSG00000038552	Fndc4	2604	3.3989	4.81792	4.23859	6.8504	4.26514	3.60129	2.24278	3.18047	1.5978	1.15321	1.51717	0.936733	1.03764	1.05944	1.18243	1.29041	1.78683	2.82428	2.40081e-20	4.94534e-18	17.3058
ENSMUSG00000022010	Tsc22d1	8272	76.9905	107.849	88.0155	154.984	110.304	119.618	97.0361	120.447	60.2939	48.0162	55.1746	38.6139	45.2248	45.1189	50.8553	42.2778	1.24333	9.36973	2.54325e-20	5.16983e-18	17.2865
ENSMUSG00000025198	Erlin1	4725	31.4064	33.6603	35.9901	29.8775	30.3303	32.2317	28.4019	34.689	16.2834	17.5128	21.8901	20.7041	21.2539	20.6857	18.925	22.0049	0.743826	6.94976	2.58741e-20	5.19128e-18	17.2847
ENSMUSG00000036661	Dennd3	5854	4.5247	4.06301	3.39828	3.78906	3.93461	4.37863	4.09785	3.11464	6.03564	6.30387	7.46786	6.67787	6.58281	7.66366	6.9582	7.60556	-0.768136	4.98522	5.28369e-20	1.04651e-17	16.9803
ENSMUSG00000045838	A430105I19Rik	5027	2.21044	1.85877	1.93265	1.50181	1.78255	1.34314	1.61148	0.983386	3.32379	3.33196	3.22089	3.25615	3.37857	3.04449	3.99403	3.71496	-0.998256	3.6723	5.49504e-20	1.07459e-17	16.9688
ENSMUSG00000038418	Egr1	5024	33.2793	6.08689	8.39299	14.6946	23.1116	13.6261	4.82484	5.08599	1.9718	0.982918	1.186	2.2615	1.80554	1.49047	2.13227	2.71392	2.94065	5.28148	6.50756e-20	1.25669e-17	16.9008
ENSMUSG00000048546	Tob2	3992	44.6499	41.9197	47.764	63.2291	62.0614	62.3461	42.269	37.1022	28.6702	17.9033	23.6382	19.2155	11.7644	21.0614	18.431	18.2269	1.38915	7.14618	6.87432e-20	1.31113e-17	16.8824
ENSMUSG00000032014	Oaf	2384	17.3975	21.0775	19.5447	27.4921	21.229	16.4688	17.0692	18.3932	10.7485	11.2806	10.0517	11.3896	10.3624	11.3517	12.6195	10.5983	0.899111	5.21622	7.63305e-20	1.43809e-17	16.8422
ENSMUSG00000026107	Nabp1	2822	32.5767	29.4298	34.6383	31.3456	29.2491	35.8672	31.7105	27.3457	14.9075	18.6576	19.3012	19.9033	15.73	17.2476	23.7084	14.1742	0.868993	6.13646	7.83606e-20	1.45855e-17	16.8361
ENSMUSG00000022094	Slc39a14	8159	10.642	12.4215	10.8627	13.4375	11.3618	12.329	12.438	12.5506	8.13488	6.69857	6.53293	6.38841	6.75742	5.03166	5.20471	4.77579	1.00853	6.23116	1.09952e-19	2.02221e-17	16.6942
ENSMUSG00000070056	Mfhas1	6661	8.58347	7.59278	7.02489	9.03715	8.48849	8.63487	11.4452	9.89859	4.54096	4.40807	5.56163	5.25207	4.75185	4.55586	5.70109	4.99612	0.889906	5.53824	1.17086e-19	2.12806e-17	16.672
ENSMUSG00000020805	Slc13a5	3531	0.256147	0.555166	0.280763	1.09743	0.357433	0.513461	0.533542	0.490917	0.0187036	0.0188989	0.0550261	0.0363585	0.0728785	0.0744099	0.0545003	0	3.61708	0.152311	1.2689e-19	2.26951e-17	16.6441
ENSMUSG00000090622	A930033H14Rik	2967	0.653225	0.704745	0.534613	0.698056	0.425377	0.568923	0.804287	0.952089	1.38005	1.66437	1.8991	2.09859	2.73206	2.21386	2.48631	2.89667	-1.63649	2.1082	1.27806e-19	2.26951e-17	16.6441
ENSMUSG00000026064	Ptp4a1	7131	2.24678	2.87726	2.81753	3.99121	3.30966	3.98027	2.13994	3.61024	1.39845	1.63766	1.1262	1.24223	1.22695	1.19746	1.43028	1.15085	1.32613	4.00952	1.43572e-19	2.52051e-17	16.5985
ENSMUSG00000041930	Fam222a	3545	3.80881	4.40536	4.28802	7.85897	4.94869	4.93798	4.8892	4.41892	1.8816	1.50594	2.39332	2.08236	2.43179	2.14936	2.00855	2.15095	1.31185	3.66684	1.96968e-19	3.41906e-17	16.4661
ENSMUSG00000026360	Rgs2	3817	11.103	10.2371	10.389	10.4846	10.7792	13.8566	9.31192	8.71264	6.86895	5.96166	6.21018	6.18869	5.52827	6.05743	5.31056	5.519	0.88624	4.99943	3.052e-19	5.23892e-17	16.2808
ENSMUSG00000020893	Per1	5607	69.8004	55.1809	63.9109	82.2533	73.1101	68.662	45.9196	35.5528	31.5429	25.3266	23.5869	24.8086	11.1296	20.747	17.5497	21.367	1.53502	7.89052	4.30103e-19	7.30183e-17	16.1366
ENSMUSG00000039738	Slx4	8280	7.98186	7.46552	7.15193	8.26258	9.07702	7.69398	7.84973	6.52866	5.08079	4.9082	4.70881	5.29497	5.27566	4.7836	5.57799	5.58788	0.643155	5.74831	7.49582e-19	1.25873e-16	15.9001
ENSMUSG00000031523	Dlc1	14807	3.36393	3.30091	2.83434	2.54934	2.74887	2.64311	2.57434	2.20262	1.24886	1.63597	1.5134	1.71239	1.64234	1.73451	2.16177	1.77184	0.778174	5.05134	1.06584e-18	1.77056e-16	15.7519
ENSMUSG00000023087	Ccrn4l	11459	14.1848	16.5026	19.2351	28.8664	23.5259	20.0502	15.9036	19.5141	9.93026	7.13386	6.3641	4.13412	3.79522	4.2189	2.49669	3.97564	1.95376	7.18861	1.15999e-18	1.90646e-16	15.7198
ENSMUSG00000001627	Ifrd1	5303	9.05162	9.70966	10.2695	10.0285	11.7689	12.4494	5.89729	7.03391	4.6328	4.74411	4.06694	4.06716	3.76077	3.54252	5.38287	5.43473	1.15442	5.22793	1.33641e-18	2.17328e-16	15.6629
ENSMUSG00000017009	Sdc4	2878	139.197	136.09	133.4	163.962	140.067	185.839	150.732	127.309	85.0426	84.5166	91.2301	94.1675	88.8554	85.6328	93.6572	95.7844	0.771282	8.42513	1.3942e-18	2.24364e-16	15.649
ENSMUSG00000085287	4833418N02Rik	3206	1.18891	1.30441	1.25751	1.20868	1.10227	0.721515	1.13608	0.981239	2.08056	2.14392	2.64638	2.50276	2.32773	2.56103	2.76116	2.31792	-1.06977	2.52462	1.68567e-18	2.68473e-16	15.5711
ENSMUSG00000044813	Shb	3189	17.1588	17.8264	14.3416	25.5175	14.9005	13.5858	19.0816	19.0046	8.3666	7.21937	10.3373	9.29953	8.81585	9.90738	9.83626	9.60481	1.00367	5.43544	2.51354e-18	3.96242e-16	15.402
ENSMUSG00000034858	Fam214a	4507	9.20251	7.93047	9.85434	7.14505	10.3051	10.14	8.76411	7.7349	22.4635	21.8838	15.8645	15.7949	17.7142	16.4833	14.1758	17.4202	-0.948412	5.90511	2.75592e-18	4.30063e-16	15.3665
ENSMUSG00000018736	Ndel1	3795	51.4789	48.2109	51.3755	44.4876	48.3387	51.4479	42.0638	39.9586	32.5252	29.858	32.0671	33.4063	33.9722	29.6146	32.2847	32.2502	0.61176	7.23767	4.2843e-18	6.61882e-16	15.1792
ENSMUSG00000021959	Lats2	6618	7.68258	7.16818	7.81953	5.97642	7.8571	7.34954	7.94225	6.87799	4.39084	4.97113	4.34512	5.30559	4.87994	4.55569	4.79793	5.64372	0.646973	5.34412	4.57737e-18	7.00156e-16	15.1548
ENSMUSG00000045382	Cxcr4	2608	3.74049	3.13186	2.81294	5.35408	4.01663	4.31492	3.10618	3.20021	1.5447	1.40731	1.39067	2.04288	1.30739	1.46079	1.62335	1.66009	1.31279	2.8174	4.69225e-18	7.10692e-16	15.1483
ENSMUSG00000026135	Zfp142	12093	1.70952	1.81013	1.71609	2.04415	1.7116	1.64916	1.86945	1.62985	1.06493	1.15331	0.958659	1.18902	1.1491	1.00486	1.11924	1.21833	0.729305	4.13683	5.05278e-18	7.57869e-16	15.1204
ENSMUSG00000054517	Trim65	5877	2.7042	2.55724	2.54155	2.67152	3.01726	3.03177	2.61791	2.62179	1.57324	1.61238	1.52079	1.81312	1.60916	1.25179	1.73547	1.71527	0.818511	3.6899	6.13515e-18	9.11365e-16	15.0403
ENSMUSG00000079260	Tmppe	6853	5.85423	5.1012	7.00167	5.87872	7.57846	6.09401	6.04795	5.56478	3.78734	3.76847	3.44951	3.94344	4.21505	3.96815	3.93137	3.83777	0.721778	5.11144	6.77166e-18	9.96337e-16	15.0016
ENSMUSG00000000901	Mmp11	2195	2.06026	1.78614	1.74638	2.03932	1.35122	1.33866	1.54491	1.0822	3.06893	3.61782	3.36369	3.86023	4.36706	3.80047	5.90327	4.06265	-1.25433	2.64388	9.01352e-18	1.31368e-15	14.8815
ENSMUSG00000024561	Mbd1	2674	21.2608	18.254	22.3683	29.2328	20.9798	19.8029	18.2475	24.3935	13.4357	13.7507	11.529	12.5789	11.837	12.0857	13.5539	12.4454	0.843041	5.54105	1.28247e-17	1.85167e-15	14.7324
ENSMUSG00000021360	Gcnt2	7033	10.38	13.286	11.0607	12.207	12.6515	13.4762	15.6883	17.253	6.73287	5.91129	7.98406	7.66676	7.76612	7.03271	8.17228	7.25857	0.920299	6.19274	1.69743e-17	2.42811e-15	14.6147
ENSMUSG00000000078	Klf6	4213	19.26	19.2012	18.3073	17.2379	16.6112	18.4899	18.8558	18.6523	12.1644	12.0698	11.1453	14.1698	11.2694	11.1632	14.7235	12.2245	0.623796	6.02332	1.90555e-17	2.70082e-15	14.5685
ENSMUSG00000053846	Lipg	3777	0.906542	0.640109	1.27738	0.795997	1.15283	1.78766	1.06409	1.27484	0.22731	0.141344	0.171474	0.526851	0.28956	0.173909	0.186819	0.102652	2.34543	1.42949	2.07687e-17	2.91687e-15	14.5351
ENSMUSG00000001095	Slc13a2	2400	22.0192	24.5581	22.058	26.2232	24.7423	22.8973	26.6368	26.1887	41.6617	45.2666	40.9373	41.1357	40.9054	45.7334	34.5591	44.6414	-0.723071	6.31293	2.23924e-17	3.11658e-15	14.5063
ENSMUSG00000042215	Bag2	2526	6.16372	7.21722	7.03825	9.09853	8.69376	8.24173	8.25372	9.73437	4.36621	4.43824	4.23054	3.86263	4.38059	4.47263	4.49485	4.60473	0.947123	3.99559	2.57486e-17	3.5517e-15	14.4496
ENSMUSG00000041757	Plekha6	7430	40.0318	39.1267	39.4325	46.1021	34.3381	30.3757	38.1098	31.4093	18.9949	21.9866	24.3808	24.6828	23.8112	25.7172	24.6745	26.0479	0.703955	7.83334	2.82236e-17	3.85864e-15	14.4136
ENSMUSG00000050071	Bex1	1794	3.70914	5.2085	4.34716	7.67168	4.78386	5.19244	3.9555	4.11545	1.76702	1.78548	1.87727	2.11107	1.7213	2.48974	1.35874	1.4408	1.47599	2.6296	2.86181e-17	3.87825e-15	14.4114
ENSMUSG00000024063	Lbh	3203	27.0679	26.0515	21.9548	31.2256	34.0643	22.2123	22.0959	25.2956	10.4332	11.2088	10.5955	12.8462	12.3525	11.0535	21.0685	16.281	1.04919	5.99134	3.12303e-17	4.19545e-15	14.3772
ENSMUSG00000059824	Dbp	3079	17.4361	9.80464	14.811	16.8166	8.99739	7.59398	10.157	6.52645	25.8678	27.8936	20.9716	29.7292	30.4639	34.4533	32.7922	33.1178	-1.30919	5.96513	4.43076e-17	5.90094e-15	14.2291
ENSMUSG00000084899	Gm15344	419	14.956	11.2284	11.8302	24.2368	16.8681	22.5305	3.89677	8.27412	2.20666	2.70751	2.62773	4.28961	1.99603	2.8218	2.29643	2.46758	2.46404	1.89079	5.58603e-17	7.37595e-15	14.1322
ENSMUSG00000031266	Gla	3257	3.41169	3.39054	3.63229	3.42566	3.31314	3.58948	3.23919	3.80436	1.90604	1.78253	1.73	1.8329	2.4493	1.6739	2.18615	1.98402	0.89382	3.17067	5.66697e-17	7.41941e-15	14.1296
ENSMUSG00000028967	Errfi1	3576	253.664	262.267	262.998	279.499	296.836	423.852	320.838	266.014	167.71	149.214	193.573	143.532	135.863	162.432	130.052	147.707	1.00196	9.66813	7.26821e-17	9.43585e-15	14.0252
ENSMUSG00000026669	Mcm10	7218	0.993494	1.22213	1.04384	1.70313	1.2502	1.61969	1.32243	0.996193	0.466633	0.443771	0.340967	0.435765	0.418908	0.582413	0.764288	0.528202	1.41322	2.71469	8.66466e-17	1.1155e-14	13.9525
ENSMUSG00000034765	Dusp5	2469	3.24459	3.20231	3.37284	5.41196	7.18203	9.141	1.60238	1.45616	0.936201	0.513532	0.734484	0.649968	0.729582	0.6651	0.987275	0.575793	2.63988	2.6943	1.0085e-16	1.28763e-14	13.8902
ENSMUSG00000053297	AI854703	4151	5.30714	5.85584	5.98661	4.84462	3.92219	3.85562	6.24802	4.68632	7.49359	8.10238	8.79977	10.1598	10.3374	9.06714	9.6738	9.71397	-0.797599	4.8846	1.31221e-16	1.66167e-14	13.7795
ENSMUSG00000085609	1700016P03Rik	860	0.976571	0.531862	1.69071	2.01986	0.880531	1.38122	0.511145	0.29861	0	0	0	0.0746406	0.0748064	0	0.0745894	0	4.84179	-0.766138	1.4327e-16	1.78499e-14	13.7484
ENSMUSG00000027490	E2f1	4448	1.13289	1.5278	1.24813	1.84751	1.73084	1.32121	1.04475	1.2413	0.475124	0.615112	0.538744	0.533962	0.578539	0.738369	0.432645	0.653751	1.33228	2.17347	1.85915e-16	2.29776e-14	13.6387
ENSMUSG00000055491	Pprc1	6527	5.28551	4.475	3.94909	5.14873	4.18636	3.26624	4.41615	4.44598	2.90396	2.44354	2.30208	3.03891	2.63169	2.09323	2.9189	2.7919	0.786712	4.5339	2.0928e-16	2.566e-14	13.5907
ENSMUSG00000085747	Gm11194	3622	0.160529	0.811827	0.510923	0.682495	0.348452	0.138086	0.606826	1.01034	2.68035	3.5927	3.0398	2.32165	2.20247	2.08554	3.17015	2.26579	-2.25788	2.55727	2.52841e-16	3.07571e-14	13.5121
ENSMUSG00000003032	Klf4	3044	5.13606	5.66707	4.27728	4.85058	4.80956	5.87393	4.35294	4.15493	2.79877	2.52109	2.59573	3.14206	2.45161	2.04997	3.37172	2.5262	0.922242	3.55038	2.87716e-16	3.4726e-14	13.4593
ENSMUSG00000025764	Phf17	5936	19.8078	17.9429	22.0008	17.6031	23.5686	25.8036	18.577	15.9313	10.7808	10.9159	12.7873	12.2088	13.2872	12.7807	12.2004	12.802	0.777326	6.59693	3.07677e-16	3.68472e-14	13.4336
ENSMUSG00000041258	Zfp236	12715	4.12063	4.75362	4.13234	6.23707	4.79427	4.13019	5.26979	6.38729	2.92944	3.15948	2.47551	2.7312	2.89412	2.72247	2.85041	2.69863	0.885458	5.64634	3.62203e-16	4.30436e-14	13.3661
ENSMUSG00000003541	Ier3	1129	60.3123	43.1183	56.6666	75.3322	63.3283	85.9419	28.8125	28.8876	21.5851	20.9831	19.5043	23.368	17.3228	21.2357	21.8179	23.6958	1.44259	5.45179	4.16656e-16	4.91368e-14	13.3086
ENSMUSG00000022601	Rpl24	7429	4.66115	3.56225	4.09235	2.67099	3.90741	3.88794	4.38714	3.74197	2.30246	2.36244	2.20564	2.20335	2.66721	2.26349	2.42634	2.60079	0.750149	4.54838	4.53404e-16	5.30654e-14	13.2752
ENSMUSG00000024218	Taf11	2945	11.0562	12.292	11.5352	10.4356	10.5639	8.61883	7.71913	8.80721	4.75415	5.8688	5.73985	6.42999	6.18213	5.93287	6.9919	7.63587	0.761265	4.59693	7.95939e-16	9.24546e-14	13.0341
ENSMUSG00000055148	Klf2	1844	14.6095	21.7574	14.7308	18.5505	13.4833	12.8156	12.8388	14.3791	8.0583	8.43199	7.30546	8.18051	5.8263	8.12161	11.2709	8.20011	0.967661	4.45683	1.09255e-15	1.25961e-13	12.8998
ENSMUSG00000042857	Gm9776	2979	0.520475	0.394822	0.599017	0.426117	0.360114	0.356768	0.590245	0.387922	1.19714	1.18725	0.978334	1.07739	1.25255	0.992225	1.27045	1.27981	-1.28944	1.32936	1.14495e-15	1.31025e-13	12.8826
ENSMUSG00000030660	Pik3c2a	8009	20.2951	19.1158	19.4338	15.8831	23.3934	22.1769	23.9932	27.2067	11.932	12.5565	12.8658	12.7837	15.0612	10.4732	12.7028	13.5952	0.808838	7.10891	1.81821e-15	2.05033e-13	12.6882
ENSMUSG00000024042	Sik1	4497	50.1661	44.2885	58.4345	85.0547	70.4297	88.7658	33.1934	31.3939	21.0889	24.0396	22.5103	23.0528	23.4044	24.1299	23.9927	23.3792	1.37674	7.52684	2.60617e-15	2.91759e-13	12.535
ENSMUSG00000022895	Ets2	4889	15.1963	14.9424	12.0584	15.6743	15.4503	16.5343	13.2172	12.3701	8.78042	8.38076	8.42524	8.70496	8.82957	8.85388	10.982	11.4595	0.691364	5.86817	3.40175e-15	3.78084e-13	12.4224
ENSMUSG00000034255	Arhgap27	7723	4.90197	4.24734	4.18474	4.49845	4.5676	3.79659	4.66735	3.93204	6.13989	6.98169	6.75918	6.38335	6.65577	6.08969	6.42881	6.63517	-0.531225	5.38971	3.43387e-15	3.78927e-13	12.4214
ENSMUSG00000071637	Cebpd	1178	29.0114	28.8441	29.0062	48.6051	31.8738	46.9153	25.2151	16.8405	9.08221	7.70422	14.8444	8.71863	8.3011	15.2782	4.6286	12.0682	1.72267	4.66072	3.5795e-15	3.92197e-13	12.4065
ENSMUSG00000034614	Pik3ip1	3982	2.74185	1.91992	2.7386	1.64426	2.18695	1.63282	2.03439	1.43493	3.61557	4.10582	3.38304	3.80438	3.53818	4.20637	4.60724	4.15435	-0.89782	3.57595	3.99015e-15	4.34112e-13	12.3624
ENSMUSG00000042406	Atf4	1721	90.3179	86.3394	95.4698	120.267	81.9151	78.7927	72.8689	69.7221	56.9859	55.9914	52.3846	55.6495	43.7363	49.6552	55.4623	56.6596	0.75845	6.92405	5.19731e-15	5.61491e-13	12.2507
ENSMUSG00000094870	Zfp131	3060	14.6731	14.7983	14.9246	12.074	14.1264	12.1359	11.6976	13.1549	9.30203	9.59547	9.14339	9.52375	9.92334	9.27322	8.2804	9.77742	0.573004	5.13405	6.66889e-15	7.1547e-13	12.1454
ENSMUSG00000021250	Fos	2348	6.43838	1.8089	2.7585	6.57294	5.6977	7.18908	1.1233	1.3398	0.703176	0.142104	0.358584	0.628786	0.219194	0.1119	0.764955	0.605465	3.27317	2.4704	7.30157e-15	7.77945e-13	12.1091
ENSMUSG00000085573	Gm15418	674	1.53362	1.45422	1.47088	1.48688	1.49803	1.11309	0.745375	0.762031	0.293957	0.0990091	0.0960916	0.0952387	0	0.194912	0.0951734	0.479374	2.85642	-0.710079	7.63611e-15	8.08016e-13	12.0926
ENSMUSG00000024335	Brd2	7425	37.9967	30.0886	32.7031	37.0721	37.3274	30.6235	32.3166	29.9864	22.103	22.9361	21.7107	24.7427	23.42	21.5059	26.9201	26.5528	0.551453	7.73588	8.95755e-15	9.41396e-13	12.0262
ENSMUSG00000029346	Srrd	1361	4.55693	5.18519	4.12768	9.08154	5.28577	5.97163	4.33725	3.8681	1.98952	1.8632	1.76071	2.02807	1.41808	2.60618	2.12095	2.42146	1.44517	2.36619	9.2825e-15	9.68955e-13	12.0137
ENSMUSG00000020823	Sec14l1	6140	17.4873	15.0481	13.6058	20.4785	20.8019	14.0514	16.6404	18.6329	9.25022	9.53161	8.79717	9.76454	9.55573	7.49925	12.1607	13.2502	0.83652	6.38611	1.14559e-14	1.1878e-12	11.9253
ENSMUSG00000026864	Hspa5	3478	192.734	211.942	182.54	207.981	186.593	225.447	149.628	209.936	109.298	111.764	140.462	130.781	113.962	108.519	146.516	135.408	0.713754	9.1315	1.74304e-14	1.79522e-12	11.7459
ENSMUSG00000032977	Fam207a	2421	10.4071	11.2819	9.90963	13.3842	10.6869	10.4585	10.3755	10.6074	6.95612	6.78071	6.74141	7.90123	7.36075	6.40303	8.05479	6.05893	0.686555	4.45522	1.78943e-14	1.83078e-12	11.7374
ENSMUSG00000036916	Zfp280c	6850	2.15032	2.13676	2.1323	1.98969	2.13727	1.68845	1.97103	1.99633	3.1816	3.42915	2.94046	2.74568	3.47495	3.0781	3.65216	3.4338	-0.627459	4.17787	1.97213e-14	2.00443e-12	11.698
ENSMUSG00000087502	Gm16091	961	4.23522	3.67172	5.91454	4.51893	6.5009	7.35127	2.02574	1.46974	1.03084	0.763843	1.41528	0.601163	0.937221	0.888563	1.068	1.21036	2.21632	1.46985	2.09019e-14	2.11055e-12	11.6756
ENSMUSG00000020866	Cacna1g	11271	0.664897	0.997161	0.727118	1.07291	0.800637	0.687807	0.802315	1.0253	0.421883	0.331559	0.488429	0.455618	0.405259	0.268079	0.460997	0.378396	1.13517	2.85122	2.99337e-14	2.99197e-12	11.524
ENSMUSG00000063894	Zkscan8	8895	4.13262	3.88606	4.00487	2.80162	4.15732	3.41584	3.91119	3.64492	5.56849	5.83672	5.77394	5.30414	5.64139	5.32424	6.80051	6.02972	-0.576458	5.40337	3.00185e-14	2.99197e-12	11.524
ENSMUSG00000040502	2017-03-09	3033	7.00781	8.03592	7.1038	10.8598	5.99214	6.10136	7.53657	6.18091	4.35491	4.73043	3.69419	3.74606	3.77559	3.81161	4.63177	3.53672	0.918402	4.12946	3.36876e-14	3.33616e-12	11.4768
ENSMUSG00000060716	Plekhh1	6403	4.41926	4.25551	4.77907	4.85194	5.2037	4.30589	4.20745	4.59224	3.42434	3.24125	2.93332	3.40854	3.04436	2.80058	3.0155	3.068	0.60742	4.6366	3.41556e-14	3.36095e-12	11.4735
ENSMUSG00000019944	Rhobtb1	6056	4.70448	4.67198	4.10344	2.75804	4.42858	5.32686	4.49001	3.85885	5.99789	6.92004	9.10099	7.66348	7.34056	9.20852	9.3424	8.35489	-0.840927	5.21446	3.77342e-14	3.68959e-12	11.433
ENSMUSG00000075025	Gm10804	2202	37.3482	34.1849	36.3173	30.7353	25.5055	23.8773	27.9767	24.1993	45.6178	47.3368	53.442	50.5773	44.0869	55.7221	44.9786	55.6398	-0.681789	6.44943	4.44647e-14	4.32035e-12	11.3645
ENSMUSG00000044676	Zfp612	2296	8.24432	8.19634	8.72201	11.9887	8.32784	7.89648	6.15397	7.15831	5.14877	4.47594	3.72346	4.58506	5.04357	4.23407	4.88925	5.066	0.897394	3.91782	5.11827e-14	4.94201e-12	11.3061
ENSMUSG00000049580	Tsku	5198	1.25529	0.716536	0.826462	0.758336	1.76033	1.05841	1.49806	0.951035	2.8714	3.49195	2.37981	2.30929	2.33918	2.85588	3.88732	2.27499	-1.29197	3.35208	5.3019e-14	5.08752e-12	11.2935
ENSMUSG00000039899	Fgl2	3786	3.34453	3.91782	2.74072	3.44112	2.08349	12.5334	5.83858	4.13763	1.18618	1.25145	1.09482	1.71244	0.917594	0.832777	1.01659	0.853403	2.18277	3.52537	6.87722e-14	6.55841e-12	11.1832
ENSMUSG00000031799	Tpm4	2194	52.384	60.8161	57.3556	63.0956	52.3476	45.8202	36.7227	50.2138	31.0645	33.5486	26.7742	32.7684	32.372	29.759	40.7277	36.286	0.724748	6.55456	7.17924e-14	6.80442e-12	11.1672
ENSMUSG00000078700	D030028A08Rik	6217	1.49638	1.49247	1.28632	1.8269	1.46165	1.27712	0.797978	1.09463	0.44616	0.493756	0.760479	0.733079	0.72436	0.581099	0.546853	0.488519	1.21722	2.6283	7.86012e-14	7.40433e-12	11.1305
ENSMUSG00000032392	Parp16	2476	3.49634	2.87657	3.04299	2.05073	2.67609	2.34823	2.53626	2.17807	3.86758	4.50092	4.57754	4.95172	4.33913	5.067	5.57011	5.24578	-0.796285	3.20953	8.95808e-14	8.38748e-12	11.0764
ENSMUSG00000045672	Col27a1	12959	10.0303	11.0426	10.1797	11.5793	10.8543	8.4908	8.81467	9.33365	18.5452	17.5752	13.0741	15.9004	14.635	15.566	22.067	16.7296	-0.685736	7.43422	1.03393e-13	9.62236e-12	11.0167
ENSMUSG00000042328	Hps4	4005	7.0653	10.6702	6.69991	16.6485	6.1923	6.22842	7.2441	6.92506	3.24852	3.69901	3.33127	4.27939	4.03189	3.49338	3.73189	3.61418	1.25991	4.62352	1.09654e-13	1.01439e-11	10.9938
ENSMUSG00000030669	Calca	1474	1.3587	2.43817	2.28675	2.44761	2.5259	2.20553	0.979885	1.91645	0.627267	0.271637	0.659081	0.566134	0.829265	0.668439	0.565746	0.876793	1.72063	1.06777	1.44992e-13	1.33333e-11	10.8751
ENSMUSG00000052684	Jun	5034	10.9855	9.65737	8.45509	15.8599	10.4172	14.1703	8.93192	8.226	6.86136	4.41434	5.71235	5.06233	4.35791	4.00584	6.99576	5.37855	1.07976	5.36692	1.50805e-13	1.37858e-11	10.8606
ENSMUSG00000024427	Spry4	4585	2.42353	2.75054	3.34422	3.7449	3.30319	3.6952	2.42426	2.64646	1.72848	1.57188	1.52556	1.70802	1.347	1.97701	1.73483	1.38118	0.964432	3.44708	1.70079e-13	1.54561e-11	10.8109
ENSMUSG00000030275	Etnk1	6421	69.4133	59.8172	70.147	55.4172	80.0381	88.3883	83.072	68.3505	43.0031	43.4003	48.3751	48.6555	49.8156	45.2462	46.3544	45.2066	0.692127	8.57642	1.77048e-13	1.59954e-11	10.796
ENSMUSG00000026077	Npas2	4766	0.772645	0.973427	0.582426	0.588764	0.88712	1.01005	0.948688	0.821709	0.374138	0.364044	0.407673	0.377118	0.391454	0.220513	0.336482	0.284728	1.30882	1.55222	1.86107e-13	1.67161e-11	10.7769
ENSMUSG00000006134	Crkl	3860	7.69892	6.36502	6.4893	5.81565	8.5829	8.01725	9.50102	7.78396	4.02071	4.11457	4.94971	4.83926	4.76668	4.7307	5.0686	5.08922	0.737909	4.57633	2.11758e-13	1.89101e-11	10.7233
ENSMUSG00000038459	Abhd17c	2410	57.0177	60.1915	60.5245	56.4148	52.7356	61.2732	61.3908	54.531	41.6806	40.8146	43.9654	44.0813	42.4975	42.4093	38.914	38.2892	0.533665	6.91585	2.23452e-13	1.98397e-11	10.7025
ENSMUSG00000034006	Pqlc1	5761	5.88736	5.85263	5.94261	7.41052	5.58643	5.08959	4.94883	4.89225	3.54228	3.39394	3.70989	3.91095	3.45063	4.15023	3.51856	4.22871	0.661154	4.77748	2.28659e-13	2.0186e-11	10.6949
ENSMUSG00000037112	Sik2	8847	3.79722	3.68556	2.36815	4.4178	3.55931	2.67825	4.69192	5.0072	1.82144	1.53875	2.00586	1.69057	1.97065	1.52204	2.56675	2.27889	1.03317	4.67383	2.30116e-13	2.01992e-11	10.6947
ENSMUSG00000037348	Paqr7	4315	6.18341	5.83014	4.85539	5.75981	6.87351	6.6068	6.98563	6.9483	8.58626	10.7483	9.56101	9.90756	11.2565	11.219	14.0484	10.4979	-0.718037	5.19486	3.05412e-13	2.66571e-11	10.5742
ENSMUSG00000020484	Xbp1	3439	52.412	50.0856	46.0277	61.8373	43.2687	52.9197	50.7825	49.2102	33.3572	31.998	36.3848	37.7604	31.5588	31.3242	37.66	38.8958	0.602261	7.21172	3.97912e-13	3.43427e-11	10.4642
ENSMUSG00000028834	Trim63	3092	1.39989	1.75403	1.92375	1.16681	1.46945	1.4558	1.60447	1.68185	4.61356	3.43157	4.14735	2.98949	2.85048	3.6539	2.44804	3.13485	-1.08261	2.96122	5.22066e-13	4.48078e-11	10.3486
ENSMUSG00000016520	Lnx2	5236	4.96004	4.60496	4.51886	5.20603	5.35113	4.6447	4.34164	4.83102	3.38031	2.85485	3.19128	3.71464	3.35429	3.04842	3.62633	3.59135	0.577868	4.42966	5.30208e-13	4.52552e-11	10.3443
ENSMUSG00000022351	Sqle	6583	10.7166	11.6532	11.0437	9.73286	9.78732	12.441	10.0259	11.4202	8.09602	6.5688	6.94586	7.57653	8.37518	6.68527	6.22662	7.54861	0.636364	5.90927	5.35868e-13	4.54869e-11	10.3421
ENSMUSG00000021228	Acot3	2626	16.4093	15.8257	12.131	13.9422	17.0859	15.9272	17.7202	19.8031	24.1183	25.0563	26.8829	23.8333	26.2871	28.6404	36.3727	31.3747	-0.728379	5.84688	5.54558e-13	4.68162e-11	10.3296
ENSMUSG00000010095	Slc3a2	2948	113.802	143.409	121.601	175.435	138.646	137.676	126.341	124.068	87.2349	84.1395	82.9564	93.5428	92.223	79.0318	106.513	79.1744	0.6768	8.372	5.66789e-13	4.75887e-11	10.3225
ENSMUSG00000092470	Gm20518	3795	3.47278	2.53107	3.37859	5.54555	3.74139	3.09709	1.86987	2.46992	1.04415	1.31882	1.43355	1.33625	1.39008	1.6443	1.25082	1.7879	1.27372	3.17526	5.72714e-13	4.78263e-11	10.3203
ENSMUSG00000028214	Gem	2099	15.42	11.3938	14.9564	15.2465	17.2568	11.4374	5.3254	7.76897	2.7688	4.54631	2.09817	3.79212	1.62443	1.90891	4.70635	7.41941	1.83172	4.08198	6.0281e-13	5.00688e-11	10.3004
ENSMUSG00000075273	Ttc30b	2599	2.83372	2.26274	2.4921	1.54238	2.86509	1.78005	2.2471	2.07499	3.8116	4.33926	4.26123	3.90233	3.93576	3.79099	4.31924	4.25162	-0.800903	3.05688	6.59397e-13	5.4476e-11	10.2638
ENSMUSG00000027952	Pmvk	1632	7.79839	9.20888	10.8128	15.0242	12.9148	12.2202	7.11863	8.73323	5.09885	5.56101	4.36534	5.27058	4.45446	4.7493	5.85655	6.49364	1.06408	3.70633	7.12829e-13	5.85771e-11	10.2323
ENSMUSG00000037536	Fbxo34	3801	3.16136	4.17742	3.98184	4.60521	3.63587	2.91127	3.40341	3.47946	2.0155	2.26478	2.01062	2.46563	2.1326	1.90092	2.61583	2.4141	0.77466	3.50811	1.04802e-12	8.56655e-11	10.0672
ENSMUSG00000026317	Cln8	7599	3.20512	3.31918	3.48766	3.26185	3.34665	3.50478	3.11551	3.20203	2.28571	2.3535	2.48869	2.55953	2.28583	2.21285	2.24544	2.43206	0.54159	4.44231	1.18234e-12	9.61368e-11	10.0171
ENSMUSG00000046818	Ddit4l	2911	8.67748	6.75653	5.97117	6.97714	8.23765	5.86311	7.0111	7.12365	4.26518	3.9888	4.09374	4.14562	4.11063	3.97135	5.64123	5.79379	0.705462	4.08861	1.22724e-12	9.92654e-11	10.0032
ENSMUSG00000032238	Rora	13134	7.62419	8.62683	7.91045	7.14194	9.37874	11.2004	10.5285	11.1059	5.70717	5.20789	5.83355	5.19529	6.50487	5.22622	5.08916	5.87944	0.780296	6.61551	1.41329e-12	1.13129e-10	9.94643
ENSMUSG00000025190	Got1	3066	49.6013	55.5821	57.9648	78.1419	59.2559	58.1751	51.9014	48.9989	37.3076	40.6574	38.213	39.0254	39.4268	33.5282	36.6763	37.3049	0.661935	7.20029	1.67567e-12	1.3344e-10	9.87471
ENSMUSG00000030056	Isy1	1609	15.6993	17.5439	17.1287	16.3601	16.3155	14.5708	12.7625	13.9255	10.2203	10.8663	10.2643	12.2876	9.43611	10.7366	11.442	11.2854	0.574579	4.41873	1.76123e-12	1.39534e-10	9.85532
ENSMUSG00000024622	Hmgxb3	5080	5.43029	4.9779	4.98288	5.19493	5.78874	5.74726	6.27979	5.78821	3.64012	3.66501	3.92674	3.6518	4.24247	3.38771	4.05338	4.03237	0.586714	4.58464	2.12823e-12	1.6775e-10	9.77534
ENSMUSG00000028195	Cyr61	2023	16.0632	17.0544	17.2171	22.2922	25.5788	32.2017	9.18842	10.4093	5.45183	6.4654	5.34645	7.01245	6.48741	8.27966	11.32	7.53843	1.44116	4.73943	2.288e-12	1.79428e-10	9.74611
ENSMUSG00000023075	Akirin1	3445	6.16972	5.63335	5.64032	5.48837	6.11814	5.49871	5.32278	5.72126	3.79575	3.69981	3.47798	4.09927	4.3885	3.5655	4.45025	4.59559	0.561219	4.07868	2.40406e-12	1.87577e-10	9.72682
ENSMUSG00000022389	Tef	8034	34.457	29.6866	36.8464	31.4345	27.1144	25.7497	29.5073	25.316	46.8313	50.6679	42.0002	43.4731	48.4223	50.9687	40.1537	49.8361	-0.586592	8.26025	2.42626e-12	1.88358e-10	9.72501
ENSMUSG00000032058	Ppp2r1b	6090	6.06789	6.79181	6.1642	6.2971	7.79224	7.14495	6.66132	6.84179	4.52211	4.19678	4.86009	5.1437	4.6692	4.77809	4.42392	5.17806	0.565659	5.1353	2.49645e-12	1.92839e-10	9.71481
ENSMUSG00000000759	Tubgcp3	9566	7.49638	10.0959	8.91261	12.5715	8.27235	6.6139	6.45966	7.88587	5.05362	5.34359	5.16582	5.10655	5.15825	5.26663	5.19693	5.3906	0.766177	6.05007	3.0806e-12	2.36777e-10	9.62566
ENSMUSG00000048109	Rbm15	3268	4.9817	3.41911	3.88298	4.23189	4.55713	4.05566	4.16987	4.04695	2.91006	2.73626	2.77454	2.43564	2.87414	2.13055	2.8658	2.59032	0.696729	3.50305	3.10909e-12	2.37784e-10	9.62382
ENSMUSG00000078960	Tob2	859	2.03062	2.35813	1.84656	2.7222	2.49774	2.984	1.2428	1.64426	0.922593	0.621487	1.13095	0.373637	0.449361	0.382336	0.522734	0.67704	1.80965	0.421609	3.23735e-12	2.46373e-10	9.60841
ENSMUSG00000032115	Hyou1	5921	20.1853	20.3059	14.8792	28.2769	22.2961	20.2517	17.6801	19.6583	11.3881	10.921	12.59	13.0854	11.6042	9.89551	15.4598	14.9517	0.773011	6.61733	3.51938e-12	2.65224e-10	9.57639
ENSMUSG00000093470	Gm20645	3510	1.73013	1.69408	1.35572	1.23723	1.5102	1.5496	1.2166	1.07916	0.714988	0.703444	0.774974	0.82296	0.93476	0.692409	0.621366	0.699586	0.977933	1.98013	3.51515e-12	2.65224e-10	9.57639
ENSMUSG00000062944	9130023H24Rik	3580	1.22711	1.14989	1.23691	0.989097	1.3044	0.97794	1.3156	1.45259	1.97389	2.27411	2.47846	1.77511	2.53381	2.62374	2.95649	2.18407	-0.907151	2.69379	4.07824e-12	3.05848e-10	9.51449
ENSMUSG00000037904	Ankrd9	4034	2.09795	3.53118	2.49031	6.09478	3.61358	3.17706	1.86806	2.45091	1.34246	1.17451	1.44495	0.795623	1.45125	1.05839	1.22442	1.21743	1.44014	3.17855	4.71022e-12	3.51537e-10	9.45403
ENSMUSG00000027829	Ccnl1	6034	21.863	22.8928	26.0576	24.3149	22.506	24.939	15.6526	16.6408	14.3818	15.7043	12.8372	12.0424	12.9115	14.9898	14.6813	13.74	0.7035	6.76316	5.24916e-12	3.89876e-10	9.40907
ENSMUSG00000035621	Midn	4296	50.423	46.0717	54.3224	56.2043	72.1092	80.229	34.8926	29.6945	27.0257	26.3138	21.8901	30.5265	27.5843	24.051	30.4011	27.6168	1.03593	7.43601	5.30204e-12	3.9192e-10	9.4068
ENSMUSG00000039701	Usp53	3998	11.0366	9.54486	10.9932	9.14093	14.253	13.9173	13.6025	11.851	7.48303	6.96031	7.22499	7.24114	7.41815	5.42175	8.40745	8.64721	0.741667	5.27159	5.68679e-12	4.18358e-10	9.37845
ENSMUSG00000028599	Tnfrsf1b	3808	1.86619	2.41948	2.74224	4.2283	4.0269	3.15219	2.80348	3.15273	1.16198	1.06898	0.680312	1.43283	1.01366	1.05221	2.35834	1.03514	1.38473	3.06082	9.33733e-12	6.8366e-10	9.16516
ENSMUSG00000024521	Pmaip1	2643	9.92403	6.82356	10.4026	7.68462	10.4816	11.1412	6.34394	5.56264	4.47278	4.64575	5.58705	4.93029	4.30837	4.02611	5.48513	4.37644	0.905092	4.14973	9.82524e-12	7.15991e-10	9.14509
ENSMUSG00000029817	Tra2a	1820	38.2299	36.6567	38.7471	32.7813	28.9519	28.1676	23.1869	26.0332	19.1595	25.1895	18.113	21.4087	19.5475	18.298	23.2973	20.9481	0.65489	5.57964	1.13247e-11	8.21387e-10	9.08545
ENSMUSG00000024793	Tnfrsf25	2169	1.57861	1.89793	1.79779	2.4334	1.16376	0.951178	1.07124	0.739985	0.334931	0.399962	0.298597	0.621489	0.800832	0.393688	0.295744	0.297924	1.79121	1.12135	1.2074e-11	8.7164e-10	9.05966
ENSMUSG00000035891	Cerk	7281	3.48707	4.68467	3.95768	5.12023	4.20351	3.6922	4.0192	3.9062	2.73022	2.52961	3.00657	2.8829	2.48286	2.70644	3.25096	2.3164	0.649423	4.65965	1.243e-11	8.93168e-10	9.04907
ENSMUSG00000043572	Pars2	3125	1.03366	0.94094	1.14206	1.02621	1.02987	0.840246	1.22581	1.10939	1.66955	2.0073	2.27975	1.80762	2.05867	1.63951	2.44271	1.98512	-0.873555	2.2762	1.3823e-11	9.88668e-10	9.00495
ENSMUSG00000023206	Il15ra	2734	9.16837	7.79145	8.55757	7.96645	8.28624	5.92255	7.90141	6.48116	10.9426	10.6176	11.6313	11.8568	10.3536	11.2919	12.5525	12.9523	-0.521864	4.72023	1.39629e-11	9.94065e-10	9.00259
ENSMUSG00000032280	Tle3	8767	9.91866	9.10047	10.1923	10.0136	9.19182	9.13494	9.19011	8.12857	7.12627	6.59177	6.74474	7.93691	7.10332	6.07628	7.28759	7.216	0.470066	6.17148	1.45468e-11	1.03089e-09	8.98679
ENSMUSG00000002326	Gmpr2	1533	20.2704	23.6139	20.8234	24.1007	17.7829	21.2473	15.1157	16.8774	10.8993	13.6686	12.7166	14.1111	13.0094	13.3684	14.1851	13.9525	0.648636	4.68318	1.47527e-11	1.04071e-09	8.98267
ENSMUSG00000066797	Zfp648	1875	1.13703	1.49853	1.09271	1.60346	1.31258	1.90056	1.54064	1.60931	0.915786	0.427086	0.449042	0.684703	0.651913	0.560515	0.307905	0.379102	1.46981	1.02064	1.66238e-11	1.16737e-09	8.93279
ENSMUSG00000032898	Fbxo21	3897	20.3079	19.5677	20.4702	33.9625	22.6056	22.2833	20.8682	18.748	11.5239	12.9115	12.9964	13.0293	14.4449	13.7708	17.9585	13.8127	0.75625	6.15041	2.0371e-11	1.42404e-09	8.84648
ENSMUSG00000040938	Slc16a11	2443	10.3662	11.0198	8.49477	12.7167	9.19578	9.13592	9.92222	9.4081	16.9499	15.5972	13.653	15.45	16.3796	16.1592	16.5422	14.6538	-0.590688	4.97527	2.07563e-11	1.44443e-09	8.8403
ENSMUSG00000051703	Tmem198	2809	1.35694	1.53529	1.52935	3.30605	1.37038	1.2241	1.09544	1.30276	0.49373	0.546401	0.668639	0.662704	0.526761	0.678132	0.66225	0.46009	1.48831	1.67899	2.20314e-11	1.52629e-09	8.81636
ENSMUSG00000032997	Chpf	4603	3.95792	3.6767	3.30242	5.60263	4.42816	4.48209	3.91549	3.77982	2.29563	2.74003	2.4201	2.85882	2.6695	2.22614	2.64782	2.75157	0.744384	3.97159	2.21903e-11	1.53044e-09	8.81519
ENSMUSG00000032578	Cish	1821	31.0425	26.4099	21.595	26.0492	20.0646	50.7082	36.8994	22.458	10.7713	10.0043	18.032	10.8219	12.5417	14.3202	5.84755	14.5492	1.33801	5.26562	2.32132e-11	1.59387e-09	8.79755
ENSMUSG00000004040	Stat3	9647	10.0251	10.0924	8.77612	11.905	9.71395	10.1097	11.3787	9.86941	7.94807	6.46777	6.3846	7.87831	7.08889	5.65818	8.05244	7.28788	0.586197	6.39466	2.45889e-11	1.68085e-09	8.77447
ENSMUSG00000005621	Zfp592	5827	11.9074	12.0437	11.5351	11.5574	11.2521	12.5316	15.1202	12.4502	8.82906	9.58552	8.70286	9.52894	8.71102	8.04862	8.15735	8.7165	0.540808	5.9515	2.53363e-11	1.71676e-09	8.76529
ENSMUSG00000047878	A4galt	2168	7.41992	7.59522	7.46883	6.0709	7.33505	8.27618	6.6042	5.83377	9.44331	10.7424	10.7246	10.7182	10.4453	11.7252	12.8116	11.1475	-0.578144	4.29439	2.52909e-11	1.71676e-09	8.76529
ENSMUSG00000062861	Zfp28	4135	0.609324	0.695307	0.527453	0.662452	0.656228	0.544295	0.728972	0.667629	1.10204	1.19424	1.0964	1.05562	1.3069	1.22316	1.4117	1.26583	-0.867468	1.97353	2.83737e-11	1.91417e-09	8.71802
ENSMUSG00000027339	Rassf2	13121	0.600692	0.781865	0.946971	1.63959	1.11579	0.986304	0.885421	0.968814	0.478166	0.554363	0.370203	0.562606	0.426569	0.380465	0.312888	0.52204	1.19768	3.27573	2.90008e-11	1.94797e-09	8.71042
ENSMUSG00000020614	Fam20a	3622	3.03221	3.82461	2.33565	3.89206	3.17092	1.96772	2.87809	2.55244	1.02108	1.05017	1.32321	1.15196	1.04795	1.25132	2.42632	1.80193	1.15059	3.00194	3.11222e-11	2.08142e-09	8.68164
ENSMUSG00000025192	Entpd7	9045	0.992808	1.19922	1.34448	1.62502	1.61163	1.23032	1.49965	1.54026	0.839675	0.759913	0.866407	0.823233	0.81795	0.849661	0.822669	0.843021	0.795126	3.34843	3.28051e-11	2.18451e-09	8.66065
ENSMUSG00000028133	Rwdd3	5583	0.833151	0.737348	0.876011	0.706042	0.779908	0.582295	0.641139	0.494474	1.01731	1.35066	1.11365	1.34521	1.26754	1.43536	1.3328	1.56254	-0.833699	2.51235	3.49082e-11	2.31458e-09	8.63553
ENSMUSG00000086924	Gm11766	3016	1.1567	1.40826	1.07377	1.35128	0.585853	0.621867	0.999436	1.08563	1.6642	2.23473	2.16888	2.34118	2.02642	2.30857	2.72242	2.27112	-1.04625	2.3228	3.58015e-11	2.36367e-09	8.62641
ENSMUSG00000067931	Zfp948	2606	7.809	7.82311	8.775	8.79358	7.26455	7.00512	6.33762	6.40533	5.39793	5.86403	5.04506	4.43375	4.88796	4.56218	4.99686	5.05849	0.630974	4.04886	4.14683e-11	2.72615e-09	8.56445
ENSMUSG00000079254	Itprip	3762	4.49926	4.25546	4.35691	4.8483	4.66324	3.8887	3.78924	3.49846	2.38749	3.01554	2.65123	3.12252	1.71009	2.40951	3.01808	1.80358	0.799482	3.68396	4.24934e-11	2.7817e-09	8.55569
ENSMUSG00000057637	Prdm2	7409	11.9111	10.2393	10.2585	12.5524	13.0144	11.535	13.0698	11.4382	8.75334	8.37642	7.88483	9.42633	8.32715	7.0127	9.35061	8.51246	0.53152	6.23464	4.68669e-11	3.05505e-09	8.51498
ENSMUSG00000001379	Apbb3	2048	14.6999	14.5809	17.1683	26.0001	16.5773	14.0422	11.8053	11.3794	10.2546	10.0359	7.6846	7.08356	7.06789	8.98041	9.52181	7.69883	0.937058	4.65557	5.48518e-11	3.54563e-09	8.45031
ENSMUSG00000048387	Osr1	2007	0.354082	0.293018	0.395166	0.499332	0.188654	0.280351	0.500631	0.255909	0.789743	1.13049	0.806748	0.959505	0.737255	1.01457	0.990809	1.1591	-1.394	0.507393	5.66758e-11	3.64827e-09	8.43791
ENSMUSG00000020108	Ddit4	1682	10.7545	8.27471	9.82335	11.0424	13.0937	14.942	7.01902	9.19885	7.14607	4.44352	6.16083	4.23614	3.51884	4.68623	5.75873	6.10852	1.05699	3.75634	5.96476e-11	3.81359e-09	8.41867
ENSMUSG00000033446	Lpar6	2467	5.5517	5.95954	5.7599	4.65806	4.04157	5.1444	5.54922	5.77732	7.76338	8.87237	7.48205	8.43042	8.55346	8.2273	8.19063	8.69628	-0.587958	4.07349	5.97378e-11	3.81359e-09	8.41867
ENSMUSG00000046982	Tshz1	9798	7.04195	6.26888	6.50257	6.66879	5.59042	6.08083	6.7874	5.49752	4.53628	4.1682	4.89808	4.46807	4.59619	4.66595	4.72034	5.56634	0.475487	5.76016	8.24331e-11	5.2193e-09	8.28239
ENSMUSG00000029553	Tfec	1772	11.8489	14.6395	14.6953	11.575	11.289	11.9603	11.8366	13.188	7.64033	7.98375	10.8918	8.58535	8.35029	7.67317	6.51605	8.20509	0.668834	4.22517	8.65095e-11	5.45504e-09	8.2632
ENSMUSG00000086245	Gm16170	3751	4.99471	5.31315	5.07447	2.72515	4.03763	4.03344	4.23563	4.09066	8.22227	7.54317	7.38996	7.46127	7.06622	7.88013	5.3014	8.56198	-0.739101	4.46363	9.61949e-11	6.04111e-09	8.21888
ENSMUSG00000037519	Ppfia1	7872	11.4813	11.1893	9.96578	11.0418	10.5976	9.20462	10.578	9.82753	7.39116	7.94309	7.84067	7.78739	9.16131	6.64196	7.7576	8.52073	0.463655	6.18172	1.01035e-10	6.31941e-09	8.19932
ENSMUSG00000044337	Ackr3	3426	7.16564	8.56364	7.50426	6.43535	7.3309	8.01096	7.20361	6.97104	9.63839	10.8299	11.9285	11.1107	12.2433	12.4047	15.9899	9.80801	-0.610508	5.03549	1.04885e-10	6.53377e-09	8.18484
ENSMUSG00000020156	Mum1	7104	3.61033	3.16413	3.2655	3.89353	2.94915	2.37612	2.34254	2.44007	4.09046	4.38681	5.00512	4.77998	4.43742	5.37207	5.30043	5.18486	-0.63235	4.79587	1.05918e-10	6.57162e-09	8.18233
ENSMUSG00000085235	Gm12576	3034	2.25709	1.9814	1.87339	1.29922	1.18555	1.17454	1.92492	1.12151	2.59032	2.72735	2.8391	3.21589	2.75654	3.39901	3.3194	3.53555	-0.881424	2.83461	1.10217e-10	6.81098e-09	8.16679
ENSMUSG00000017929	B4galt5	4581	16.9654	17.1452	16.173	18.0408	16.4477	21.3444	20.6859	21.3863	11.7351	8.66746	13.7562	12.373	14.6053	11.3132	9.47991	11.2707	0.727868	6.12627	1.26351e-10	7.75821e-09	8.11024
ENSMUSG00000038451	Spsb2	1607	12.2213	16.2646	15.2171	23.4898	14.6472	13.6163	11.1371	12.3049	8.26042	8.09755	9.26952	10.4655	6.96579	8.3384	8.1431	9.16819	0.84793	4.2546	1.27052e-10	7.75821e-09	8.11024
ENSMUSG00000081492	Gm9311	1267	0.458907	1.49562	0.365146	0.949165	0.448258	0.296062	1.88344	1.21612	0.0521249	0.105339	0.204469	0.101327	0.152329	0.0518432	0.101258	0.153006	2.93649	-0.376626	1.26992e-10	7.75821e-09	8.11024
ENSMUSG00000000776	Polr3d	2147	11.2237	11.6869	13.0213	16.0259	15.4014	14.9962	12.6649	13.8449	10.4892	9.04474	9.77368	9.11887	7.43116	7.22018	8.51508	8.03608	0.702182	4.60101	1.38611e-10	8.43073e-09	8.07413
ENSMUSG00000036698	Ago2	13686	7.33556	6.79881	6.17163	6.02399	7.32671	6.87035	7.86465	6.69875	5.09576	4.62239	5.42317	5.36097	5.29297	4.85225	5.26824	5.59036	0.462187	6.37534	1.53754e-10	9.31509e-09	8.03081
ENSMUSG00000029516	Cit	14608	1.53903	1.35088	1.39802	1.94377	2.13834	1.15553	2.11934	1.15147	1.02626	0.794865	0.931051	0.843692	0.91603	0.76441	1.14172	0.999729	0.837878	4.2212	1.5541e-10	9.37864e-09	8.02786
ENSMUSG00000026705	Klhl20	10239	2.21467	2.23362	2.27212	1.80746	2.21258	1.97831	2.15275	1.99394	2.92833	3.00454	2.66299	3.20359	3.09761	3.11779	2.8067	3.28179	-0.463592	4.71544	1.58433e-10	9.45367e-09	8.0244
ENSMUSG00000027660	Skil	6809	8.67205	7.14944	8.00786	6.1522	10.139	11.6057	7.2491	6.76992	4.74294	4.75328	4.30884	4.46857	5.63119	4.92953	5.79385	6.12126	0.748127	5.51414	1.57272e-10	9.45367e-09	8.0244
ENSMUSG00000037857	Nufip2	6120	11.9918	10.4314	10.9181	9.81418	12.0538	10.8386	12.693	11.3506	7.58623	8.96304	8.57193	8.22315	8.76702	7.67402	8.19655	9.5768	0.468797	5.92167	1.58489e-10	9.45367e-09	8.0244
ENSMUSG00000097164	Ccdc41os1	4132	2.81431	2.1665	2.63918	1.95646	2.59627	2.61754	2.918	2.22187	3.11671	3.71452	4.29473	3.97698	4.62417	3.92649	4.34684	4.33196	-0.643788	3.76256	1.73655e-10	1.03184e-08	7.98639
ENSMUSG00000009535	Rnmt	7359	3.47645	3.5251	4.55339	3.85848	4.15038	3.45767	2.76485	3.22794	2.20769	2.34864	2.23542	2.60811	2.83246	2.37428	2.80681	2.39722	0.603477	4.50158	1.83937e-10	1.08875e-08	7.96307
ENSMUSG00000044149	Nkrf	3265	3.75949	3.48229	3.13758	2.742	4.42603	3.59983	3.75056	3.89336	2.12387	2.45264	1.76544	2.08399	2.83737	2.17275	2.16115	2.05833	0.75806	3.27102	1.94222e-10	1.14524e-08	7.9411
ENSMUSG00000014813	Stc1	3739	4.63061	3.79231	3.99483	2.62668	4.74256	3.8123	4.13166	4.92798	1.85462	1.92754	1.02198	3.07306	1.63458	1.8446	2.67636	2.66152	1.0272	3.54912	2.09804e-10	1.23242e-08	7.90924
ENSMUSG00000059142	Zfp945	10509	2.37908	2.49334	2.42757	1.63387	1.84949	1.55865	1.91818	1.91827	2.72112	3.23215	3.09993	2.90139	3.14046	3.24395	3.0581	3.19747	-0.558039	4.74336	2.11283e-10	1.23641e-08	7.90784
ENSMUSG00000021835	Bmp4	3225	8.27331	10.3333	10.1238	11.6634	7.51386	7.01756	9.75558	9.13745	16.3416	15.188	13.8167	15.5252	13.6048	15.2757	13.4858	14.7273	-0.624339	5.27425	2.2011e-10	1.2832e-08	7.89171
ENSMUSG00000009772	Nuak2	4218	6.32561	8.47384	4.76335	5.79723	4.60793	4.22421	8.33732	6.98632	9.83275	12.9098	8.79819	12.4029	11.9119	13.2212	11.117	10.9844	-0.828883	5.21116	2.21298e-10	1.28527e-08	7.891
ENSMUSG00000031853	BC021891	5682	1.69412	1.1615	1.76802	1.39924	1.78808	1.56241	1.48098	1.36718	2.06891	2.44285	2.30248	2.37242	2.46827	2.45077	2.75464	2.69533	-0.624059	3.5071	2.24822e-10	1.30085e-08	7.88577
ENSMUSG00000072915	Gm12258	4466	1.67802	1.24365	1.37629	1.45111	1.1304	0.699937	1.20927	1.13567	2.14423	2.46547	2.37832	2.12724	1.88708	2.39738	2.3556	2.11251	-0.803565	2.9717	2.46252e-10	1.41954e-08	7.84785
ENSMUSG00000036136	Fam110c	2665	2.81203	2.42738	3.09998	2.55711	3.03092	2.41628	3.48746	3.10767	4.63411	4.10659	4.00988	4.88959	4.85217	4.41188	5.24729	5.64968	-0.664607	3.35152	2.52653e-10	1.45101e-08	7.83833
ENSMUSG00000006542	Prkag3	3091	4.99526	5.6866	7.48367	8.01901	5.38973	4.71264	4.42897	4.71486	4.0809	4.10194	2.0953	2.59588	2.72653	2.08255	2.28281	1.98605	1.09523	3.72666	2.55019e-10	1.45918e-08	7.83589
ENSMUSG00000036990	Otud4	8327	12.297	11.3783	12.7865	10.5427	12.5346	10.7288	10.8522	11.565	8.29593	8.97562	8.57113	9.18114	9.00839	9.09513	9.76802	9.65376	0.406029	6.43119	2.62186e-10	1.49465e-08	7.82546
ENSMUSG00000023988	Bysl	3847	3.69453	3.66886	3.19548	3.85546	3.37915	2.71395	3.70552	3.77163	2.1459	2.04689	2.34012	2.45284	2.55862	2.21967	2.56788	2.67079	0.611258	3.5184	2.84345e-10	1.6091e-08	7.79342
ENSMUSG00000054939	Zfp174	5894	0.690541	0.587577	0.762508	0.544098	0.717342	0.678855	0.7032	0.490168	1.03086	1.06427	1.36256	1.26334	1.26615	1.09215	1.12099	1.04155	-0.784354	2.43878	3.23717e-10	1.81858e-08	7.74027
ENSMUSG00000031734	Irx3	3223	17.4589	19.7063	20.5882	22.3462	16.3097	19.0678	16.5227	15.876	12.2741	12.982	11.9363	14.2005	13.7729	12.9007	14.2504	14.7765	0.522158	5.69176	3.32666e-10	1.86209e-08	7.73
ENSMUSG00000036863	Syde2	5488	2.43677	1.40497	1.46924	1.05913	2.11576	1.84548	1.99104	2.16421	2.92425	3.16151	3.10375	3.31014	3.42299	3.66248	3.1676	3.3558	-0.797516	3.80696	3.50115e-10	1.95268e-08	7.70937
ENSMUSG00000044816	D630023F18Rik	3006	18.5043	19.3681	20.9971	16.2026	22.1055	20.5483	18.6346	22.6605	28.3415	24.6416	33.8695	31.3053	29.3845	30.6575	40.4599	29.4507	-0.583216	6.25474	3.60122e-10	2.00127e-08	7.6987
ENSMUSG00000031955	Bcar1	3164	27.0953	22.8411	19.4055	22.3406	26.4864	20.7077	23.837	20.0882	30.9756	28.4518	31.8711	36.5385	31.9838	31.3064	40.9129	33.8824	-0.4881	6.46648	3.77292e-10	2.08917e-08	7.68003
ENSMUSG00000075012	Fjx1	2424	1.19933	0.862614	0.872495	0.881989	0.676866	0.902699	0.880828	0.423769	1.96165	1.87202	1.62983	1.37703	1.88436	1.46329	2.32877	1.75945	-1.04004	1.71837	3.83668e-10	2.11689e-08	7.6743
ENSMUSG00000039910	Cited2	1966	33.1235	28.384	22.9606	26.2009	26.8981	20.7334	35.9986	35.3334	40.1091	41.5803	41.3763	57.269	59.5559	40.3935	59.9052	54.0031	-0.721852	6.25326	3.89261e-10	2.14011e-08	7.66956
ENSMUSG00000021179	Nrde2	3709	4.65065	4.28103	4.57954	3.53057	4.11737	3.60715	3.38624	3.4446	5.0925	5.46955	5.937	5.81508	5.37703	5.96817	7.21199	7.33483	-0.557933	4.21155	3.98121e-10	2.18105e-08	7.66133
ENSMUSG00000022809	Nr1i2	2544	3.35209	3.03085	2.88371	2.81004	2.43092	2.67866	2.17225	2.44792	5.01028	5.16754	3.74236	4.23902	4.02084	4.69918	4.43784	5.02936	-0.68739	3.22351	4.61681e-10	2.52032e-08	7.59854
ENSMUSG00000037001	Zfp39	3885	1.4301	2.01832	1.5651	1.23819	1.44564	0.965534	1.82655	2.3466	2.73689	2.92007	3.31747	3.05671	3.12974	3.39839	2.72439	3.37652	-0.888441	3.20161	4.82489e-10	2.62464e-08	7.58093
ENSMUSG00000055833	1700034H15Rik	6266	0.618614	0.594407	0.791073	0.287885	0.453194	0.249435	0.440968	0.440575	0.95912	1.17149	1.56074	1.34201	1.10884	1.36277	0.655187	1.19628	-1.23309	2.40009	4.98251e-10	2.70087e-08	7.5685
ENSMUSG00000034957	Cebpa	2633	16.5865	13.5252	11.6721	14.235	10.9529	10.6374	13.4039	10.8993	18.1597	17.7919	18.0547	21.6976	17.1035	20.6062	22.5598	17.4004	-0.54028	5.39022	5.12714e-10	2.76955e-08	7.55759
ENSMUSG00000001504	Irx2	3603	11.0811	11.0265	12.9872	14.6861	10.894	11.8512	11.7474	8.71338	8.63334	7.90858	8.34063	8.42695	7.73145	7.80275	6.83664	8.32182	0.591321	5.15617	5.21346e-10	2.80637e-08	7.55186
ENSMUSG00000041939	Mvk	2727	3.26929	4.09742	3.24762	8.81989	4.04962	3.73689	3.22395	2.70742	1.57416	1.5172	1.82873	1.74189	2.09963	1.80653	2.16411	1.96679	1.23338	3.06111	5.76575e-10	3.09288e-08	7.50964
ENSMUSG00000032531	Amotl2	4625	12.1246	10.7798	7.81666	9.77964	9.29174	6.0288	11.6227	10.6331	15.8216	17.1411	12.9952	15.2809	13.9239	16.1905	20.2357	17.6883	-0.677265	5.89979	5.83406e-10	3.1187e-08	7.50603
ENSMUSG00000085204	Gm15327	749	1.55256	0.872404	1.05888	1.6056	1.17953	0.751222	1.00611	0.942873	2.29252	2.85104	2.68056	3.17098	2.14731	2.89401	2.39802	2.93334	-1.19678	0.625148	5.92018e-10	3.15382e-08	7.50116
ENSMUSG00000032374	Plod2	4463	13.7083	18.4917	15.5196	13.5927	14.9031	16.4736	12.8466	18.2404	11.853	10.7059	10.3033	11.4056	11.6184	9.58125	9.21312	10.4538	0.595267	5.87719	6.21604e-10	3.30006e-08	7.48148
ENSMUSG00000020105	Lrig3	4031	1.90719	1.94522	1.42644	1.72372	2.19168	1.44237	2.22776	2.1979	2.57222	3.09574	3.42225	3.26448	3.16002	3.06347	3.77148	3.0298	-0.697281	3.36163	6.39634e-10	3.3726e-08	7.47204
ENSMUSG00000051817	Sox12	8619	2.87079	2.53973	2.73752	2.24795	2.27701	1.90768	2.63024	1.92924	3.21055	3.15892	3.24618	3.411	3.50815	3.559	4.17524	3.80116	-0.503401	4.6683	6.38177e-10	3.3726e-08	7.47204
ENSMUSG00000014905	Dnajb9	1862	54.1258	48.4984	48.557	57.6969	54.4964	57.1462	54.8723	63.3736	39.902	38.3118	43.0264	39.8866	42.532	35.2062	42.9254	38.8343	0.510951	6.47602	6.5294e-10	3.43105e-08	7.46457
ENSMUSG00000034216	Vps18	5169	5.08683	5.71388	4.59022	6.74699	4.95657	5.15241	5.07826	5.11721	3.5519	3.70519	3.45818	3.80004	3.97028	3.77414	3.69816	4.17546	0.550175	4.56591	6.92945e-10	3.62892e-08	7.44022
ENSMUSG00000050107	Gsg2	2809	1.28794	0.744385	0.682326	0.523259	0.718886	0.712206	0.737746	0.685665	1.41066	1.59169	1.56784	1.43967	1.7406	1.3095	1.50719	1.47229	-0.932312	1.72141	7.09773e-10	3.70449e-08	7.43127
ENSMUSG00000021738	Atxn7	6835	8.66742	11.1566	9.45684	11.3094	8.73403	8.49737	10.4097	10.0317	6.91825	7.09792	7.21093	7.38172	7.1534	7.16916	6.72909	7.79029	0.501236	5.86723	7.16531e-10	3.72717e-08	7.42862
ENSMUSG00000019312	Grb7	3171	23.4294	23.3471	23.948	25.3885	18.8259	16.9949	26.5371	22.4734	29.7617	32.9978	30.5957	35.4254	35.707	33.288	34.592	35.2953	-0.511688	6.47121	7.2571e-10	3.76225e-08	7.42455
ENSMUSG00000034640	Tiparp	4151	12.7309	10.4051	17.5618	12.5542	26.4216	31.342	8.8501	9.09425	6.79356	6.52692	7.61399	6.37115	7.68716	6.44036	6.56768	5.68205	1.32469	5.58952	7.39985e-10	3.82342e-08	7.41755
ENSMUSG00000042851	Zc3h6	6082	1.80577	0.923956	1.72781	0.977664	1.22433	0.935411	1.27	0.707246	1.85683	2.01886	2.1404	2.18473	2.2742	2.51639	2.35198	3.07055	-0.900349	3.41677	7.47659e-10	3.8502e-08	7.41452
ENSMUSG00000047330	Kcne4	2460	3.12515	2.65622	3.33144	3.39485	4.48916	8.13247	1.71035	2.08784	0.83224	1.05795	0.789826	1.12204	1.15068	1.09476	1.82532	1.89131	1.64223	2.62188	8.86296e-10	4.54897e-08	7.34209
ENSMUSG00000021453	Gadd45g	1258	70.4584	75.264	61.7309	95.808	73.8395	133.932	60.6514	43.6343	49.4005	20.5289	43.5547	19.6451	14.8305	38.5862	21.6203	24.1939	1.45589	6.08502	9.05773e-10	4.63354e-08	7.33409
ENSMUSG00000024190	Dusp1	3754	45.5704	30.0606	42.2711	54.584	83.7138	148.086	28.689	22.0787	19.3518	11.7679	23.6014	10.9436	9.23702	21.3643	16.1649	16.6627	1.88594	7.13302	9.13533e-10	4.65781e-08	7.33182
ENSMUSG00000022414	Tab1	2920	6.46039	5.23639	4.91159	5.69721	5.14347	4.51759	5.37653	4.41932	6.94349	7.95301	7.20851	7.34238	8.10778	7.71577	7.71081	7.72338	-0.490164	4.22988	9.32658e-10	4.73968e-08	7.32425
ENSMUSG00000039208	Metrnl	1581	11.7276	12.0684	11.5378	17.4105	9.97861	14.9475	12.4325	10.9235	7.05955	8.90606	8.4388	8.4045	8.3011	7.93542	7.01924	6.98922	0.737749	4.04129	1.04822e-09	5.30949e-08	7.27495
ENSMUSG00000050854	Tmem125	2566	3.80171	3.9216	3.96652	3.72328	3.91023	4.06881	4.62541	3.32765	5.99682	6.68362	6.51191	6.4291	5.99209	6.65556	4.89976	6.29576	-0.605802	3.70774	1.0547e-09	5.32486e-08	7.27369
ENSMUSG00000022498	Txndc11	9040	5.05254	4.88627	5.00073	6.00853	4.72587	4.64738	4.93908	4.4955	3.75506	3.83119	3.7971	3.77761	3.77177	3.36419	3.57633	4.03158	0.464123	5.30856	1.07929e-09	5.43125e-08	7.2651
ENSMUSG00000092164	Rergl	677	1.90854	2.02689	1.46436	1.28292	0.932123	1.84692	0.834831	0.758654	2.73144	3.6471	3.25264	4.17193	3.1359	3.88096	4.26383	2.57715	-1.26658	0.814948	1.1058e-09	5.54659e-08	7.25597
ENSMUSG00000015656	Hspa8	3064	117.168	144.399	118.249	146.028	151.686	192.717	147.608	179.319	85.4196	98.2687	102.708	102.236	100.7	94.8835	114.016	94.5253	0.66132	8.58765	1.15987e-09	5.79899e-08	7.23665
ENSMUSG00000029467	Atp2a2	5271	83.577	74.6158	75.6084	77.5972	88.2221	96.7486	90.1282	82.8731	58.2239	54.5277	70.7987	61.3656	60.196	56.4762	65.6803	66.005	0.498543	8.58897	1.25241e-09	6.24146e-08	7.20471
ENSMUSG00000046840	0610008F07Rik	949	3.06341	3.64929	3.90003	3.94246	3.12531	3.22803	3.97036	3.58552	4.66263	6.82088	5.39146	7.57574	5.69443	7.19839	7.63815	7.69444	-0.829579	2.29889	1.28712e-09	6.39378e-08	7.19424
ENSMUSG00000032500	Dclk3	3490	13.0133	9.69848	11.1731	6.2982	9.74597	9.92411	10.0225	7.65262	13.0949	13.9583	15.3471	16.811	14.581	13.7958	15.4945	18.0713	-0.595555	5.43271	1.33698e-09	6.62017e-08	7.17913
ENSMUSG00000062012	Zfp13	3691	0.910161	0.79665	0.949025	0.868847	0.837749	0.711398	0.935758	0.66097	1.43142	1.26558	1.29847	1.66955	1.58611	1.47707	1.58151	1.34807	-0.753484	2.11801	1.37825e-09	6.7811e-08	7.1687
ENSMUSG00000031328	Flna	9633	11.4749	13.8989	11.3137	15.4803	13.4948	8.41106	9.75248	10.5102	7.8705	7.59941	6.02409	8.64275	7.2528	7.37792	9.49585	8.66023	0.637845	6.57032	1.38631e-09	6.79909e-08	7.16755
ENSMUSG00000020423	Btg2	2741	27.5292	16.9496	25.0767	21.3277	44.5946	75.4736	10.9513	9.93114	8.89077	8.18023	7.27758	8.54786	6.80654	6.90163	12.4971	10.1845	1.81636	5.71795	1.39623e-09	6.82608e-08	7.16583
ENSMUSG00000034300	Fam53c	4511	8.65014	7.70616	7.73583	9.09372	8.37946	7.95512	8.40832	7.65688	5.92931	5.59183	5.65677	6.73072	6.30357	6.11568	6.92519	7.01921	0.438955	5.03918	1.43027e-09	6.97041e-08	7.15674
ENSMUSG00000036667	Fam115a	9989	5.05759	4.92575	4.45947	4.57488	4.94654	4.29348	3.67772	4.02984	3.06112	3.40041	3.20943	3.41229	3.39411	3.4457	3.53196	3.95261	0.443523	5.31308	1.46589e-09	7.12153e-08	7.14743
ENSMUSG00000037573	Tob1	2286	87.1842	71.4314	104.948	97.2642	126.127	185.121	70.8468	59.3425	56.0464	48.429	53.5181	52.0042	50.403	47.4969	52.7542	51.5601	1.02352	7.45687	1.51326e-09	7.32863e-08	7.13498
ENSMUSG00000039713	Plekhg5	4751	8.89307	10.5077	7.94322	13.739	8.43433	6.59265	8.10252	7.67548	5.21277	6.34875	5.67092	5.76921	5.9039	5.91735	5.60323	5.93016	0.684825	5.14525	1.58775e-09	7.66538e-08	7.11547
ENSMUSG00000039220	Ppp1r10	5633	12.5354	7.59803	8.99915	10.8762	11.2139	9.82225	10.0111	8.24026	6.14347	5.52054	5.87525	7.42987	8.30294	6.85655	6.71874	7.78923	0.589721	5.56665	1.72672e-09	8.3103e-08	7.08038
ENSMUSG00000040093	Bmf	7586	1.8395	0.990568	1.36783	0.898325	1.48903	0.890058	1.03477	0.964793	1.92398	1.60101	1.69897	2.3016	2.34063	2.05212	2.7651	2.59808	-0.82069	3.66703	1.75203e-09	8.40593e-08	7.07541
ENSMUSG00000041920	Slc16a6	5542	3.7536	4.8459	3.98314	4.89447	5.06705	4.83947	4.65715	4.11248	2.90767	3.10662	3.37735	3.50953	2.71636	3.18826	3.6576	2.93832	0.566875	4.43008	1.80831e-09	8.64912e-08	7.06303
ENSMUSG00000035161	Ints6	4974	5.50705	5.25477	5.19537	4.02959	3.98369	4.0975	5.4541	4.5821	3.16004	3.00523	3.125	4.19422	3.55684	3.32784	3.39176	3.49471	0.533995	4.35611	1.86681e-09	8.90135e-08	7.05054
ENSMUSG00000024807	Syvn1	4866	18.096	17.7927	14.0169	31.8538	17.1444	15.8801	15.8737	16.9408	10.4777	10.6832	10.7544	12.2419	10.8412	10.0971	13.0377	12.5362	0.763743	6.19078	2.17582e-09	1.03428e-07	6.98536
ENSMUSG00000002227	Mov10	4201	5.82835	5.77059	5.71083	9.00139	6.84974	4.88122	4.93294	4.87506	3.67862	3.60585	3.23751	3.51438	3.41499	4.04963	4.64191	4.27619	0.708018	4.37542	2.29115e-09	1.08577e-07	6.96426
ENSMUSG00000097584	1700125G22Rik	858	1.43062	1.52315	1.30951	1.09015	0.882583	0.728652	0.585528	0.598611	0.230917	0.311106	0.150969	0.374073	0.449885	0.0765563	0	0.376572	2.0471	-0.574112	2.36246e-09	1.11613e-07	6.95228
ENSMUSG00000025283	Sat1	2906	78.4985	84.051	87.1744	93.8706	64.0385	72.1564	57.7628	62.2569	55.9518	56.6282	52.9759	47.7566	48.9475	54.6775	45.4061	49.6767	0.590371	7.52979	2.76365e-09	1.3017e-07	6.88549
ENSMUSG00000030256	Bhlhe41	6490	0.686852	0.624232	0.865605	0.617664	0.729253	0.587615	0.512833	0.395692	1.04813	0.976819	1.11768	1.21656	1.14987	1.10319	2.0954	1.33421	-0.945667	2.63045	2.79674e-09	1.31328e-07	6.88164
ENSMUSG00000005774	Rfx5	5528	2.55938	2.08039	2.23573	2.01834	2.42008	1.77558	2.09023	1.74207	3.15397	3.02999	2.95242	3.18168	2.93271	2.75669	3.38837	3.63544	-0.515045	3.86357	2.83696e-09	1.32813e-07	6.87676
ENSMUSG00000018476	Kdm6b	6931	12.4063	9.5125	12.1389	12.2999	13.047	13.5121	12.44	8.37365	9.32843	7.8565	7.38204	8.43715	8.54872	7.50581	8.47765	8.69862	0.554231	6.1233	3.10391e-09	1.44871e-07	6.83902
ENSMUSG00000027859	Ngf	1183	2.51207	3.3141	4.07834	5.70404	4.10741	3.17084	3.66277	2.87629	1.67478	1.91791	1.58766	1.9534	1.68583	1.55468	2.54852	1.80258	1.0539	1.76873	3.52611e-09	1.64081e-07	6.78494
ENSMUSG00000054027	Nt5dc3	5938	2.66554	2.70704	2.24831	2.73408	2.62494	3.04274	3.22556	2.95165	1.76839	1.74191	2.03961	1.98907	2.11267	1.46017	2.09574	1.76295	0.626751	3.80749	3.55922e-09	1.65125e-07	6.78219
ENSMUSG00000097811	2810425M01Rik	1847	0.454711	0.813692	0.608314	1.12135	0.341661	0.575426	0.577999	0.556154	0.0357565	0.07226	0.245457	0.382295	0.174157	0.177816	0.173652	0.0699726	1.94828	-0.204324	3.66251e-09	1.69264e-07	6.77144
ENSMUSG00000050930	Map10	3547	1.71209	1.40008	1.41611	0.772269	1.60119	1.3748	1.45177	1.53851	2.25292	2.3329	2.62934	2.96795	2.46669	1.94445	2.51379	2.73272	-0.762421	2.80615	3.74066e-09	1.71992e-07	6.76449
ENSMUSG00000028712	Cyp4a31	2718	116.468	139.774	135.563	144.855	155.254	140.126	165.174	193.855	259.965	258.139	230.802	202.846	202.752	261.098	263.739	233.824	-0.624603	9.04224	3.91525e-09	1.79486e-07	6.74597
ENSMUSG00000032487	Ptgs2	4133	2.09459	0.695643	1.61511	0.743598	4.15303	3.37324	0.82049	1.0563	0.111855	0.258339	0.0313408	0.450408	0.217921	0.190715	0.372496	0.859928	2.61297	2.19616	4.26782e-09	1.94494e-07	6.71109
ENSMUSG00000038145	Snrk	3410	12.5229	10.2518	10.8344	14.185	15.8965	14.8321	15.5613	13.4239	8.28918	8.57146	8.31888	10.0898	9.82925	8.05175	11.3433	9.26658	0.605339	5.28444	4.26467e-09	1.94494e-07	6.71109
ENSMUSG00000025086	Trub1	5700	3.71756	3.49643	3.45531	3.48119	3.40987	2.87365	2.94158	3.33395	4.75041	4.65954	4.61314	4.34696	4.7065	4.39054	4.78288	5.09022	-0.432685	4.51637	4.41902e-09	2.00792e-07	6.69725
ENSMUSG00000020801	Med31	1726	8.72116	9.42666	7.81151	12.5028	6.39822	15.3941	6.73094	6.39779	4.32374	5.21949	4.09007	5.28106	4.24914	5.09955	4.94295	5.01682	1.00582	3.61906	4.45962e-09	2.02043e-07	6.69456
ENSMUSG00000061410	Zcchc14	9667	7.37128	7.02301	6.871	7.40191	7.98356	8.56903	8.62683	6.34905	5.02815	4.73552	5.68132	5.99611	5.84306	5.27276	6.35032	5.84899	0.485499	5.99506	4.48848e-09	2.02756e-07	6.69303
ENSMUSG00000023852	Chd1	9023	8.71362	7.79945	7.6837	7.10831	7.80504	7.78101	7.74621	6.88047	5.76763	5.90183	6.25908	6.05413	5.96777	6.03492	6.09975	6.95397	0.378931	5.96798	4.59688e-09	2.07047e-07	6.68393
ENSMUSG00000022580	Rhpn1	2966	6.83939	8.50385	6.37295	12.6368	6.27643	6.36566	6.0977	5.7794	4.85408	3.75734	4.3017	3.83068	4.18623	4.60639	4.62827	4.27021	0.827441	4.13183	4.76673e-09	2.13996e-07	6.66959
ENSMUSG00000039473	Ubn1	6436	11.2425	10.1934	9.72478	8.92747	10.5796	10.6464	11.0648	9.51644	7.69604	7.82827	7.19507	8.87661	8.64644	7.11353	8.37219	8.12264	0.41287	5.88007	4.77886e-09	2.13996e-07	6.66959
ENSMUSG00000036432	Siah2	3263	4.79134	5.36682	5.40804	6.10162	5.241	5.74793	5.04231	4.84017	3.27884	3.94707	3.87046	3.75742	3.72634	4.26763	3.40099	3.6637	0.562861	3.90508	4.9298e-09	2.20117e-07	6.65735
ENSMUSG00000028890	Mtf1	8894	2.61496	2.64487	2.14757	2.38127	2.8097	2.79062	3.05728	2.43262	1.64846	1.7332	1.89331	1.81877	2.03257	1.78725	2.31517	1.71467	0.538609	4.33047	4.95455e-09	2.20585e-07	6.65642
ENSMUSG00000011960	Ccnt1	11225	5.96831	4.31351	4.85162	3.94019	5.98722	5.05716	4.41403	4.38683	3.18886	3.44213	3.32339	3.5112	3.59351	3.23599	4.0574	4.24273	0.496909	5.57133	4.99515e-09	2.21753e-07	6.65413
ENSMUSG00000060985	Tdrd5	7408	1.09883	1.84351	1.4007	1.37986	1.2011	1.2237	1.02572	1.20464	0.793434	0.693625	0.935466	0.719201	0.851064	0.868947	0.675413	0.662945	0.792148	2.97113	5.1895e-09	2.29721e-07	6.6388
ENSMUSG00000054770	Kctd18	11698	0.839443	0.798774	0.90962	0.816715	0.744439	0.58788	0.628086	0.79579	1.10654	1.2493	1.15712	1.16332	1.06141	1.12302	1.38186	1.17661	-0.57116	3.51664	5.22254e-09	2.29866e-07	6.63853
ENSMUSG00000085017	Gm13412	675	0.765676	0.87124	1.17496	0.593873	1.12186	1.11144	0.837305	0.856014	1.76113	2.47156	3.55012	1.90195	2.47803	2.23817	2.28078	2.39332	-1.31414	0.310564	5.21983e-09	2.29866e-07	6.63853
ENSMUSG00000038253	Hoxa5	1875	11.5081	11.2564	12.1608	14.1104	11.9142	11.6701	10.6505	8.3547	7.85463	8.43494	8.25547	7.46326	8.68073	7.67204	7.76605	8.61596	0.55274	4.21096	5.64885e-09	2.47923e-07	6.60568
ENSMUSG00000028475	5430416O09Rik	4084	0.569476	0.591991	0.598772	0.425337	0.463551	0.520476	0.476673	0.408724	0.98643	1.06209	0.79292	0.943059	0.897897	0.90068	0.926706	0.933536	-0.823065	1.61035	5.75063e-09	2.51676e-07	6.59916
ENSMUSG00000038604	Fam65a	4087	32.9896	31.0327	26.6824	35.3915	31.2976	23.5266	29.2094	28.0399	22.9459	20.7691	19.8877	23.5749	18.5744	20.6201	25.144	25.4083	0.481825	6.73274	5.8385e-09	2.54799e-07	6.5938
ENSMUSG00000032846	Zswim6	5441	4.54757	5.23609	4.26358	9.12339	4.6392	4.42374	6.71721	8.80243	2.90096	3.32373	3.23769	2.76064	3.21608	3.24744	3.92592	3.71732	0.925911	4.67715	5.85721e-09	2.54896e-07	6.59364
ENSMUSG00000049516	Spty2d1	5217	9.39896	6.80109	8.42455	5.51953	10.1848	11.648	8.85935	7.69133	5.17755	5.23164	5.0154	6.16439	5.96845	4.94812	6.50445	5.38807	0.683828	5.21456	5.95916e-09	2.58604e-07	6.58736
ENSMUSG00000040613	Apobec1	3518	1.12019	1.09586	1.18356	0.797626	0.789257	0.71084	0.714018	1.04021	1.70831	1.70719	1.76734	1.69692	2.26758	1.30698	1.64105	1.65315	-0.835196	2.25408	6.70959e-09	2.90354e-07	6.53707
ENSMUSG00000042772	Smg7	6044	26.4124	25.6334	25.1725	22.6829	29.0779	27.3906	26.0169	25.4191	19.0019	21.4417	20.9706	22.2926	20.4475	17.2799	20.3139	19.3196	0.421804	7.12869	7.02399e-09	3.03111e-07	6.5184
ENSMUSG00000023272	Creld2	1354	24.7633	31.1755	23.1857	52.9946	27.4976	27.8885	20.4997	27.4538	16.4862	17.792	19.0375	18.2522	13.3989	12.9527	18.7608	16.7992	0.88058	4.98228	7.08601e-09	3.04935e-07	6.51579
ENSMUSG00000038225	Ccdc111	6847	1.34926	0.706205	1.05214	0.770855	0.811044	0.830899	0.862129	0.806381	1.40823	1.37421	1.39047	1.29376	1.47515	1.83232	1.94867	1.70822	-0.741056	3.08376	7.34396e-09	3.15158e-07	6.50147
ENSMUSG00000033114	Slc35d2	2264	3.99494	3.9252	4.14532	2.951	3.65138	3.34131	3.05113	3.23274	5.54242	4.95185	4.89176	5.33034	5.34218	5.13529	5.46835	5.76554	-0.53415	3.33632	7.68825e-09	3.2811e-07	6.48398
ENSMUSG00000023755	Rhebl1	2183	1.03579	0.89798	1.39267	1.10178	0.780498	0.400942	1.00684	0.67642	1.84543	2.04812	1.48341	2.20537	1.88609	1.89564	1.64555	2.01289	-0.996004	1.65801	8.13327e-09	3.46146e-07	6.46074
ENSMUSG00000032515	Csrnp1	2866	7.88953	4.99307	6.8951	8.3222	11.5156	30.7138	6.24473	4.16657	3.11085	3.67888	4.06763	2.97885	2.17737	3.0482	2.75299	3.4046	1.75684	4.29034	9.0675e-09	3.84846e-07	6.41471
ENSMUSG00000020027	Socs2	10122	4.79966	4.92558	3.00357	3.6369	2.96135	5.56501	4.98809	4.25597	2.88388	1.58886	3.29523	1.95325	2.33258	2.21287	1.28015	2.35573	0.981654	5.06101	9.23404e-09	3.9084e-07	6.408
ENSMUSG00000068299	1700019G17Rik	3438	2.10461	1.74856	2.11462	1.51577	2.05577	1.80027	1.86311	2.11016	2.84301	3.16386	3.25901	3.36078	3.2934	4.3943	2.2763	4.36061	-0.763665	3.19858	9.41326e-09	3.97337e-07	6.40084
ENSMUSG00000030203	Dusp16	8111	6.56314	5.2848	5.18237	4.46448	7.04881	5.85025	6.18611	6.12645	3.43605	3.74345	4.46357	4.13905	3.99755	3.61994	4.94289	5.09086	0.538387	5.35216	9.54776e-09	4.01917e-07	6.39586
ENSMUSG00000018541	Cwc25	6897	3.52198	3.24962	3.61266	3.23543	3.4494	2.61966	3.05021	2.87634	2.11619	2.37051	2.40395	2.41984	2.40656	2.22856	2.87392	2.64213	0.447118	4.29075	1.0363e-08	4.3505e-07	6.36146
ENSMUSG00000042354	Gnl3	1868	22.5837	21.128	22.29	22.3179	17.972	18.374	17.0442	19.2809	14.4246	16.7188	16.1914	14.8106	14.1892	12.8698	16.6892	15.5668	0.458174	5.05228	1.10067e-08	4.58334e-07	6.33882
ENSMUSG00000052188	Gm14964	1231	1.73187	3.87493	2.84553	2.49658	1.84547	2.13304	2.14258	1.87753	4.88208	5.80044	4.47204	4.06733	5.1216	6.50983	4.48142	3.77954	-0.996902	2.19565	1.12443e-08	4.66973e-07	6.33071
ENSMUSG00000028600	Podn	5142	3.7315	3.11339	3.57321	3.61209	3.35037	2.37088	3.33408	3.02152	4.36686	5.50261	3.94237	5.14326	4.6167	5.03306	4.67816	6.40919	-0.55366	4.40424	1.1465e-08	4.74859e-07	6.32344
ENSMUSG00000056124	B4galt6	5799	8.0546	5.62272	8.05772	6.56701	7.91121	6.06964	6.72486	6.8087	4.76042	4.32683	5.52837	4.70445	5.06991	4.17966	6.53748	5.31533	0.517823	5.13175	1.16271e-08	4.80286e-07	6.3185
ENSMUSG00000036813	Entpd8	2709	7.72672	11.2161	10.1736	15.8087	9.08484	8.46963	6.60664	8.6976	6.16785	6.45398	5.88127	5.26038	5.67579	6.01327	5.06734	6.01113	0.795289	4.41443	1.16968e-08	4.81878e-07	6.31706
ENSMUSG00000042109	Csdc2	4623	1.04808	1.31449	1.00074	1.90764	1.67897	0.946633	0.855779	1.2082	0.728565	0.490784	0.434293	0.638715	0.695798	0.554126	0.846412	0.601048	1.05109	2.15946	1.30446e-08	5.35972e-07	6.27086
ENSMUSG00000019997	Ctgf	2915	21.9188	36.1796	31.2886	24.8678	24.9172	24.8143	20.0781	23.2577	15.8366	20.8094	13.553	17.6167	16.2213	19.6493	18.2648	12.5914	0.674317	5.97036	1.38324e-08	5.66835e-07	6.24654
ENSMUSG00000030847	Bag3	2587	24.2483	18.287	15.6606	16.425	22.0513	19.4781	21.6285	19.1834	14.4747	12.588	10.5398	15.0614	12.8816	11.6543	17.3075	16.311	0.557081	5.44298	1.40337e-08	5.73561e-07	6.24142
ENSMUSG00000027889	Ampd2	6110	6.69301	6.67333	5.65726	9.11949	6.77524	5.45373	5.31367	4.94905	3.78311	3.99738	4.03858	4.43348	3.86422	4.41844	4.7769	5.33033	0.602049	5.03471	1.4488e-08	5.90566e-07	6.22873
ENSMUSG00000021754	Map3k1	7681	7.19971	4.72144	5.4897	4.32299	6.01389	4.37897	5.60038	4.63893	7.63514	7.08937	6.93105	7.27068	7.37059	7.49981	9.08629	7.97545	-0.475818	5.62693	1.49961e-08	6.09672e-07	6.2149
ENSMUSG00000010651	Acaa1b	1950	24.7483	23.3559	21.0476	31.5209	24.2387	25.0715	31.0447	25.45	36.0692	38.3624	33.9107	36.1444	40.5466	45.4071	63.1929	43.4774	-0.64477	6.04662	1.53456e-08	6.22243e-07	6.20604
ENSMUSG00000028093	Acp6	4844	16.0043	16.2953	16.2091	17.4199	14.747	13.6807	13.4437	12.7501	19.5918	21.5598	19.5474	19.8112	20.3732	22.2115	21.5589	21.491	-0.411988	6.43798	1.70488e-08	6.89493e-07	6.16147
ENSMUSG00000020048	Hsp90b1	4304	114.393	118.222	104.297	112.417	107.032	120.926	97.0711	124.956	74.2362	69.9416	94.6356	90.0373	86.8443	75.6968	92.2559	93.161	0.469505	8.73431	1.71338e-08	6.91122e-07	6.16045
ENSMUSG00000021704	Mtx3	6266	6.15521	5.75636	5.70627	4.8514	5.36783	5.37781	5.09118	4.6619	7.23029	6.98632	6.57373	7.14029	7.14589	7.50569	8.08746	7.42518	-0.384235	5.30705	1.787e-08	7.18941e-07	6.14331
ENSMUSG00000078493	A930039A15Rik	460	9.97148	12.9266	8.33328	10.6026	9.05416	6.38774	7.37192	6.0014	5.3121	2.9014	4.50544	2.51182	3.49639	5.85456	1.3945	1.82621	1.37509	1.56997	1.85088e-08	7.42709e-07	6.12918
ENSMUSG00000025316	Banp	6614	1.7582	1.65976	1.86863	1.77785	1.68877	1.81487	1.64258	1.51427	1.1483	1.47307	1.24361	1.22287	0.992141	0.933538	1.24143	1.23104	0.586435	3.28643	1.86721e-08	7.47318e-07	6.12649
ENSMUSG00000025408	Ddit3	1807	14.5153	15.0792	14.6667	28.1367	16.3087	16.261	8.23636	11.0495	7.74818	7.75526	5.41208	9.80447	6.05241	6.90659	11.0757	9.29779	1.01957	4.42812	1.97255e-08	7.87441e-07	6.10378
ENSMUSG00000028655	Mfsd2a	2235	24.801	31.2243	32.2325	50.0408	32.7241	36.0005	35.3747	35.8205	22.1914	13.8242	22.8346	15.5379	18.9115	18.2508	5.3671	15.7285	1.12113	5.86639	2.20249e-08	8.76967e-07	6.05702
ENSMUSG00000073437	D330041H03Rik	2452	2.76648	2.31845	2.31805	1.96181	1.80152	1.86127	1.51104	2.04229	1.07736	1.4152	1.05654	1.33513	1.18067	1.20548	1.4127	1.42311	0.762112	2.07818	2.25487e-08	8.95516e-07	6.04793
ENSMUSG00000046380	Jrk	5740	0.765343	0.637493	0.322398	0.419022	0.681619	0.544585	0.514199	0.525688	0.874427	0.953316	0.868808	0.995294	1.15442	0.869701	1.25165	1.14829	-0.825278	2.20191	2.29599e-08	9.09506e-07	6.04119
ENSMUSG00000090523	Gypc	4203	0.722433	0.435309	0.440296	0.540462	0.540511	0.550364	0.552824	0.351326	0.769943	0.920881	0.801289	0.855268	1.05615	1.18774	1.19045	1.07623	-0.872268	1.70733	2.42438e-08	9.57911e-07	6.01868
ENSMUSG00000038859	Baiap2l1	3351	10.6227	12.1092	9.78257	13.3581	11.6568	10.0186	11.8624	11.8784	7.76504	7.32839	9.83758	8.8308	8.48565	8.74236	8.05904	8.7548	0.484011	5.07022	2.52475e-08	9.95023e-07	6.00217
ENSMUSG00000044950	Pwwp2a	4345	7.71679	7.26368	6.6776	6.08907	6.3613	5.65471	6.40264	5.95467	5.01587	4.96075	5.06797	5.08209	4.63438	5.33646	5.37387	5.57707	0.393729	4.6697	2.54155e-08	9.99094e-07	6.00039
ENSMUSG00000043015	Tmem194b	3385	0.877927	0.617718	0.624794	0.65133	0.596559	0.517138	0.686417	0.663822	1.01453	1.20256	0.994924	1.04298	1.17834	1.2225	1.59183	1.24085	-0.804235	1.6916	2.83264e-08	1.1107e-06	5.9544
ENSMUSG00000021364	Elovl2	6751	12.7658	15.9317	14.3128	11.3809	14.096	16.0949	15.1623	17.7644	10.7706	8.97538	10.7255	11.0582	12.5789	9.77836	8.94123	9.60058	0.56836	6.41058	2.85252e-08	1.11566e-06	5.95247
ENSMUSG00000039831	Arhgap29	7276	18.6371	13.929	15.8234	10.174	15.6808	13.8338	13.7316	12.4061	16.7738	18.9759	19.7875	19.8325	21.7245	21.3865	24.7472	23.029	-0.492562	6.98782	2.87815e-08	1.12284e-06	5.94968
ENSMUSG00000046546	Fam43a	3074	3.4887	5.35668	2.85952	4.84671	2.54554	2.01344	5.29104	4.78271	8.24991	7.48946	6.86845	7.41307	8.26667	6.66682	7.34538	7.65178	-0.889297	4.13511	2.8911e-08	1.12505e-06	5.94883
ENSMUSG00000057337	Chst3	11842	0.9438	1.57812	1.46225	1.47816	1.42281	1.19314	1.33635	1.58307	0.975967	0.743847	0.683644	1.02992	1.05394	0.832021	0.547107	0.747584	0.787898	3.72886	2.91661e-08	1.13213e-06	5.9461
ENSMUSG00000020257	Wdr82	4304	13.6593	15.4856	13.5899	12.9461	13.7968	13.8865	13.4671	13.4548	10.0045	10.8688	10.5335	12.6025	11.1208	11.4461	10.2391	9.8491	0.400931	5.73565	3.04792e-08	1.18013e-06	5.92807
ENSMUSG00000039652	Cpeb3	11181	5.19443	4.80386	6.3603	6.37573	5.02874	4.03146	3.99332	4.21461	7.97398	8.51087	5.8562	7.07874	7.40517	8.12474	8.50243	7.86001	-0.566071	6.14292	3.08397e-08	1.19111e-06	5.92405
ENSMUSG00000029828	4921507P07Rik	2368	0.572923	0.275942	0.530295	0.253926	0.399734	0.39602	0.344752	0.406679	0.976131	1.09905	1.28547	0.786122	0.842204	0.804423	0.677227	0.818661	-1.14214	0.742712	3.10506e-08	1.19626e-06	5.92217
ENSMUSG00000085269	Gm15777	872	1.11131	1.7235	0.985309	0.766178	1.08552	0.430172	1.22427	0.957126	2.57504	1.98972	3.04518	2.13479	2.36086	2.03383	2.28045	2.29726	-1.1234	0.673252	3.15189e-08	1.21128e-06	5.91675
ENSMUSG00000049653	Spatc1	1600	0.403775	0.857627	0.908758	0.835134	0.512726	0.586109	0.863471	0.882765	1.07319	1.87684	1.29531	1.64489	1.4073	1.8474	2.56588	1.8982	-1.15342	1.04682	3.18618e-08	1.22142e-06	5.91313
ENSMUSG00000097350	4732491K20Rik	3140	1.09045	1.01968	1.24185	1.1277	1.00485	0.816322	0.979967	0.879187	1.47228	1.59392	1.56758	1.63544	2.04884	1.81994	1.63432	2.01679	-0.706118	2.144	3.24468e-08	1.23771e-06	5.90738
ENSMUSG00000022469	Rapgef3	6622	20.8582	19.8239	16.6876	27.1904	18.1824	18.5988	20.4838	15.6188	13.0449	14.2997	13.2524	13.9006	13.9801	14.1845	15.6057	16.1208	0.516589	6.82067	3.27206e-08	1.24508e-06	5.9048
ENSMUSG00000030774	Pak1	3050	18.0044	27.8083	16.9021	31.2586	17.69	19.4729	26.581	30.2903	14.984	14.7467	14.7156	15.6163	13.7526	15.6999	14.0282	15.6147	0.719389	5.88756	3.34052e-08	1.268e-06	5.89688
ENSMUSG00000023243	Kcnk5	3359	40.6203	41.7269	33.9607	50.8788	42.2514	49.769	41.3355	39.6407	32.4411	32.9985	32.566	24.6712	19.0377	30.0365	26.5449	21.6425	0.682653	6.89185	3.35716e-08	1.2712e-06	5.89579
ENSMUSG00000006456	Rbm14	4045	7.53846	6.76854	5.8984	6.37551	5.53824	5.90408	6.87749	5.98364	4.78378	4.73476	4.64328	5.50661	4.67591	3.92975	5.61385	4.4411	0.461117	4.50616	3.41796e-08	1.29105e-06	5.88906
ENSMUSG00000020700	Map3k3	4007	9.39958	8.8059	8.92326	8.43679	9.38618	8.2224	10.0144	8.34758	6.34546	6.79479	6.99864	7.46517	7.33726	6.88491	7.348	8.04722	0.375331	5.01931	3.48376e-08	1.31188e-06	5.8821
ENSMUSG00000050010	Shisa3	5464	4.07913	4.85528	4.3303	5.19666	5.03544	5.06875	3.74673	4.48844	3.49308	3.90818	2.96329	3.39516	2.79045	3.16165	3.41632	2.92113	0.554432	4.44043	3.49009e-08	1.31188e-06	5.8821
ENSMUSG00000054469	Lclat1	4838	17.9871	33.9951	19.098	39.592	24.9654	21.6708	40.6667	57.8845	14.4561	15.2554	16.0643	18.5355	17.832	15.6678	16.3483	16.2685	1.0431	6.88975	3.5955e-08	1.34823e-06	5.87024
ENSMUSG00000049892	Rasd1	1609	6.90608	4.75148	5.5042	8.30462	5.80454	8.85903	4.21515	3.95022	3.94037	2.36403	3.38118	3.43096	1.79926	3.42919	2.87046	3.29323	1.03387	2.90774	3.67358e-08	1.37417e-06	5.86196
ENSMUSG00000038777	Sema6c	5278	0.648732	0.346647	0.563493	0.430383	0.274992	0.272437	0.345043	0.21895	0.588099	0.809181	0.539919	0.887824	1.07263	0.933383	1.10598	0.905998	-1.09548	1.75865	3.71841e-08	1.38758e-06	5.85774
ENSMUSG00000071076	Jund	2877	28.4733	29.9574	24.1899	43.5187	27.7468	25.6853	27.219	22.8509	21.6009	19.0431	16.2083	18.2956	18.2468	17.4887	24.0356	20.7538	0.617092	6.12356	3.84279e-08	1.43054e-06	5.8445
ENSMUSG00000059772	Slx1b	4494	1.55256	1.46855	1.72067	1.84346	1.95184	1.29377	1.77466	1.88575	2.58644	2.28677	2.49321	2.68533	2.43362	2.76247	2.66922	3.00523	-0.578424	3.28822	4.0683e-08	1.51085e-06	5.82078
ENSMUSG00000014444	Piezo1	9248	10.4856	9.75765	7.67542	12.2019	10.6789	7.64579	11.9851	8.46249	5.82012	5.67887	6.51999	6.87165	6.8243	5.38381	8.42067	8.75524	0.596706	6.27135	4.28021e-08	1.58573e-06	5.79977
ENSMUSG00000050567	Maml1	5523	4.58532	4.46032	4.23617	4.51211	4.51319	4.69765	5.23031	3.75465	2.78614	3.25022	3.08408	3.6727	3.31976	3.37763	3.50758	4.09504	0.465559	4.45683	4.35484e-08	1.60952e-06	5.7933
ENSMUSG00000005413	Hmox1	2286	14.2151	18.3223	12.6921	32.0902	14.7686	6.80974	26.8113	16.8788	65.3489	54.8219	53.8581	84.0715	44.4368	17.3552	171.956	28.3524	-1.79529	6.54233	4.40818e-08	1.62535e-06	5.78905
ENSMUSG00000026484	Rnf2	3021	13.6008	12.7831	12.9295	10.1067	13.7239	13.9481	12.7009	13.091	8.83187	10.4704	10.462	9.5617	10.6051	9.28422	9.68255	10.2887	0.431254	5.11358	4.44717e-08	1.63582e-06	5.78626
ENSMUSG00000049323	Smcr8	10931	4.7104	4.54909	4.38957	3.90559	4.90705	5.37048	5.55535	4.95707	3.36525	3.66291	3.4187	3.74657	4.04917	3.73765	3.46819	3.39917	0.466347	5.53169	4.48809e-08	1.64695e-06	5.78332
ENSMUSG00000045092	S1pr1	3027	11.5036	13.2327	10.9388	8.62999	10.2986	8.57123	9.52237	9.84119	6.26169	8.20098	6.67555	7.59179	5.88714	5.44665	10.1296	7.27959	0.574193	4.73477	4.54489e-08	1.66384e-06	5.77889
ENSMUSG00000008682	Rpl10	1731	7.76292	8.53121	8.47621	11.386	7.43695	6.06764	5.40548	5.97133	4.84539	5.20441	3.96601	5.00622	4.60852	4.13616	4.5581	5.67429	0.734429	3.44248	4.81399e-08	1.75819e-06	5.75493
ENSMUSG00000097123	Gm6297	2144	1.2053	0.64002	0.801483	0.810204	0.824129	0.379076	0.527221	0.778558	1.54016	1.494	1.38956	1.37723	1.32028	1.25611	1.88491	1.74811	-0.960444	1.33551	4.8316e-08	1.76046e-06	5.75437
ENSMUSG00000096995	2810029C07Rik	1948	2.6863	4.19296	3.5285	2.77806	2.4296	2.37493	2.32107	2.50476	4.64466	4.55615	4.62137	5.10759	4.92079	5.26022	4.74187	4.17971	-0.68875	2.90868	4.96506e-08	1.80483e-06	5.74356
ENSMUSG00000025982	Sf3b1	6167	59.9632	57.8202	63.5837	65.8465	56.0135	53.9014	47.7068	50.9694	42.4076	46.6703	42.9321	42.2492	44.5233	44.1914	46.2457	49.0175	0.40014	8.2979	5.4045e-08	1.95995e-06	5.70775
ENSMUSG00000026430	Rassf5	3831	2.76561	2.33673	2.01846	2.28457	3.0144	1.76246	2.44241	3.06677	1.27568	1.23675	1.21721	1.27343	1.47777	1.59455	2.09302	1.88917	0.762154	2.95435	5.57205e-08	2.01599e-06	5.69551
ENSMUSG00000020123	Avpr1a	2669	4.38116	4.30887	4.48204	3.70475	5.01244	4.66135	4.61161	5.17169	2.49916	3.55038	3.54282	3.41518	3.0612	3.27319	2.88409	2.56639	0.605695	3.37522	5.72955e-08	2.06813e-06	5.68442
ENSMUSG00000074919	Gm10787	1545	3.01067	3.59492	4.4061	4.06486	4.49289	3.35859	3.41425	3.28277	6.75384	8.07696	6.12025	6.27367	5.66301	6.37721	5.27292	5.3536	-0.701197	2.96209	5.95373e-08	2.14404e-06	5.66877
ENSMUSG00000038984	Tspyl5	4007	0.806139	0.799054	0.791713	0.683613	0.787431	0.499273	0.626882	0.688956	1.36798	1.06585	1.06677	1.18546	1.26837	1.09831	1.31271	1.2095	-0.702751	1.97642	6.56453e-08	2.3585e-06	5.62736
ENSMUSG00000035329	Fbxo33	5790	4.94293	3.71293	4.4061	3.72709	4.31597	4.29746	4.20822	4.49075	3.13672	3.27322	3.07609	3.49225	3.66668	3.21053	3.01346	2.70086	0.466794	4.44607	6.6622e-08	2.38804e-06	5.62196
ENSMUSG00000056973	Ces1d	2490	85.3343	67.6261	67.3125	77.2213	74.0783	81.8764	89.632	92.1247	116.33	130.141	91.0882	109.666	117.583	128.522	119.045	124.931	-0.504314	7.93397	6.68608e-08	2.39105e-06	5.62141
ENSMUSG00000028957	Per3	11758	4.24173	2.59527	4.019	3.84681	2.83912	2.16937	2.4568	2.06396	4.35863	5.18738	4.07058	4.88065	4.83678	5.81548	4.83366	5.7651	-0.670711	5.54952	6.89279e-08	2.45928e-06	5.60919
ENSMUSG00000048581	E130311K13Rik	2392	2.24169	2.24002	2.54198	1.28482	1.87309	1.80341	1.78522	1.69091	2.73335	2.98509	3.14081	3.35446	2.63574	3.37763	3.83487	3.67403	-0.683687	2.64528	7.23716e-08	2.57619e-06	5.58902
ENSMUSG00000049866	Arl4c	5144	3.84308	2.88353	2.73668	3.20806	3.47174	3.31794	2.80784	3.43221	2.06703	2.60753	1.95153	2.33353	2.43877	1.6217	2.64369	2.27375	0.574071	3.8281	7.29065e-08	2.58927e-06	5.58682
ENSMUSG00000028413	B4galt1	4227	13.4343	15.443	12.6023	13.1187	14.0929	14.4944	16.446	16.1148	13.4209	11.2878	9.31572	10.0531	9.89278	9.33922	7.60293	8.23989	0.599025	5.70048	7.39062e-08	2.61875e-06	5.58191
ENSMUSG00000022119	Rbm26	7626	8.79346	7.96009	8.51927	6.50935	7.91912	7.52581	7.06538	6.51608	10.2883	10.8683	9.54585	9.66314	10.4607	9.90534	10.4388	10.5073	-0.376961	6.08425	7.48374e-08	2.64568e-06	5.57746
ENSMUSG00000033909	Usp36	9562	4.49971	4.0455	3.8361	4.96084	4.29629	3.62217	4.45929	3.63238	3.22545	3.16144	3.1631	3.26258	3.26983	2.90576	3.51527	3.52766	0.410234	5.15757	7.55969e-08	2.66643e-06	5.57407
ENSMUSG00000087439	Gm15788	1032	0.375604	0.82312	0.384253	0.64739	0.366888	0.424058	0.730208	0.933155	1.34388	1.03461	1.50618	2.11482	1.87016	1.52757	1.181	1.62802	-1.31566	0.282048	7.64542e-08	2.69053e-06	5.57016
ENSMUSG00000035234	Fam175a	3260	3.11129	2.86627	2.83829	2.15188	2.45837	2.16705	2.88947	2.30415	3.62625	4.11447	3.75482	3.308	4.04551	3.90888	4.0141	3.90493	-0.512731	3.40293	7.78235e-08	2.73249e-06	5.56344
ENSMUSG00000037552	Plekhg2	8032	3.29776	3.89683	2.87998	4.2838	3.33123	2.73985	3.35412	2.93349	2.52427	2.50079	1.98361	2.58937	2.33081	2.298	2.80323	2.24463	0.523978	4.54129	8.1446e-08	2.85319e-06	5.54467
ENSMUSG00000027276	Jag1	6390	5.5707	4.83682	5.03702	4.85135	5.12541	5.07778	5.09066	4.25998	3.61734	4.23994	3.60823	3.9278	3.87612	4.23511	4.12588	4.0855	0.381369	4.84645	8.29145e-08	2.89807e-06	5.53789
ENSMUSG00000030315	Vgll4	5134	5.8891	4.62009	3.92636	3.53964	4.78141	6.89236	6.80086	4.57686	2.85574	3.01555	3.30515	3.50087	3.58383	3.32649	3.22359	3.88926	0.677479	4.45806	8.31308e-08	2.89907e-06	5.53774
ENSMUSG00000017144	Rnd3	5138	3.39491	3.99333	4.10338	4.18705	3.56177	3.58951	3.64223	4.0235	2.64786	2.98723	2.54626	2.99841	2.9049	2.31394	3.42084	2.79205	0.488491	4.10799	8.36822e-08	2.91173e-06	5.53585
ENSMUSG00000005547	Cyp2a5	2148	25.4446	16.9442	26.1843	30.0772	16.7163	15.7751	20.5526	13.9282	39.0473	30.3836	25.8701	30.5714	41.661	38.6222	35.1494	47.7127	-0.754786	5.92637	8.43841e-08	2.92691e-06	5.53359
ENSMUSG00000087528	9830144P21Rik	4878	1.84091	1.33955	1.39554	1.52029	0.789132	1.85838	0.682306	0.394841	0.473858	0.60193	0.50453	0.407937	0.514352	0.55209	0.618062	0.384168	1.31975	2.12953	8.44974e-08	2.92691e-06	5.53359
ENSMUSG00000045725	Prr15	1379	10.7751	10.9458	10.4481	9.01145	14.8724	14.6435	9.33543	11.1269	7.99787	8.03302	7.9372	8.14605	6.71793	6.0017	8.32654	7.12269	0.653488	3.72828	8.93641e-08	3.08856e-06	5.51024
ENSMUSG00000042608	Stk40	4155	17.5076	16.6228	14.2522	17.3016	16.8887	17.153	18.7865	15.6678	12.1276	11.4352	13.0467	14.244	12.9286	13.0738	15.0988	13.9504	0.398053	5.96929	9.01832e-08	3.10991e-06	5.50725
ENSMUSG00000020964	Sel1l	12107	10.6828	10.7025	8.62514	11.2188	10.805	10.3793	10.4672	11.4116	7.51137	7.71661	8.09371	8.58388	8.25225	8.1381	8.92239	9.24434	0.400788	6.84064	9.36661e-08	3.22282e-06	5.49176
ENSMUSG00000019647	Sema6a	8618	2.39135	2.27465	2.13965	2.12417	2.12351	2.09652	2.12047	2.07845	1.27211	1.61836	1.47297	1.9366	1.53033	1.6387	1.6822	1.99453	0.454612	4.05138	9.47401e-08	3.25253e-06	5.48778
ENSMUSG00000036995	Asap3	4200	1.87659	2.02252	1.7467	1.62255	1.59264	1.92021	1.62975	1.28402	2.20141	2.31974	2.65231	3.13313	2.60398	2.87764	2.50478	2.93866	-0.579464	3.2118	9.74383e-08	3.33775e-06	5.47655
ENSMUSG00000054034	Tceal5	1453	0.400162	0.539653	0.545835	1.28747	0.69489	0.688433	0.605072	0.530222	0.136357	0.275563	0.133721	0.176713	0.177105	0.180827	0.309035	0.311313	1.6708	-0.384053	9.82083e-08	3.35668e-06	5.47409
ENSMUSG00000030930	Chst15	5378	3.86807	3.80297	3.74822	2.95666	4.4002	4.70806	3.79496	3.80813	4.89975	6.45234	4.57623	6.32599	5.87351	5.64273	6.77491	5.81553	-0.518115	4.70522	1.02342e-07	3.49023e-06	5.45715
ENSMUSG00000056698	Elmod3	4474	7.52317	6.39702	6.36688	7.57108	7.77173	6.70738	6.91984	6.06997	8.72396	9.48628	8.75799	8.57983	9.20283	10.2184	12.1584	10.4859	-0.433722	5.2166	1.03534e-07	3.52311e-06	5.45307
ENSMUSG00000016528	Mapkapk2	2557	39.7932	34.0642	33.4722	33.549	35.4393	38.7531	40.5472	33.2681	27.2486	26.2805	28.039	30.6018	29.4369	26.5875	31.8602	30.5787	0.380431	6.38134	1.04313e-07	3.54184e-06	5.45077
ENSMUSG00000022602	Arc	3054	6.79039	2.78147	2.85661	6.60669	3.96729	2.37463	2.65256	2.45957	1.31912	0.874029	1.48448	1.21908	1.39031	1.01087	2.62553	2.6872	1.32362	3.06171	1.06016e-07	3.59175e-06	5.44469
ENSMUSG00000050332	Amer1	8494	1.76455	1.44626	1.57175	0.880951	1.14412	1.00836	1.20509	1.05818	1.57836	1.82268	1.96722	2.24449	1.83291	2.04155	2.01639	2.32034	-0.604871	3.7854	1.10024e-07	3.7194e-06	5.42953
ENSMUSG00000032577	Mapkapk3	6749	4.92977	5.21854	4.71033	5.09816	4.26371	4.70578	4.72682	3.95727	3.68913	3.26294	3.72338	3.76642	3.87011	3.89304	3.34564	3.61924	0.417791	4.82708	1.12428e-07	3.79236e-06	5.42109
ENSMUSG00000060969	Irx1	2369	15.5442	15.722	17.6597	25.9177	15.7429	19.8982	20.7029	14.9595	13.6601	11.0704	12.0564	13.25	13.5782	12.5603	9.93749	12.2747	0.62823	5.19427	1.1782e-07	3.95695e-06	5.40264
ENSMUSG00000048756	Foxo3	8073	23.9434	23.4969	26.394	23.5861	25.9516	33.3152	33.2619	25.0347	23.5766	21.0041	15.8765	18.3516	18.5119	13.4088	13.2696	13.4714	0.698132	7.48864	1.22216e-07	4.09568e-06	5.38767
ENSMUSG00000048616	Nog	1921	0.706238	0.816363	0.7225	0.939036	1.1826	1.04143	1.24223	1.06946	0.481308	0.173691	0.640577	0.300738	0.636302	0.20516	0.500887	0.302747	1.30039	0.541352	1.23674e-07	4.13559e-06	5.38346
ENSMUSG00000046056	Sbsn	3797	1.2931	0.998129	1.30547	1.37246	1.03042	0.757399	0.744247	0.72706	1.65236	1.5466	2.23448	1.80891	1.64349	1.55693	1.97661	2.12733	-0.774474	2.46035	1.29968e-07	4.33666e-06	5.36284
ENSMUSG00000037411	Serpine1	4412	1.80106	1.49584	1.34819	1.33258	2.03102	1.75709	0.640504	0.916742	0.688564	0.52938	0.322948	0.494671	0.641585	0.461524	1.25037	0.6005	1.23435	2.2142	1.41083e-07	4.6974e-06	5.32814
ENSMUSG00000051495	Irf2bp2	5078	12.7987	14.9396	15.5012	16.2751	14.7509	17.4332	11.1547	11.0626	10.2484	10.0138	11.5425	10.176	9.62849	10.0507	11.1038	10.3585	0.510984	5.97688	1.41483e-07	4.70058e-06	5.32785
ENSMUSG00000020287	Mpg	2762	1.47359	1.5141	1.69895	1.88676	1.37085	1.35811	1.52334	1.30169	2.46284	2.51272	1.99315	2.60296	2.51558	2.42574	2.69408	2.24601	-0.62907	2.47622	1.51039e-07	5.00728e-06	5.3004
ENSMUSG00000049470	Aff4	10669	16.3856	14.1968	14.5266	11.4847	18.7143	17.7259	17.9053	16.6806	11.1174	11.54	12.2502	11.263	12.5845	11.2174	12.8366	12.8101	0.472347	7.22477	1.55005e-07	5.12778e-06	5.29007
ENSMUSG00000000317	Bcl6b	3710	4.38819	4.56168	4.47142	4.21394	2.65346	2.17382	3.13143	2.50921	1.78012	1.76274	1.36165	2.23197	1.89012	1.27476	3.21599	2.09012	0.897824	3.35773	1.56473e-07	5.1653e-06	5.2869
ENSMUSG00000097804	Gm16685	1589	1.62628	1.72713	1.87169	1.26137	1.58854	1.0623	2.3317	1.53533	3.53278	3.23372	3.01615	2.747	3.27943	2.89363	2.13958	3.00935	-0.826191	1.91795	1.58783e-07	5.23037e-06	5.28147
ENSMUSG00000036214	Znrd1as	1149	8.54639	7.62051	7.7078	6.27986	7.19471	6.69256	5.79336	6.92858	9.08153	10.338	11.7807	11.732	9.51845	9.48978	11.6681	10.1232	-0.50961	3.34769	1.62434e-07	5.33924e-06	5.27252
ENSMUSG00000085445	Gm16348	2554	0.68297	0.716368	0.465798	0.313911	0.716538	0.0979144	0.737641	0.402199	1.08605	1.48932	1.16649	1.20641	0.982383	1.20877	1.00465	1.34097	-1.15313	1.19535	1.64743e-07	5.40365e-06	5.26731
ENSMUSG00000032501	Trib1	6565	5.99296	4.95671	4.26851	6.00431	5.89234	5.72331	4.9167	5.15369	4.1748	3.1511	3.06811	3.31466	3.28282	3.02162	5.49133	4.1833	0.590118	4.90781	1.67115e-07	5.46982e-06	5.26203
ENSMUSG00000003123	Lipe	5029	3.69973	2.05293	1.85303	2.25846	2.82334	2.02634	2.63479	2.17025	3.59825	3.66237	3.30976	3.53567	4.14477	4.10125	7.06649	4.266	-0.735393	4.0634	1.6978e-07	5.54531e-06	5.25607
ENSMUSG00000022833	Ccdc14	4094	0.631206	0.94168	0.694171	0.440618	0.6628	0.473392	0.582882	0.344998	0.967889	1.141	0.806803	1.17594	1.0057	1.28354	1.28482	1.29429	-0.859379	1.85682	1.71818e-07	5.60003e-06	5.25181
ENSMUSG00000074170	Plekhf1	1557	8.13254	8.14165	8.15001	9.09689	8.02488	8.35184	6.57422	5.7315	5.55654	6.64321	5.19956	5.93673	3.88398	4.64058	3.99631	3.90125	0.694544	3.33552	1.74324e-07	5.66976e-06	5.24644
ENSMUSG00000093637	Gm20636	704	2.20241	2.32042	1.78372	3.79606	1.07565	1.06565	0.802814	0.911947	0.65667	0.66353	0.643977	0.273541	0.274148	0.466515	0.273353	0.642525	1.86013	-0.131968	1.75686e-07	5.70205e-06	5.24397
ENSMUSG00000042579	4632404H12Rik	2789	2.71017	2.83489	2.72518	1.96432	2.03637	1.74845	1.91388	2.09476	3.38618	3.68474	3.32072	3.86664	3.43696	3.93311	3.082	3.42908	-0.596135	3.02572	1.76183e-07	5.70619e-06	5.24365
ENSMUSG00000078234	Klhdc7a	5853	20.6627	14.8147	17.3895	13.6749	16.8193	16.9514	18.3147	14.4351	18.8998	22.5405	23.3148	24.6761	23.368	21.7604	24.736	23.1739	-0.404142	6.84679	1.78986e-07	5.77277e-06	5.23862
ENSMUSG00000024922	Ovol1	2896	2.49849	2.3917	2.05395	2.33007	2.41872	2.4826	2.84065	2.81545	3.8996	4.30902	4.33859	3.28047	4.1097	4.40019	3.05672	4.21724	-0.618956	3.23781	1.94852e-07	6.25466e-06	5.2038
ENSMUSG00000040521	Tsfm	2897	7.7828	8.16506	7.20915	9.5938	7.51506	7.12152	6.28629	6.16082	5.69919	4.97554	5.92437	5.38432	5.24084	6.03117	5.24778	5.26415	0.501552	4.24438	1.95142e-07	6.25466e-06	5.2038
ENSMUSG00000054074	Skida1	3979	1.63986	2.08559	1.82711	1.54476	2.06173	1.36695	1.70449	1.54896	2.10791	2.80077	2.55547	2.45213	2.97496	2.55874	2.85348	2.72835	-0.558774	3.12983	2.00097e-07	6.4002e-06	5.19381
ENSMUSG00000035356	Nfkbiz	6408	3.72017	4.08904	4.1565	5.0254	3.23993	3.60983	3.36137	3.01569	2.88574	2.6243	2.34483	2.77479	2.97171	2.43962	2.36246	3.08577	0.544406	4.3864	2.05969e-07	6.57442e-06	5.18214
ENSMUSG00000021670	Hmgcr	7397	16.3147	16.3336	16.4045	14.4875	17.0793	23.3947	17.9895	18.8168	12.4996	7.62318	12.7833	8.66061	13.8721	10.141	4.73492	10.2472	0.858313	6.69523	2.09316e-07	6.66748e-06	5.17604
ENSMUSG00000017615	Tnfaip1	3774	18.0597	18.9761	18.8958	18.4641	19.8143	17.3276	18.8693	18.0831	14.5944	14.7999	15.2905	16.0392	14.677	15.0725	16.7931	15.4443	0.329245	6.0056	2.20465e-07	7.00816e-06	5.1544
ENSMUSG00000022769	Sdf2l1	1105	5.32032	6.97781	6.34	14.0877	6.11059	7.92088	4.83061	7.32067	3.88484	3.01955	3.34086	4.0083	3.37678	3.8044	5.22463	3.85964	1.01467	2.66734	2.24321e-07	7.10316e-06	5.14855
ENSMUSG00000024421	Lama3	10268	4.37278	4.77282	4.3383	4.0862	3.90871	3.95763	3.90805	2.82615	2.77856	2.98306	3.4376	3.23205	3.29562	2.89148	2.65509	3.00191	0.454238	5.18675	2.24373e-07	7.10316e-06	5.14855
ENSMUSG00000003848	Nob1	2988	7.71874	8.37563	7.40986	10.2184	7.30731	7.36494	5.75857	6.14508	5.17198	6.00768	4.96364	5.58555	5.10276	5.27593	5.92522	4.93082	0.54192	4.28385	2.25499e-07	7.12422e-06	5.14726
ENSMUSG00000079737	3110001I22Rik	1720	2.06582	1.29166	1.61386	1.1653	1.43086	0.981393	1.35088	1.15711	0.80633	0.853551	0.828399	0.709085	0.635854	0.649215	0.7086	0.826531	0.919712	0.974947	2.27196e-07	7.16317e-06	5.1449
ENSMUSG00000005233	Spc25	3830	7.70862	7.72856	7.48922	5.45999	8.33707	9.35327	7.70627	9.94027	12.2946	12.3533	12.2936	12.5533	13.589	11.7822	10.5348	11.2874	-0.545202	5.26726	2.31947e-07	7.29808e-06	5.13679
ENSMUSG00000032397	Tipin	1203	5.69245	4.23671	4.45005	4.22079	4.51123	4.3134	4.9591	3.52225	6.42306	6.2128	7.53716	6.40308	6.31035	6.66135	7.46514	8.48704	-0.576528	2.80214	2.33856e-07	7.32827e-06	5.135
ENSMUSG00000030103	Bhlhe40	3460	44.6066	42.0197	48.2697	68.7996	61.0438	74.6787	42.7788	34.4199	32.1813	26.635	28.6579	29.0343	40.069	32.2731	38.2286	36.2879	0.724969	7.21297	2.39057e-07	7.46099e-06	5.1272
ENSMUSG00000074968	Ano3	7190	1.27591	0.845188	1.47074	0.799126	0.737246	0.930384	1.07429	1.15187	3.53634	3.89812	1.46826	2.98189	2.24586	2.357	0.802952	2.148	-1.18912	3.64983	2.38994e-07	7.46099e-06	5.1272
ENSMUSG00000045045	Lrfn4	4210	1.91817	1.81595	1.55417	1.74565	1.66381	1.38105	1.44689	1.34197	2.90209	2.85316	1.96912	2.62253	1.98655	2.51196	4.05299	2.5633	-0.685798	3.1877	2.4244e-07	7.55132e-06	5.12198
ENSMUSG00000027954	Efna1	2692	18.0469	15.4134	26.0978	30.725	30.2162	32.9081	8.67786	9.56338	8.53741	10.0396	9.28661	10.6349	10.6585	10.2237	11.4616	12.7223	1.10104	5.44112	2.68402e-07	8.34314e-06	5.07867
ENSMUSG00000021081	Serpina1f	3466	98.919	102.351	112.867	114.75	92.7089	116.234	104.307	101.97	75.2074	65.4807	93.7103	82.3221	84.7324	84.3903	63.6842	79.889	0.478887	8.32748	2.79741e-07	8.67814e-06	5.06157
ENSMUSG00000031310	Zmym3	6980	6.3956	4.92413	4.98053	4.43171	5.13517	3.86933	4.36346	3.67914	5.5256	6.28123	6.3745	6.649	6.42413	7.01082	6.57092	7.55439	-0.426062	5.29476	2.84607e-07	8.80542e-06	5.05525
ENSMUSG00000043872	Zmym1	6467	1.11886	0.848742	0.970882	0.723171	0.897732	0.705712	0.805972	0.714779	0.479973	0.619132	0.490725	0.367259	0.676462	0.548478	0.436441	0.609525	0.726809	2.19738	2.84983e-07	8.80542e-06	5.05525
ENSMUSG00000058921	Slc10a5	3922	12.8483	13.4785	14.071	13.2872	13.5799	14.0595	14.0262	14.6343	9.78342	9.61337	11.8732	10.7694	13.0406	9.66354	8.39045	9.16077	0.472275	5.5704	2.85733e-07	8.81096e-06	5.05498
ENSMUSG00000060862	Zbtb40	10078	1.60901	1.44587	1.22635	1.78993	1.60298	1.23449	1.51418	1.54801	0.98952	1.1985	1.20817	1.04458	0.84263	0.886406	1.07569	1.21186	0.554611	3.7046	2.9558e-07	9.09644e-06	5.04113
ENSMUSG00000043190	Rfesd	2901	4.32029	3.06331	3.30344	2.85575	4.11127	3.46965	3.39857	3.34173	4.37095	4.85366	5.2911	5.00074	5.10055	5.11716	5.57222	4.92277	-0.477794	3.63647	2.98651e-07	9.17269e-06	5.0375
ENSMUSG00000010064	Slc38a3	4386	18.191	23.0027	17.8565	41.6615	22.9197	17.0764	22.6364	17.4189	13.8981	14.9105	15.1504	13.4792	13.3038	14.6167	11.9636	14.3354	0.750031	6.33801	2.99968e-07	9.19487e-06	5.03645
ENSMUSG00000020482	Ccdc117	3367	14.9278	11.3142	12.6608	10.0206	11.7513	11.8464	13.093	11.3072	8.21851	8.78002	10.1948	10.009	9.70639	7.80342	8.89712	11.2657	0.4238	5.18281	3.05965e-07	9.36009e-06	5.02872
ENSMUSG00000024130	Abca3	8993	28.7496	27.9668	22.224	29.115	38.0537	44.0055	44.9634	35.8021	17.86	19.1448	22.9737	25.4822	25.6104	19.0709	22.1122	25.171	0.676826	7.98947	3.14807e-07	9.5926e-06	5.01806
ENSMUSG00000032575	Manf	3517	21.2346	24.2087	16.7625	35.1055	22.2849	25.5797	18.2841	25.4285	16.3181	12.9973	17.1812	16.755	12.6582	11.2619	19.4794	15.6175	0.692469	6.10953	3.14564e-07	9.5926e-06	5.01806
ENSMUSG00000071337	Tia1	6862	8.10609	7.96077	7.58964	6.15336	6.36381	5.80358	6.46099	5.67911	8.75816	9.84158	8.88145	8.38167	9.83472	9.87864	8.74051	9.16277	-0.396016	5.77284	3.17268e-07	9.64856e-06	5.01554
ENSMUSG00000031431	Tsc22d3	4907	15.417	15.4069	15.4757	15.8075	18.9558	14.6517	13.2839	16.446	14.0779	14.4969	8.48672	10.923	7.51235	9.397	7.81737	9.48159	0.657871	6.00478	3.19258e-07	9.69e-06	5.01368
ENSMUSG00000047746	Fbxo40	5867	2.6097	2.39454	2.32058	1.30957	3.43112	3.95335	3.5857	2.77946	4.86284	4.90226	5.4091	4.96722	5.05501	4.52307	5.40115	4.46071	-0.763235	4.51109	3.22903e-07	9.78144e-06	5.0096
ENSMUSG00000071856	Mcc	8406	1.3219	1.20487	1.10074	1.06503	1.14108	1.04123	0.978649	1.03107	0.652095	0.75417	0.63949	0.717814	0.788288	0.812666	0.98441	0.960916	0.545483	3.02143	3.25584e-07	9.84334e-06	5.00686
ENSMUSG00000037513	Samd4b	4336	18.6988	18.0688	17.2393	20.4623	21.3648	18.4268	21.5506	19.3817	15.3682	13.6204	15.9674	16.5955	14.6293	14.4368	17.0131	15.8867	0.385821	6.2463	3.38822e-07	1.02036e-05	4.99125
ENSMUSG00000056537	Rlim	8912	8.91639	7.98458	8.97338	7.0694	9.54501	10.1929	10.1751	9.94137	7.11407	6.94877	6.80941	7.35401	7.08159	6.72921	7.35616	6.40251	0.440217	6.17199	3.38761e-07	1.02036e-05	4.99125
ENSMUSG00000098168	D630036G22Rik	2224	1.62672	1.11647	1.15898	1.38188	2.61045	2.95163	3.52956	1.84751	0.742382	0.870158	1.07749	0.894747	1.12815	0.56116	1.06719	0.813557	1.24381	1.77146	3.54875e-07	1.06663e-05	4.97199
ENSMUSG00000020798	Spns3	5814	1.10007	1.19132	0.909412	1.40194	0.835752	0.80648	0.853291	0.861315	1.45397	1.88237	1.50385	1.65611	1.31677	1.61558	1.73221	1.81166	-0.65274	2.94555	3.58012e-07	1.07397e-05	4.96901
ENSMUSG00000038393	Txnip	3524	113.534	111.588	101.182	111.307	90.6996	141.553	155.034	115.996	188.925	157.324	167.354	163.501	183.161	169.004	247.377	179.483	-0.567781	9.04136	3.60352e-07	1.077e-05	4.96778
ENSMUSG00000097574	C920006O11Rik	1440	3.36479	2.99489	2.9374	2.96936	2.58554	2.56152	2.66019	2.05087	3.99005	3.98539	4.5426	4.01193	3.84214	4.37902	4.94466	5.38497	-0.613924	2.3939	3.60418e-07	1.077e-05	4.96778
ENSMUSG00000021384	Susd3	3331	7.27303	8.19976	9.48416	9.44696	8.97978	9.85354	10.2935	10.3115	22.4238	23.5195	13.1826	16.8234	16.8994	15.9924	9.74432	12.3963	-0.775028	5.42075	3.68736e-07	1.09973e-05	4.95871
ENSMUSG00000052415	Tchh	5821	7.7467	7.83533	6.49448	7.23084	4.84587	12.6089	7.42225	5.70211	4.6857	4.70025	4.55062	4.67565	4.67498	4.22029	4.94794	5.61717	0.717202	5.17237	3.70634e-07	1.10326e-05	4.95732
ENSMUSG00000074828	Gm10768	1925	45.6087	43.2452	45.7319	41.9606	46.4188	39.4921	34.7427	34.9521	50.6038	52.6577	54.2686	51.5194	51.8344	64.7299	76.1432	67.4059	-0.445169	6.58633	3.75537e-07	1.11571e-05	4.95245
ENSMUSG00000027762	Sucnr1	1569	10.1291	9.537	7.54008	4.55624	5.95252	6.4152	8.08488	7.20165	8.96559	11.1433	11.6818	12.3145	12.0958	12.6012	11.4475	13.7147	-0.613463	3.91502	3.77966e-07	1.12077e-05	4.95048
ENSMUSG00000095026	Gm3336	1148	2.36356	2.84595	1.61199	1.16395	1.53914	0.490126	1.69576	1.90143	3.62427	3.02271	3.32855	3.24309	3.02614	3.60468	4.58192	3.77136	-1.00591	1.63677	4.21649e-07	1.2479e-05	4.90382
ENSMUSG00000028410	Dnaja1	8533	12.9162	11.7545	11.5097	8.98848	10.176	11.9424	9.55252	10.8268	8.52133	8.53214	9.38886	8.59088	8.65521	8.63693	8.75038	7.92127	0.395925	6.39082	4.28695e-07	1.26393e-05	4.89828
ENSMUSG00000070705	Eid2b	2423	1.8664	2.02259	2.04575	1.93015	2.23979	1.54812	2.43624	1.85476	2.86192	2.89182	3.02044	3.47049	2.97373	3.52418	2.83274	3.20031	-0.583419	2.6505	4.287e-07	1.26393e-05	4.89828
ENSMUSG00000058013	2017-09-11	4998	16.2867	18.4603	15.908	14.6641	16.7799	17.4121	17.1758	18.2019	13.2402	13.0046	13.1397	14.5258	13.2709	13.6417	14.272	13.9246	0.363247	6.259	4.3479e-07	1.27701e-05	4.89381
ENSMUSG00000018750	Zbtb4	4079	20.9698	18.5985	17.8394	17.7059	19.5549	17.9324	20.4143	19.0762	13.3412	14.5276	15.1316	17.7985	16.0715	14.6862	16.7641	16.2064	0.343113	6.14485	4.74639e-07	1.38614e-05	4.85819
ENSMUSG00000064254	Ethe1	1476	26.6557	34.7522	26.5082	40.9645	30.4835	32.5722	26.7614	30.0997	24.5645	21.8824	21.4569	24.3978	21.8368	21.7171	25.2068	17.1181	0.539162	5.31337	4.76871e-07	1.38988e-05	4.85702
ENSMUSG00000089840	Gm4491	1521	0.254848	0.429606	0.564885	0.175702	0.248934	0.0822069	0.330298	0.337678	0.738145	1.40396	0.809039	0.759655	0.719046	0.734155	0.632612	0.807215	-1.3863	-0.025758	4.77716e-07	1.38988e-05	4.85702
ENSMUSG00000037395	Rcor3	3670	4.75288	3.66776	4.10596	3.47707	4.29869	4.10543	4.96223	3.56867	4.93068	5.83679	5.50597	6.05178	6.15288	5.31568	5.90781	6.49718	-0.434713	4.18759	4.90959e-07	1.42572e-05	4.84597
ENSMUSG00000079111	Kdelr2	1841	32.7757	34.6414	32.6329	35.9275	34.6202	31.8534	32.8486	34.315	29.1289	27.8745	26.7365	27.1966	26.9774	26.795	29.4428	27.0272	0.339712	5.8276	4.96916e-07	1.44031e-05	4.84154
ENSMUSG00000024818	Slc25a45	2411	17.6582	22.7657	19.7644	27.406	19.7088	18.3328	18.4148	20.424	15.9422	15.7766	14.264	16.3206	16.2235	15.7198	14.3938	14.2855	0.475011	5.4483	5.03722e-07	1.4566e-05	4.83666
ENSMUSG00000047881	Rell1	5351	3.80307	3.63899	3.4707	3.05898	2.94827	3.63356	4.38916	3.43142	2.12283	2.25724	2.75959	2.80708	3.08984	2.18501	2.82913	2.74129	0.503973	4.0548	5.0762e-07	1.4631e-05	4.83473
ENSMUSG00000085433	Gm16001	1692	0.916368	0.733757	0.742162	0.473835	0.745919	0.332544	0.630948	0.569158	1.44419	1.02543	1.14833	0.948447	1.14067	1.70813	1.97142	1.52765	-1.03361	0.862817	5.08986e-07	1.46431e-05	4.83437
ENSMUSG00000049562	Ap5b1	3090	2.02802	1.31109	1.155	1.44865	1.89927	1.51744	2.15423	1.5375	2.7571	2.46196	2.36845	2.846	2.66495	2.38083	2.65722	2.90684	-0.634958	2.74267	5.12395e-07	1.47137e-05	4.83228
ENSMUSG00000037992	Rara	4351	3.75656	3.39405	3.41774	3.19389	3.7419	2.84501	3.55051	3.18718	4.72056	4.64717	3.88505	4.78002	4.16963	4.93659	4.90943	5.16839	-0.407047	4.1343	5.26395e-07	1.50877e-05	4.82138
ENSMUSG00000024395	Lims2	1678	22.5228	27.8428	22.9233	24.5663	19.1796	19.2249	16.9158	19.7424	32.3127	36.7862	24.5091	33.5874	31.9367	30.1416	29.5504	31.4626	-0.483287	5.47213	5.34646e-07	1.52865e-05	4.81569
ENSMUSG00000037007	Zfp113	7793	2.12224	1.63504	2.28136	1.38885	1.79767	1.74085	1.94204	1.69709	2.66949	2.81726	2.64282	2.41344	2.74901	2.61291	2.53526	2.42127	-0.465927	4.11787	5.3531e-07	1.52865e-05	4.81569
ENSMUSG00000002289	Angptl4	3850	9.5144	15.9369	11.2785	15.7569	13.4897	9.97046	20.6499	22.3286	39.0078	31.2861	27.168	23.5089	23.0097	25.114	45.536	20.6951	-0.92243	6.41215	5.48587e-07	1.56367e-05	4.80585
ENSMUSG00000028211	Trp53inp1	6576	5.72751	4.83912	6.76393	3.64736	6.17996	5.5331	6.08307	6.44354	10.4647	10.229	8.29269	8.30694	8.50149	7.7412	7.44284	8.03815	-0.560727	5.55534	5.55679e-07	1.58097e-05	4.80108
ENSMUSG00000002250	Ppard	4719	5.91416	7.08956	5.64418	6.30022	6.59263	6.35914	7.19933	6.12216	5.62598	4.58174	5.20157	5.04658	5.20776	4.30107	4.97516	4.61471	0.42653	4.75564	5.62445e-07	1.59435e-05	4.79742
ENSMUSG00000045466	Zfp956	3100	2.33408	1.5598	1.83351	2.24139	1.56744	1.3512	1.41802	1.0355	2.42865	3.03524	2.59063	2.52622	2.49033	3.00881	2.83488	3.41859	-0.696596	2.80791	5.61442e-07	1.59435e-05	4.79742
ENSMUSG00000048096	Lmod1	3945	1.17908	2.41827	1.20623	1.50726	1.45565	1.37873	1.1302	1.46466	0.786815	0.744287	0.541766	1.2529	0.978456	0.749262	0.796755	0.606065	0.915763	2.21217	5.91276e-07	1.67301e-05	4.7765
ENSMUSG00000039156	Stim2	5670	4.67154	4.72498	5.22205	5.07855	5.08622	4.17892	5.16117	5.55956	3.471	3.31895	3.49529	3.49823	4.10736	3.66077	4.25383	4.77525	0.432354	4.64949	6.04694e-07	1.70785e-05	4.76755
ENSMUSG00000015176	Nolc1	3621	15.8075	14.0034	12.302	14.3917	14.6913	11.9305	11.2554	10.7977	9.1923	10.1176	9.1577	10.2996	9.62959	9.41471	11.7275	12.6527	0.407421	5.41066	6.31428e-07	1.77362e-05	4.75114
ENSMUSG00000090626	Tex9	8099	2.6802	2.45268	2.5787	2.05406	2.27517	1.97613	2.19432	2.02932	2.90296	3.16399	2.91882	2.88498	3.05026	2.89538	3.17606	3.40691	-0.370416	4.43548	6.30924e-07	1.77362e-05	4.75114
ENSMUSG00000027699	Ect2	6208	0.99903	1.13677	1.13914	0.774866	1.26047	1.53073	1.20376	1.77877	0.67021	0.644963	0.67812	0.868562	0.943033	0.677168	0.619977	0.489228	0.873439	2.62353	6.51411e-07	1.82643e-05	4.7384
ENSMUSG00000028995	Fam126a	7349	2.54056	2.55184	2.15838	2.36369	2.34421	2.39048	1.90556	2.04423	1.32103	1.64356	1.73613	1.95656	1.70704	1.90379	1.7981	1.72343	0.461064	3.89715	6.70404e-07	1.87628e-05	4.7267
ENSMUSG00000089762	Ier5l	1551	4.24862	5.51898	4.72995	7.40905	8.54416	8.42446	3.32007	3.18729	3.87482	3.05479	2.2549	2.52459	2.94499	2.03281	3.51547	2.58312	1.05195	2.76341	7.29802e-07	2.03883e-05	4.69062
ENSMUSG00000029673	Auts2	19073	1.60214	1.78149	1.39647	2.25937	1.68407	1.57009	2.57803	2.58178	1.11496	1.33653	1.47033	1.37987	1.22103	1.29146	1.31839	1.30778	0.627481	4.96466	7.61417e-07	2.12331e-05	4.67299
ENSMUSG00000044674	Fzd1	4374	9.58572	7.36491	8.9905	5.66684	6.75194	9.11904	10.05	8.0288	9.91993	10.2677	11.3125	13.9418	14.1934	12.9599	13.0963	12.1143	-0.521895	5.47981	7.66329e-07	2.13316e-05	4.67098
ENSMUSG00000005251	Ripk4	3944	7.42028	6.3123	6.51866	6.58959	7.60009	7.22829	7.1173	5.64852	5.1742	5.48205	4.99208	4.98033	5.20345	4.57998	6.60336	5.55428	0.408839	4.59027	7.88215e-07	2.19013e-05	4.65953
ENSMUSG00000086693	A730081D07Rik	1799	1.25689	0.908047	1.61647	0.779891	1.08741	0.590779	0.349071	0.535306	0.403816	0.333846	0.288008	0.428177	0.321846	0.292097	0.427884	0.323278	1.3643	0.316763	7.91745e-07	2.19599e-05	4.65837
ENSMUSG00000075304	Sp5	2098	2.52503	3.17683	2.74069	3.05711	1.86487	2.56272	2.90343	3.02951	3.93483	3.72148	3.95139	4.58943	4.56897	4.79021	4.12766	4.8665	-0.604382	2.90874	8.00937e-07	2.21751e-05	4.65414
ENSMUSG00000028277	Ube2j1	3610	19.1664	18.5531	17.7587	19.451	20.5221	19.656	15.6734	17.4108	14.6903	15.6571	14.3884	14.8297	15.4864	12.3001	15.6547	15.8775	0.372741	5.92042	8.18092e-07	2.26095e-05	4.64571
ENSMUSG00000032611	1700102P08Rik	1090	1.3632	0.719373	0.666979	0.551648	0.926308	0.172069	1.03703	0.2945	0.181768	0.183666	0.0594181	0.294454	0.0590216	0.241047	0.176551	0.355705	1.88206	-0.675812	8.25571e-07	2.27754e-05	4.64253
ENSMUSG00000032508	Myd88	3094	6.51468	6.4625	6.38699	7.29865	5.75163	6.18313	5.21624	5.7478	4.97345	4.91756	3.83068	5.29046	4.65763	4.56443	4.74778	4.78277	0.445446	4.09307	8.34487e-07	2.29804e-05	4.63864
ENSMUSG00000092920	Gm10872	284	3.63966	4.37154	3.02532	2.58774	2.4442	1.54094	4.42239	3.3909	6.74375	5.87431	5.92926	5.87663	7.47537	6.7073	6.09847	6.82602	-0.964279	0.575609	8.42901e-07	2.31708e-05	4.63506
ENSMUSG00000034379	Wdr5b	1783	2.6088	2.41876	2.18699	1.72366	2.40669	1.96356	2.39498	2.30447	3.00024	3.29357	3.41446	3.13214	3.536	3.4261	3.95746	4.49402	-0.596049	2.39643	8.46846e-07	2.32379e-05	4.6338
ENSMUSG00000079083	Jrkl	2951	3.56843	3.09997	3.71779	2.0376	2.8441	2.22447	2.91539	3.30687	4.54306	4.36439	5.04782	4.00241	4.59992	4.02882	4.5431	4.66418	-0.546476	3.4678	8.73285e-07	2.39209e-05	4.62122
ENSMUSG00000003949	Hlf	8571	15.6705	13.1128	15.5147	10.4453	14.9976	18.3521	19.2694	14.6589	20.9431	23.0693	22.5104	21.3595	23.0583	23.7191	20.836	23.0327	-0.494409	7.33021	8.87589e-07	2.42697e-05	4.61494
ENSMUSG00000004665	Cnn2	2570	11.3622	15.0264	13.8612	11.9063	9.67442	7.90602	8.30789	8.96817	7.24666	6.56935	6.90498	8.1425	8.13556	7.74422	9.0854	7.41743	0.554271	4.58198	8.90039e-07	2.42936e-05	4.61451
ENSMUSG00000086938	4930481A15Rik	2465	2.51602	3.10147	2.65439	3.52348	2.84163	3.01813	2.57306	3.12541	3.72409	4.98122	4.54542	4.453	3.47114	5.24949	4.97041	5.24298	-0.590926	3.22533	9.17117e-07	2.49886e-05	4.60226
ENSMUSG00000043621	Ubxn10	4554	0.354655	0.602637	0.464411	0.528148	0.526565	0.61777	0.565374	0.549812	0.725102	0.835251	0.938633	0.972589	0.946497	0.850995	0.901494	1.10679	-0.729056	1.76256	9.23796e-07	2.51263e-05	4.59987
ENSMUSG00000021070	Bdkrb2	1677	0.77047	0.584464	0.748801	0.358555	1.24177	1.00656	0.786378	0.880516	0.31505	0.358133	0.34758	0.382772	0.34526	0.274178	0.420761	0.346796	1.23948	0.13312	9.36535e-07	2.53834e-05	4.59545
ENSMUSG00000038375	Trp53inp2	5252	56.6822	61.2373	59.3968	54.2296	58.5148	57.495	59.8325	58.4313	50.3994	43.4293	48.0687	49.0109	52.2312	44.0112	48.6109	48.6862	0.330983	8.1298	9.35607e-07	2.53834e-05	4.59545
ENSMUSG00000026526	Fh1	3571	63.6089	71.7657	68.7381	94.1262	57.5736	58.7893	58.9642	70.925	53.0594	50.1192	53.3941	54.4122	51.4524	49.6273	46.0399	46.4335	0.483292	7.73561	9.4459e-07	2.55122e-05	4.59325
ENSMUSG00000009092	Derl3	1329	1.74999	1.77001	0.944875	6.03257	2.65904	3.01066	1.37031	2.75354	1.09325	0.502123	0.828455	1.0143	0.677704	1.28504	1.15841	0.729342	1.5421	1.28684	9.47635e-07	2.55498e-05	4.59261
ENSMUSG00000022369	Mtbp	5598	0.992486	1.07388	0.826439	0.871236	0.958182	0.737087	0.616985	0.768394	1.17975	1.3232	1.45775	1.16961	1.29862	1.22031	1.53549	1.45446	-0.586191	2.63718	9.85761e-07	2.65314e-05	4.57624
ENSMUSG00000041220	Elovl6	5946	15.8196	12.5829	13.1049	13.7419	17.3204	18.8207	21.7142	18.5499	9.95188	10.0222	12.5262	13.9696	12.6265	10.6824	12.4065	11.5633	0.552021	6.39907	9.97805e-07	2.68089e-05	4.57172
ENSMUSG00000027534	Snx16	2644	5.30221	5.61001	5.74926	4.27043	4.55862	5.27292	4.63146	5.09918	3.82166	3.3568	3.96825	4.03014	4.18508	3.50288	3.97885	3.49494	0.468632	3.569	1.01843e-06	2.73156e-05	4.56359
ENSMUSG00000030870	Ubfd1	7481	6.52862	6.42862	6.22838	5.75138	6.25058	6.43485	6.85816	6.15321	4.39634	5.031	5.1165	5.99779	5.07376	5.18037	5.29055	5.46775	0.340357	5.43724	1.03545e-06	2.7724e-05	4.55714
ENSMUSG00000020260	Pofut2	2210	13.9439	13.7782	12.2912	17.8061	14.9053	13.5221	13.0142	13.4503	10.3098	10.4779	10.7259	10.6598	11.0328	10.8188	13.1196	10.1462	0.42457	4.79974	1.05971e-06	2.83242e-05	4.54784
ENSMUSG00000023073	Slc10a2	1623	14.1309	13.6081	13.2753	6.75105	14.6195	21.7254	18.1081	18.5918	7.85346	5.75631	11.2133	9.96679	9.83038	7.97289	6.04712	9.67503	0.883571	4.28527	1.06375e-06	2.83831e-05	4.54694
ENSMUSG00000031167	Rbm3	6617	5.18433	4.64126	5.39359	5.29074	3.92914	2.86279	3.11285	2.52264	2.62492	2.57166	2.38822	2.86177	2.58617	3.24605	2.77256	2.80276	0.633877	4.5097	1.07148e-06	2.85401e-05	4.54454
ENSMUSG00000033417	Cacul1	5781	12.0022	11.4726	11.2839	8.54058	11.025	13.6262	12.8616	12.0273	7.73406	8.21887	9.63475	9.82684	8.93614	8.60124	9.2542	9.62421	0.427637	5.90321	1.10928e-06	2.94962e-05	4.53023
ENSMUSG00000085687	Gm16153	4116	0.627832	0.968398	0.915261	1.03884	0.858568	0.394917	1.08325	1.20104	1.8452	1.75099	1.7938	1.15406	1.6099	1.80331	1.72991	1.64846	-0.858995	2.42481	1.13718e-06	3.01342e-05	4.52094
ENSMUSG00000052117	D630039A03Rik	2828	9.61749	7.83285	7.38505	6.14242	7.54222	7.75952	9.37083	7.85487	11.046	10.5242	12.0462	11.5081	11.6246	9.63911	9.77628	12.5446	-0.431168	4.75296	1.18929e-06	3.14074e-05	4.50297
ENSMUSG00000040272	Accs	6711	1.15519	1.12946	1.15224	1.23447	1.01554	1.09926	0.982533	0.889689	1.59423	1.51144	1.49586	1.45388	1.85015	1.88903	1.472	1.60803	-0.52177	3.19276	1.2275e-06	3.23611e-05	4.48998
ENSMUSG00000028128	F3	1870	6.49494	4.43774	5.69023	4.3945	4.69067	4.34619	4.06339	3.94819	7.09866	7.52967	5.43755	8.2384	7.70626	6.18215	12.3834	7.32587	-0.649043	3.55208	1.24912e-06	3.28751e-05	4.48313
ENSMUSG00000050164	Mchr1	2186	1.98008	1.52447	0.846552	0.672386	1.24131	3.03154	2.18327	2.05584	0.785498	0.82423	0.444412	0.528562	0.794604	0.66106	0.0586888	0.266046	1.67985	1.38227	1.33383e-06	3.49853e-05	4.45611
ENSMUSG00000018171	Vmp1	4225	38.8847	40.9999	49.2284	42.1737	43.7626	46.4781	31.3915	34.2507	34.0606	30.1835	35.3644	29.4139	26.51	32.2752	28.255	28.2797	0.471932	7.24601	1.37837e-06	3.60923e-05	4.44259
ENSMUSG00000032308	Ulk3	2810	5.21889	4.6275	4.84514	5.92023	5.34481	3.93799	5.56465	4.50093	6.60423	6.43573	6.93754	7.24146	6.91414	7.33992	6.46035	7.84175	-0.42947	4.07903	1.3865e-06	3.62437e-05	4.44077
ENSMUSG00000041515	Irf8	3851	2.70092	2.37549	2.24824	2.74113	2.17942	1.78577	2.6091	1.88385	2.8468	3.04982	2.67405	4.00047	3.69195	3.85481	5.28033	3.84261	-0.603807	3.5305	1.40906e-06	3.67711e-05	4.43449
ENSMUSG00000030104	Edem1	5846	10.2774	9.63491	9.30436	8.66276	10.2764	12.1593	11.5692	10.8832	8.11125	6.92891	8.38653	8.367	8.78176	7.40448	7.49441	8.71028	0.424326	5.75717	1.43385e-06	3.7355e-05	4.42765
ENSMUSG00000028545	Bend5	2450	11.7869	9.78812	11.3569	7.66278	8.91193	9.92638	8.97112	7.99238	11.2946	11.3581	13.4025	16.9778	11.2649	14.4776	16.8353	14.6647	-0.47659	4.83586	1.43629e-06	3.73556e-05	4.42764
ENSMUSG00000037902	Sirpa	3222	22.6174	21.4565	17.7229	16.4849	18.7826	21.5574	21.5563	16.0204	13.5077	14.3323	16.6437	15.719	14.7955	15.6568	17.8385	15.0819	0.390545	5.82185	1.46521e-06	3.80437e-05	4.41972
ENSMUSG00000031609	Sap30	1174	19.3702	16.1966	15.8755	11.4955	8.81531	9.21267	11.447	12.7418	16.8762	17.4504	18.2602	21.2147	22.7962	22.9395	20.7631	24.714	-0.605342	4.30879	1.46776e-06	3.80461e-05	4.41969
ENSMUSG00000041037	Irgq	6120	4.80307	4.67651	4.31971	4.46496	5.15561	5.25072	5.52047	4.96195	3.51794	3.64192	3.78858	4.22695	4.39402	3.52039	4.01442	3.85395	0.395642	4.75727	1.47833e-06	3.82559e-05	4.4173
ENSMUSG00000018427	Ypel2	4842	6.68455	5.96481	5.24146	4.93974	6.89434	5.61658	4.51335	5.18435	4.48738	3.55574	4.96243	3.63245	4.19855	3.405	4.9945	4.20388	0.479172	4.58019	1.48472e-06	3.83568e-05	4.41616
ENSMUSG00000036854	Hspb6	2497	4.99342	4.23932	4.12906	4.76264	4.44791	3.38005	4.07419	3.23962	6.21543	6.89503	4.66873	5.11573	6.08038	6.81317	6.78205	6.59913	-0.515475	3.6943	1.4935e-06	3.8455e-05	4.41505
ENSMUSG00000053950	Adnp2	5007	4.54176	3.9412	3.78835	3.5627	4.1843	3.87072	4.21412	3.41072	2.80947	2.7855	2.85864	2.88455	2.74962	2.75493	4.12529	3.36843	0.426447	4.1392	1.49153e-06	3.8455e-05	4.41505
ENSMUSG00000031827	Cotl1	2448	63.2844	71.9628	60.9349	87.2524	67.6674	67.8304	78.6769	76.9469	55.6287	49.9401	59.6331	62.8798	55.1092	54.1743	55.6045	48.7815	0.437318	7.29008	1.59488e-06	4.09972e-05	4.38725
ENSMUSG00000072919	Noxred1	1095	1.82897	1.25315	1.20715	1.09826	1.1526	1.37026	1.08964	0.703573	0.24125	0.487541	0.709761	0.468975	0.587521	0.299933	0.995888	0.590134	1.18459	0.131386	1.65888e-06	4.25008e-05	4.3716
ENSMUSG00000020491	2810021J22Rik	3964	1.48309	1.6649	1.45055	1.56746	1.94217	1.43521	1.74263	1.95972	2.39911	2.20533	2.79388	2.20231	2.6454	2.36958	2.60536	2.77128	-0.538366	3.06177	1.66858e-06	4.26786e-05	4.36979
ENSMUSG00000066621	Tecpr1	8858	5.20741	4.817	4.62596	6.24512	4.51664	3.47951	4.43796	3.68189	3.37742	3.42776	3.31944	3.59434	3.48612	3.49264	3.81637	3.76425	0.438262	5.18261	1.67357e-06	4.27355e-05	4.36921
ENSMUSG00000045251	Zfp688	3370	2.07039	1.97774	1.58855	2.00234	1.55421	1.2986	1.43485	1.69552	2.33206	2.43562	3.26711	2.47621	2.99714	2.55335	2.45547	2.58862	-0.583533	2.8915	1.68722e-06	4.3013e-05	4.3664
ENSMUSG00000056962	Jmjd6	2564	15.6723	13.5834	13.9968	17.8752	11.3707	10.3628	10.3112	11.0674	9.65907	10.4887	8.86613	9.4634	9.78552	9.45315	9.93226	9.24938	0.487137	4.86845	1.70794e-06	4.34693e-05	4.36182
ENSMUSG00000067430	Zfp763	3762	2.21529	1.5806	1.63384	1.49179	1.40904	1.59536	1.8195	1.89429	2.01884	2.39469	2.39299	2.67889	2.97555	2.47935	2.67705	3.31515	-0.563329	3.04023	1.77733e-06	4.51612e-05	4.34523
ENSMUSG00000024486	Hbegf	2367	8.59748	5.54877	6.75714	8.04438	10.5041	16.904	6.12856	4.61098	5.44074	3.97517	3.80331	3.66108	4.51177	3.21905	6.26022	4.09504	1.00539	3.94345	1.78062e-06	4.51703e-05	4.34515
ENSMUSG00000029708	Gcc1	6411	3.87966	3.38385	3.73189	3.52239	3.35653	2.81825	3.46755	3.15447	2.37962	2.61266	2.72762	2.62331	2.98035	2.13111	3.1218	2.98353	0.392657	4.30185	1.95419e-06	4.94113e-05	4.30617
ENSMUSG00000050919	Zfp366	2758	1.14779	1.16092	0.910615	0.872076	1.55588	0.90672	1.02462	0.698344	0.67048	0.459721	0.422691	0.768056	0.373218	0.547774	0.76753	0.585748	0.895825	1.23405	1.98737e-06	5.01681e-05	4.29957
ENSMUSG00000014075	Tctex1d2	2562	3.30332	2.21891	3.01823	2.76422	2.36458	2.07418	2.50015	2.23025	3.94398	3.88099	3.43799	3.85847	3.81682	3.615	3.78071	3.63202	-0.501412	3.0317	2.08993e-06	5.26711e-05	4.27843
ENSMUSG00000075389	2810410L24Rik	3069	1.57879	2.15042	2.02431	1.89395	1.4599	0.957433	1.80066	1.48526	2.23799	2.97892	2.659	2.82365	2.41067	2.71816	2.88442	2.6109	-0.62646	2.75494	2.09607e-06	5.27398e-05	4.27786
ENSMUSG00000070604	Vsig10l	3720	2.57026	2.6875	2.38072	3.52013	2.34098	1.71421	2.414	2.24359	3.99449	3.71332	3.79541	3.62368	3.28585	4.04353	4.0178	3.5784	-0.547043	3.54891	2.1112e-06	5.3034e-05	4.27545
ENSMUSG00000064036	Mro	3301	2.75951	1.10852	2.52273	1.55844	2.38961	3.428	1.25558	0.505673	0.620209	0.808629	0.824041	0.875065	1.16935	0.776046	0.60241	0.920062	1.28219	2.23818	2.12328e-06	5.32509e-05	4.27367
ENSMUSG00000047821	Trim16	5212	1.98324	2.23159	1.85137	2.37145	2.38519	1.81126	1.92779	1.74915	1.4952	1.58764	1.21777	1.65034	1.20965	1.43671	1.41537	1.76055	0.522998	3.21703	2.14781e-06	5.37787e-05	4.26939
ENSMUSG00000024621	Csf1r	4863	11.8102	13.4502	13.115	15.2636	11.588	10.6833	12.4614	10.8124	8.22982	8.80979	10.1617	10.6391	9.94834	10.8733	8.93018	10.2451	0.402729	5.75715	2.17841e-06	5.44567e-05	4.26395
ENSMUSG00000021411	Pxdc1	3143	1.6855	2.24532	1.09346	2.46581	1.34522	0.895108	1.03897	1.42987	0.777462	0.679424	0.721222	1.00075	0.573127	0.898654	1.0817	0.637356	0.985793	1.919	2.18338e-06	5.44929e-05	4.26366
ENSMUSG00000062157	Ifnlr1	4175	0.742752	0.829504	0.744024	0.912146	0.997584	0.449234	0.676863	0.522835	1.31294	1.39059	0.992816	1.15313	1.27897	1.08558	1.50572	1.22274	-0.709933	2.08308	2.25366e-06	5.61561e-05	4.2506
ENSMUSG00000019564	Arid3a	5667	1.71	1.66038	1.70273	1.21431	1.46988	1.55551	1.64004	1.54074	2.01611	1.95474	2.22857	2.27675	2.48615	2.50362	2.07145	2.25775	-0.45849	3.43746	2.26532e-06	5.62229e-05	4.25009
ENSMUSG00000038150	Ormdl3	2180	16.2695	12.4991	13.7943	15.3236	13.9236	11.9301	12.1563	10.5726	9.93663	10.1323	10.517	11.6015	9.26639	9.3707	12.0938	11.0861	0.392466	4.70542	2.26191e-06	5.62229e-05	4.25009
ENSMUSG00000038894	Irs2	4022	6.1038	3.08682	3.77947	3.6711	8.91185	21.7306	12.0225	4.34179	2.21673	2.30626	2.99513	3.84635	3.75892	2.58038	3.70017	2.87591	1.47442	4.50363	2.27244e-06	5.6261e-05	4.24979
ENSMUSG00000006445	Epha2	4654	5.35821	2.47107	3.63546	5.8427	8.67792	6.05839	1.67317	2.53825	1.23457	1.66328	1.14112	1.51719	1.06439	1.10087	3.39066	3.38788	1.39035	3.903	2.325e-06	5.74702e-05	4.24056
ENSMUSG00000089663	Gm15651	2505	0.49001	0.521701	0.89705	0.533419	0.403064	0.299489	0.676863	0.461325	0.685469	1.17214	1.00833	1.17875	1.0016	1.33731	1.48524	0.825481	-0.968213	1.1049	2.38236e-06	5.87941e-05	4.23067
ENSMUSG00000040350	Trim7	6118	13.8437	14.7604	14.6486	12.5802	11.7174	12.5997	12.3584	13.1802	17.5846	17.8883	16.0273	17.973	18.707	19.8301	14.5426	20.0154	-0.380915	6.56858	2.38988e-06	5.88856e-05	4.22999
ENSMUSG00000020334	Slc22a4	2542	21.9836	16.1944	20.1498	14.9549	17.4767	17.511	18.7257	13.7393	20.8623	21.894	21.8858	24.2925	25.4854	29.6902	23.1151	27.2511	-0.418205	5.73291	2.42069e-06	5.95496e-05	4.22512
ENSMUSG00000096996	Gm26792	2797	0.739123	1.00456	0.874289	0.907689	0.789655	0.558798	0.763363	0.596792	1.36949	1.33607	1.45879	1.35404	1.10404	1.22118	1.51366	1.15516	-0.703703	1.60682	2.42934e-06	5.96676e-05	4.22426
ENSMUSG00000045917	6330416G13Rik	4064	1.92349	2.07413	1.98405	1.6604	1.66147	1.49219	1.46796	1.83251	2.37258	2.56157	2.21517	2.90628	2.50116	2.77999	2.73066	2.38508	-0.4861	3.14992	2.45066e-06	6.00957e-05	4.22116
ENSMUSG00000024843	Chka	12362	10.1437	10.3126	9.71431	10.6847	7.116	9.6291	10.4595	8.31467	7.77848	8.48052	7.17232	6.95808	6.95272	7.07756	7.51373	7.67888	0.410182	6.72228	2.5163e-06	6.15099e-05	4.21105
ENSMUSG00000000489	Pdgfb	2911	4.74931	3.97311	3.99591	3.71808	3.42513	3.47921	3.23589	3.35231	4.49205	5.59349	4.11599	5.84355	5.30403	5.70882	5.92769	5.48302	-0.453948	3.72746	2.54087e-06	6.20124e-05	4.20752
ENSMUSG00000032724	Abtb2	6016	1.89001	2.04197	1.52705	2.18778	1.74125	1.97448	2.65137	2.07031	1.39418	0.99832	1.37799	1.65385	1.49712	1.37572	1.56742	1.32118	0.581947	3.38298	2.55631e-06	6.2291e-05	4.20557
ENSMUSG00000046139	Patl1	4202	13.6065	12.627	12.7873	9.93733	12.7201	10.4148	12.5835	11.7952	9.38297	10.0686	9.2016	10.9225	9.06365	9.86374	10.5945	10.6879	0.324719	5.53731	2.60319e-06	6.33334e-05	4.19837
ENSMUSG00000034714	Ttyh2	3881	6.74171	7.13874	6.64151	8.07375	7.73972	7.03956	6.8445	7.65913	5.20715	5.41629	5.64051	5.92124	5.81836	6.17757	6.3304	6.0274	0.371287	4.67507	2.61862e-06	6.35062e-05	4.19718
ENSMUSG00000040998	Npnt	6841	47.6809	51.942	45.7259	38.0687	48.2072	49.194	41.7857	47.5619	36.6172	36.2486	38.5035	41.0893	38.491	35.2671	34.4223	40.1358	0.352991	8.16911	2.62262e-06	6.35062e-05	4.19718
ENSMUSG00000093772	4931403E22Rik	664	0.875656	0.885674	0.597212	0.804948	0.285112	0.282462	0.283725	0.483442	1.39246	2.211	1.268	1.25675	1.25954	1.6817	1.35249	1.26514	-1.31831	-0.328279	2.6197e-06	6.35062e-05	4.19718
ENSMUSG00000019826	Zbtb24	2821	6.11459	6.06873	5.97424	6.91553	6.37534	6.07232	6.03269	5.59853	4.02668	5.10959	5.00494	5.1198	4.53824	4.3309	5.34368	5.22272	0.400129	3.96857	2.63069e-06	6.36018e-05	4.19653
ENSMUSG00000020644	Id2	1267	145.983	127.489	136.565	155.61	125.711	136.731	124.059	131.037	154.342	172.861	201.351	173.219	185.029	186.428	196.187	173.407	-0.358705	7.643	2.66574e-06	6.43464e-05	4.19148
ENSMUSG00000038332	Sesn1	3316	6.33181	4.23666	4.92298	3.96915	5.30947	3.86498	4.48827	4.43367	8.44449	7.18437	6.71876	6.56234	5.85908	5.78411	7.11884	6.17745	-0.47506	4.24854	2.66982e-06	6.43464e-05	4.19148
ENSMUSG00000054226	Tprkb	3517	26.0106	19.5082	23.5088	18.7305	18.3196	19.9447	21.3909	19.5688	24.7682	26.7536	27.199	28.9835	28.2248	29.2474	26.0819	28.3687	-0.345803	6.40737	2.68675e-06	6.46536e-05	4.18941
ENSMUSG00000025225	Nfkb2	3266	6.34962	6.84241	5.03882	7.28249	6.20227	5.45552	6.34516	5.1699	4.42843	3.92302	4.38249	5.16908	4.53053	3.86148	5.51907	5.20361	0.449996	4.14175	2.72723e-06	6.55257e-05	4.18359
ENSMUSG00000002617	Zfp40	7290	1.81671	1.72097	2.03986	1.18225	1.09936	1.22635	1.47304	1.77015	2.0927	2.48071	2.09667	2.22775	2.43567	2.65805	2.43741	2.2249	-0.54873	3.82727	2.75436e-06	6.60748e-05	4.17996
ENSMUSG00000075000	Nrbf2	2180	3.25983	3.47697	4.00187	3.43248	3.76313	4.73189	3.11109	3.7107	2.18121	2.51011	2.49556	2.94454	2.03624	2.65152	2.82482	2.75671	0.590626	2.79878	2.7923e-06	6.68811e-05	4.1747
ENSMUSG00000009013	Dynll1	3324	10.7285	10.5563	9.44448	12.6627	8.99869	8.01228	7.29241	10.3525	8.14601	6.94625	6.35187	8.3425	7.21913	6.73847	7.42977	7.2318	0.470741	4.83602	2.83389e-06	6.76674e-05	4.16962
ENSMUSG00000035125	Gcfc2	7325	0.802588	0.758247	0.821069	0.592859	0.766733	0.57184	0.711566	0.692407	0.883569	1.27543	0.963749	0.928906	1.08906	1.0402	1.22602	1.22623	-0.543146	2.73818	2.82995e-06	6.76674e-05	4.16962
ENSMUSG00000030779	Rbbp6	8732	18.4371	14.9364	15.4027	14.6445	15.0463	11.3624	12.7724	11.5506	11.3751	11.5169	10.8289	12.2986	10.543	11.3738	11.5188	12.4844	0.357595	6.81414	3.05472e-06	7.27155e-05	4.13837
ENSMUSG00000031502	Col4a1	6766	36.8088	57.2983	37.5	43.9809	33.5949	34.715	40.0028	41.4375	30.8835	30.3382	27.2234	34.4578	31.1494	28.406	36.2545	28.1553	0.453631	7.92406	3.09065e-06	7.34577e-05	4.13396
ENSMUSG00000020883	Fbxl20	10664	6.25199	4.98774	5.29897	4.39808	4.91156	4.5259	5.12323	3.96741	6.27352	6.58936	6.15226	6.15183	6.4973	5.92547	7.15216	6.62315	-0.332398	5.91741	3.10935e-06	7.37886e-05	4.13201
ENSMUSG00000046470	Sox18	1618	4.71154	5.37121	4.61579	4.45955	3.43215	2.82067	4.15289	5.95189	6.69402	9.48603	4.92347	7.69656	6.87868	5.9677	8.84101	9.9845	-0.711143	3.29024	3.12969e-06	7.41574e-05	4.12985
ENSMUSG00000027865	Gdap2	3639	6.28464	6.15902	7.01053	5.83836	5.87868	6.66587	7.09259	5.39861	5.13602	4.30944	5.07234	5.04496	5.12688	5.23461	5.16489	4.86556	0.385884	4.37331	3.13585e-06	7.41895e-05	4.12966
ENSMUSG00000020623	Map2k6	3595	2.58775	1.98119	2.88633	2.43455	2.40483	2.90419	2.23592	2.018	4.15175	4.6035	3.27882	3.48184	3.72222	4.03796	2.65866	4.52967	-0.595326	3.50198	3.18587e-06	7.52575e-05	4.12345
ENSMUSG00000097392	D930016D06Rik	4504	8.07549	8.67565	8.96579	8.60351	6.83728	6.99584	7.51511	7.54049	6.20246	6.90435	6.4852	5.95732	6.71331	6.03768	6.45172	6.3271	0.358536	5.01709	3.2879e-06	7.7431e-05	4.11109
ENSMUSG00000047496	Rnf152	8526	4.67519	3.44112	3.81387	2.31165	4.04859	4.60492	4.56658	3.52406	4.81026	5.37708	6.45682	5.42829	6.044	5.59319	5.92114	5.88141	-0.502167	5.34934	3.37184e-06	7.9287e-05	4.1008
ENSMUSG00000019817	Plagl1	6382	5.19301	5.74388	5.54042	6.00898	5.33948	4.81965	4.64441	5.25117	4.23242	4.44393	3.76498	4.16406	3.95154	5.01234	4.30192	3.92862	0.383829	4.93923	3.40059e-06	7.98415e-05	4.09777
ENSMUSG00000097236	4831440E17Rik	1026	0.881535	0.573185	1.03067	0.455823	0.55355	0.30467	0.612065	0.625741	1.28737	1.75611	1.51499	1.7518	1.25406	1.60052	0.875299	1.19666	-1.10418	0.223844	3.42884e-06	8.03826e-05	4.09484
ENSMUSG00000087232	Gm14764	311	0.623189	0.630319	0.637539	0.644476	0.202909	0.402047	0.403845	0	1.91119	4.07688	1.666	1.23841	1.0343	1.47845	1.65008	1.24668	-1.91026	-1.07943	3.45017e-06	8.07602e-05	4.0928
ENSMUSG00000047638	Nr1h4	2867	28.5952	31.8168	31.5358	35.1181	31.6294	34.9771	35.0459	40.5092	57.8878	51.3235	52.8833	41.9133	46.6065	47.792	46.695	41.8777	-0.467236	6.88148	3.48857e-06	8.15355e-05	4.08865
ENSMUSG00000050821	Fam131a	3034	1.2776	1.01224	1.28523	1.47538	1.08156	1.07151	1.24188	1.31195	0.631254	0.879791	0.619053	0.888602	0.763351	0.541243	0.951421	0.937134	0.705077	1.66192	3.51808e-06	8.2101e-05	4.08565
ENSMUSG00000023307	2017-03-05	2127	39.1208	42.2718	45.1796	42.8757	38.4799	40.8265	34.0709	38.8466	31.7015	34.825	32.124	33.5893	30.8208	34.711	33.0838	31.6263	0.347024	6.28634	3.54286e-06	8.24301e-05	4.08391
ENSMUSG00000043336	Filip1l	5509	6.6492	9.12122	6.94627	5.91825	5.83051	4.42588	4.49126	5.8852	3.72829	5.0997	3.87959	4.74237	3.90042	4.56661	4.87884	4.65675	0.522516	4.87303	3.54197e-06	8.24301e-05	4.08391
ENSMUSG00000044807	Zfp354c	7019	1.01246	0.809922	0.894528	0.571113	0.854103	0.837259	0.787322	0.905529	1.14791	1.40709	1.21799	0.987693	1.34735	1.38502	1.29774	1.35334	-0.552807	2.90438	3.65026e-06	8.48012e-05	4.0716
ENSMUSG00000062312	Erbb2	5426	9.47747	7.74338	7.71027	7.70798	7.80377	7.7543	10.15	6.86263	8.93384	9.90036	10.8858	11.6764	11.6787	11.0767	11.1956	11.9688	-0.368427	5.69169	3.66691e-06	8.50602e-05	4.07027
ENSMUSG00000020189	Osbpl8	7128	25.0784	28.9405	28.3819	17.7337	29.0735	36.4427	35.9097	32.3257	19.8738	18.2184	23.1696	21.5681	23.1052	20.2917	19.1775	21.5399	0.545369	7.49102	3.80652e-06	8.81663e-05	4.0547
ENSMUSG00000048442	Smim5	1810	4.99699	5.16246	6.42658	6.64416	4.39293	4.80113	4.99607	4.29189	8.20967	9.0328	7.44269	7.69581	7.21531	9.90723	6.34381	7.85433	-0.56118	3.58931	3.89082e-06	8.99358e-05	4.04607
ENSMUSG00000015766	Eps8	7160	26.2837	30.3079	28.855	23.4864	31.4995	40.0344	36.4157	32.7461	21.9434	22.7598	26.6932	25.3715	24.1969	21.0817	22.4156	21.6873	0.483372	7.61807	4.02433e-06	9.27938e-05	4.03248
ENSMUSG00000067924	Cxx1b	1230	3.99179	4.7812	3.86877	5.05154	3.12958	2.94802	3.77808	3.49713	2.52357	2.87545	2.31682	2.5572	1.72602	2.50993	2.7119	2.83696	0.68003	2.02286	4.07153e-06	9.37422e-05	4.02806
ENSMUSG00000070544	Top1	10686	12.5447	11.9912	11.3245	9.19694	12.106	12.1515	12.3586	12.845	9.58558	8.96132	9.96396	10.1879	10.1142	7.91715	10.0308	9.57866	0.36273	6.84002	4.14068e-06	9.51924e-05	4.0214
ENSMUSG00000079293	Clec7a	2422	0.56015	0.431663	0.573048	0.275849	0.625315	0.438816	0.337065	0.477134	0.708959	1.29497	0.588293	1.06013	1.03592	0.894969	1.00643	0.773729	-0.928579	0.848181	4.28667e-06	9.82564e-05	4.00764
ENSMUSG00000032633	Flcn	5557	8.71926	9.07771	7.5523	9.9669	6.7454	6.24396	6.87081	6.8857	5.51442	6.56874	6.25863	6.31859	5.22124	5.87468	6.46433	5.6282	0.425525	5.26199	4.38827e-06	0.000100436	3.99811
ENSMUSG00000030337	Vamp1	8885	3.23565	2.87553	2.70763	3.51912	2.64209	1.59022	2.05675	2.12438	3.32999	3.84545	3.98726	4.05302	3.35968	3.78513	4.19464	4.02191	-0.512616	4.83169	4.40868e-06	0.000100754	3.99674
ENSMUSG00000030782	Tgfb1i1	2308	4.78651	6.90802	5.06854	7.15002	4.48404	3.81936	4.10853	5.03483	2.86145	4.22136	2.55359	3.81029	3.93025	2.84598	3.94665	2.85581	0.667302	3.32492	4.42653e-06	0.000101012	3.99563
ENSMUSG00000032402	Smad3	5529	9.74492	9.2655	8.18822	10.2107	9.06224	7.77946	9.84731	9.19646	5.51845	6.38475	7.09857	7.5348	7.65626	7.10432	9.00307	8.15781	0.383098	5.51477	4.53013e-06	0.000103224	3.98622
ENSMUSG00000001774	Chordc1	2194	32.9498	30.6463	29.1899	19.489	25.5123	27.6403	25.1878	28.2965	20.5592	21.1998	23.7927	21.592	22.5783	18.3224	23.1853	21.7362	0.390292	5.75337	4.55198e-06	0.000103362	3.98564
ENSMUSG00000046169	Adamts6	4797	0.686846	1.04887	1.23999	1.83844	1.55229	1.38148	1.47929	2.42243	3.51069	3.04656	2.74076	2.70306	3.52714	2.91661	1.9791	2.37087	-0.903809	3.38857	4.55567e-06	0.000103362	3.98564
ENSMUSG00000039958	Mettl20	2490	4.87773	3.88384	4.37956	2.20019	5.80361	3.08826	3.783	2.86198	5.6494	6.05681	5.35813	5.82616	5.50323	6.01456	7.36788	7.0329	-0.615095	3.63782	4.63789e-06	0.00010506	3.97856
ENSMUSG00000074071	Fam169b	3061	1.5196	1.7718	2.07278	1.61516	1.79357	2.10369	1.84639	1.71986	2.58905	2.8123	2.64479	2.89394	2.50104	2.98277	2.38901	2.84994	-0.52875	2.81343	4.67485e-06	0.000105742	3.97575
ENSMUSG00000030929	Eri2	7043	0.715477	0.658719	0.84456	0.616597	0.618234	0.47934	0.579563	0.647207	1.00334	1.04225	0.827618	0.984327	0.949977	1.00724	0.956329	0.972552	-0.536707	2.53354	5.03145e-06	0.00011331	3.94573
ENSMUSG00000036898	Zfp157	4324	4.04895	3.70237	4.5243	3.43015	3.54636	3.00736	3.2677	3.86038	4.75003	4.56816	4.56835	4.98801	4.93958	6.03077	5.31096	5.0811	-0.40327	4.23974	5.1263e-06	0.000115278	3.93825
ENSMUSG00000033857	Engase	5190	0.89624	0.71764	0.865939	0.759505	0.66874	0.566158	0.883284	0.915391	1.18342	1.29864	1.1231	1.26156	0.954466	1.08843	1.44609	1.55635	-0.60569	2.42171	5.18594e-06	0.00011645	3.93386
ENSMUSG00000037174	Elf2	5204	7.77134	7.08176	7.62008	5.89279	7.23934	7.06395	6.84212	5.81067	5.60928	5.18059	5.61286	6.56217	5.34052	4.78377	6.21254	5.79888	0.346514	5.03633	5.19418e-06	0.000116466	3.9338
ENSMUSG00000019960	Dusp6	2793	23.9634	23.1613	22.2908	20.0695	18.2333	20.1008	28.1725	19.5614	15.4879	11.4685	20.4523	15.7202	16.7456	19.0494	17.1334	14.599	0.475958	5.74806	5.22621e-06	0.000116885	3.93224
ENSMUSG00000032425	Zfp949	4372	2.99968	2.77992	2.82688	2.38391	2.48262	1.94476	2.81528	2.71665	3.27794	3.48008	3.42198	3.83207	3.81116	3.65085	4.12289	3.28124	-0.412788	3.77595	5.22803e-06	0.000116885	3.93224
ENSMUSG00000054364	Rhob	2222	33.6976	41.5231	32.0939	34.6682	24.708	21.6085	25.2944	31.0315	24.699	24.2963	20.1409	20.6555	16.8796	20.959	27.6565	21.9276	0.514192	5.87802	5.27475e-06	0.00011776	3.929
ENSMUSG00000018841	Rad51d	6028	2.7222	2.22218	2.28053	2.06151	2.38684	2.00167	2.08354	2.01294	2.87045	2.90043	3.2125	3.08815	3.00963	2.9639	2.70294	3.0123	-0.370255	3.97597	5.30758e-06	0.000118322	3.92694
ENSMUSG00000030533	Unc45a	4001	8.55788	8.37815	8.44108	11.0544	8.65896	7.15656	7.45538	7.09245	6.38799	6.18786	5.71415	6.27309	6.80157	5.74603	7.50331	7.46171	0.413064	4.90249	5.38823e-06	0.000119946	3.92101
ENSMUSG00000036040	Adamtsl2	4804	3.83267	6.08	4.91146	6.59206	4.61069	4.86716	4.45755	4.55715	4.9353	3.44496	3.11425	3.39394	3.50861	3.1448	2.6038	3.02653	0.606209	4.35139	5.46382e-06	0.000121454	3.91559
ENSMUSG00000020865	Abcc3	6145	13.5936	15.6738	14.8531	12.2205	17.047	19.0658	16.8619	16.5387	9.05999	8.51391	13.2061	14.0708	13.6938	11.7475	8.24671	9.93744	0.566192	6.37492	5.50723e-06	0.000122243	3.91278
ENSMUSG00000031826	Usp10	5259	14.3851	13.3693	12.8941	14.7494	13.8953	13.0053	14.8069	15.4673	10.6994	10.7096	11.6625	12.389	11.2911	10.7415	13.3075	12.4472	0.329103	6.08655	5.56687e-06	0.00012339	3.90872
ENSMUSG00000042988	Notum	3076	2.94036	2.50666	2.75023	4.1268	2.99522	2.80479	2.98065	2.98464	3.97198	4.44736	4.84269	4.57016	4.58031	5.50937	3.83714	4.41162	-0.532144	3.5489	5.65437e-06	0.000124971	3.90319
ENSMUSG00000034837	Gnat1	2196	0.617797	0.32731	0.300963	1.03441	0.402307	0.540915	0.48614	0.438532	0.120296	0.212716	0.11797	0.292308	0.263662	0.119645	0.233686	0.294261	1.36797	-0.107995	5.6991e-06	0.000125779	3.90039
ENSMUSG00000054136	Adm2	1040	1.3045	2.45036	1.71584	2.56964	1.75965	1.7433	2.17377	2.16061	3.55612	2.88745	3.42511	2.96266	3.71155	3.91585	3.45406	3.41739	-0.727434	1.55254	5.71967e-06	0.000125874	3.90007
ENSMUSG00000070644	Etnk2	4560	1.53009	2.57933	2.319	3.86799	2.06197	1.70006	2.02441	2.29491	1.41933	1.39025	1.24986	1.52031	1.50958	1.48368	0.956577	1.67218	0.770592	3.10592	5.71761e-06	0.000125874	3.90007
ENSMUSG00000034035	Ccdc17	2543	2.69289	2.36396	2.91083	2.86369	2.20854	1.99134	2.07433	1.9692	2.80478	3.5426	3.38727	3.53391	3.33937	4.02946	3.80896	3.83703	-0.517957	2.93108	5.86338e-06	0.000128853	3.88991
ENSMUSG00000028820	Sfpq	4731	52.5871	48.0784	45.905	41.4901	39.4555	36.7763	40.4317	36.2598	37.1322	38.0138	32.6772	35.9149	34.1997	31.9055	34.1819	35.6631	0.331954	7.5215	5.89976e-06	0.000129284	3.88845
ENSMUSG00000038146	Notch3	8011	2.09675	1.99838	2.01302	2.28512	1.96144	1.68568	2.22626	1.63488	1.58284	1.33281	1.53607	1.71475	1.25278	1.3693	1.72959	1.69394	0.433084	3.83032	5.89664e-06	0.000129284	3.88845
ENSMUSG00000006850	Tmco6	1805	3.79392	3.1495	3.40527	3.66441	3.56603	2.7709	2.95724	2.27638	4.06133	3.95587	4.80809	5.51224	4.95421	4.22133	5.33077	5.08365	-0.517274	2.86036	5.99269e-06	0.000131135	3.88228
ENSMUSG00000049115	Agtr1a	2463	18.5969	24.5666	18.9178	22.8399	20.4712	22.8955	22.029	22.7819	16.9731	16.8253	17.2761	17.8265	18.6235	17.068	18.231	15.7942	0.378249	5.59552	6.00233e-06	0.00013116	3.8822
ENSMUSG00000036775	Decr2	2128	27.0195	24.5036	23.7905	25.5877	27.2821	29.0851	26.4707	28.6009	33.2694	36.2197	33.1437	34.0562	37.4573	38.5531	37.5597	32.2795	-0.355879	6.04292	6.05992e-06	0.000132231	3.87867
ENSMUSG00000031584	Gsr	2739	34.9791	40.0551	38.9937	39.3937	43.36	40.4692	36.8212	43.2226	29.6816	29.7968	31.6853	31.9197	34.7622	32.1352	37.5654	31.8262	0.349207	6.63262	6.28029e-06	0.000136847	3.86377
ENSMUSG00000034430	Zxdc	6933	2.75822	2.25256	2.19256	2.74644	2.72152	2.95774	2.71735	2.63916	1.95279	1.97318	2.11121	2.09248	2.06929	2.12224	2.1003	1.98529	0.411296	4.03578	6.40949e-06	0.000139465	3.85553
ENSMUSG00000049038	Mterfd3	1562	4.50821	4.76895	5.50057	2.78021	3.99959	3.28201	3.4575	3.57586	5.70788	6.28017	5.34877	5.71225	5.68375	6.34986	6.28328	6.37095	-0.53526	2.97587	6.58064e-06	0.000142988	3.8447
ENSMUSG00000043614	Vps37d	2620	2.14525	1.84557	1.94238	2.21852	1.83052	1.64648	2.27702	1.37224	2.47028	2.87814	3.06525	2.89104	2.89746	3.15891	2.64422	2.88569	-0.533116	2.66937	6.60151e-06	0.00014324	3.84394
ENSMUSG00000042472	Zfp410	2685	9.11914	10.3429	8.17221	9.77899	8.64899	8.07965	7.11008	8.0341	6.34596	7.25728	6.3439	7.02872	7.09226	6.94772	7.28671	7.14787	0.373517	4.39927	6.73955e-06	0.00014603	3.83556
ENSMUSG00000005553	Atp4a	3771	10.0564	11.471	9.84976	11.6046	12.2996	14.324	13.0891	11.6961	9.28199	8.42336	8.84496	9.65161	9.17832	8.29122	10.8868	8.99637	0.421367	5.31914	6.80332e-06	0.000147205	3.83208
ENSMUSG00000065147	Snora31	129	11.0177	10.6372	15.3701	17.0911	11.7404	11.6313	10.2229	4.97683	5.11956	6.20764	7.5309	4.97604	5.98451	4.5827	6.46442	4.00742	1.08655	0.310185	6.98444e-06	0.000150913	3.82127
ENSMUSG00000028838	Extl1	4320	0.314047	0.453771	0.550763	0.634083	0.744986	0.361796	0.668681	0.371534	1.31473	1.01952	0.809571	1.06985	0.923305	1.07955	0.816685	0.703038	-0.864815	1.73026	7.10892e-06	0.00015296	3.81542
ENSMUSG00000029913	Prdm5	3867	1.48688	1.52078	1.84585	1.72771	1.69715	1.58438	1.47779	0.879922	3.02288	3.38234	2.16053	2.25755	2.69512	2.83668	1.80812	2.18908	-0.690372	2.99772	7.15962e-06	0.000153837	3.81294
ENSMUSG00000060044	Tmem26	5046	1.2675	1.50214	1.03473	0.714978	1.33813	1.49915	1.18228	0.941514	2.23806	2.01016	1.7584	2.32797	2.07815	1.53604	1.62719	1.80566	-0.646179	2.99118	7.21714e-06	0.000154858	3.81007
ENSMUSG00000014158	Trpv4	4716	20.5072	22.5846	18.2046	25.4861	24.1125	22.7617	23.0232	21.3867	16.4826	16.1595	18.8145	19.3961	18.4706	17.9534	17.805	18.8817	0.364313	6.5764	7.23304e-06	0.00015497	3.80975
ENSMUSG00000021125	Arg2	1420	23.5668	30.6008	30.5324	35.0521	25.7752	28.3094	25.3845	29.9304	23.9054	18.7978	23.8995	21.3367	23.3775	20.5382	13.3263	17.4746	0.54696	5.1359	7.24244e-06	0.00015497	3.80975
ENSMUSG00000040433	Zbtb38	14545	4.57935	4.29031	3.6306	4.32237	6.05233	4.70231	5.11622	5.53069	2.99222	3.07853	3.59785	3.30112	3.45442	3.35088	4.29998	4.67376	0.472007	5.93609	7.32345e-06	0.000156487	3.80552
ENSMUSG00000036646	Man1b1	5231	12.943	11.5297	11.5606	13.0658	12.4014	12.3459	12.3531	10.9968	8.62299	9.37643	10.623	11.4368	10.4537	9.49304	10.0678	10.9202	0.318275	5.87061	7.64562e-06	0.000163145	3.78743
ENSMUSG00000013160	Atp6v0d1	1785	43.8293	47.9182	39.3587	63.2924	45.4283	48.5787	47.5645	46.5053	38.1454	40.0019	36.0293	38.5145	36.8341	35.7681	39.6381	33.1606	0.417343	6.25684	7.78308e-06	0.000165555	3.78106
ENSMUSG00000021306	Gpr137b	2971	10.8942	12.7123	11.9459	12.1433	12.1494	11.9103	11.3083	10.3508	9.15834	9.32139	10.1803	8.70715	9.9391	10.4575	9.04664	9.43956	0.345271	4.98837	7.76987e-06	0.000165555	3.78106
ENSMUSG00000032435	Dync1li1	2588	23.9893	21.7137	23.367	25.0927	26.7488	28.8435	27.2496	25.8987	20.3894	20.0867	19.2946	21.2564	21.5025	18.8579	20.5974	22.6219	0.36068	5.90308	7.79069e-06	0.000165555	3.78106
ENSMUSG00000022897	Dyrk1a	8293	6.84757	6.80772	6.6227	6.38863	7.22893	6.71697	7.64812	7.36226	5.78159	5.42355	5.3262	5.71239	6.12072	5.49688	6.05656	6.52976	0.315715	5.73281	8.10552e-06	0.000172009	3.76445
ENSMUSG00000003068	Stk11	5014	15.1009	15.3518	15.0136	20.4803	14.4987	12.9052	14.7163	12.1513	11.5251	11.6588	11.7286	12.0086	11.4322	10.4934	13.203	13.0941	0.391749	6.08254	8.4476e-06	0.000179022	3.74709
ENSMUSG00000025450	Gm9752	2657	1.1671	1.45097	1.56709	1.35784	1.14002	0.823539	1.13447	0.990683	1.81448	2.18506	1.75504	1.66698	1.79175	1.97773	1.88312	2.06725	-0.604019	2.07975	8.48226e-06	0.000179342	3.74632
ENSMUSG00000087259	2610035D17Rik	3379	2.56198	2.59129	3.46203	2.432	3.30557	2.55328	1.76555	1.805	3.02946	4.68053	3.94843	4.4643	4.15055	4.68486	4.99279	2.88771	-0.631758	3.50322	8.4859e-06	0.000179342	3.74632
ENSMUSG00000017679	Ttpal	6037	3.73476	3.68008	4.03972	3.61887	4.04531	3.68669	3.79679	3.56259	3.16154	3.1614	2.64985	3.33873	3.07974	2.66571	3.3577	3.32892	0.339993	4.38457	8.53939e-06	0.000180225	3.74418
ENSMUSG00000021327	Zkscan3	7522	16.1553	15.1934	16.457	15.8367	13.9767	12.9242	12.8234	12.4783	11.326	12.3315	11.5635	12.519	11.1955	13.0812	11.8879	12.1044	0.320369	6.64182	8.57913e-06	0.000180817	3.74276
ENSMUSG00000020580	Rock2	7979	13.5782	12.4724	11.4142	9.67955	14.1568	11.2672	11.1838	12.2786	8.82329	8.94891	9.09918	9.33218	9.20778	7.80419	11.7939	11.816	0.376352	6.43239	8.73974e-06	0.000183951	3.7353
ENSMUSG00000020085	Aifm2	4174	4.61236	3.67887	3.97436	3.48939	3.68892	3.47491	4.03206	3.49153	4.46189	4.70035	4.87217	4.84431	5.28663	5.16166	5.77845	4.96955	-0.345555	4.2071	8.88093e-06	0.000186669	3.72893
ENSMUSG00000034663	Bmp2k	8464	3.15234	3.04944	2.96725	2.56539	3.1612	3.43467	3.27196	2.90513	2.32521	2.54661	2.33383	2.38896	2.7287	2.64635	2.20543	2.45072	0.373733	4.55832	9.0598e-06	0.00019017	3.72086
ENSMUSG00000024240	Epc1	5812	8.02547	9.10665	8.23301	7.87428	8.28439	7.92774	7.5418	7.10277	7.14738	7.01537	6.63035	7.00224	6.09906	6.22722	6.85396	6.57093	0.311103	5.42486	9.11523e-06	0.000191073	3.7188
ENSMUSG00000033618	Map3k13	6696	1.95857	1.21006	1.826	0.698439	2.44088	2.83835	2.35398	1.34232	2.84053	2.79047	3.92695	3.25939	3.37232	3.64918	3.65952	3.51278	-0.823695	4.13002	9.17309e-06	0.000192026	3.71664
ENSMUSG00000020228	Helb	5263	2.94603	2.64451	2.51155	2.34847	2.84169	3.6468	3.37674	2.81787	4.22881	3.63901	4.25783	4.40299	4.27831	4.05619	3.64429	4.42012	-0.452203	4.21419	9.29232e-06	0.000194259	3.71162
ENSMUSG00000047528	Als2cr12	1564	2.43711	1.8383	2.49322	1.87958	1.97707	1.75883	1.88715	1.84722	3.16699	2.85873	2.77449	3.03716	3.86659	3.06587	3.28117	2.80955	-0.575104	2.04361	9.32646e-06	0.000194709	3.71061
ENSMUSG00000061904	Slc25a3	3454	224.299	246.105	261.477	259.196	239.886	269.314	210.138	213.719	206.808	199.018	193.697	197.33	195.347	200.859	192.924	186.637	0.345423	9.56662	9.55965e-06	0.000199308	3.70048
ENSMUSG00000092701	Gm24515	108	6.58003	3.02514	14.687	1.85585	10.5175	4.63099	16.2809	7.72791	22.0141	29.0408	26.9857	23.7744	17.2747	29.8017	11.2851	16.1549	-1.38182	0.811257	9.62461e-06	0.000200392	3.69812
ENSMUSG00000005949	Ctns	4819	10.7115	11.2815	10.821	10.703	10.1879	9.56132	9.09585	8.80616	7.98976	9.12564	8.82986	8.65824	8.22358	7.93294	9.15814	7.58969	0.316615	5.49133	9.95472e-06	0.000206986	3.68406
ENSMUSG00000041328	Pcf11	6913	11.448	9.21589	11.5395	8.50476	10.096	9.88464	9.33838	8.02397	7.13635	8.09898	7.64485	7.94842	7.64967	8.97911	8.2863	8.30998	0.334553	5.94444	1.01785e-05	0.000211355	3.67499
ENSMUSG00000047861	Foxi1	2355	24.3053	19.8388	20.2063	22.7525	21.0081	19.0873	27.5724	26.471	18.9574	16.5484	15.5383	20.552	17.3468	15.3684	20.8375	16.3813	0.413169	5.57857	1.03872e-05	0.000215398	3.66676
ENSMUSG00000026131	Dst	36039	14.9092	12.1261	13.4626	12.7582	13.0993	13.3055	14.9646	10.8774	9.36236	10.1842	11.0665	11.3299	10.8767	11.0742	10.7668	12.7701	0.324043	8.76579	1.05025e-05	0.000217497	3.66255
ENSMUSG00000048924	Ccdc125	2693	1.96715	1.94112	2.50328	1.9351	1.75747	1.50898	1.70228	1.28736	2.42784	2.55232	2.59736	3.00336	2.36503	2.78059	3.04894	3.19139	-0.53916	2.64514	1.06193e-05	0.000219622	3.65832
ENSMUSG00000029478	Ncor2	11622	10.6228	8.37169	7.32454	11.1581	9.95276	8.03669	11.5146	9.10371	7.08042	6.92471	6.75409	7.98106	7.2681	6.36393	8.41162	8.75718	0.410039	6.62703	1.09041e-05	0.000224909	3.64799
ENSMUSG00000027894	Slc6a17	12212	2.94664	2.9536	3.43122	3.102	2.81108	2.76961	3.93901	2.76529	2.39033	2.12022	2.65172	2.66498	2.54974	2.44195	2.00131	2.59812	0.400309	5.08432	1.10799e-05	0.00022823	3.64163
ENSMUSG00000009733	Tfcp2	3234	8.78965	7.15258	8.13371	7.91234	6.92708	6.45675	7.47594	6.07468	8.80155	8.50143	10.1334	10.1229	9.23029	10.4398	10.5325	9.49114	-0.341146	4.78493	1.11199e-05	0.00022875	3.64064
ENSMUSG00000020315	Sptbn1	18773	40.3116	42.5584	38.4762	33.3858	45.336	46.9728	46.5674	42.1293	31.0141	32.1699	34.1509	36.108	34.9203	33.3482	35.3555	37.5643	0.347238	9.48914	1.14841e-05	0.000235928	3.62722
ENSMUSG00000019970	Sgk1	5223	58.4565	51.2686	39.5182	45.6917	56.967	30.5111	53.6481	72.5227	44.9259	40.8723	28.235	24.9488	15.6184	29.4031	35.7518	30.4478	0.754662	7.75746	1.16105e-05	0.000238208	3.62304
ENSMUSG00000029074	Ttll10	4506	5.00372	4.21989	3.98955	4.44811	4.45346	3.316	3.93009	3.34826	5.81864	5.55361	5.15998	5.29938	4.86856	5.2624	5.60894	5.73632	-0.357274	4.42416	1.16597e-05	0.0002389	3.62178
ENSMUSG00000039850	Endov	6213	2.14203	1.97722	1.79776	2.00013	2.16342	1.59994	2.04171	1.55	2.37042	2.57777	2.54351	2.84122	2.2159	2.55848	2.96317	2.64178	-0.388305	3.81277	1.17886e-05	0.000241222	3.61758
ENSMUSG00000051579	Tceal8	3528	25.4167	30.3008	29.7674	24.7131	25.131	27.0417	23.8518	26.6777	23.3057	23.2655	22.1393	22.2157	21.9916	20.4801	21.3459	18.9939	0.34524	6.42119	1.18604e-05	0.000242369	3.61552
ENSMUSG00000035370	Adat3	3383	0.897542	0.772605	0.6447	1.22443	0.634218	0.517444	0.575446	0.588304	0.42948	0.27616	0.440323	0.41744	0.304267	0.388326	0.568846	0.420228	0.896346	1.03856	1.19885e-05	0.000244663	3.61143
ENSMUSG00000028629	Exo5	1956	2.44412	3.03999	2.70313	1.53706	2.58097	1.694	2.27947	2.23194	3.07252	3.03638	3.70847	4.03654	3.68372	3.45889	3.41067	3.86529	-0.561659	2.54218	1.20226e-05	0.000244909	3.611
ENSMUSG00000029570	Lfng	2274	4.46034	4.05161	4.85369	5.28844	3.96833	2.72177	3.78334	4.20667	5.95368	6.8669	5.2405	6.83122	5.43185	6.29701	6.20594	5.82543	-0.495653	3.55374	1.20322e-05	0.000244909	3.611
ENSMUSG00000022858	Tra2b	5430	7.20994	6.72684	7.97236	6.152	6.46155	5.80281	5.43554	6.25458	5.49744	5.985	4.67554	5.67433	5.02346	5.22579	4.81988	4.35558	0.381912	4.99318	1.22003e-05	0.000248003	3.60554
ENSMUSG00000036106	Prr5	1908	17.8778	18.0823	15.7955	20.2043	17.0661	29.4898	31.2673	22.8136	18.5181	15.7387	12.6952	16.9897	13.2174	11.0853	12.1368	9.00882	0.718915	5.09303	1.23065e-05	0.000249833	3.60235
ENSMUSG00000038256	Bcl9	8737	2.76547	2.52038	2.23911	2.03407	2.86741	2.03219	2.37909	2.36611	2.77412	3.16972	2.91323	3.05636	3.14415	3.06737	3.62694	3.50575	-0.343743	4.60406	1.23814e-05	0.000251024	3.60029
ENSMUSG00000021025	Nfkbia	1571	26.2364	24.4984	24.8632	31.6405	26.2702	18.4252	20.5862	21.5366	20.0943	17.4158	20.6953	17.4472	13.5547	19.6512	19.681	18.7154	0.446927	5.07542	1.24343e-05	0.000251767	3.599
ENSMUSG00000022528	Hes1	1901	12.1663	10.4838	9.76944	9.87575	10.2242	12.6615	8.3246	9.8615	17.4051	17.2359	12.0946	15.7354	17.124	10.4005	17.0069	14.5488	-0.489195	4.61006	1.24833e-05	0.000252428	3.59786
ENSMUSG00000049555	Tmie	2796	4.62117	4.01967	3.75842	3.44089	4.03997	3.82355	4.24492	3.74277	4.62957	5.03594	5.44347	5.96911	5.20006	5.89664	5.46029	5.13075	-0.380284	3.71249	1.25394e-05	0.00025323	3.59648
ENSMUSG00000015501	Hivep2	9757	3.36362	2.79936	2.77724	6.41607	2.76815	2.81932	3.64932	5.55352	2.17952	2.0655	2.22369	2.21711	2.51215	2.17447	2.76784	2.94057	0.728258	4.92638	1.26586e-05	0.000255305	3.59294
ENSMUSG00000035311	Gnptab	5860	7.70617	7.47096	6.99262	7.36514	9.23956	8.28955	8.27303	8.2826	6.34502	5.8533	6.27763	6.23287	7.02619	5.72785	7.71733	6.64943	0.353035	5.41096	1.28166e-05	0.000258154	3.58812
ENSMUSG00000074794	Arrdc3	6363	22.4383	21.781	26.3514	20.2228	28.711	33.5927	18.8996	19.9777	16.5443	18.0385	15.8479	20.0855	19.3819	14.3387	19.0636	19.4783	0.48729	7.06448	1.3002e-05	0.000261547	3.58245
ENSMUSG00000025823	Pdia4	2470	40.7502	42.301	33.4471	51.474	41.7462	45.9143	33.56	43.927	29.973	32.2584	32.5664	36.0976	29.2236	31.6725	33.6057	36.3388	0.408391	6.5298	1.32379e-05	0.000265946	3.57521
ENSMUSG00000039512	Uhrf1bp1	8685	4.23254	4.05526	3.7136	3.46169	4.17065	3.85836	3.55023	3.36344	2.71469	3.15028	3.57199	3.1264	3.17038	2.79834	3.31629	3.35561	0.322572	4.9237	1.32842e-05	0.000266529	3.57426
ENSMUSG00000007812	Zfp655	4584	8.42783	8.8521	9.4437	6.73354	8.60394	11.1698	11.0006	8.90748	6.07981	6.90031	7.61534	6.27346	8.04169	7.45121	6.31114	6.79465	0.454714	5.21634	1.33789e-05	0.00026808	3.57173
ENSMUSG00000090086	AI480526	4686	15.7994	12.5499	15.0631	12.5751	10.6252	6.12376	10.4797	8.41218	16.0525	18.5557	16.7788	17.8354	14.4428	16.0358	16.4679	20.2023	-0.533818	6.05374	1.34315e-05	0.000268788	3.57059
ENSMUSG00000006024	Napa	3943	29.4593	29.73	28.4279	40.2423	26.8711	23.4979	24.8771	21.6717	21.3218	21.6461	20.3512	21.4404	21.3575	22.1561	24.9072	21.0592	0.419433	6.62482	1.36588e-05	0.000272981	3.56387
ENSMUSG00000024900	Cpt1a	4281	127.035	130.381	119.246	132.623	138.4	144.036	153.496	145.543	107.078	102.086	114.978	109.969	118.328	113.327	120.892	112.454	0.337062	9.0631	1.39051e-05	0.000277544	3.55667
ENSMUSG00000037266	D4Wsu53e	3263	94.8765	93.8392	96.413	104.567	65.9089	60.7748	64.5492	63.7682	108.465	122.973	105.872	107.982	107.255	123.439	115.516	118.446	-0.450674	8.30363	1.41418e-05	0.000281904	3.5499
ENSMUSG00000030732	Chrdl2	1716	0.150592	0.609259	0.423664	0.38934	0.220646	0.510056	0.256168	0.411545	1.50096	1.3222	0.943556	0.748146	0.97475	1.07179	0.44858	0.564857	-1.29035	0.32985	1.43491e-05	0.000285301	3.5447
ENSMUSG00000039634	Zfp189	3037	3.57374	4.28161	3.52546	3.62982	2.99212	3.31427	4.1562	4.81984	2.76173	2.39506	2.87895	3.33953	2.96565	2.61703	2.21779	2.65968	0.527128	3.33195	1.43682e-05	0.000285314	3.54468
ENSMUSG00000042810	Krba1	9540	2.75616	2.80824	2.70185	2.81529	2.76497	1.92011	2.36315	1.96506	3.41288	3.51848	3.20434	3.223	3.06157	3.01574	3.70492	3.54257	-0.360964	4.80315	1.47031e-05	0.00029159	3.53523
ENSMUSG00000036822	Topors	3853	19.9194	15.5175	18.131	14.5308	21.0131	23.2841	14.473	13.1635	12.324	13.4919	14.4223	12.6616	14.0088	11.4732	13.4853	14.3562	0.451962	5.89757	1.4945e-05	0.00029525	3.52981
ENSMUSG00000042744	Gm15800	16312	3.74269	2.83612	2.92128	3.1251	3.81058	3.37274	3.98454	2.75901	2.56282	2.61005	2.44976	2.59329	2.5399	2.73018	3.03589	2.93942	0.360401	5.61953	1.4937e-05	0.00029525	3.52981
ENSMUSG00000027550	Lrrcc1	7654	3.9755	3.56851	4.00659	2.18221	3.47925	3.3489	3.51977	3.06998	4.13303	4.52495	5.04316	4.64617	4.28666	4.6771	4.52565	4.96425	-0.389911	4.93637	1.56353e-05	0.0003081	3.51131
ENSMUSG00000049658	Bdp1	13378	3.58321	2.95993	2.94937	2.30227	3.86798	3.80867	3.97122	3.46968	2.27579	2.48911	2.67719	2.81177	2.66413	2.60227	2.59407	2.73878	0.423741	5.3293	1.57411e-05	0.000309788	3.50893
ENSMUSG00000028134	Ptbp2	3350	8.02246	9.26506	10.5352	7.25943	8.77815	7.05431	7.17958	7.55081	9.9162	11.8923	10.4205	10.2514	11.196	11.1763	11.0677	10.9757	-0.355342	4.99928	1.58359e-05	0.000311259	3.50688
ENSMUSG00000033416	Gucd1	7996	11.1498	11.0567	11.2164	11.3719	10.5438	10.0001	10.8852	10.5021	13.5041	13.086	14.8469	13.6875	13.38	13.0286	13.9429	13.6012	-0.27829	6.61288	1.59956e-05	0.000313997	3.50307
ENSMUSG00000074676	Foxs1	1310	0.295896	1.14724	0.554967	0.918009	0.433544	0.954478	0.71906	0.833144	0.403312	0.407524	0.148318	0.245003	0.294657	0.401132	0.244836	0.197312	1.36617	-0.315762	1.60281e-05	0.000314236	3.50274
ENSMUSG00000040055	Gjb6	2799	1.06173	0.91046	0.637539	0.835432	0.721454	0.804094	0.605767	0.435806	0.990988	1.50201	0.994972	1.51361	0.942363	1.47845	1.76467	1.45446	-0.770176	1.59791	1.673e-05	0.000327166	3.48523
ENSMUSG00000029176	Anapc4	6138	6.76773	5.1525	5.85757	5.24646	6.0041	5.14366	5.49405	5.07291	6.82157	6.93632	6.72137	6.93362	7.01191	7.48029	7.58727	7.14838	-0.290546	5.28252	1.6999e-05	0.000332008	3.47885
ENSMUSG00000097055	Gm4419	1727	0.860388	0.908068	0.765391	0.618976	0.584641	0.506808	0.436349	0.892198	1.22371	0.734169	1.23756	1.26375	1.30381	1.55941	1.7086	1.34702	-0.844131	0.883161	1.7091e-05	0.000333381	3.47706
ENSMUSG00000002052	Supt6	7798	16.4865	14.1613	12.9929	15.1219	16.4033	13.1402	15.019	13.7656	11.7467	11.8523	11.5695	13.0802	11.6738	10.4534	13.3509	14.3526	0.309376	6.71542	1.77005e-05	0.000343423	3.46417
ENSMUSG00000022999	Lmbr1l	4094	5.41259	5.65008	5.42422	6.31552	4.48546	3.61916	4.6017	3.7793	6.29128	5.98209	6.35951	7.33789	6.6942	6.89904	7.47388	7.03966	-0.411465	4.58017	1.77169e-05	0.000343423	3.46417
ENSMUSG00000046714	Foxc2	2721	3.06281	3.38602	3.01189	4.10047	3.45557	3.30858	1.754	2.24149	1.89316	2.06009	1.61855	2.19396	1.9624	2.29331	2.26318	1.87613	0.642345	2.81424	1.76916e-05	0.000343423	3.46417
ENSMUSG00000086331	Gm16310	958	9.71082	9.41267	8.69262	9.55435	7.44346	5.67755	9.30824	9.04712	5.44607	6.40851	7.50417	4.89137	5.30516	5.4852	5.95937	7.4198	0.556653	2.84033	1.76894e-05	0.000343423	3.46417
ENSMUSG00000038415	Foxq1	2800	27.4336	18.8795	15.083	13.0758	15.0324	21.2786	25.9714	18.1368	6.34478	10.5103	14.7111	12.288	13.3952	14.7792	7.03325	16.2934	0.749863	5.46187	1.83003e-05	0.000353845	3.45119
ENSMUSG00000039759	Thap3	1880	3.53947	3.92753	4.42954	4.30005	3.6923	3.05941	3.30691	3.3125	5.16394	5.78582	5.44308	4.84846	4.41437	5.48542	5.90288	5.25894	-0.46583	3.09629	1.8278e-05	0.000353845	3.45119
ENSMUSG00000020607	Fam84a	3377	6.27483	5.92093	5.89089	4.35249	5.49387	6.5536	7.10358	5.81745	4.49799	4.28809	5.10147	4.75206	4.30541	4.88215	4.61584	4.61159	0.4091	4.17126	1.87361e-05	0.000360018	3.44368
ENSMUSG00000023994	Nfya	8289	4.48151	3.74447	3.7475	3.94948	3.80653	3.71082	3.49256	3.56285	3.06747	2.71308	2.93786	3.56229	3.39169	3.37579	3.16517	3.15731	0.316969	4.86373	1.868e-05	0.000360018	3.44368
ENSMUSG00000074653	Lrrc31	4361	1.08142	1.12376	1.28819	0.873242	1.02739	0.802804	1.28159	0.441649	1.37809	1.82094	1.78213	1.44249	1.56371	1.80744	1.47092	1.65957	-0.662016	2.53261	1.87148e-05	0.000360018	3.44368
ENSMUSG00000074661	Pde4d	1854	14.3564	16.8468	20.1055	19.8558	15.3167	13.0499	13.3793	16.033	9.51094	10.4381	12.6807	13.7799	13.5329	14.0299	11.5907	12.2687	0.452197	4.72707	1.87046e-05	0.000360018	3.44368
ENSMUSG00000035112	Wnk4	4811	42.9037	40.9498	41.8035	45.008	38.9174	30.0441	45.1241	32.5609	50.4343	51.724	48.3824	53.1566	46.0538	50.7488	58.1602	56.4935	-0.337226	7.7787	1.89035e-05	0.000362783	3.44035
ENSMUSG00000035372	1810055G02Rik	1878	7.70569	8.90725	6.40503	10.5659	8.63574	7.32377	7.38995	7.11066	5.87277	5.01024	5.41439	6.69937	4.96718	3.63752	7.10466	6.98498	0.545349	3.70499	1.92058e-05	0.000367671	3.43454
ENSMUSG00000027130	Slc12a6	9893	7.65347	6.22189	8.22386	5.74033	7.06125	7.19154	6.28423	6.32731	10.0202	10.8736	7.47624	9.0969	9.50729	9.70042	7.79385	9.7586	-0.391446	6.31709	1.93391e-05	0.000369764	3.43208
ENSMUSG00000027088	Phospho2	4633	7.0837	6.84036	6.83312	6.28739	6.38811	5.762	6.32994	6.73467	5.68765	5.17091	5.60567	5.80531	5.44328	5.74197	5.19212	5.13275	0.30571	4.80728	1.93663e-05	0.000369826	3.432
ENSMUSG00000058709	Egln2	3116	13.8496	12.8967	15.123	18.6109	14.8243	13.2621	14.6313	14.505	11.869	11.843	11.6188	12.6693	12.5529	11.7205	12.2694	11.5718	0.347681	5.38968	2.00896e-05	0.000383165	3.41661
ENSMUSG00000023266	Frs3	3117	2.79805	2.45272	2.41721	2.82933	1.78159	1.36389	2.05498	2.18329	2.79679	3.0615	3.22062	4.01579	3.32297	3.05562	3.60145	3.71091	-0.533235	3.13524	2.04241e-05	0.000389066	3.40998
ENSMUSG00000027531	Impa1	4793	15.7567	17.273	17.4433	16.4204	15.7729	14.1133	13.2985	16.6363	12.5388	13.7975	13.1477	12.8034	13.1942	13.1151	12.3663	14.6416	0.315365	6.12717	2.06535e-05	0.00039295	3.40566
ENSMUSG00000075327	Zbtb2	5710	2.57963	2.71214	2.51171	2.39863	2.92868	2.70438	2.14459	2.19251	1.72334	1.94002	2.17776	2.18092	1.98296	2.01312	1.77499	2.03705	0.401817	3.70147	2.08551e-05	0.000395811	3.40251
ENSMUSG00000040025	Ythdf2	5225	4.80975	4.86477	4.35129	4.70552	4.85514	4.30748	4.79547	4.70603	3.57703	4.39346	3.4707	4.29987	3.89079	3.41941	3.81812	4.05651	0.327893	4.49102	2.11658e-05	0.000401215	3.39662
ENSMUSG00000051351	Zfp46	5528	3.57612	2.84871	2.52267	3.22693	2.94519	2.13748	2.79455	2.65956	1.94734	2.40226	1.97999	2.39206	2.32755	2.01999	1.92626	2.50156	0.425057	3.81046	2.12377e-05	0.000402085	3.39568
ENSMUSG00000032066	Bco2	2106	4.41736	4.71612	4.58184	3.99722	4.85421	4.12633	4.29387	3.68867	5.5192	7.03444	6.39661	6.06552	6.17064	7.39194	4.53841	6.1674	-0.458283	3.48061	2.13835e-05	0.00040435	3.39324
ENSMUSG00000049103	Ccr2	4691	0.702366	0.626825	0.690361	0.441512	0.578449	0.319855	0.629184	0.739045	1.02773	0.924662	0.95264	1.10839	1.19314	0.686118	1.01191	0.895391	-0.672791	1.92152	2.22892e-05	0.000420961	3.37576
ENSMUSG00000031828	Klhl36	2136	8.16623	8.53498	8.50897	12.5739	7.23813	6.08793	7.61454	5.22986	5.53444	4.37383	5.88228	5.73992	5.60208	6.42707	4.71492	5.80851	0.585129	3.86702	2.23458e-05	0.000421001	3.37572
ENSMUSG00000061079	Zfp143	3062	3.14369	2.83822	3.17291	2.40012	3.00891	2.49093	2.95326	3.5015	4.11955	3.4216	3.72265	4.10889	4.09701	3.75406	4.77645	5.21263	-0.443424	3.45283	2.23207e-05	0.000421001	3.37572
ENSMUSG00000052056	Zfp217	8138	2.25455	1.36499	1.41311	1.32176	1.62065	1.06015	1.83656	1.71981	1.82594	2.11562	2.06123	2.16914	2.35579	2.21157	2.91648	3.09679	-0.523289	3.99732	2.28391e-05	0.000429771	3.36676
ENSMUSG00000020300	Cpeb4	7545	16.0889	12.2978	17.4142	8.63359	17.4636	24.9825	20.4083	15.8439	24.1849	24.9063	30.9021	23.8047	28.5046	28.5986	25.3952	26.6272	-0.619196	7.35035	2.29373e-05	0.000431093	3.36543
ENSMUSG00000044367	Slc16a13	2005	28.3871	40.4117	25.4147	26.2911	30.4665	32.8962	30.0678	35.1265	44.138	43.3676	38.8271	44.5654	46.3971	40.0664	44.4709	39.3197	-0.397791	6.21016	2.33496e-05	0.000438308	3.35822
ENSMUSG00000027875	Hmgcs2	3274	19.0615	20.7964	10.3962	24.1204	41.6715	34.83	39.3973	47.1409	61.9474	74.0291	46.5664	69.2297	34.7605	63.5988	199.768	51.3168	-1.25459	7.40854	2.34229e-05	0.000438978	3.35756
ENSMUSG00000097640	Gm20033	1669	0.42579	0.704718	0.356395	0.240182	0.226859	0.0749171	0.301008	0.192334	1.06839	0.759683	0.426856	0.615371	0.539646	0.787122	0.960858	0.890505	-1.2109	0.0250226	2.34421e-05	0.000438978	3.35756
ENSMUSG00000061589	Dot1l	8993	9.52572	10.1288	9.64952	11.9238	9.22748	7.60537	8.9801	7.99569	7.79171	7.90278	6.8273	7.99442	7.29681	7.2091	8.12447	8.13405	0.344227	6.2645	2.39474e-05	0.000447357	3.34935
ENSMUSG00000025373	Rnf41	4367	6.36128	5.17717	4.76731	5.32405	5.07208	4.88178	5.76642	4.42513	3.99248	4.0189	3.98946	4.57141	3.77133	4.42214	4.56828	4.8831	0.339525	4.38433	2.42287e-05	0.000452065	3.3448
ENSMUSG00000025507	Lrdd	4743	0.74915	0.840381	0.599185	0.746567	0.798289	0.724965	0.701726	0.622654	0.974691	1.06929	0.969506	1.28571	0.881653	1.14946	1.13606	1.22618	-0.533111	2.14019	2.55836e-05	0.000476195	3.32222
ENSMUSG00000063683	Glyat	4863	74.3815	82.2465	74.9798	67.4427	68.6976	73.343	72.1343	83.9512	96.0417	91.2815	94.0788	89.4422	94.9591	101.695	110.156	93.3351	-0.313482	8.6991	2.55534e-05	0.000476195	3.32222
ENSMUSG00000023067	Cdkn1a	2219	11.3545	11.9555	9.23315	13.9402	16.4089	14.5097	11.9709	16.4626	12.0239	10.5256	5.95413	8.64943	5.53749	4.29219	11.3319	5.3874	0.793125	4.57562	2.59463e-05	0.000481784	3.31715
ENSMUSG00000092187	Gm20457	680	1.7101	1.92185	1.94387	1.67027	1.29921	0.827449	1.20055	1.4162	3.39923	2.25712	2.28585	2.07676	3.21668	2.89788	3.30168	2.75584	-0.838775	0.656044	2.61318e-05	0.000484647	3.31457
ENSMUSG00000037896	Rcor1	5762	7.32148	6.6341	6.72156	5.84391	8.06058	7.68188	9.17664	7.49867	5.58184	5.65173	6.56424	6.45028	5.98451	5.19828	5.31032	6.15692	0.384677	5.2624	2.61794e-05	0.000484947	3.31431
ENSMUSG00000018012	Rac3	1334	3.97116	2.64507	3.6167	3.20531	2.8856	2.53073	3.05987	2.74322	1.93077	2.05099	1.942	2.55031	2.55598	1.92033	1.87536	2.17982	0.583125	1.85033	2.62978e-05	0.000486557	3.31287
ENSMUSG00000089824	Rbm12	7573	1.49289	1.50997	1.29163	1.21747	1.18327	1.00716	0.903865	0.924061	0.845913	0.854749	0.684175	0.822199	0.824026	0.81532	1.10116	0.947152	0.514226	2.98151	2.64217e-05	0.000488264	3.31135
ENSMUSG00000029122	Evc	7677	24.7493	29.5691	26.6449	27.196	26.2135	27.8674	26.7404	24.5531	20.8269	22.0267	22.7781	23.989	24.7211	22.725	20.4548	21.0517	0.312087	7.56185	2.68492e-05	0.000495571	3.30489
ENSMUSG00000038624	Nepn	1977	7.28714	6.67643	6.71947	4.42701	7.7245	7.39974	4.76463	5.26079	7.71662	9.82248	9.69684	10.9745	8.72098	9.60195	7.36538	9.64229	-0.498942	3.94298	2.70282e-05	0.00049828	3.30253
ENSMUSG00000017314	Mpp2	6761	1.28998	1.03412	1.21215	1.32416	1.18537	1.22059	1.33751	1.20597	0.927972	1.11533	0.747186	0.949429	0.922992	0.816087	1.01519	0.860194	0.47006	2.88846	2.79487e-05	0.000514635	3.2885
ENSMUSG00000025577	Cbx2	4252	1.32186	1.62897	1.15023	1.06847	0.801424	0.720461	1.01906	0.830447	1.36682	1.50665	2.07153	2.14372	1.86101	1.20495	1.78018	1.99087	-0.657711	2.6002	2.92764e-05	0.000538441	3.26886
ENSMUSG00000048503	Tmem136	3497	5.98561	4.93296	5.80214	3.64908	4.99857	4.55881	4.18413	3.85537	6.23218	5.9538	6.11172	6.40624	6.56765	5.93553	6.47522	6.98491	-0.36869	4.27975	2.95489e-05	0.000542808	3.26535
ENSMUSG00000001467	Cyp51	3896	85.9783	97.025	101.563	71.2179	80.0147	95.0452	89.5547	94.9339	66.7373	53.8516	81.4725	72.8573	83.868	71.5019	61.1997	69.0316	0.405562	8.28597	2.97901e-05	0.000546588	3.26234
ENSMUSG00000019189	Rnf145	8063	9.13413	8.74428	9.01658	8.9324	8.82824	9.40528	9.45512	8.21723	6.95397	6.93557	8.02443	8.04874	7.64374	7.8288	6.44413	8.22272	0.309013	6.06109	2.98666e-05	0.000547342	3.26174
ENSMUSG00000070997	1700055D18Rik	1569	1.56466	1.58256	1.51644	1.23487	0.884834	0.757074	0.760459	1.39123	1.97832	1.65873	2.18775	2.0456	2.17315	2.00949	2.0442	2.14163	-0.697448	1.41209	3.04822e-05	0.000557961	3.2534
ENSMUSG00000024219	Anks1	7392	6.32755	5.8342	5.31987	10.6561	6.2234	5.47205	7.02568	6.70498	4.58329	4.82977	5.49352	5.02794	4.60395	4.93173	4.79887	5.38497	0.491856	5.44054	3.0534e-05	0.000558247	3.25317
ENSMUSG00000087406	E130215H24Rik	937	1.03421	1.04605	0.423211	0.427817	0.808171	0.533774	0.536161	0.411106	1.05724	1.06828	1.58977	1.64416	1.09854	1.12163	1.57458	1.65515	-0.991426	0.0904408	3.12449e-05	0.000569896	3.2442
ENSMUSG00000034429	Zfp707	3217	5.24141	5.48418	5.9168	9.13792	5.8848	5.32484	3.63084	3.59223	3.61313	3.40195	3.54329	4.0905	3.21968	4.02238	3.40974	4.53965	0.621334	3.91374	3.1447e-05	0.000572907	3.24192
ENSMUSG00000053964	Lgals4	2029	14.1052	11.9801	13.5831	18.0445	14.9598	10.1065	11.5754	10.7265	17.6742	19.4375	17.3326	17.6533	15.2511	19.5534	21.4666	17.612	-0.423676	4.99407	3.14863e-05	0.000572948	3.24189
ENSMUSG00000097729	2310015A10Rik	4840	1.62845	1.82258	1.91174	1.53223	1.29078	0.968776	1.50507	1.43259	2.27873	2.33011	1.9403	2.08223	1.78113	2.25284	2.51816	2.45662	-0.496451	3.18343	3.24707e-05	0.000590165	3.22903
ENSMUSG00000028150	Rorc	3546	8.48997	7.20506	8.2195	9.17564	7.6167	7.15805	7.77447	6.87998	9.08873	9.86115	8.69387	9.53993	9.96026	12.2257	11.9936	11.8269	-0.358203	5.01502	3.28462e-05	0.000595489	3.22513
ENSMUSG00000037253	Mex3c	3736	8.88823	8.23784	8.61525	5.40065	9.03668	9.20372	8.47166	8.11106	5.70976	6.25167	6.74354	6.44314	7.45621	6.87445	5.97514	6.3997	0.39902	4.79286	3.35121e-05	0.000605762	3.2177
ENSMUSG00000092558	Med20	6158	5.01473	5.13576	4.76529	4.68695	3.62765	3.32998	3.51823	3.64897	3.07797	3.68446	3.02899	3.61712	2.98788	3.456	3.08338	3.54684	0.395956	4.54293	3.35249e-05	0.000605762	3.2177
ENSMUSG00000035021	Baz1a	8079	1.93516	2.03009	1.55432	1.95991	2.40577	1.59411	2.25416	2.12971	1.3488	1.42897	1.59529	1.50963	1.51298	1.1789	1.62769	1.88764	0.447282	3.83543	3.42225e-05	0.000617644	3.20926
ENSMUSG00000071072	Ptges3	2484	13.7322	13.3106	12.6383	11.0006	11.1526	11.2754	9.37923	11.0103	9.51817	10.6922	8.91702	9.74234	9.3755	9.67827	9.68401	9.5993	0.32556	4.73681	3.55264e-05	0.000639682	3.19404
ENSMUSG00000036533	Cdc42ep3	1965	4.37268	5.95237	4.70881	3.50204	4.04641	2.67254	2.58861	3.33257	4.47004	7.09772	4.51547	6.72943	7.39917	6.48496	6.59424	5.88647	-0.611855	3.3129	3.56984e-05	0.000642031	3.19244
ENSMUSG00000003824	Syce2	2023	4.15151	4.81271	4.57381	3.59978	3.11936	2.53411	3.07315	4.03042	5.38654	6.16852	4.89825	5.96534	5.56518	5.42237	4.85145	5.3344	-0.497177	3.23091	3.59767e-05	0.000646284	3.18958
ENSMUSG00000024727	Trpm6	6469	4.81359	5.57572	4.98573	3.73867	6.89674	7.00662	4.88288	4.88281	8.95333	7.41697	7.73905	6.87653	8.00564	6.5797	10.2334	6.8925	-0.49452	5.41648	3.69152e-05	0.000662373	3.1789
ENSMUSG00000037443	Cep85	6825	5.05473	4.6147	4.03812	3.67092	3.99432	5.06559	5.21705	4.37414	6.50262	6.00345	6.34846	6.75298	5.97618	6.03439	4.93438	6.04064	-0.379405	5.17813	3.72377e-05	0.000667384	3.17562
ENSMUSG00000035851	Ythdc1	8591	13.7991	12.9606	13.4629	10.8253	11.3707	11.236	11.0889	10.1484	9.73991	10.5873	9.83058	10.1842	10.1469	9.23616	10.5655	10.6584	0.278511	6.5634	3.77154e-05	0.000675162	3.17059
ENSMUSG00000019916	P4ha1	4210	14.1177	13.9067	12.3392	9.80736	13.4154	12.474	10.4116	12.3065	8.51804	10.5408	10.2917	10.3071	9.68823	10.5003	10.0563	11.7114	0.326985	5.57428	4.04511e-05	0.000721627	3.14169
ENSMUSG00000040943	Tet2	9168	15.2561	16.6921	16.6022	17.5844	15.9827	15.1386	18.8983	17.1707	16.3017	14.412	13.514	11.7557	13.8098	12.6241	12.0975	13.3285	0.35781	7.11901	4.06315e-05	0.000724008	3.14026
ENSMUSG00000085929	Gm13421	892	1.01396	0.732545	1.03731	0.674099	1.06118	0.560703	0.985617	0.575794	1.70288	1.57105	2.25083	1.58318	1.22609	1.10457	1.65401	1.81109	-0.901702	0.281332	4.13474e-05	0.000735917	3.13317
ENSMUSG00000021111	Papola	6777	27.3592	26.467	24.1565	20.7717	27.0595	25.738	25.6399	25.7392	20.5523	21.3972	23.1941	22.3157	20.8749	21.6431	21.4959	21.4827	0.282746	7.31917	4.14142e-05	0.000736257	3.13297
ENSMUSG00000050530	Fam171a1	4432	12.2736	11.5294	9.186	10.1603	11.1914	10.5373	13.0498	13.0517	9.17916	9.13953	9.13325	10.4426	9.29004	8.44779	8.85783	10.2062	0.339546	5.52834	4.1888e-05	0.000743824	3.12853
ENSMUSG00000052837	Junb	1839	19.3215	11.1925	15.4896	26.7751	28.9273	59.4927	7.68326	7.0869	12.2101	8.05576	7.39576	9.38953	8.5708	5.89346	12.2085	11.7363	1.3006	4.88428	4.20683e-05	0.000746169	3.12716
ENSMUSG00000017386	Traf4	4590	15.8624	14.8196	13.8231	17.3213	17.5703	16.2766	15.0222	12.8402	12.23	13.2737	13.2777	13.4255	12.9228	12.2784	13.039	12.8958	0.31139	6.03108	4.232e-05	0.000749772	3.12507
ENSMUSG00000097732	D930048G16Rik	2092	0.710273	0.406051	0.88459	0.25549	0.754119	0.418383	0.510308	0.52171	0.694517	1.08456	1.08356	0.951203	1.19933	0.816357	1.37983	1.14289	-0.850444	0.846145	4.31017e-05	0.000762747	3.11762
ENSMUSG00000026437	Cdk18	3153	33.5826	31.6871	29.6605	42.591	38.6474	28.2552	32.1657	31.5609	23.5431	25.7997	23.0059	25.7944	26.015	24.0409	37.1495	27.4219	0.391692	6.57084	4.42138e-05	0.000781532	3.10705
ENSMUSG00000030247	Kcnj8	2185	2.12883	2.45223	2.23834	3.51635	2.28159	3.23321	2.18427	2.32123	1.17879	1.61867	1.54133	1.4689	1.17773	1.80372	2.52478	1.80403	0.69759	2.23947	4.4399e-05	0.000783909	3.10573
ENSMUSG00000060470	Gpr97	2424	5.2504	5.93047	4.90779	6.97323	4.21739	2.63072	4.11917	4.10527	3.75983	4.0744	3.33982	3.1248	3.02559	2.33042	2.67279	2.50588	0.661397	3.27626	4.4764e-05	0.00078945	3.10268
ENSMUSG00000071226	Cecr2	12561	0.961781	1.02481	1.11021	0.574441	0.8842	0.880961	0.934894	0.690004	1.19876	1.07847	1.20137	1.25203	1.27018	1.50081	1.22564	1.28097	-0.45505	3.75343	4.49135e-05	0.000791185	3.10172
ENSMUSG00000045365	Rbm15b	3015	4.02837	2.60072	2.38938	3.50119	3.80931	3.79465	3.81161	2.91726	2.56283	2.1912	2.81403	2.74648	2.13378	2.2004	2.53183	2.229	0.522004	3.15052	4.53957e-05	0.000798768	3.09758
ENSMUSG00000032085	Tagln	1581	22.2702	37.6931	29.3461	37.0184	27.6607	22.698	17.3578	25.786	21.1369	18.7829	15.0342	25.0917	18.8402	19.3192	21.3012	16.8395	0.546276	5.22636	4.62526e-05	0.00081292	3.08995
ENSMUSG00000009633	G0s2	840	17.5354	25.5149	20.6143	40.9613	19.3822	15.6296	25.4182	42.8007	53.4628	54.0213	39.0907	33.7766	49.4755	38.942	71.6307	39.0026	-0.801062	4.95005	4.68942e-05	0.000823259	3.08446
ENSMUSG00000089886	Gm16184	572	2.03299	1.48507	2.19535	2.10243	1.10323	2.29525	0.878292	0.673438	0.923668	1.04998	0.33968	0.897775	0.449885	0.229669	0.67287	0.7908	1.28784	-0.363061	4.82346e-05	0.00084583	3.07272
ENSMUSG00000035783	Acta2	1772	15.9687	23.1577	14.4715	19.6435	22.5781	14.5006	10.0292	16.014	11.2182	11.825	7.85814	14.7074	10.2019	11.1576	15.1679	13.0917	0.573829	4.69016	4.83334e-05	0.000846601	3.07232
ENSMUSG00000023944	Hsp90ab1	2730	339.869	291.913	266.036	258.163	304.058	309.34	308.63	298.899	236.204	226.718	256.169	249.239	233.109	221.55	298.53	281.557	0.302685	9.54791	4.90017e-05	0.000856366	3.06734
ENSMUSG00000068394	Cep152	5740	1.04672	0.694412	0.93265	0.628533	0.846527	0.751527	0.678305	0.536873	0.874427	1.1277	1.21859	1.19659	1.15442	1.00702	1.29635	1.21584	-0.522307	2.47489	4.92123e-05	0.000859074	3.06597
ENSMUSG00000034947	Tmem106a	3211	33.2375	30.7485	32.5621	34.1024	31.6408	27.9979	34.4401	29.8712	39.3456	36.6809	41.6913	38.4026	39.2292	39.0921	40.6137	43.4085	-0.270478	6.84509	4.93575e-05	0.000860637	3.06518
ENSMUSG00000003119	Cdk12	11918	4.24441	3.25673	3.43268	3.21777	4.38418	3.94477	4.73698	3.91089	2.92031	2.90602	3.16275	3.36628	3.44933	2.77225	3.45009	3.33454	0.351048	5.40268	4.95954e-05	0.00086381	3.06358
ENSMUSG00000026031	Cflar	9545	10.9377	10.6452	11.7019	10.7933	13.3217	12.222	11.9411	11.9591	9.71434	9.24951	10.0762	10.5517	10.1505	9.2214	8.7971	10.5815	0.311134	6.68691	5.06667e-05	0.000881475	3.05479
ENSMUSG00000061731	Ext1	7750	8.17761	8.0941	8.24651	7.71556	7.79241	8.84937	7.37369	7.83667	11.3167	9.9969	11.3737	10.5273	10.2104	8.73826	10.247	10.114	-0.310852	6.15217	5.07975e-05	0.000882757	3.05416
ENSMUSG00000021417	Eci2	2920	22.722	22.8477	24.1053	25.4887	21.7409	22.2668	22.4094	23.4378	30.6916	29.3667	27.9025	27.435	27.3197	33.2251	31.9856	29.1452	-0.303543	6.2693	5.09442e-05	0.000884312	3.05339
ENSMUSG00000054545	Ugt1a6a	4137	2.85775	2.44819	2.38038	2.27709	2.39484	1.66232	3.74935	2.45196	2.93734	3.82294	3.33457	3.58426	3.49892	4.06465	4.62069	3.71754	-0.496818	3.69502	5.11095e-05	0.000886184	3.05248
ENSMUSG00000032120	C2cd2l	4320	20.7121	19.5575	18.5882	21.9455	23.4013	24.6311	24.1016	20.5235	17.6266	17.1619	19.1898	17.5336	17.4981	18.2155	19.2292	16.469	0.336195	6.42528	5.12159e-05	0.000887035	3.05206
ENSMUSG00000024253	Dync2li1	1311	27.6944	27.6125	27.6264	24.3087	24.4525	21.9363	23.1361	23.702	31.1321	30.3374	29.7893	33.2461	33.9579	30.8636	32.0979	29.8207	-0.275972	5.21191	5.27086e-05	0.000911864	3.04007
ENSMUSG00000029291	Rufy3	3973	11.285	9.30887	11.445	6.60876	8.67233	8.81205	9.56273	7.56257	10.1898	11.136	13.3509	12.7315	13.2618	12.3501	11.2859	13.4997	-0.369451	5.40736	5.32576e-05	0.000919303	3.03654
ENSMUSG00000066072	Cyp4a10	2318	160.479	153.801	156.846	167.834	197.018	179.814	211.394	243.925	277.389	315.754	246.741	232.837	209.986	273.849	329.507	237.292	-0.469425	9.02483	5.33341e-05	0.000919596	3.0364
ENSMUSG00000004018	Fancl	3142	1.62435	1.33098	1.43037	1.04192	0.863623	0.935188	1.11925	0.837761	1.66052	1.59291	1.42229	1.89998	1.5766	1.67245	2.307	1.99494	-0.572719	2.22673	5.42684e-05	0.000930112	3.03146
ENSMUSG00000017418	Arl5b	7223	4.50788	3.70907	5.08748	3.17265	4.88378	5.58277	4.32969	3.91979	2.9533	3.3537	3.55974	3.37706	3.52708	3.21924	3.59677	3.94535	0.410564	4.83459	5.41441e-05	0.000930112	3.03146
ENSMUSG00000022463	Srebf2	4970	15.7805	15.1854	16.8221	15.6877	15.3127	15.5981	18.4098	13.2277	12.5308	11.3458	12.7186	13.5356	14.9896	12.7802	14.1846	13.8471	0.304699	6.17632	5.43052e-05	0.000930112	3.03146
ENSMUSG00000024590	Lmnb1	2951	1.94841	1.59427	1.50055	1.49424	1.47551	1.03809	1.76626	1.24007	1.74561	2.05782	1.79966	2.32749	2.46347	2.44845	3.06497	2.27735	-0.542384	2.50545	5.42855e-05	0.000930112	3.03146
ENSMUSG00000097093	C330013E15Rik	876	1.32748	0.522148	0.905363	0.533875	0.864448	0.785048	0.501809	0.513022	1.13086	1.29503	1.7744	0.952605	1.836	1.72461	1.39131	2.36054	-1.00963	0.181572	5.44873e-05	0.000932198	3.03049
ENSMUSG00000096917	2500002B13Rik	2615	2.71757	2.69868	2.60322	1.73733	2.24426	1.93651	2.42546	2.13594	2.82858	3.24091	3.71505	3.21568	3.34583	3.91851	2.60022	4.22561	-0.502216	2.91752	5.49587e-05	0.000939222	3.02723
ENSMUSG00000030271	Ogg1	2403	3.3337	3.34465	2.86039	2.05742	3.04625	2.65371	2.40425	2.00378	3.49037	4.13778	3.9889	3.73979	3.45361	4.5649	3.92409	3.79167	-0.471233	3.00545	5.53751e-05	0.000944249	3.02491
ENSMUSG00000095040	1700001J03Rik	773	0.75218	1.52157	1.1115	1.12359	1.30618	1.53667	1.29983	1.16276	2.05047	2.41721	2.34598	2.4082	2.16387	2.37929	1.41073	2.84226	-0.814597	0.557849	5.53627e-05	0.000944249	3.02491
ENSMUSG00000067206	Lrrc66	3209	8.07298	6.47525	8.05291	5.80872	6.15512	7.13048	9.37369	5.20171	8.66432	7.21597	12.3113	9.76166	10.5652	11.7493	8.93539	12.3843	-0.485863	4.79115	5.58879e-05	0.000951942	3.02139
ENSMUSG00000004931	Apba3	2095	14.2776	15.1895	12.7766	23.3758	13.5848	13.3691	14.5379	13.3305	11.0018	11.2441	12.1803	11.6432	11.1163	11.9143	11.8496	11.1349	0.443086	4.81151	5.60923e-05	0.000954373	3.02028
ENSMUSG00000064340	mt-Tl1	74	404.211	603.982	475.144	713.249	640.428	649.684	600.823	658.495	1153.06	964.009	984.614	726.918	811.124	847.695	722.953	866.253	-0.518954	5.7801	5.81282e-05	0.000987924	3.00528
ENSMUSG00000048154	Kmt2d	22704	7.80802	6.96774	6.64001	8.22774	7.47395	5.85696	7.72527	6.30021	6.0562	6.10477	5.66814	5.77333	5.4943	5.76019	6.45594	6.73122	0.298181	7.22278	5.84462e-05	0.000992237	3.00338
ENSMUSG00000034282	Evpl	6362	5.62568	4.05698	4.08267	3.455	5.46537	3.52783	4.13585	3.23932	4.12115	4.87747	5.48707	6.41707	5.53135	6.22575	7.08822	7.73973	-0.449787	5.006	5.85929e-05	0.000993636	3.00277
ENSMUSG00000029312	Klhl8	4620	1.16063	1.5275	1.41625	1.33043	1.50249	1.46147	1.52237	1.19508	0.757628	1.19887	1.06541	1.11153	1.0583	0.981014	1.06912	0.965099	0.492452	2.51755	5.88317e-05	0.0009955	3.00196
ENSMUSG00000044646	Zbtb7c	4723	0.889108	0.733259	0.629709	0.636562	0.627974	0.569191	0.890844	0.706851	1.14662	0.876009	0.891334	0.937788	1.10333	1.50201	1.27669	1.10823	-0.586429	2.13901	5.87999e-05	0.0009955	3.00196
ENSMUSG00000028464	Tpm2	2604	6.05352	8.48155	7.15738	7.77405	5.76764	4.87374	3.52093	4.80768	4.28615	3.89527	3.3328	4.166	3.90349	4.23776	5.1485	4.88866	0.566943	3.75833	5.91046e-05	0.000999023	3.00042
ENSMUSG00000039384	Dusp10	3036	1.21292	0.688728	0.827232	1.32037	1.12242	0.761916	0.951483	0.824717	0.565579	0.703369	0.469317	0.507438	0.656897	0.540887	0.84515	0.574681	0.713739	1.3324	5.98327e-05	0.00101022	2.99558
ENSMUSG00000055116	Arntl	2884	2.93451	3.42122	1.87916	1.76061	2.49443	2.38454	2.35165	2.07028	1.55717	1.20321	1.50461	2.09221	1.47226	0.728824	1.62369	2.17341	0.695004	2.54593	6.01355e-05	0.00101423	2.99386
ENSMUSG00000032840	2410131K14Rik	5644	4.384	3.17222	3.23197	3.68145	3.61141	3.58893	3.59385	3.53766	2.84342	2.55389	2.85731	2.86607	3.55635	2.96771	2.73909	2.96536	0.354316	4.21492	6.03218e-05	0.00101626	2.99299
ENSMUSG00000045973	Slc25a51	6443	20.9765	20.1921	23.5726	22.17	24.0352	23.4917	25.3511	23.1774	18.0507	18.726	19.3503	19.5771	20.3794	19.4415	19.7827	20.1491	0.291993	7.09691	6.19173e-05	0.00104201	2.98213
ENSMUSG00000037408	Cnnm4	4540	5.57814	4.7496	4.55653	4.47367	5.86568	5.64593	5.82333	5.17568	3.86944	4.5125	4.7647	4.63758	4.15192	3.38554	4.38007	3.97112	0.369207	4.43489	6.22649e-05	0.00104558	2.98064
ENSMUSG00000058624	Gda	7340	1.17942	0.7656	0.927442	0.664466	1.28961	1.09876	0.98389	1.26828	1.62856	1.4001	1.17355	1.58291	1.41113	1.7361	2.01879	1.54946	-0.554941	3.26154	6.30653e-05	0.00105787	2.97557
ENSMUSG00000039304	Tnfsf10	5489	7.65031	5.27363	6.0926	4.04102	5.63332	4.80647	6.47542	4.67853	6.28057	6.51638	7.53968	7.49615	7.14947	7.10823	10.0737	10.5482	-0.439425	5.19784	6.31934e-05	0.00105887	2.97516
ENSMUSG00000020390	Ube2b	2262	52.0087	51.766	60.4524	48.4688	48.5421	50.8272	45.6409	51.2019	40.9918	46.7007	44.6087	41.8575	44.112	42.6577	45.5154	41.1658	0.286929	6.74628	6.45948e-05	0.00107884	2.96704
ENSMUSG00000039577	Nphp4	6008	0.516143	0.65256	0.451024	1.5902	0.535676	0.499481	0.773476	0.897618	0.252825	0.455396	0.388077	0.502159	0.492567	0.29519	0.4164	0.322668	0.985181	1.82535	6.51187e-05	0.00108561	2.96433
ENSMUSG00000041849	Card6	6098	1.58914	1.45731	1.28975	0.920318	1.84202	1.3738	1.36965	1.34761	1.94943	1.86036	1.54002	2.2211	1.76184	1.84195	2.61931	2.76578	-0.509695	3.41304	6.51408e-05	0.00108561	2.96433
ENSMUSG00000028487	Bnc2	9374	1.75052	1.47081	1.41715	1.48246	1.66278	2.18087	1.97625	1.88343	1.08497	1.26004	1.31963	1.49966	1.37259	1.23326	1.0333	1.55793	0.476191	3.84548	6.84836e-05	0.00113886	2.94353
ENSMUSG00000047539	Fbxo28	4908	5.976	6.64347	6.27519	5.60839	6.63448	5.84676	6.33353	5.58555	5.16712	5.31627	4.77693	5.44079	5.29559	4.85814	5.63311	5.41131	0.276022	4.80862	6.87905e-05	0.00114274	2.94205
ENSMUSG00000032064	Dixdc1	12937	2.60174	1.50011	1.61436	0.950233	2.03406	1.2033	1.19897	1.20095	1.71525	2.16646	2.12265	2.15839	2.39193	2.37619	2.63787	3.34162	-0.578907	4.65151	6.91359e-05	0.00114724	2.94035
ENSMUSG00000073791	Efcab7	2252	1.11881	0.667358	0.85109	0.623013	0.812627	0.527464	0.780791	0.798237	1.14372	1.48162	1.17913	1.16866	0.94272	1.28337	1.45271	1.43472	-0.654938	1.26854	6.95912e-05	0.00115256	2.93834
ENSMUSG00000074384	AI429214	1956	1.05692	1.63692	1.38535	0.614822	0.935602	1.27849	1.31632	1.67395	2.02584	2.62698	1.7549	1.93623	1.77608	2.04847	2.36124	2.18042	-0.696898	1.75477	6.96059e-05	0.00115256	2.93834
ENSMUSG00000028104	Polr3gl	1718	13.4623	11.6005	11.5025	12.7944	12.2316	8.69725	10.3079	10.613	14.454	12.5851	14.6269	15.6554	14.754	13.7641	16.3541	15.9857	-0.323694	4.494	7.00256e-05	0.00115827	2.93619
ENSMUSG00000028327	1300002K09Rik	7953	2.18515	2.94138	2.5928	2.88984	2.45182	2.23252	2.79523	2.18766	1.79368	1.59425	2.28834	2.32453	2.29734	1.94091	1.66154	1.62504	0.436973	4.16895	7.01296e-05	0.00115875	2.93601
ENSMUSG00000039621	Prex1	9011	0.967876	0.906434	1.0195	1.16405	0.840369	0.700738	0.975663	0.669726	0.6303	0.651695	0.574992	0.76935	0.5069	0.553999	0.854248	0.695606	0.519713	2.84023	7.03331e-05	0.00116087	2.93522
ENSMUSG00000057396	Zfp759	3478	1.54173	1.48421	1.31119	0.845219	1.43337	1.43803	1.82363	1.93822	1.80391	1.82276	2.99807	2.60233	2.55262	2.26631	2.47144	2.13665	-0.601599	2.75265	7.09005e-05	0.00116899	2.93219
ENSMUSG00000048701	Ccdc6	6362	12.3785	11.5958	12.3727	12.0242	13.2022	13.2171	13.2268	11.6151	9.95513	9.89129	10.6484	11.2299	11.6593	9.891	10.8289	11.2846	0.278281	6.20725	7.23272e-05	0.00119124	2.924
ENSMUSG00000046062	Ppp1r15b	6158	22.6187	19.8215	21.9482	19.095	20.7002	22.4368	23.0368	22.3317	17.6527	17.6529	19.1836	18.3671	19.6929	18.3467	18.7086	17.22	0.28229	6.94508	7.29156e-05	0.00119965	2.92094
ENSMUSG00000072763	5430403G16Rik	3337	0.600156	0.469953	0.514947	0.260275	0.472765	0.281023	0.508104	0.519457	0.633309	0.599929	0.698701	0.846389	0.732596	0.767674	0.807363	1.02632	-0.699554	1.10612	7.37167e-05	0.00121025	2.91712
ENSMUSG00000075271	Ttc30a1	2861	0.812912	1.07344	0.970235	0.910736	0.970502	0.830373	1.09748	1.16688	1.68511	1.44614	1.47143	1.25645	1.52907	1.37753	1.77127	1.40036	-0.55265	1.8716	7.36425e-05	0.00121025	2.91712
ENSMUSG00000019927	Ube2d1	4580	9.06994	8.06088	8.58612	7.48338	8.04654	7.20735	8.3502	7.59759	9.86308	10.3304	10.3088	10.5116	9.98715	9.49425	9.04779	10.4407	-0.262802	5.3712	7.54135e-05	0.00123549	2.90816
ENSMUSG00000036158	Prickle1	4336	1.62404	1.29601	1.34134	1.18644	1.52814	1.49952	1.54967	1.43623	1.70589	1.81605	2.22557	2.32425	1.66175	1.8936	2.20431	2.4441	-0.449603	2.93079	7.57181e-05	0.00123916	2.90687
ENSMUSG00000021572	Cep72	3620	0.856627	0.63177	0.839837	0.848976	0.871612	0.759891	0.815331	0.656199	1.05814	0.977017	1.21659	1.1526	1.20847	1.50604	1.34673	1.07104	-0.549702	1.88753	7.59474e-05	0.0012416	2.90602
ENSMUSG00000016758	Bik	938	4.95894	5.78195	3.31162	4.77219	3.16196	3.33253	3.21354	3.28534	5.21016	5.05115	5.52373	6.02217	6.03555	7.21278	7.18062	7.02687	-0.580491	2.28139	7.79454e-05	0.00127292	2.8952
ENSMUSG00000022779	Top3b	5444	12.4485	12.3748	11.4361	12.8982	11.8118	9.1297	13.4386	10.708	15.3096	16.3888	14.2404	14.8097	13.8854	15.0338	14.5403	16.0006	-0.301339	6.18905	7.92457e-05	0.00129279	2.88847
ENSMUSG00000000823	Znf512b	9357	5.10231	4.49028	4.47108	4.64826	4.11391	3.30732	4.13418	3.30714	5.0818	5.48434	5.22583	5.02853	4.95032	5.55275	5.63522	5.97371	-0.307489	5.48259	7.93326e-05	0.00129284	2.88846
ENSMUSG00000032010	Usp2	4931	41.2307	40.735	51.6964	55.5378	53.6089	47.5702	49.0947	49.5407	48.6042	42.6972	34.4384	38.0251	35.3045	36.2062	26.6683	34.0069	0.446267	7.73278	8.04889e-05	0.00130892	2.88309
ENSMUSG00000049532	Sall2	5430	4.12847	4.65705	4.01661	3.48203	3.37023	3.08562	4.56817	3.22779	4.20822	6.04645	5.05721	5.52065	4.66803	5.47982	5.23335	4.67689	-0.372458	4.60253	8.04281e-05	0.00130892	2.88309
ENSMUSG00000026333	Gin1	3935	2.87311	2.04249	2.35141	1.68088	2.3093	1.58878	1.85122	1.72943	2.14826	3.23909	2.86385	2.75686	2.97553	3.10482	2.90169	3.13656	-0.448016	3.29407	8.07917e-05	0.00131246	2.88191
ENSMUSG00000029416	Slc15a4	6407	1.96625	1.27484	1.60922	1.58502	1.67439	1.44416	1.68585	1.69346	1.13386	1.39568	1.22314	1.53289	1.18485	1.09698	1.3316	0.988408	0.439206	3.21494	8.23541e-05	0.00133644	2.87405
ENSMUSG00000033910	Gucy1a3	4644	3.11612	4.34776	4.49718	2.0141	3.66888	3.32516	3.28594	3.17964	4.12409	5.01497	4.39302	4.57519	5.76286	5.65765	7.086	4.1744	-0.51996	4.31087	8.2477e-05	0.00133703	2.87386
ENSMUSG00000047030	Spata2	5274	3.52786	3.33282	2.94492	3.11631	3.3383	3.87628	4.39371	3.46934	2.21644	2.85959	2.73848	3.52965	2.82999	2.20446	2.56636	2.78132	0.424229	4.05126	8.30227e-05	0.00134446	2.87145
ENSMUSG00000029004	Kmt2e	7800	27.5809	22.7109	23.1744	21.6792	25.5898	22.0016	29.6599	24.8985	21.4299	22.2184	18.7821	22.2611	19.8609	18.535	20.3708	22.4926	0.301547	7.4718	8.31882e-05	0.00134573	2.87104
ENSMUSG00000030545	Pex11a	3186	16.9317	18.8277	17.3423	19.649	16.7764	16.5028	18.3308	19.9696	25.0198	25.1555	22.2594	20.8933	22.7368	22.8435	25.8923	21.8441	-0.316023	6.04516	8.34807e-05	0.00134764	2.87043
ENSMUSG00000032602	Slc25a20	1774	25.3463	28.4725	23.2848	29.1496	29.3469	25.973	25.5935	30.472	33.3934	39.4976	31.2146	32.5658	33.3635	35.4345	44.0422	36.6445	-0.336746	5.80542	8.34536e-05	0.00134764	2.87043
ENSMUSG00000044876	Zfp444	3413	7.7608	8.65369	9.12074	8.45655	7.26638	7.21718	8.97901	7.20452	10.9716	9.48288	11.139	11.5856	9.97141	11.2779	9.56659	9.84537	-0.324	4.98983	8.37788e-05	0.00135104	2.86933
ENSMUSG00000044921	Rassf9	2116	2.77834	1.97635	2.12392	1.76815	2.11741	1.65455	1.95872	1.79011	2.52808	2.45988	2.78529	3.30662	2.61469	2.85588	4.48665	3.20655	-0.532527	2.44489	8.39118e-05	0.00135178	2.8691
ENSMUSG00000045193	Cirbp	2590	12.846	10.5962	11.8148	14.1102	13.1326	9.41396	8.87414	6.54405	15.1464	14.6347	14.6035	14.1517	13.438	15.0391	18.0305	17.1155	-0.435982	5.08246	8.41512e-05	0.00135422	2.86831
ENSMUSG00000039633	Lonrf1	3918	4.3531	3.00198	3.81232	3.63213	3.99438	4.27639	4.61608	3.71966	2.86554	3.25315	2.97545	2.22817	3.21832	3.05123	2.88154	3.62847	0.435768	3.78366	8.47512e-05	0.00136246	2.86568
ENSMUSG00000028646	Rragc	3625	19.8891	18.4042	17.7763	16.7349	16.2767	16.9705	17.0464	16.0813	14.8299	15.6659	15.7939	14.3611	14.4994	15.1846	14.9352	15.4018	0.256115	5.88504	8.55403e-05	0.00137371	2.8621
ENSMUSG00000029580	Actb	2939	148.991	161.679	138.547	147.511	137.181	103.127	103.417	110.905	104.558	113.915	80.3015	105.733	98.3062	104.842	127.115	108.22	0.367539	8.44317	8.58874e-05	0.00137786	2.8608
ENSMUSG00000026602	Nphs2	3108	38.4963	49.7641	43.1466	34.4802	41.2577	42.3427	33.5609	44.5978	34.5298	32.2281	31.4451	34.6152	31.049	37.5767	36.2632	28.006	0.355602	6.85565	8.62024e-05	0.00138147	2.85966
ENSMUSG00000058729	Lin9	3440	1.84046	1.50061	1.46016	1.06819	2.45815	1.79922	1.60646	1.58636	2.3422	2.46366	2.61699	2.46314	2.41251	2.02402	2.66657	2.79893	-0.516546	2.85352	8.66773e-05	0.00138764	2.85772
ENSMUSG00000020937	Plcd3	3720	2.93496	2.84558	2.27412	3.68177	3.10434	2.16797	2.76851	2.57149	1.8996	1.77594	2.2285	1.96714	1.9888	2.10122	2.41413	2.48404	0.459395	3.21112	8.73236e-05	0.00139654	2.85495
ENSMUSG00000020653	Klf11	4222	4.71294	4.1323	5.19715	5.74426	4.43915	5.24194	5.11664	4.40983	6.66367	6.68586	6.02864	5.95993	5.80556	6.09868	8.91858	6.91807	-0.386101	4.60786	8.75392e-05	0.00139855	2.85432
ENSMUSG00000047632	Fgfbp3	1770	3.97843	3.6917	4.29408	1.81182	2.85219	2.43716	2.8738	2.64784	4.664	4.2603	4.82999	4.42446	4.07082	4.15636	6.5959	4.63655	-0.567654	2.80185	8.82116e-05	0.00140783	2.85145
ENSMUSG00000060733	Ipmk	3365	34.961	34.39	41.9136	28.6502	35.2561	43.029	44.0985	32.7969	25.2393	24.6304	35.6452	30.8841	30.6277	31.1932	24.21	28.7092	0.406377	6.79817	8.85443e-05	0.00141023	2.85071
ENSMUSG00000094483	Purb	8477	17.8333	16.5188	17.4487	13.2014	15.752	17.6485	17.157	17.5707	12.4808	13.9967	13.9662	13.8347	15.3529	14.8619	14.1052	13.8509	0.297247	7.02901	8.85055e-05	0.00141023	2.85071
ENSMUSG00000024121	Atp6v0c	3833	9.32063	9.47841	10.7422	12.6719	11.4751	9.16653	9.09283	6.53233	7.78792	7.53849	8.38085	8.70839	7.16682	7.04322	7.93259	7.16498	0.397824	5.07868	8.95806e-05	0.00142526	2.84611
ENSMUSG00000035530	Eif1	2094	38.3181	36.8218	40.526	40.1694	34.3249	33.7671	41.4154	39.7041	30.2142	29.4781	29.1353	37.9198	30.0162	29.0471	39.7012	28.1438	0.322997	6.19761	8.97786e-05	0.00142694	2.84559
ENSMUSG00000044636	Csrnp2	4121	2.06933	1.42705	1.73208	1.62123	1.89881	1.30468	1.03622	1.32422	0.673083	1.08494	1.11584	1.23055	1.03034	1.14762	1.10518	1.30149	0.562209	2.4757	9.13922e-05	0.0014511	2.8383
ENSMUSG00000063406	Tmed5	7682	6.85397	6.89836	7.09783	7.37509	7.37673	8.1627	6.8422	7.5216	6.37898	5.90704	6.25568	5.59017	6.20556	6.39581	6.44642	5.45928	0.313008	5.69026	9.21379e-05	0.00145994	2.83567
ENSMUSG00000087611	4930458D05Rik	3053	0.719467	0.727698	0.736034	0.503323	0.888799	0.716719	0.658215	0.378519	1.03833	0.896173	0.954621	1.03025	1.01147	1.05424	1.21864	1.22763	-0.607992	1.4577	9.26797e-05	0.00146702	2.83357
ENSMUSG00000029657	Hsph1	7024	49.3635	26.8014	23.7116	21.3634	39.0451	27.1827	24.4522	26.2325	14.8087	16.6165	17.6944	18.5883	14.3615	13.6626	30.8132	30.6815	0.651172	7.43475	9.40642e-05	0.00148741	2.82757
ENSMUSG00000047648	Fbxo30	5193	5.43653	4.37885	5.24354	3.64094	4.39898	4.30995	4.97014	4.98229	3.59907	3.41821	3.86624	4.4747	4.00149	3.99703	3.70577	3.24778	0.352176	4.46813	9.46195e-05	0.00149466	2.82546
ENSMUSG00000024231	Cul2	4116	12.9961	10.9064	13.1027	10.5832	11.744	11.088	11.1986	11.5269	9.35438	8.72252	10.7628	10.1526	10.9098	9.71874	9.67814	10.4246	0.275839	5.48114	9.53158e-05	0.00150412	2.82272
ENSMUSG00000026819	Slc25a25	6166	28.7082	28.422	37.8799	61.1438	95.5065	115.78	27.0705	28.9457	30.6862	29.6647	29.9355	17.8019	15.4626	20.4428	39.0541	23.5066	1.10945	7.94851	9.71043e-05	0.00152922	2.81553
ENSMUSG00000011305	Plin5	3012	1.07244	1.08471	0.789938	1.02035	0.733289	0.643449	1.02161	1.21496	1.75411	1.48441	1.41917	1.23608	1.47378	1.43932	2.34268	1.22288	-0.652849	1.95375	9.80083e-05	0.00154188	2.81195
ENSMUSG00000024097	Srsf7	2271	31.8041	30.9883	31.9544	32.9199	25.8421	25.4368	23.8084	24.7079	22.5666	24.4479	22.216	24.6192	23.3992	25.0478	25.4215	23.7024	0.299298	5.89846	9.82172e-05	0.0015436	2.81147
ENSMUSG00000030602	Pak4	4508	9.05716	6.88508	6.832	8.37357	7.65712	7.71078	9.22187	7.13503	6.66576	6.49854	5.8042	7.84587	6.33631	6.11975	6.37485	6.27849	0.329388	5.02448	9.92032e-05	0.00155751	2.80757
ENSMUSG00000030880	Polr3e	4213	30.2702	29.7634	34.0262	32.9058	24.7446	22.081	26.0701	26.3174	23.984	22.9357	25.5804	15.5563	13.2393	24.4468	10.5973	15.6603	0.612157	6.64852	9.98182e-05	0.00156557	2.80533
ENSMUSG00000046658	Zfp316	9240	1.06275	0.834467	1.02284	0.882132	0.84686	0.906651	1.18935	0.819884	1.24365	1.24942	1.36681	1.26437	1.17666	1.27958	1.6245	1.1749	-0.403401	3.38781	0.000101247	0.00158637	2.79959
ENSMUSG00000075394	Hoxc4	2553	2.9607	2.50827	2.09691	3.088	2.4965	1.6652	2.04161	2.08723	3.59572	3.73784	2.8159	3.31892	3.0743	3.8593	4.09555	3.1386	-0.496703	2.91343	0.000103189	0.00161516	2.79178
ENSMUSG00000038227	Hoxa9	4664	16.054	16.3358	16.9338	15.7572	13.3002	12.2517	13.7471	12.9944	17.3885	19.2871	18.316	18.7866	18.4835	19.2099	17.2195	19.3693	-0.28638	6.27307	0.00010385	0.00162386	2.78945
ENSMUSG00000079484	Phyhd1	2739	0.990641	0.596413	1.10997	0.82934	0.34559	0.593456	0.504401	0.867265	1.35026	1.21818	1.51333	1.28897	0.986494	1.41491	1.00705	1.43914	-0.759366	1.5198	0.000104332	0.00162975	2.78788
ENSMUSG00000039086	Ss18l1	4332	3.69847	2.88101	3.00555	2.89945	3.1465	2.62658	2.98623	2.51943	2.16482	2.29527	2.48179	2.29677	2.36127	2.74447	2.39885	2.53586	0.350211	3.55943	0.000104971	0.00163808	2.78566
ENSMUSG00000041438	Cirh1a	2231	13.1177	11.4812	11.4646	13.3861	13.775	10.6206	10.4992	12.4604	8.70302	9.09304	9.26054	10.1278	9.0834	9.92198	12.6511	11.1803	0.32995	4.63283	0.000105632	0.00164673	2.78338
ENSMUSG00000028494	Plin2	3499	11.5766	10.5512	9.04768	12.354	12.0835	10.6669	12.1683	12.4953	14.9676	14.609	12.9754	14.0893	15.2054	16.5387	30.286	15.9379	-0.502547	5.62156	0.00010659	0.00166	2.77989
ENSMUSG00000040565	Btaf1	7166	13.2255	11.5987	11.6947	7.38404	13.0683	12.816	12.4702	11.387	9.07782	9.3682	9.63442	9.39663	9.86639	8.41461	9.92728	10.307	0.353575	6.25241	0.000107538	0.00167306	2.77649
ENSMUSG00000032715	Trib3	2121	0.548265	0.308077	0.498569	0.566993	0.327276	0.412662	0.296077	0.484308	0.653884	1.06973	0.702316	1.90666	0.788624	0.898102	0.695605	0.548399	-1.01785	0.625564	0.000108273	0.00168281	2.77396
ENSMUSG00000055675	Kbtbd11	6425	5.04765	3.96635	4.0735	3.49391	4.93052	5.81883	5.41479	4.71641	6.33183	6.24218	6.2296	5.84462	6.11794	6.52252	8.65609	5.92389	-0.411157	5.16785	0.000108541	0.00168528	2.77333
ENSMUSG00000054422	Fabp1	549	3.76562	6.90327	3.73194	4.01594	3.67823	4.32732	4.11789	6.08098	9.14246	13.0061	5.42664	8.30155	3.98422	9.57163	24.8876	7.06226	-1.08207	2.05333	0.00010942	0.00169722	2.77026
ENSMUSG00000051000	Fam160a1	6205	3.08183	2.56949	2.3859	2.58414	2.84759	2.53902	3.03616	2.42112	1.79873	2.2262	1.89966	2.5966	2.20839	2.23362	2.43975	2.10365	0.347351	3.93159	0.000109603	0.00169835	2.76997
ENSMUSG00000064030	Wibg	1281	8.87611	8.6716	9.18368	11.109	7.5371	6.10054	7.01022	5.56309	10.1048	12.3462	10.769	10.5732	11.5509	11.5372	11.4673	12.0058	-0.448419	3.63766	0.000110576	0.00171171	2.76657
ENSMUSG00000020086	H2afy2	2166	2.74403	2.74525	3.08183	2.03578	3.02996	2.30908	2.58034	2.66763	4.17719	3.88192	3.13961	4.00082	3.20776	3.57842	4.11654	3.6397	-0.437067	2.80867	0.00011089	0.00171486	2.76577
ENSMUSG00000020023	Tmcc3	7269	4.93262	3.49683	3.97331	2.8125	5.74705	5.40983	5.14892	5.02551	6.07818	6.85774	6.28145	7.07345	6.94756	5.39471	7.12155	6.37396	-0.454994	5.33391	0.000112226	0.00172537	2.76312
ENSMUSG00000029246	Ppat	6539	10.5417	10.5724	12.907	9.06271	11.156	12.257	10.5159	10.3876	7.68591	8.43974	8.9636	8.96258	10.1828	9.78399	9.53522	9.36832	0.316628	6.04069	0.000111852	0.00172537	2.76312
ENSMUSG00000037440	Vnn1	2409	41.4602	38.761	33.032	31.1728	45.1609	51.8002	46.4272	57.725	59.0515	63.1587	60.9749	57.8757	51.4081	70.1843	77.887	58.1282	-0.467085	6.99093	0.000111935	0.00172537	2.76312
ENSMUSG00000038400	Pmepa1	5205	7.75744	9.02625	6.79327	7.7657	7.44405	7.2908	8.0111	9.37422	6.57251	6.28218	6.15928	7.00488	7.00809	6.27197	6.76593	7.01443	0.313934	5.25405	0.000112351	0.00172537	2.76312
ENSMUSG00000050628	Ubald2	1529	2.49289	2.60688	2.46384	2.92761	2.55886	2.1262	1.76606	1.55359	3.45545	3.31697	3.00743	4.07228	2.94529	4.29596	4.19535	2.95839	-0.560605	2.19537	0.000112342	0.00172537	2.76312
ENSMUSG00000097286	Gm26684	1320	0.83202	0.445521	0.801109	0.860441	0.717099	0.852523	1.14178	0.583646	1.90122	1.1122	1.8154	1.36162	1.21844	1.69189	0.971923	1.46863	-0.831795	0.672502	0.000112312	0.00172537	2.76312
ENSMUSG00000024580	Grpel2	4026	8.92196	9.65701	10.3258	8.43016	8.04091	9.17743	9.34325	8.7228	10.0392	12.2989	11.9525	11.3681	12.7037	12.9706	10.6752	11.1391	-0.306835	5.38596	0.00011388	0.00174502	2.7582
ENSMUSG00000041660	Bbox1	4395	0.896664	0.624439	0.947387	1.23132	1.09123	1.08109	1.1145	0.788819	1.56277	1.95869	1.85676	1.37291	1.14176	1.82335	1.22602	1.52911	-0.627352	2.50785	0.000115983	0.00177233	2.75145
ENSMUSG00000022206	Npr3	6919	2.60507	3.41873	2.59819	2.16297	2.55374	2.80108	2.08751	2.45892	1.5463	1.90002	1.87211	1.96683	1.98979	2.48729	2.03965	2.26949	0.417519	4.00531	0.000118076	0.00180253	2.74412
ENSMUSG00000074622	Mafb	3388	5.39637	5.16881	5.67669	7.17801	8.62381	13.1754	6.30203	6.1965	5.73094	5.259	4.77905	4.75558	5.013	4.67242	4.01391	4.08164	0.656013	4.37168	0.000119164	0.00181734	2.74056
ENSMUSG00000034226	Rhov	1700	2.77417	2.76747	2.17713	1.29691	2.15298	1.14004	1.88394	2.30369	2.99133	2.74779	3.69546	4.04025	3.59511	4.52069	2.15081	3.6111	-0.687462	2.25343	0.000119703	0.00182376	2.73903
ENSMUSG00000020131	Pcsk4	3508	2.00736	2.25385	1.94054	3.42814	1.88882	1.35445	2.00495	1.70202	2.8051	3.44313	2.75088	3.5499	3.11764	3.16443	3.40118	2.83678	-0.544054	3.20637	0.000121464	0.00184695	2.73354
ENSMUSG00000097613	Gm17597	1113	0.754583	0.704507	0.890721	0.660303	0.453583	0.337026	0.507799	0.576829	1.24608	1.31905	1.62933	0.749759	1.09824	0.885247	1.44086	1.10312	-0.903489	0.168078	0.000121415	0.00184695	2.73354
ENSMUSG00000031931	Ankrd49	1751	7.67425	5.56032	7.13381	4.04451	5.33381	4.49875	4.41127	4.94983	7.01534	7.39351	7.6195	7.18527	7.60539	7.35255	7.94967	8.08207	-0.420309	3.51549	0.000121814	0.00184936	2.73298
ENSMUSG00000042605	Atxn2	6283	16.8939	14.56	14.853	14.8551	16.3211	15.6918	15.7819	14.234	12.7607	12.894	12.6377	14.8958	13.5568	12.8694	13.446	14.4502	0.250243	6.50558	0.000121862	0.00184936	2.73298
ENSMUSG00000037071	Scd1	4830	209.595	140.102	186.342	147.191	166.633	195.49	263.959	135.434	133.876	103.856	149.296	144.675	161.779	116.398	93.6704	150.284	0.505182	9.56409	0.000122306	0.00185428	2.73182
ENSMUSG00000086844	B230206H07Rik	4996	1.17673	1.25559	0.846649	1.5245	0.922067	0.463006	1.09356	0.78388	1.79779	2.20392	1.41302	1.90157	1.17181	1.23587	1.81039	1.97895	-0.696236	2.77153	0.000122566	0.00185639	2.73133
ENSMUSG00000001493	Meox1	2225	2.46802	3.20107	2.40603	2.49226	2.26893	1.68589	1.60875	2.13523	2.16678	4.1089	2.21222	4.09668	3.87447	3.92636	5.82367	4.00787	-0.670398	2.77078	0.000122981	0.00186085	2.73029
ENSMUSG00000038323	1700066M21Rik	3006	3.41717	4.26056	3.86963	2.91158	4.00965	4.09718	2.92472	3.54537	2.63642	2.97475	2.99482	2.73334	3.06044	2.68772	2.19798	2.88058	0.441578	3.29029	0.000125095	0.00189099	2.72331
ENSMUSG00000033124	Atg9a	3748	16.513	19.5088	15.6412	21.9434	18.9752	18.2484	21.6475	16.5128	15.7529	14.7779	14.2388	15.9107	15.8946	14.441	16.7727	15.9997	0.324483	6.00564	0.000126978	0.00191758	2.71725
ENSMUSG00000062743	Zfp677	2913	1.21978	0.74024	1.67895	0.825673	1.16981	1.11602	1.46593	1.47665	1.45098	1.85558	2.001	1.82899	1.54595	2.2098	2.48836	2.28487	-0.633891	2.24237	0.000128583	0.00193993	2.71221
ENSMUSG00000026987	Baz2b	18917	3.74981	3.05006	3.25269	2.54288	3.38258	2.92151	3.08396	2.66076	4.39886	3.62993	3.7592	3.77673	3.96537	3.58688	4.1302	3.79855	-0.285853	6.0401	0.00012947	0.00195139	2.70966
ENSMUSG00000022020	Naa16	6807	2.76183	2.37105	2.15547	1.88448	2.32691	2.2961	2.30637	2.14098	1.46502	1.84305	1.70311	1.85774	1.58778	2.07468	2.12975	2.08849	0.359381	3.82527	0.000129834	0.00195307	2.70928
ENSMUSG00000026304	Rab17	2832	6.27333	5.90671	6.09106	5.68551	4.92449	5.29816	5.92056	5.01004	6.2964	6.6685	7.70694	8.27319	7.72366	6.03043	7.6333	8.30564	-0.325175	4.20459	0.000129757	0.00195307	2.70928
ENSMUSG00000027122	Arl14ep	5748	4.45079	3.56954	3.46095	2.7431	3.20574	2.87141	3.57253	3.19442	3.95243	4.4581	4.31546	4.45584	4.09639	4.06819	4.55322	4.73293	-0.306769	4.47331	0.00013189	0.00198015	2.7033
ENSMUSG00000006498	Ptbp1	4715	26.8555	26.5391	23.9415	27.3052	29.1767	24.0527	24.4932	21.65	20.8702	21.994	20.6041	21.8644	22.1859	20.4648	25.237	23.0657	0.263721	6.8113	0.000132828	0.00199229	2.70065
ENSMUSG00000006345	Ggt1	3089	148.428	159.814	149.92	193.057	174.156	183.73	188.922	169.658	135.89	126.681	141.482	139.354	149.369	158.589	123.559	149.113	0.341	8.9184	0.000133646	0.00200262	2.6984
ENSMUSG00000039783	Kmo	4707	40.4066	42.4653	43.8785	44.9095	39.3349	42.9805	42.7191	49.5386	34.0243	35.7408	38.5952	35.3343	38.1463	39.2688	35.4191	36.6137	0.296849	7.56278	0.000134725	0.00201682	2.69533
ENSMUSG00000007216	Zfp775	4081	0.870673	1.2489	0.906916	0.818558	0.695837	0.796607	1.06176	0.912439	1.24608	1.63519	1.63462	1.52573	1.30842	1.20715	1.24176	1.18757	-0.535549	2.25914	0.000138416	0.00206824	2.6844
ENSMUSG00000084844	Hoxb3os	4196	5.98926	6.07335	6.19017	4.8882	5.03815	3.36729	4.51977	4.46776	6.21704	7.09307	6.72971	6.10395	6.22483	6.85657	6.75713	7.54615	-0.356408	4.62594	0.000138427	0.00206824	2.6844
ENSMUSG00000015312	Gadd45b	1262	7.21803	7.71483	8.01268	17.5232	11.5509	15.159	4.6775	3.71369	4.18651	5.86947	3.84899	4.17088	4.33308	3.7475	8.43771	5.63246	0.980655	3.22241	0.000139513	0.00208245	2.68142
ENSMUSG00000036057	Ptpn23	5311	19.487	16.7695	15.3438	21.0835	17.502	12.5719	15.9744	15.0741	12.5967	12.0372	12.5483	15.5915	12.731	13.2583	15.7982	15.6104	0.333231	6.34193	0.000142559	0.00212177	2.6733
ENSMUSG00000066036	Ubr4	17888	10.405	8.73408	8.66047	10.2711	10.5657	8.95066	10.5108	8.69988	7.36182	7.58048	7.78796	8.12075	8.01651	7.81776	9.48146	9.56579	0.279906	7.31875	0.000145208	0.00215911	2.66572
ENSMUSG00000052395	Rft1	3268	6.16782	5.11867	5.58178	5.29497	6.00538	5.12696	5.80323	4.43985	6.28493	6.12596	6.8769	6.48194	7.73656	7.95942	8.3815	6.68343	-0.325732	4.35857	0.000145873	0.00216691	2.66416
ENSMUSG00000086010	Gm15318	1691	10.3534	10.5105	10.9436	9.16622	12.8747	11.7199	10.324	10.0231	12.4195	14.2067	15.3967	13.0583	14.495	14.1004	13.0494	15.1709	-0.327438	4.39347	0.000146191	0.00216955	2.66363
ENSMUSG00000021103	Mnat1	2497	4.42422	4.0823	4.28788	3.47833	4.52373	2.97945	3.64665	2.90537	5.50132	4.65014	4.56498	4.37022	5.38474	5.49789	5.29206	5.84864	-0.392422	3.49019	0.000146361	0.00217	2.66354
ENSMUSG00000038914	Dido1	13289	6.21781	5.39895	5.20218	5.11299	4.93384	4.24818	5.25954	4.52195	5.68533	6.31216	5.80937	6.46788	6.24019	6.57891	6.55516	6.99734	-0.259289	6.24629	0.000147427	0.0021837	2.66081
ENSMUSG00000092981	Mir5125	78	242.679	227.863	222	257.821	180.415	116.22	148.139	117.702	283.643	286.606	236.644	292.151	230.116	272.847	295.24	326.412	-0.512178	4.18835	0.00015183	0.00224461	2.64886
ENSMUSG00000022682	Rrn3	3579	9.6933	8.85481	9.5841	7.65364	9.67994	10.3935	9.43986	10.1172	7.28882	7.92432	8.26989	8.41171	7.90912	7.28613	8.60311	8.17902	0.295993	4.97138	0.000154385	0.00227803	2.64244
ENSMUSG00000027519	Rab22a	7484	9.66815	10.1193	9.91726	8.28438	9.59556	9.85725	10.3712	10.2941	7.99496	8.22114	8.61927	8.98878	8.95718	7.77621	8.40835	8.42715	0.26757	6.09518	0.000155834	0.00229503	2.63921
ENSMUSG00000061740	Cyp2d22	2761	14.6008	14.6732	17.4026	18.6567	15.9305	15.7145	15.944	14.4168	20.4274	23.6862	19.798	20.157	18.0348	20.0553	21.2816	20.1746	-0.306887	5.65303	0.000155707	0.00229503	2.63921
ENSMUSG00000033594	Spata2l	4668	3.29386	3.16357	3.2706	4.43687	3.02816	3.01342	2.98653	2.33809	2.16462	2.73047	2.20603	2.87401	2.02593	2.57507	2.66592	2.35333	0.435094	3.73574	0.000157705	0.00232037	2.63444
ENSMUSG00000021903	Galnt15	6937	1.54595	0.866594	0.83841	0.876427	1.06433	0.648886	0.73326	0.712625	1.19956	1.62574	1.28841	1.28622	1.15925	1.0321	1.75694	1.91894	-0.583689	3.02013	0.000158741	0.00233339	2.63201
ENSMUSG00000023279	Bmp15	3058	0.78167	1.08976	0.864506	0.983153	0.66035	0.776879	0.657139	0.713812	0.453528	0.61102	0.46594	0.398832	0.631133	0.429596	0.77614	0.443758	0.681773	1.12696	0.000160803	0.00236066	2.62697
ENSMUSG00000039463	Slc9a8	8639	23.2123	22.3584	20.1128	16.5654	21.7678	26.4793	23.5374	21.4846	16.199	10.0187	21.4036	16.696	19.9502	15.4272	10.1875	17.2713	0.517255	7.36166	0.000160902	0.00236066	2.62697
ENSMUSG00000038611	Phrf1	6672	7.71723	8.2952	6.92416	8.04091	7.21656	5.97822	7.47325	6.68761	5.81037	6.46117	5.83396	6.48451	6.45071	5.53284	6.96079	6.55688	0.271959	5.50374	0.00016121	0.00236294	2.62655
ENSMUSG00000006705	Pknox1	7004	2.92396	3.08803	3.18945	2.94753	3.2165	3.18661	2.98568	3.17155	2.47046	2.33429	2.48743	2.95109	2.67291	2.23202	2.99487	2.70325	0.301958	4.33027	0.000162314	0.00237686	2.624
ENSMUSG00000096957	E230013L22Rik	1854	3.34519	2.74906	3.10138	2.19819	1.94011	2.89999	3.96297	2.49325	4.66642	5.32705	3.70289	4.67409	3.71288	4.42862	3.87511	3.76425	-0.539034	2.74476	0.000163	0.00238464	2.62258
ENSMUSG00000038331	Satb2	10026	2.21017	1.87048	2.12922	1.59263	2.19664	2.57531	2.7622	2.17718	1.79828	1.4643	2.03483	1.74787	1.72608	1.68373	1.3244	1.63708	0.437919	4.29364	0.000164616	0.00240373	2.61911
ENSMUSG00000055805	Fmnl1	4968	13.6022	14.7706	14.2214	21.7054	15.1665	12.9366	16.2936	14.7967	20.7778	20.4844	18.4468	20.3633	20.1236	20.3878	21.4081	22.3854	-0.355376	6.4829	0.000165817	0.0024167	2.61678
ENSMUSG00000024858	Adrbk1	4504	12.5507	11.9109	10.8587	14.4925	12.1754	10.2439	11.7397	11.3749	10.3668	10.075	9.03039	11.0453	9.52719	8.77943	11.8495	9.71304	0.300592	5.63471	0.000166526	0.00242475	2.61533
ENSMUSG00000057894	Zfp329	5398	4.32049	4.10361	3.9792	2.87145	3.06288	2.76804	3.4319	3.33018	3.93954	4.83369	4.73925	4.26909	4.42159	4.34414	4.9554	4.63279	-0.3273	4.4357	0.000171847	0.00249987	2.60208
ENSMUSG00000020838	Slc6a4	3817	2.72498	1.81461	2.26827	1.76785	2.39722	2.55511	2.81332	2.35477	2.69913	2.5525	3.3596	4.18746	3.25291	4.07844	2.92417	4.09692	-0.482155	3.46455	0.000174472	0.00253566	2.59591
ENSMUSG00000025372	Baiap2	4685	15.5546	16.2067	17.0977	17.3551	14.601	14.0116	14.3021	11.3054	20.0594	21.2517	17.0865	19.4011	19.1833	18.4928	20.1683	18.3032	-0.304271	6.32769	0.000178779	0.00259583	2.58572
ENSMUSG00000032477	Cdc25a	3610	4.63502	4.76045	4.32066	4.92289	4.61486	3.79266	4.2967	4.49941	3.75032	3.69707	4.05458	3.64519	3.26123	3.73005	3.73154	3.92014	0.318312	3.90375	0.000181736	0.00263381	2.57941
ENSMUSG00000048728	Zfp454	2541	0.99156	1.05433	0.988381	0.709913	1.04305	0.83653	1.03798	0.783248	1.1176	1.5232	1.63125	1.28836	1.44314	1.52516	1.36322	1.29697	-0.535394	1.62377	0.000181735	0.00263381	2.57941
ENSMUSG00000032640	Chsy1	4164	2.07899	1.80462	2.0475	1.075	1.51548	3.07787	2.09628	1.92727	1.66533	1.1699	1.55537	1.29492	1.25144	0.946474	1.13998	1.21046	0.666419	2.78773	0.000182725	0.00264565	2.57747
ENSMUSG00000021639	Gtf2h2	4354	5.08938	4.21713	4.47795	3.45255	4.27558	4.12098	3.6923	3.86327	4.76281	4.79723	5.7715	5.11581	5.18628	5.25	6.26147	5.31324	-0.304507	4.36833	0.000183295	0.00265142	2.57652
ENSMUSG00000049950	Rpp38	1040	6.58463	5.96883	5.71946	6.03866	4.79353	5.10967	4.28716	5.00028	4.12764	4.49159	3.98558	3.51815	3.40225	4.54744	4.74934	3.10672	0.494601	2.3333	0.000185391	0.00267924	2.57199
ENSMUSG00000022350	E430025E21Rik	4003	18.2531	16.65	17.7818	13.3187	20.0523	22.3492	21.1784	17.9308	13.2975	13.3531	16.1469	15.4744	16.8267	13.7015	15.9766	15.1581	0.356083	6.07206	0.000186183	0.00268817	2.57054
ENSMUSG00000019699	Akt3	4965	3.43513	3.00065	3.51423	2.36831	3.5842	3.13536	3.66795	3.43957	2.31447	2.51338	2.60889	2.77967	2.52669	2.60624	3.17828	2.6811	0.356207	3.89207	0.000187233	0.00269829	2.56891
ENSMUSG00000049241	Gpr81	3284	1.00329	0.497435	0.563509	0.305165	0.980006	0.171335	0.32508	0.625589	0.542978	1.3005	0.631091	1.01642	1.21458	1.12009	2.38305	1.92836	-1.13052	1.63119	0.000187172	0.00269829	2.56891
ENSMUSG00000070047	Fat1	14601	5.91572	4.35441	4.03312	4.07243	6.15877	5.45499	6.32237	4.45419	3.67731	3.58775	3.78809	4.1941	3.88178	3.7474	5.04353	4.72665	0.376327	6.07029	0.000188252	0.00271044	2.56696
ENSMUSG00000025332	Kdm5c	6418	17.1425	15.2413	13.9433	16.8953	15.7811	14.7383	15.8316	15.255	13.3566	13.8601	12.8462	14.4525	12.9609	12.609	15.2921	13.1998	0.255424	6.5534	0.000189174	0.00272118	2.56524
ENSMUSG00000038485	Socs7	7254	7.4543	5.45876	5.80373	4.54062	7.06383	6.8172	7.28054	5.50497	4.58854	4.71927	5.10697	5.74302	5.37443	4.89878	5.35	5.2469	0.335668	5.37211	0.000192602	0.00276534	2.55825
ENSMUSG00000029380	Cxcl1	949	1.22536	1.10167	0.905363	1.97123	4.12275	2.96452	0.794072	0.676513	0.835097	0.984457	0.272985	0.608765	0.203373	0.622938	0.878725	0.885201	1.43134	0.342501	0.000195934	0.00281056	2.55121
ENSMUSG00000018572	Phf23	3443	10.3389	10.5521	11.1912	10.0905	8.11949	7.48114	9.35675	7.6825	7.25065	7.73341	7.84412	8.93042	7.79177	7.57394	7.32203	7.86397	0.312022	4.88978	0.000196406	0.00281212	2.55097
ENSMUSG00000030064	Frmd4b	12839	3.53739	3.51679	5.35362	4.30869	7.11212	7.20672	7.86502	7.3807	8.74974	9.31932	9.07497	9.77437	10.1669	9.1015	7.44941	9.2508	-0.589733	6.58315	0.0001963	0.00281212	2.55097
ENSMUSG00000054280	Prr14l	11701	2.65571	2.36778	2.19157	2.14119	2.75048	2.42572	2.63514	2.55136	1.81742	2.04171	2.1476	2.03528	2.30371	2.08266	2.18739	2.13724	0.288927	4.74724	0.000196656	0.00281309	2.55082
ENSMUSG00000041846	Smek1	4579	18.68	18.066	18.7348	14.5177	17.0889	17.2304	16.1143	18.0447	14.1056	15.2293	14.9361	14.8737	15.9745	15.263	14.177	15.0859	0.262467	6.21252	0.000203139	0.00290046	2.53753
ENSMUSG00000035828	Pim3	2413	70.0121	79.3973	97.1241	133.428	104.189	118.274	82.3946	75.1097	94.0138	73.4247	77.9712	54.0555	39.8319	68.6252	55.6401	50.4799	0.617459	7.6023	0.000203483	0.00290268	2.5372
ENSMUSG00000020910	Adprm	2375	4.9779	5.00734	4.64728	5.2042	4.11841	4.89617	5.55265	4.83873	5.53365	6.88395	6.32659	6.37855	5.90514	6.83127	7.07642	6.74765	-0.341661	3.7665	0.000206496	0.00294294	2.53122
ENSMUSG00000019731	Slc35e1	4464	11.0423	9.20716	8.82405	8.5908	10.5599	11.5261	11.9012	10.0386	7.45639	8.16213	9.21286	9.37555	9.5405	7.16594	7.73097	8.67096	0.334904	5.38663	0.000207318	0.00295194	2.52989
ENSMUSG00000038612	Mcl1	3973	53.3027	53.7974	54.0809	43.1167	44.0288	42.1719	44.7472	42.7253	41.3242	43.15	40.77	42.5408	36.6116	39.2822	43.4804	39.6371	0.258428	7.45307	0.000207897	0.00295746	2.52908
ENSMUSG00000035351	Nup37	1353	3.19916	2.94599	2.34471	2.32084	1.77234	2.21795	1.76372	2.42	3.46563	2.76201	3.39864	3.36848	3.18577	3.68964	4.12475	4.39395	-0.529334	2.04271	0.000208712	0.00296359	2.52818
ENSMUSG00000079560	Hoxa3	6828	1.84502	1.82784	1.56808	1.96675	1.39555	1.18115	1.77504	1.53263	2.28266	2.02307	2.1342	2.08705	2.17649	2.02982	2.28291	2.55526	-0.374199	3.71998	0.000208688	0.00296359	2.52818
ENSMUSG00000042202	Slc35e2	2455	12.9471	9.84803	11.7646	10.1781	11.9269	10.5173	10.9481	11.2188	9.4692	10.0302	8.60025	10.2235	9.40763	9.01668	10.0597	10.0812	0.268817	4.68165	0.000210271	0.00298299	2.52535
ENSMUSG00000037216	Lipt1	3206	1.77328	1.48785	1.52551	2.06309	1.51562	1.28703	1.50825	1.34169	1.99816	2.18555	2.18175	2.46272	1.84613	2.23322	2.32097	2.29777	-0.435723	2.61557	0.00021191	0.00300073	2.52277
ENSMUSG00000089804	Gm16136	2033	3.68621	1.92847	1.723	1.80747	2.63842	1.50684	1.63713	1.98951	2.4039	3.44657	3.02644	3.25217	2.68979	3.00479	4.63827	4.60888	-0.629758	2.5052	0.000214454	0.00303397	2.51799
ENSMUSG00000059811	Atl2	3603	18.4506	18.299	19.0772	16.0027	20.3168	21.3079	20.4795	20.6876	15.6353	14.5948	17.2025	15.7493	17.7306	16.4806	17.1984	16.4464	0.295294	6.01552	0.000215569	0.00304418	2.51653
ENSMUSG00000004054	Map3k11	3789	18.4656	18.0215	14.9138	21.8118	16.6048	14.8005	18.3471	16.2663	14.2054	14.5123	14.0847	15.7724	14.6529	13.7126	15.8293	15.2297	0.292866	5.93456	0.00021763	0.00307046	2.5128
ENSMUSG00000026933	Camsap1	9617	1.80034	1.4948	1.35386	1.38943	1.96854	1.36517	1.64553	1.46867	1.02322	1.2282	1.13813	1.36832	1.27771	1.24991	1.36071	1.47825	0.354879	3.77868	0.000218215	0.00307311	2.51242
ENSMUSG00000031155	Pim2	3043	2.69625	2.59826	2.21536	3.49093	2.46778	1.93123	2.27005	2.0676	1.62773	1.55701	1.23444	1.79304	2.26214	1.38149	2.4453	1.72008	0.546454	2.71281	0.000218079	0.00307311	2.51242
ENSMUSG00000039385	Cdh6	2620	3.00828	1.92039	1.91716	2.19302	2.38449	3.8895	4.69786	3.65113	1.48721	1.55369	2.1259	2.18053	2.30815	1.70481	1.76282	2.07178	0.703594	2.7097	0.000220215	0.00309846	2.50885
ENSMUSG00000034800	Zfp661	7569	0.998634	0.820133	0.916846	0.873862	0.88375	0.710342	0.929233	0.780354	1.12557	1.0668	1.2065	1.13642	1.09645	1.04138	1.21192	1.37452	-0.370421	2.95561	0.000223438	0.00314094	2.50294
ENSMUSG00000023330	Dtwd1	1345	4.61114	4.17807	3.29229	3.07975	3.47193	2.55651	3.17491	3.24585	5.05751	3.91958	5.05606	5.05891	4.544	4.68832	5.3416	5.0927	-0.441415	2.50758	0.00022425	0.00314948	2.50176
ENSMUSG00000030752	Kdm8	2485	1.29988	0.920324	0.851078	0.591483	0.761828	0.528324	0.783394	0.645886	0.930173	1.12787	1.3292	1.2399	1.03555	1.6124	1.57463	1.40421	-0.637048	1.43283	0.000224559	0.00315097	2.50156
ENSMUSG00000048796	Cyb561d1	8649	1.21753	1.32212	1.20736	1.23595	1.05065	0.946919	1.19802	0.9056	1.321	1.38109	1.60997	1.38787	1.57691	1.48094	1.58717	1.65117	-0.351095	3.52248	0.000226534	0.00317579	2.49815
ENSMUSG00000037805	Rpl10a	1378	8.43883	10.5744	8.77703	16.0481	8.83832	6.39701	7.06362	7.68736	6.56589	9.05581	5.02898	6.47499	5.27553	6.10139	6.00504	5.48658	0.612999	3.43702	0.000226742	0.00317583	2.49814
ENSMUSG00000053935	Atf7ip	2011	6.97119	4.90641	5.88283	4.51828	5.4287	4.04146	4.9339	3.57559	6.00981	5.87349	6.53776	7.62885	6.30219	7.67581	7.36844	7.29421	-0.396304	3.58507	0.000227826	0.00318811	2.49647
ENSMUSG00000034088	Hdlbp	6809	52.3834	49.691	44.2228	47.2453	58.6376	55.8891	53.6304	47.644	39.6991	41.476	40.1968	44.5726	46.051	41.6357	49.4409	48.2583	0.277563	8.34209	0.000228571	0.00318987	2.49623
ENSMUSG00000094613	A630076J17Rik	663	3.99512	2.75959	4.08711	2.41849	3.14096	4.14903	4.16758	3.9702	2.19145	2.21434	3.419	2.22683	2.32881	2.47682	1.25778	1.85185	0.724587	1.0506	0.000228434	0.00318987	2.49623
ENSMUSG00000047731	Wbp1l	4636	18.5479	18.309	16.3518	22.5104	21.0031	19.4325	25.6149	23.9023	18.8041	16.6111	16.6664	17.2385	17.2629	14.1827	15.926	17.3258	0.36405	6.45018	0.000231697	0.00322767	2.49111
ENSMUSG00000028920	Fbxo42	6181	4.19126	3.48863	3.2185	3.39404	3.67541	3.43896	3.93185	3.88468	2.6605	3.13094	3.38446	3.0844	3.19534	2.76301	3.17569	3.3141	0.29563	4.39235	0.00023644	0.00329078	2.4827
ENSMUSG00000028436	Dcaf12	3433	13.3047	12.6384	11.8399	11.4822	12.6467	11.8007	13.8474	12.3989	10.446	11.3132	11.0175	12.1164	10.2132	10.179	11.0057	10.8045	0.251806	5.33391	0.000237041	0.00329617	2.48199
ENSMUSG00000078435	AU041133	1491	1.25655	1.18327	1.6401	0.716949	0.973446	0.88054	1.09507	1.20565	1.90464	1.74551	1.65064	1.42072	1.81221	1.89434	1.76393	1.99363	-0.612949	1.18834	0.000238593	0.00331179	2.47994
ENSMUSG00000027765	P2ry1	3884	1.43047	0.824359	0.969932	0.877277	1.02358	1.27161	1.06711	1.10749	1.44531	1.73531	1.65083	1.6527	1.5073	1.50515	1.43686	1.44745	-0.476321	2.38088	0.000240604	0.0033367	2.47668
ENSMUSG00000000787	Ddx3x	3287	124.963	103.869	115.494	80.5306	134.983	138.712	132.703	123.441	89.0476	93.7742	102.577	98.8544	107.216	88.9459	97.2839	100.95	0.349588	8.48141	0.000242046	0.00334958	2.47501
ENSMUSG00000010760	Phlda2	755	3.67943	3.80807	4.20184	5.04399	5.09853	4.63712	2.82798	3.48642	5.77323	4.59612	7.46307	6.4616	6.56117	6.96003	5.52258	6.76153	-0.557273	2.01251	0.000242183	0.00334958	2.47501
ENSMUSG00000097309	Gm17249	2507	0.592697	0.625542	0.579981	0.399745	0.553771	0.349125	0.450882	0.742653	0.869324	0.931641	1.03336	1.101	0.898154	0.733621	0.562917	1.13413	-0.705231	0.952538	0.000243666	0.00336709	2.47275
ENSMUSG00000052563	D930048N14Rik	3682	4.36892	4.40116	4.79262	5.51615	3.66768	2.07149	3.70102	3.3478	5.16572	6.56085	6.33233	5.66595	4.49042	5.45891	5.85371	6.44091	-0.481917	4.16672	0.000252469	0.00347319	2.45927
ENSMUSG00000074909	Ranbp6	4866	7.20919	7.5871	7.53818	5.9314	6.00442	5.87153	5.83326	6.42538	5.34744	5.5953	5.88295	5.5801	5.61894	5.12956	6.07721	5.67049	0.273088	4.89444	0.000252235	0.00347319	2.45927
ENSMUSG00000097675	1700101I11Rik	882	1.2452	0.666766	1.04907	1.13624	1.00166	0.496177	0.996792	0.655113	0.973412	1.1349	1.98262	1.96503	1.67763	2.23419	1.60004	1.83162	-0.834174	0.3373	0.000252302	0.00347319	2.45927
ENSMUSG00000053411	Cbx7	6176	9.5295	7.02522	7.65146	8.71914	8.35811	6.92399	9.02923	6.60098	9.43155	9.24914	9.96234	9.9051	9.48961	9.60392	11.6432	11.1222	-0.281241	5.79783	0.000254572	0.00349589	2.45644
ENSMUSG00000021662	Arhgef28	6223	22.424	23.6991	20.2002	27.8065	23.1306	22.2325	24.6428	26.6378	19.6121	20.2352	20.0552	19.9597	19.7456	19.5694	20.8738	22.1179	0.292531	7.10792	0.000255278	0.00350248	2.45562
ENSMUSG00000029860	Zyx	3789	21.2448	20.6945	17.1813	20.7362	22.6004	17.391	20.684	18.8926	17.796	16.8548	15.9649	18.3983	15.2981	16.1396	19.0799	18.0949	0.264899	6.1407	0.000258708	0.00354638	2.45021
ENSMUSG00000020282	Rhbdf1	5288	7.84337	9.68777	6.86162	8.45241	7.18401	6.24238	7.54097	6.5318	10.241	9.70443	8.85507	9.44412	9.12446	9.63914	10.0078	9.67829	-0.296231	5.50245	0.000262573	0.00359617	2.44416
ENSMUSG00000059796	Eif4a1	3828	16.6404	15.3286	18.4566	17.9069	14.7871	12.2489	11.7459	13.6184	12.784	13.7021	11.1327	12.7778	11.7642	13.2812	12.3334	11.9178	0.32438	5.72634	0.000265408	0.00363179	2.43988
ENSMUSG00000091183	Gm5141	1740	1.41089	1.01394	1.02556	0.49916	0.942944	0.934182	0.902268	0.848635	1.32844	1.41902	1.74942	1.66011	1.36801	1.35901	1.62211	1.48551	-0.609708	1.17045	0.000269692	0.00368714	2.43331
ENSMUSG00000031862	Atp13a1	3889	16.7283	15.5083	13.4596	19.2925	15.3989	14.9343	17.3263	14.808	13.11	12.8008	13.3395	13.4522	14.3754	12.9715	14.2677	14.5556	0.282413	5.85093	0.000271326	0.00370294	2.43145
ENSMUSG00000028223	Decr1	3866	45.7709	46.5818	43.3886	35.9803	43.4518	45.8619	40.4304	52.975	51.8635	53.9933	57.2103	57.9478	53.6334	59.4328	61.7576	54.808	-0.290353	7.60364	0.000274677	0.00374536	2.42651
ENSMUSG00000048439	Nupl2	3964	1.74385	1.84622	1.45055	1.51689	1.57603	1.08824	1.3941	1.53862	2.0659	1.86863	1.99329	2.2185	1.89884	1.98846	2.573	2.0377	-0.403235	2.85568	0.000275235	0.00374635	2.42639
ENSMUSG00000025234	Arih1	7687	12.2787	11.7901	12.2175	9.57791	13.2251	12.3703	12.9893	13.4048	10.009	9.98334	10.835	10.6386	11.0473	9.74983	11.324	10.281	0.277485	6.45385	0.000277804	0.00377799	2.42274
ENSMUSG00000047728	BC025446	1468	21.432	22.5674	25.6172	18.1135	19.0432	21.7622	23.0573	24.2285	32.7962	35.9117	31.9858	29.7342	30.4138	33.5586	20.5812	25.751	-0.404609	5.26235	0.000278126	0.00377904	2.42262
ENSMUSG00000053560	Ier2	1521	9.34442	7.68994	7.69112	14.8907	9.16906	9.61821	4.50031	3.71446	5.25386	5.17712	4.85423	5.19098	5.28711	4.57767	5.77786	6.41523	0.701853	3.3975	0.000279885	0.00379627	2.42064
ENSMUSG00000024383	Map3k2	10774	6.42801	5.61002	6.28158	4.39038	6.46627	7.86266	6.80786	6.1019	4.86705	4.77543	5.10359	4.83785	5.70248	4.96877	5.26321	5.39797	0.34422	5.94358	0.000280472	0.00380089	2.42011
ENSMUSG00000038784	Cnot4	7172	6.33248	6.2136	5.47384	5.4123	6.66066	6.25881	5.93655	5.83646	4.99092	4.95932	5.04797	5.54018	4.99634	4.92731	5.93887	5.52313	0.253976	5.34179	0.000281569	0.00381241	2.4188
ENSMUSG00000026839	Upp2	7250	1.79109	1.59527	3.08123	2.80144	2.07158	2.02646	2.2434	1.96588	3.74391	4.66665	2.69783	2.52337	5.19105	3.14383	3.73379	2.17479	-0.613425	4.37251	0.000282851	0.00382047	2.41788
ENSMUSG00000050866	Clrn3	3302	24.6716	27.6056	28.9426	22.884	28.9341	32.168	30.0296	36.378	22.9408	22.4731	27.5774	24.9998	25.2892	21.2851	18.9022	17.4367	0.413022	6.42382	0.000282606	0.00382047	2.41788
ENSMUSG00000052131	Akr1b7	1271	2.084	3.08464	2.18398	3.25906	1.48949	3.3448	1.8281	1.41434	1.03922	0.997569	1.27391	1.31311	1.97404	1.292	2.06925	1.01683	0.824669	1.31879	0.000282906	0.00382047	2.41788
ENSMUSG00000030083	Abtb1	1867	10.4155	9.9047	8.88536	11.9164	8.07821	7.19949	7.80348	7.18694	11.2841	13.1534	10.6151	11.346	11.4057	12.8767	11.8536	12.4255	-0.362963	4.2845	0.000285185	0.00384788	2.41478
ENSMUSG00000038486	Sv2a	4623	8.49647	9.11665	9.92159	9.56709	7.20729	7.87058	9.41357	6.23541	11.2999	9.97446	11.7399	11.0387	11.2024	10.7273	11.8498	9.84042	-0.319797	5.49127	0.000285589	0.00384997	2.41454
ENSMUSG00000038507	Parp12	3983	5.70941	4.72478	4.84527	4.24381	5.90963	4.33218	4.87184	3.54613	5.93601	5.62942	5.77249	6.60765	5.87934	5.60708	7.34396	6.31109	-0.312659	4.44389	0.000288818	0.00388671	2.41042
ENSMUSG00000056267	Cep70	2585	3.64881	2.47722	2.91467	2.22272	2.61207	1.86225	2.25927	2.26008	2.98915	3.38178	3.25708	3.10401	3.43444	3.70989	3.94559	4.37464	-0.430313	2.98498	0.000290913	0.0039115	2.40766
ENSMUSG00000064337	mt-Rnr1	954	1606.7	1712.21	1567.63	1493.3	1016.36	1225.01	869.165	1048.15	1069.34	1228.6	957.229	969.457	987.796	997.742	1016.53	828.947	0.431859	10.1175	0.000291202	0.00391199	2.4076
ENSMUSG00000027340	Slc23a2	8331	4.86216	3.68638	3.79207	5.24477	5.22653	4.39002	4.0629	3.75296	3.09164	3.40429	3.33507	3.62138	3.18154	3.35089	4.55827	4.14975	0.344363	5.05936	0.000295637	0.00396466	2.40179
ENSMUSG00000006728	Cdk4	2710	28.1301	30.4532	28.851	35.6735	27.291	22.3082	23.4044	23.9036	22.7614	22.6052	20.9114	24.6341	21.5315	23.4867	24.1675	24.1787	0.307584	6.10229	0.000296585	0.00397348	2.40083
ENSMUSG00000027908	Tchhl1	2063	2.56787	2.72395	1.60183	2.13742	2.11063	3.72746	2.89181	2.6141	2.2729	1.6497	1.38133	1.80469	1.62159	1.6875	1.92783	1.40954	0.625881	2.18848	0.000296809	0.00397348	2.40083
ENSMUSG00000031060	Rbm10	4119	5.34837	4.94951	4.34834	5.92034	4.90253	4.43199	4.93967	4.62921	3.78392	4.6011	4.0567	4.44147	4.1702	3.73158	4.11138	4.2515	0.3048	4.23723	0.000298337	0.00398799	2.39925
ENSMUSG00000037847	Nmrk1	3384	24.0737	20.9314	21.9914	27.206	19.8787	22.5576	22.3801	19.6739	20.2186	18.8917	17.3589	19.3483	19.2582	19.7405	18.2167	18.6374	0.289525	6.13396	0.000298408	0.00398799	2.39925
ENSMUSG00000037016	Frem2	12323	1.86111	1.32563	1.35691	1.10601	1.93058	1.61838	1.3912	1.48481	1.00754	1.16969	1.04062	1.2137	1.24772	1.14068	1.22849	1.52071	0.388916	4.07172	0.000299996	0.00400574	2.39732
ENSMUSG00000007850	Hnrnph1	3739	113.156	114.049	121.842	106.961	93.8554	82.7001	74.5714	76.8558	74.0966	87.4532	72.6297	79.539	77.2037	86.0637	78.1978	88.9536	0.330021	8.38319	0.000302771	0.0040393	2.39369
ENSMUSG00000073755	5730409E04Rik	3047	2.07784	1.41537	1.56173	1.03056	1.82252	1.33367	1.31902	1.01137	2.08075	2.23389	1.913	2.71763	1.71021	2.24197	2.71577	1.69661	-0.533897	2.48605	0.000303909	0.00404879	2.39268
ENSMUSG00000073968	Trim68	2382	3.17324	3.29184	4.05095	2.9731	3.15259	2.51963	2.21453	2.23707	3.5766	4.23029	4.10563	4.47342	3.56508	3.88817	4.98202	4.09638	-0.429973	3.08883	0.000304006	0.00404879	2.39268
ENSMUSG00000003518	Dusp3	5071	10.3703	9.79308	9.17539	9.19619	10.6025	9.36974	9.74599	9.86248	7.80109	8.36948	9.02965	8.56976	8.18283	7.96617	10.0566	8.49957	0.244218	5.54394	0.000305846	0.00406979	2.39043
ENSMUSG00000021699	Pde4d	11111	2.48275	2.16418	2.52208	2.15266	3.41905	3.85429	4.06369	2.87174	1.39086	1.43542	2.07511	2.59976	2.87188	2.18734	1.97446	2.11696	0.562929	4.81796	0.000309854	0.00411602	2.38552
ENSMUSG00000039275	Foxk2	5248	5.44111	4.831	4.89893	4.69763	5.5914	5.62284	5.83944	6.34915	4.22832	4.74297	4.92407	4.45226	4.84218	3.9301	4.76701	4.06336	0.323779	4.71243	0.00031064	0.00412292	2.38479
ENSMUSG00000023968	Crip3	1472	1.09721	1.4205	1.21228	1.99706	1.02888	0.976849	0.853232	1.48291	0.762716	0.725349	0.747974	1.0902	0.655572	0.624724	0.610093	0.877985	0.773181	0.694478	0.000310968	0.00412373	2.38471
ENSMUSG00000019773	Fbxo5	1997	1.29402	1.79963	1.65477	0.736022	0.726794	0.751347	0.817599	1.06091	1.81889	1.37006	1.7513	1.80004	2.06176	1.41436	2.69822	2.13565	-0.718638	1.62953	0.000311457	0.00412667	2.3844
ENSMUSG00000032796	Lama1	9455	1.34606	1.93507	1.4819	2.25411	1.53507	1.56709	1.85969	1.521	1.32713	1.36923	1.28093	1.30351	1.23836	1.41722	1.3501	1.33272	0.40235	3.85229	0.000311794	0.00412759	2.3843
ENSMUSG00000000282	Mnt	2671	15.3347	13.4551	15.1186	14.7079	17.0579	17.4143	14.1771	11.6576	12.0167	10.5682	10.5963	12.1845	12.7415	11.9763	14.4817	14.3949	0.321549	5.19258	0.000314461	0.00415934	2.38098
ENSMUSG00000034121	Mks1	4130	2.25253	1.81948	1.88833	1.90888	1.72659	1.75596	1.64217	1.57005	2.06282	2.35905	2.63454	2.26922	2.11849	2.46519	2.95107	2.64424	-0.369764	3.15303	0.000315103	0.00416427	2.38046
ENSMUSG00000028391	Wdr31	4717	1.75309	1.63461	1.94758	1.51553	1.49835	1.48443	1.30468	1.26578	2.07213	1.9806	2.47145	2.49034	1.86849	2.04701	2.20305	1.80831	-0.400696	3.13043	0.000315978	0.00417226	2.37963
ENSMUSG00000028771	Ptpn12	4242	9.00069	7.60949	8.53799	6.81967	8.36041	7.4574	7.53515	8.35431	6.02507	6.32398	6.77887	6.87003	6.97629	6.87512	7.72727	7.61665	0.259288	4.98486	0.00031702	0.00418244	2.37857
ENSMUSG00000040021	Lats1	4420	15.0694	13.3643	15.0725	11.3518	16.6756	16.9309	19.4929	15.6436	12.4464	12.667	12.704	12.6494	13.216	11.9779	13.5405	13.231	0.327164	5.97228	0.000317567	0.00418609	2.37819
ENSMUSG00000039238	Zfp750	3229	1.54057	1.80103	1.14621	1.28283	1.54391	0.89063	1.88646	2.02803	2.5157	2.45931	2.1261	2.70361	2.82916	1.60704	1.84753	2.86176	-0.591697	2.67405	0.000319253	0.00420114	2.37663
ENSMUSG00000006262	Mob1b	8972	9.86485	8.76873	9.90047	6.41895	10.5503	10.5219	11.1359	10.2398	7.7805	7.55683	8.27257	7.74841	8.64042	7.73845	7.7145	8.26832	0.334463	6.31329	0.000320812	0.00421806	2.37489
ENSMUSG00000022718	Dgcr8	8918	1.64444	1.26759	1.42292	1.13873	1.61335	1.33197	1.5703	1.483	1.69586	1.74351	1.78654	1.93624	1.97661	1.6204	2.12193	2.02888	-0.324205	3.88695	0.000323312	0.00424732	2.37188
ENSMUSG00000034390	Cmip	4710	48.5833	48.2789	46.6289	50.8385	47.1075	44.3867	45.3851	53.5827	44.2245	40.7052	40.0832	43.2164	44.2549	37.7377	41.1575	43.2581	0.256313	7.73168	0.000327179	0.00429082	2.36746
ENSMUSG00000097493	9930014A18Rik	5962	0.877712	0.537036	0.498846	0.403419	0.762083	0.555765	0.516118	0.603029	0.720018	0.906626	0.803868	0.764434	0.841666	0.903421	1.00061	1.36566	-0.567377	2.20258	0.000327176	0.00429082	2.36746
ENSMUSG00000030094	Xpc	5475	9.53424	8.33049	7.9672	5.86958	8.27565	7.81051	8.30423	6.85984	8.68501	9.49486	9.52263	10.1181	10.3404	9.3699	10.7204	10.3628	-0.270159	5.59728	0.000333943	0.00437336	2.35918
ENSMUSG00000042743	Sgtb	3233	2.13814	2.10197	1.75808	2.4385	2.4789	2.78461	2.25319	2.72055	1.65463	1.79576	1.42232	1.46926	1.43273	2.1333	1.76588	2.09869	0.499421	2.74855	0.000335711	0.00439154	2.35738
ENSMUSG00000032498	Mlh1	5170	2.54917	2.8943	2.87632	2.40363	2.33133	2.15247	2.46576	2.06139	2.75921	3.27852	3.23202	3.52615	3.422	3.29062	2.84132	3.21224	-0.323856	3.88077	0.000337272	0.00440822	2.35574
ENSMUSG00000025486	Sirt3	1562	33.1705	35.4325	33.1727	38.4097	27.3912	28.7376	31.9216	26.9628	41.6464	40.1162	40.9658	41.5885	38.3859	40.4961	40.5744	37.5638	-0.281627	5.81639	0.000337956	0.00441342	2.35522
ENSMUSG00000015890	Amdhd1	2412	2.78558	1.89636	2.3839	2.24364	2.22384	1.76254	2.55149	1.8366	0.985705	1.10667	1.58424	1.43711	1.49365	1.47057	2.73927	1.33955	0.592437	2.21034	0.000341278	0.00445305	2.35134
ENSMUSG00000042688	Mapk6	6538	6.62047	5.25703	5.82268	5.19116	6.60196	6.57886	5.7054	5.97037	5.02034	5.10341	5.20067	5.24288	4.93965	4.77218	5.01362	5.69302	0.274561	5.18874	0.000343498	0.00447823	2.34889
ENSMUSG00000039834	Zfp335	4714	3.11097	4.51884	3.30878	4.66286	3.4136	3.64712	3.87658	3.88148	3.06815	2.83123	2.83024	3.22725	3.13889	2.536	3.12978	3.60521	0.378833	4.02952	0.000344261	0.0044844	2.3483
ENSMUSG00000043831	Lysmd4	3393	2.9703	2.63837	2.72703	2.52041	2.32481	2.1558	2.86875	2.68687	3.36732	3.16648	3.30223	3.3486	4.03862	3.2136	3.83785	3.18051	-0.342936	3.37297	0.000347549	0.00452341	2.34453
ENSMUSG00000028291	Akirin2	2028	21.3754	16.9479	20.3033	14.726	17.1764	16.277	15.204	18.108	14.4264	16.5843	15.2014	14.7816	13.1332	12.8909	16.1	15.4221	0.291368	5.04153	0.000348155	0.00452619	2.34427
ENSMUSG00000040044	Orc3	6067	8.0928	7.46378	9.2051	7.0698	7.89459	7.46057	7.88726	8.07408	9.63366	9.36032	9.69297	9.4165	9.395	9.79812	10.4991	9.70307	-0.242729	5.73882	0.000348349	0.00452619	2.34427
ENSMUSG00000047090	Tmem198b	4239	1.08207	1.29484	0.919887	1.0087	1.20582	0.884902	1.12589	0.954156	1.16848	1.71592	1.54313	1.59001	1.24448	1.51856	1.61918	1.49392	-0.435937	2.46224	0.000349946	0.00453951	2.34299
ENSMUSG00000069835	Sat2	1393	11.4553	11.211	12.6679	12.3262	9.33207	9.6044	8.65556	8.61852	13.986	13.8925	12.2743	14.5155	13.6703	15.6079	12.4794	13.8703	-0.346268	4.08753	0.000349962	0.00453951	2.34299
ENSMUSG00000046733	Gprc5a	2079	6.3392	5.40597	5.02283	6.68428	5.00831	3.42813	4.31943	4.1689	3.0178	3.98018	2.52334	3.27284	3.00161	2.338	5.21444	4.94205	0.566029	3.17631	0.000351059	0.00454992	2.342
ENSMUSG00000032558	Nphp3	6804	2.4687	2.06478	2.29242	2.51375	2.47633	1.94796	2.4366	2.01926	2.84397	2.54022	2.88419	2.6699	3.18642	3.19545	2.90377	3.08662	-0.30475	4.1506	0.000352288	0.00455828	2.3412
ENSMUSG00000097258	Gm26767	4474	2.62805	1.69419	2.76243	1.46344	1.66436	1.87248	1.26326	1.29148	0.693783	1.04409	1.7516	1.40606	0.862765	1.18921	1.23304	1.44434	0.650445	2.78849	0.000352685	0.00455953	2.34108
ENSMUSG00000033671	Cep350	12788	6.38057	4.79291	5.41115	3.97061	6.05979	6.18437	6.15309	5.22123	4.69443	4.08596	4.52266	4.67828	4.79433	4.26841	4.47443	5.24012	0.317983	6.02113	0.000357234	0.00461447	2.33588
ENSMUSG00000035397	Klf16	2672	4.20699	3.49703	3.3392	3.32553	3.11745	2.8545	3.64284	2.71509	1.9526	2.27269	2.30267	3.2672	2.21508	2.38453	3.36099	2.90208	0.421888	3.00555	0.000358117	0.00462201	2.33517
ENSMUSG00000028796	Phc2	6318	8.57909	6.39158	6.11958	7.82525	7.55099	6.88711	7.81246	7.66186	6.28227	5.8726	6.11984	6.31952	5.82443	5.1047	7.5234	6.68903	0.297848	5.4286	0.000359164	0.00463034	2.33439
ENSMUSG00000055053	Nfic	7357	20.0038	19.4066	17.8592	19.1977	20.4316	20.7176	25.1465	20.263	23.0704	23.1481	23.5224	28.1735	27.7114	26.642	26.297	28.3002	-0.28595	7.40952	0.000359362	0.00463034	2.33439
ENSMUSG00000020198	Ap3d1	4699	28.3905	28.2008	25.2045	27.2987	26.0262	22.3384	26.207	23.8551	21.4753	22.708	22.1353	24.0699	22.4804	21.2474	25.7734	23.8319	0.227954	6.84647	0.000360645	0.00463914	2.33356
ENSMUSG00000095789	Nupr1l	1828	0.53012	0.643422	0.325396	0.73097	0.241648	0.205202	0.343533	0.421451	0.505794	0.693605	0.814886	0.737423	0.809448	0.790523	1.05274	1.1312	-0.871437	0.337576	0.000360354	0.00463914	2.33356
ENSMUSG00000073600	Prob1	3020	3.27298	3.37534	3.85169	5.13248	4.63882	4.74063	5.51041	5.76109	3.76135	2.91677	3.51708	3.27331	2.91844	4.11077	3.03742	3.03841	0.510067	3.59569	0.000362439	0.00465833	2.33177
ENSMUSG00000074829	2010315B03Rik	1432	10.9177	11.1795	12.4152	7.04498	10.6203	9.56111	10.0863	9.72879	11.9909	13.0948	16.5532	13.0444	16.6674	12.7976	12.4531	12.7705	-0.375153	4.10269	0.000363327	0.00466587	2.33107
ENSMUSG00000048787	Dcun1d3	8440	3.20723	2.7794	3.06182	2.84183	3.12533	3.86666	3.31847	4.00116	2.56657	3.27335	2.68578	2.66194	2.57639	2.51379	2.1129	2.44238	0.387875	4.64929	0.000367848	0.00471218	2.32678
ENSMUSG00000079227	Ccr5	2310	0.587309	0.650602	0.486388	0.462758	0.491725	0.243578	0.543705	0.472475	0.600384	0.519991	0.86915	1.11153	0.75195	0.966797	0.860846	0.979086	-0.70589	0.725788	0.000368296	0.00471401	2.32661
ENSMUSG00000052485	Tmem171	1578	9.29347	8.44739	7.53896	8.55244	9.59768	6.10128	6.6857	7.97428	9.12371	11.418	9.15257	11.268	10.1515	9.03277	14.2278	12.0394	-0.375703	3.89855	0.000370598	0.00473955	2.32426
ENSMUSG00000024246	Thumpd2	1846	1.11989	1.73446	1.86173	1.48388	1.81178	1.42241	1.25868	1.39114	2.075	2.78352	1.96472	1.73865	2.33496	2.20612	2.39769	2.62539	-0.530647	1.85068	0.00037167	0.00474245	2.324
ENSMUSG00000054676	1600014C10Rik	4202	7.94865	6.8422	7.28233	6.35989	7.04334	7.00765	6.69525	5.91285	7.79557	7.78171	8.29223	9.3338	8.60434	8.4725	8.3046	9.11934	-0.245789	5.01383	0.000371593	0.00474245	2.324
ENSMUSG00000092260	Zfp963	2607	2.23029	2.98267	2.83937	3.25468	3.41303	2.75781	1.78252	2.19175	1.69729	2.04778	1.88807	2.24065	1.92482	2.04086	1.77161	2.15647	0.497572	2.63451	0.000371746	0.00474245	2.324
ENSMUSG00000033883	D3Ertd254e	6500	2.09714	2.41267	2.35896	1.98376	2.33002	2.03906	2.17377	2.36062	2.66201	2.90541	2.55077	2.75527	2.92965	2.64762	3.07905	2.97251	-0.287656	4.04089	0.000379479	0.00483711	2.31541
ENSMUSG00000032135	Mcam	3528	4.32158	6.20462	4.32742	6.43867	4.7579	3.80993	3.00817	3.7487	2.82664	3.49928	2.62514	3.45699	2.55292	3.07202	4.61829	3.95631	0.517072	3.81577	0.000380612	0.00484755	2.31448
ENSMUSG00000025579	Gaa	4958	16.7048	16.7641	13.7035	18.6229	19.6391	21.1463	21.3042	18.012	14.5591	15.3438	13.8728	16.5332	15.0518	14.189	16.4055	15.2752	0.327874	6.37991	0.000382688	0.00486997	2.31247
ENSMUSG00000041945	Mfsd9	7624	2.7455	1.74842	2.3406	1.41088	3.06253	2.87007	2.86643	2.43365	2.7893	2.94973	3.69532	3.72145	3.95756	3.76502	3.02056	4.16163	-0.4716	4.50637	0.000383654	0.00487825	2.31174
ENSMUSG00000027014	Cwc22	6797	2.07204	1.65352	1.67246	1.47442	1.79185	1.28771	1.50597	1.80409	2.3708	2.02248	1.91524	2.49322	2.19588	1.90378	2.18007	2.30072	-0.340719	3.71224	0.000388867	0.00494046	2.30623
ENSMUSG00000024360	Etf1	3698	41.5611	29.809	32.5275	26.2509	41.9105	34.0994	35.4236	36.8401	27.592	25.7689	27.6542	27.5302	30.7054	25.6134	32.5245	34.6164	0.316574	6.88508	0.000390642	0.00495893	2.30461
ENSMUSG00000046947	Adck2	4326	4.22629	3.64024	2.85694	3.84555	3.45719	3.15048	4.28233	3.51726	4.30511	4.76658	4.29675	4.62958	4.44654	5.17769	5.84232	4.43644	-0.334109	4.18344	0.000392762	0.00498176	2.30262
ENSMUSG00000020709	Adap2	1967	10.0502	9.56726	9.64324	9.23869	10.9399	12.9995	12.451	11.1952	12.6242	12.5865	15.0143	15.2727	14.9468	13.1237	17.1211	13.3707	-0.345141	4.62763	0.000393852	0.00499148	2.30177
ENSMUSG00000021974	Fgf9	4260	2.98755	3.06775	3.28906	2.60342	2.72565	4.59348	3.78851	2.57709	4.23229	3.91621	4.91064	3.91775	4.53053	4.64114	5.43592	4.45967	-0.432033	4.04808	0.000395004	0.00500198	2.30086
ENSMUSG00000087336	Gm15860	924	1.9577	1.34363	1.43055	2.24148	1.84397	1.28555	1.63111	2.01497	2.14423	3.1055	2.59343	2.63989	2.85463	2.48808	2.49923	3.28693	-0.597713	1.11516	0.00039586	0.00500871	2.30027
ENSMUSG00000039795	Zfand1	7210	3.42284	2.83667	3.02499	2.46486	2.90579	2.05504	2.33423	2.62681	3.51737	3.37826	3.26074	3.27632	3.49774	3.43459	3.24738	3.89869	-0.298061	4.47371	0.000398765	0.00504134	2.29745
ENSMUSG00000050368	Hoxd10	2649	11.1941	11.3962	11.7263	10.719	11.4822	12.532	10.0989	10.1549	9.89761	9.77428	8.85058	9.98363	9.37438	9.44738	10.6306	8.75744	0.273381	4.79117	0.000401308	0.00506934	2.29505
ENSMUSG00000022555	Dgat1	3110	7.87296	8.65638	7.88423	10.0968	7.48734	6.61368	7.59228	6.04853	5.88222	6.4801	5.87265	6.74933	6.12306	7.11767	6.64158	6.54508	0.327354	4.47603	0.000403556	0.00509358	2.29298
ENSMUSG00000025795	Rassf3	3420	24.0659	22.1249	24.4848	25.8647	25.3157	21.7169	26.3678	23.7844	16.3368	20.6245	20.5091	22.1665	22.7613	21.4726	20.5758	22.7491	0.267789	6.27471	0.000407391	0.00513778	2.28922
ENSMUSG00000020364	Zfp354a	4456	2.16023	2.27293	2.13581	1.33441	1.67109	1.27674	1.46566	1.97387	2.25279	2.57584	2.80516	2.39131	2.13675	3.11032	2.41846	2.42179	-0.447917	3.27474	0.000408263	0.00514458	2.28865
ENSMUSG00000038250	Usp38	4674	6.42722	5.85767	6.85802	5.01723	6.77761	6.67451	6.90588	7.06019	5.15734	4.26891	5.69506	5.38357	5.87728	5.8743	5.09168	5.55779	0.319846	4.79808	0.000409345	0.00515402	2.28785
ENSMUSG00000033364	Usp37	7170	4.52318	4.00078	4.01895	2.90724	4.20698	3.41802	3.80115	3.91295	2.75406	2.98759	3.26087	3.04392	3.57109	3.33465	3.36391	3.73118	0.291528	4.67831	0.000411328	0.00517476	2.28611
ENSMUSG00000028559	Osbpl9	6363	34.7133	35.2234	39.7816	28.0242	36.2979	39.7728	37.0293	40.2278	59.7525	56.7585	48.3173	48.7157	51.8166	46.02	35.7682	44.4	-0.377249	8.08727	0.000411958	0.00517847	2.2858
ENSMUSG00000039879	Heca	3663	8.51862	7.84901	7.93892	5.72715	8.40707	9.42127	9.87485	8.43044	5.78749	6.35804	7.07242	7.32509	6.81447	7.33423	7.09241	6.56252	0.339733	4.79727	0.000416223	0.00522783	2.28168
ENSMUSG00000026510	Trp53bp2	4343	25.9874	22.6286	24.3639	25.5982	27.9561	23.6513	28.6588	27.5992	38.199	35.402	32.0324	32.5906	31.3298	28.812	30.397	32.8976	-0.289409	6.99099	0.000418002	0.00524591	2.28018
ENSMUSG00000038042	Ptpdc1	4300	7.28672	6.5343	7.80802	5.84205	7.27906	8.18554	7.05381	5.50935	8.37047	8.92348	8.31411	8.52395	8.82716	9.92917	8.56287	9.45251	-0.300832	5.09004	0.000423469	0.00530589	2.27524
ENSMUSG00000062383	B130024G19Rik	292	1.32748	1.79022	2.71609	1.37282	1.08056	1.28462	1.07531	1.09933	2.03555	2.74242	2.4398	3.51731	1.98288	4.27404	3.95426	3.3195	-0.986296	-0.351624	0.000423447	0.00530589	2.27524
ENSMUSG00000022550	Adck5	3486	3.92887	4.27373	3.24201	5.6538	4.14543	3.8917	3.98116	3.29661	3.23959	3.36915	3.04692	3.16719	2.93432	2.90176	3.73546	3.15128	0.398582	3.67735	0.000426946	0.0053408	2.27239
ENSMUSG00000031785	Gpr56	3849	78.5687	75.6648	66.2976	65.5783	80.6967	63.6228	80.2227	69.3051	89.0344	84.243	79.6236	89.8572	84.8253	83.9284	99.5285	103.855	-0.249033	8.27975	0.000427972	0.00534931	2.2717
ENSMUSG00000038508	Gdf15	2629	1.20411	1.16817	1.50836	3.86277	1.56022	1.54572	1.2421	0.854712	1.00483	0.812259	0.492702	0.854576	0.856475	1.04937	1.36639	0.442432	0.971018	1.76565	0.000430159	0.00536796	2.27019
ENSMUSG00000092341	Malat1	8811	117.916	115.172	121.599	98.1649	86.2596	90.2972	83.1674	92.9972	189.964	158.988	132.685	91.3505	154.047	113.151	146.291	128.572	-0.42569	10.0448	0.000434696	0.00542019	2.26599
ENSMUSG00000009630	Ppp2cb	1819	25.3586	24.1399	21.3644	22.8824	25.1517	23.715	23.9937	23.6122	20.1503	20.5443	20.4729	19.0208	19.2399	21.4136	23.2396	22.5227	0.245253	5.34955	0.000438342	0.00546124	2.26271
ENSMUSG00000016510	Mtif3	6417	4.40962	4.63317	4.70684	3.30045	3.38289	3.06892	3.6111	3.29159	4.48721	4.98125	5.05651	4.84158	4.98266	4.73933	4.87824	4.61209	-0.297519	4.79214	0.000440852	0.0054881	2.26058
ENSMUSG00000003178	Mical3	2875	3.46052	2.54554	2.55171	2.16118	3.09487	3.34881	4.06275	3.46128	2.29712	1.62478	1.64449	2.41134	2.59572	1.91915	2.83362	2.62974	0.518124	2.96655	0.000441261	0.00548876	2.26053
ENSMUSG00000075232	Amd1	3198	3.21202	4.06606	3.34798	3.13371	3.74919	3.42111	3.8095	4.0753	3.22157	2.69182	2.99729	2.93054	3.41986	2.62906	2.32678	2.32372	0.406382	3.38399	0.000442209	0.00549613	2.25994
ENSMUSG00000009681	Bcr	6514	8.15235	6.70082	6.57465	6.69748	7.64348	7.63004	8.40647	6.30775	5.65729	5.66516	6.2638	7.06553	6.38002	5.22336	7.03115	6.47784	0.278847	5.46259	0.000442566	0.00549614	2.25994
ENSMUSG00000043833	2900005J15Rik	3832	0.859812	0.716181	0.810621	0.767137	0.576374	0.277352	0.573571	0.586388	0.74108	1.18418	0.878867	1.03858	0.805848	1.3713	1.00439	1.29846	-0.642067	1.74063	0.000446339	0.00553855	2.2566
ENSMUSG00000071350	Setdb2	4437	2.3442	1.85558	2.13006	1.3853	2.31825	2.16989	1.78331	1.63505	3.09596	2.49663	2.77338	2.79217	2.87087	2.26501	2.1975	2.98558	-0.410141	3.37792	0.000448196	0.00555712	2.25515
ENSMUSG00000001768	Rin2	5384	12.9232	10.4253	11.8827	7.33379	11.4864	11.7512	11.9554	9.7661	13.3336	14.3157	15.602	13.2459	14.53	13.1517	13.0939	15.4348	-0.315584	6.07387	0.000449639	0.00557054	2.2541
ENSMUSG00000091742	Gm5093	521	1.86	6.02009	3.04452	3.71883	3.2703	2.39994	2.65173	3.08067	1.52113	1.92127	2.73483	2.09452	2.46962	1.13468	1.35435	0.868211	0.928286	0.525329	0.000452195	0.00559324	2.25234
ENSMUSG00000037003	Tenc1	4699	40.9566	42.7879	43.2359	56.3462	48.0772	39.1555	39.7448	33.7742	34.9115	38.7697	31.2733	35.6267	33.7344	34.6948	41.6361	37.1848	0.312055	7.53989	0.000455782	0.0056331	2.24925
ENSMUSG00000096696	Zfp960	2663	0.485197	0.539822	0.570824	0.376328	0.734602	0.399103	0.424469	0.795582	0.818398	0.726711	1.16739	0.843665	0.84554	0.690645	1.03579	1.04343	-0.672106	1.02789	0.000457846	0.00565409	2.24764
ENSMUSG00000036904	Fzd8	3345	2.89704	2.6567	2.45003	2.55658	3.16938	3.04648	3.07888	2.5143	3.06025	3.23187	3.07855	4.14506	4.32737	4.16301	3.83539	4.25002	-0.371351	3.46924	0.000461531	0.00569084	2.24482
ENSMUSG00000006736	Tspan31	1510	34.3556	37.9076	37.0288	39.3785	37.6539	32.8739	31.8148	35.8846	29.7846	27.4441	28.5655	34.5185	31.4851	31.7551	33.8152	32.9518	0.251962	5.67012	0.000466491	0.00574707	2.24055
ENSMUSG00000028059	Arhgef2	9201	6.37544	5.95125	5.7321	6.17206	6.00115	5.11643	5.75357	5.04482	6.71835	6.88282	6.9334	6.70443	6.67038	7.03185	7.64799	7.28297	-0.224943	5.87486	0.00046801	0.00576118	2.23949
ENSMUSG00000001576	Ergic1	6555	13.0686	10.9952	10.2943	12.0575	12.775	12.5704	13.8433	13.614	10.1355	10.8522	9.73215	11.0265	11.002	9.3693	11.8312	11.0608	0.280782	6.24455	0.00046897	0.0057684	2.23894
ENSMUSG00000041132	N4bp2l1	1901	3.94217	4.15913	5.52791	4.53371	4.18264	4.66997	4.12927	3.0395	5.73223	6.42398	6.06433	5.3014	5.71929	6.46142	5.36526	5.67674	-0.40037	3.28313	0.00046949	0.0057702	2.23881
ENSMUSG00000035237	Lcat	1336	1.16055	1.17383	1.53356	1.80029	1.08638	0.608337	1.0341	0.913039	0.34603	0.449543	0.678683	1.00899	0.577846	0.491656	0.912269	0.918992	0.833527	0.438458	0.000473241	0.00581168	2.2357
ENSMUSG00000062825	Actg1	3303	0.841044	0.534139	0.800382	1.1125	0.802421	0.700327	0.285186	0.48593	0.439882	0.363663	0.254906	0.446985	0.292159	0.0795462	0.504941	0.567354	0.966629	0.916222	0.00047363	0.00581184	2.23569
ENSMUSG00000021481	Zfp346	4373	2.95467	2.6448	2.52396	2.50559	2.45319	2.35891	2.77155	2.30496	3.05066	3.75397	3.08056	3.24404	3.45721	3.04919	4.06327	2.89629	-0.322476	3.69761	0.0004747	0.00581574	2.2354
ENSMUSG00000042523	Dnal1	6955	2.75879	2.32999	2.58474	2.08453	2.54959	2.13938	2.42885	2.30773	2.90567	3.08954	3.18474	2.84267	2.68249	2.9183	3.18198	3.10323	-0.267177	4.23432	0.000474418	0.00581574	2.2354
ENSMUSG00000040859	Bsdc1	5652	14.2993	14.0467	12.8044	15.2724	15.4747	14.6894	15.2995	13.699	12.7481	12.2791	13.4642	13.0381	12.6459	9.95971	12.8475	12.7021	0.268942	6.25534	0.000476845	0.00583738	2.23378
ENSMUSG00000041187	Prkd2	3738	3.92325	3.25142	3.07649	3.5568	3.15692	2.54221	2.70478	3.1946	2.34982	2.41007	2.28707	2.90216	2.47834	1.89781	3.38067	2.52394	0.38079	3.43147	0.000477738	0.00583907	2.23366
ENSMUSG00000018126	Baiap2l2	3171	38.6686	51.3925	44.5404	74.5431	38.8857	35.4093	41.4692	34.1555	35.5308	37.1646	31.331	37.308	32.1566	36.7059	31.3149	32.2589	0.44444	6.97869	0.00047966	0.0058533	2.2326
ENSMUSG00000019737	Syne4	2801	17.7367	20.2258	17.39	19.8214	14.8243	12.1421	13.7433	11.2541	21.8569	21.8708	18.6366	21.9546	17.7084	20.9649	22.1228	22.4473	-0.351332	5.68713	0.000479593	0.0058533	2.2326
ENSMUSG00000028715	Cyp4a14	2589	214.348	266.42	195.773	219.399	304.531	274.149	362.137	366.038	488.289	472.435	410.183	358.319	347.386	374.12	380.818	342.766	-0.470143	9.76805	0.000489596	0.00596982	2.22404
ENSMUSG00000027677	Ttc14	6558	16.1264	15.1949	15.8325	10.9314	12.0089	9.24715	10.7057	10.5338	14.8338	17.2173	15.5643	15.6415	15.3918	16.3362	16.7263	17.2437	-0.315753	6.55073	0.000490345	0.00597424	2.22372
ENSMUSG00000024002	Brd4	9921	12.353	9.75436	9.29318	12.3776	11.5702	9.43352	13.685	11.8165	9.30623	8.66354	8.33644	10.197	9.86953	8.23632	10.7008	10.5192	0.308071	6.69086	0.000498173	0.00606006	2.21752
ENSMUSG00000030761	Myo7a	9121	3.30776	3.68947	3.18828	3.59654	3.21024	3.18041	3.11201	3.06189	2.5632	2.65582	2.84029	2.92768	2.82134	2.96704	3.01711	3.17395	0.252128	4.82204	0.000497867	0.00606006	2.21752
ENSMUSG00000040331	Nsmce4a	2343	27.7938	25.4902	27.1362	21.6144	21.7621	22.4137	22.1923	22.9896	28.5535	29.7632	30.6276	27.6435	28.4737	30.5578	28.8291	29.6484	-0.241688	5.96208	0.000517627	0.00629175	2.20123
ENSMUSG00000032744	Heyl	5200	1.6151	1.43252	1.18202	1.7859	1.23782	1.45475	1.35257	1.32106	1.09224	0.91115	0.660112	1.07396	1.13821	0.934752	1.50499	1.14327	0.484992	2.72024	0.000521605	0.00633384	2.19833
ENSMUSG00000074211	Sdhaf1	964	11.7949	14.0989	13.232	14.8314	10.6047	7.71751	9.12002	10.456	16.7161	16.1292	14.579	16.98	14.8154	15.6037	14.6393	15.6857	-0.398578	3.71886	0.00052191	0.00633384	2.19833
ENSMUSG00000029512	Ulk1	5185	16.422	15.7025	14.8371	16.7639	17.2701	17.9175	20.0566	15.4281	15.2846	14.2731	13.9149	14.559	14.5914	12.377	15.8852	14.4195	0.277408	6.34526	0.000527673	0.00639876	2.1939
ENSMUSG00000079495	Gm11128	2445	2.61587	2.64579	2.32469	2.92382	1.83249	1.63647	2.49137	3.01968	3.37639	4.094	2.38401	3.57054	3.44691	4.40589	3.04337	5.20658	-0.545058	2.92542	0.000528258	0.00640083	2.19376
ENSMUSG00000052681	Rap1b	2016	45.7291	43.6268	48.0934	40.0665	48.0485	51.1683	50.6495	54.934	39.7367	40.1849	39.9003	41.17	41.2934	41.542	44.7056	40.5796	0.273825	6.49348	0.000532071	0.00643693	2.19132
ENSMUSG00000032463	Faim	1067	5.81254	6.06276	5.20308	6.19893	5.73679	4.33585	5.53233	4.99409	6.80848	7.25485	7.34457	8.06146	6.33085	7.94133	7.33451	7.57025	-0.367552	2.79698	0.0005344	0.00645501	2.1901
ENSMUSG00000079671	2610203C22Rik	2755	1.31318	1.4468	1.3914	1.09128	0.939126	1.45233	1.80074	1.09526	1.79788	2.01044	1.92769	1.53779	1.98488	1.95506	2.00241	2.06408	-0.482321	2.19128	0.000534388	0.00645501	2.1901
ENSMUSG00000090958	Lrrc32	3815	6.77368	7.33075	5.37048	9.019	6.23604	6.21086	5.62959	5.80586	3.66998	3.32349	3.61601	3.97092	4.53623	4.16667	8.70985	5.80984	0.535002	4.43669	0.000536593	0.00647642	2.18866
ENSMUSG00000063268	Parp10	4264	3.57564	3.61655	3.33248	3.80746	2.87109	2.21395	3.82914	2.54455	3.57781	4.31943	4.08583	4.45603	4.14909	4.42113	5.0096	4.21301	-0.358753	4.00571	0.000539751	0.00650945	2.18646
ENSMUSG00000093606	B130034C11Rik	2573	0.878794	0.711078	1.05315	0.519321	0.441463	0.704637	0.951853	0.54894	0.69302	1.11523	1.13271	1.32224	1.12515	1.25091	1.32133	1.3813	-0.631096	1.35422	0.000541593	0.00652658	2.18531
ENSMUSG00000000056	Narf	4795	7.58541	6.29583	8.78004	5.76843	7.04088	7.07976	7.58289	6.86864	8.05729	8.62856	9.18471	9.04964	10.4383	9.4932	9.21735	8.20717	-0.290989	5.27861	0.000542568	0.00653323	2.18487
ENSMUSG00000022090	Pdlim2	4901	2.21454	2.85317	2.18462	2.27655	2.9357	2.28337	2.30639	2.08283	3.43619	3.5674	2.5901	2.99933	2.88785	3.06916	3.78259	3.0721	-0.355894	3.78098	0.0005435	0.00653936	2.18446
ENSMUSG00000039103	Nexn	2549	2.81327	3.0249	2.98177	1.992	2.0548	1.79044	1.20718	1.48602	0.932727	1.43989	1.57531	1.71243	1.26194	1.33999	1.81192	1.64781	0.610006	2.2482	0.000546549	0.00656687	2.18264
ENSMUSG00000049907	Rasl11b	2082	12.2568	10.5139	7.04722	7.7657	10.0022	5.6753	8.32479	9.22004	10.8802	13.8464	8.49233	12.5792	12.0818	9.08615	20.1499	19.4914	-0.536814	4.52413	0.000546637	0.00656687	2.18264
ENSMUSG00000047153	Khnyn	3868	5.74554	4.76389	5.0235	4.8018	4.38862	3.97609	5.27645	4.00012	5.94176	5.52076	6.21202	6.78751	5.23916	5.99455	6.05316	5.98083	-0.280803	4.3779	0.000547809	0.00657584	2.18205
ENSMUSG00000003929	Zfp81	6635	2.01553	1.66435	1.67345	1.33923	1.71196	1.2155	1.57113	1.59656	1.7817	2.01152	2.2158	1.8285	2.32706	2.26706	2.15595	2.11341	-0.337732	3.62287	0.000551744	0.00661793	2.17928
ENSMUSG00000006310	Zbtb32	2873	0.899463	1.20542	0.782148	0.930187	0.856625	0.565777	0.721312	0.73743	1.0804	1.2775	0.924258	1.38525	1.27637	1.16601	1.69689	1.30454	-0.54261	1.64815	0.000552537	0.00662231	2.17899
ENSMUSG00000030031	Kbtbd8	5015	0.747164	1.0163	0.922514	0.666109	0.62916	0.772909	0.914107	0.896127	0.447744	0.558873	0.723206	0.627189	0.513129	0.746573	0.460476	0.605608	0.53888	1.8738	0.000552975	0.00662241	2.17898
ENSMUSG00000025602	Zfp202	3990	0.874339	0.802458	0.728829	0.720015	0.616813	0.564075	0.80268	0.611439	0.877253	1.08711	1.10378	0.917013	1.01579	0.987749	0.996769	1.16607	-0.460514	1.83924	0.000554407	0.00663442	2.1782
ENSMUSG00000020137	Thap2	3405	6.90627	6.46714	6.30829	4.92496	7.19079	8.59283	7.94886	7.27801	5.17864	5.17395	5.61113	6.01377	6.53727	5.38214	5.46332	5.76927	0.359203	4.43683	0.000555699	0.00663522	2.17814
ENSMUSG00000027580	Helz2	11957	2.94465	3.04938	2.72502	3.65428	2.69687	2.35287	2.46843	2.43768	2.08781	2.49471	2.05287	2.69498	1.93695	2.23034	2.60729	2.46438	0.319912	4.94126	0.000555762	0.00663522	2.17814
ENSMUSG00000030082	Sec61a1	6890	16.015	14.1592	13.3814	15.3888	16.8157	16.1513	15.3577	14.6852	12.5183	12.6878	13.4983	14.2077	13.0908	12.9083	14.44	13.8431	0.242149	6.62978	0.000555443	0.00663522	2.17814
ENSMUSG00000039911	Spsb1	4665	1.39871	1.02252	1.51593	1.1887	1.00102	0.991716	1.1173	0.853262	2.435	2.17434	1.5827	2.02274	1.35149	1.2954	1.87009	1.13587	-0.564654	2.76591	0.000556785	0.00663717	2.17802
ENSMUSG00000079104	Prps1l3	1718	9.36343	8.5197	9.27128	6.72773	9.14614	8.18779	9.83273	9.9777	5.91997	6.48677	7.50197	8.18266	7.63914	6.88205	7.61698	8.27493	0.334564	3.81336	0.000556504	0.00663717	2.17802
ENSMUSG00000000555	Itga5	4349	3.13438	3.24537	2.53789	3.3029	2.80046	2.19943	2.58469	2.17005	1.86783	2.11751	1.57856	2.30255	1.99702	1.88794	2.89096	2.55566	0.406217	3.42881	0.000558945	0.00664366	2.17759
ENSMUSG00000030265	Kras	6083	11.2576	13.5778	14.1027	10.9392	12.1583	12.888	12.3572	12.6334	10.4443	11.1129	10.8812	10.0354	11.422	11.3057	10.4187	10.6549	0.265311	6.15288	0.000558245	0.00664366	2.17759
ENSMUSG00000032449	Slc25a36	9014	22.1319	20.2539	24.0053	18.0553	16.7318	20.5366	19.0052	15.6692	14.6826	16.2425	17.7614	16.1154	16.7221	17.263	17.7126	17.4632	0.27412	7.35636	0.000558972	0.00664366	2.17759
ENSMUSG00000086881	Gm13594	474	4.36145	4.13564	2.5098	3.52377	2.26325	1.71464	3.44461	1.21901	4.87654	4.78669	4.50901	4.87526	3.93602	6.79025	4.19526	5.31681	-0.717705	0.978679	0.000559049	0.00664366	2.17759
ENSMUSG00000037661	Gpr160	4320	3.69379	3.67555	4.06952	3.4024	4.30923	4.50074	4.11384	3.75992	4.72386	5.26751	5.99683	5.63156	4.86969	4.83517	4.42495	5.11572	-0.319338	4.29811	0.000560663	0.00665771	2.17667
ENSMUSG00000096971	4930556M19Rik	4027	2.43849	1.49281	1.83815	0.929078	1.73941	1.31961	1.38788	1.38701	1.91878	2.28682	2.13902	2.4229	2.18865	2.83815	1.95929	2.27862	-0.482548	2.96096	0.000564198	0.00669454	2.17428
ENSMUSG00000000001	Gnai3	3253	29.8096	32.099	31.1258	23.2287	30.1265	33.3636	32.3931	34.6958	25.4181	25.1092	26.858	26.7182	28.518	26.1489	25.99	25.6651	0.285787	6.54586	0.000565449	0.00670424	2.17365
ENSMUSG00000024283	Wac	6146	14.1801	11.8545	12.7107	10.0553	15.5349	15.6245	15.8885	15.3347	11.0142	10.0761	12.3715	11.8543	12.3098	9.9928	12.4724	11.9125	0.330797	6.29357	0.000568249	0.00673227	2.17184
ENSMUSG00000057924	Gm10033	652	1.58537	1.10241	1.31778	0.922233	1.54858	1.05476	1.73368	1.08315	1.82325	2.76345	2.28468	2.85512	1.08538	2.51861	2.45962	2.37864	-0.752482	0.365108	0.000568699	0.00673244	2.17183
ENSMUSG00000047735	Samd9l	5753	44.3682	37.3454	45.2634	24.8638	41.5287	46.1851	44.1321	44.5044	49.0983	52.6967	56.7952	57.5966	56.2709	56.3686	50.4322	53.3536	-0.345301	8.09464	0.000570595	0.00674971	2.17072
ENSMUSG00000028005	Gucy1b3	3237	2.85399	3.87577	3.45056	2.20845	2.96321	2.47215	2.3668	2.61802	3.59081	3.95816	3.10123	3.45048	4.47175	4.95126	4.91456	3.45357	-0.434852	3.48007	0.000571077	0.00675024	2.17068
ENSMUSG00000018481	Appbp2	6450	10.9075	10.4245	10.5337	7.2197	11.4176	10.4003	9.59006	9.90389	7.87388	8.64931	8.58522	8.60855	8.50798	8.89043	8.75183	9.32727	0.268239	5.9191	0.000572628	0.00676341	2.16983
ENSMUSG00000050270	Tmem220	1662	5.09213	4.28543	4.21522	3.9797	4.93599	4.92774	4.98756	4.13328	5.36444	6.02276	5.80631	6.95208	6.03852	6.8768	5.55785	5.87098	-0.353955	3.16219	0.000574318	0.00677818	2.16889
ENSMUSG00000049321	Zfp2	5941	1.31578	1.23185	1.14584	0.922147	0.966593	0.957611	1.04645	1.01581	1.20057	1.35913	1.38449	1.31818	1.46188	1.52577	1.50083	1.78381	-0.372397	2.92247	0.000575137	0.00678267	2.1686
ENSMUSG00000002413	Braf	10737	5.88457	6.59699	6.13087	7.29274	5.99486	5.85181	6.86057	6.51757	5.0868	5.86711	5.28404	5.30889	5.79403	5.55483	5.30525	6.03045	0.264807	6.00745	0.000576008	0.00678776	2.16827
ENSMUSG00000026675	Hsd17b7	5352	5.23881	5.55513	5.87809	4.86849	6.03692	6.50649	6.58251	5.84191	5.41714	4.60093	4.76788	4.42572	5.64962	4.57784	4.7463	4.67261	0.314235	4.84853	0.000576954	0.00679372	2.16789
ENSMUSG00000021037	Ahsa1	1338	41.1862	39.3621	38.6275	42.9925	34.7123	38.4081	32.4315	37.3307	30.8	32.3187	32.3829	35.6936	31.3013	31.7135	38.8333	32.2132	0.256981	5.58216	0.000581009	0.00683363	2.16535
ENSMUSG00000038546	Ranbp9	3050	14.5518	14.6968	14.9302	13.7126	16.6762	15.5578	15.1127	17.429	13.8147	13.609	13.0381	12.6067	13.8581	11.0265	13.3972	14.0892	0.274377	5.45156	0.000581228	0.00683363	2.16535
ENSMUSG00000019948	Actr6	1692	7.40731	7.56929	7.77317	6.71266	9.24939	8.6831	7.57137	8.84093	6.089	7.45412	6.85169	6.94263	6.46377	6.05609	5.80052	6.18699	0.354857	3.6332	0.000582192	0.00683975	2.16496
ENSMUSG00000036882	Arhgap33	4259	1.60789	1.08931	1.17937	1.56869	1.77802	0.836709	1.17958	1.10042	1.95382	1.91156	1.30778	1.88398	1.60116	2.11291	2.21404	2.0938	-0.495458	2.77936	0.000582666	0.00684013	2.16494
ENSMUSG00000026594	Ralgps2	7007	3.39293	3.28254	2.82023	2.47906	3.1701	3.45292	3.50421	3.01444	2.07354	2.18091	2.82836	2.73913	2.91966	2.64354	2.37106	2.9972	0.329868	4.34071	0.000583921	0.00684446	2.16466
ENSMUSG00000035958	Tdp2	2194	16.4013	13.968	15.6945	10.384	12.4541	12.3099	13.0805	12.4657	14.4486	15.8162	17.5641	16.0624	16.3326	17.7536	18.7997	16.8765	-0.275107	5.044	0.000583547	0.00684446	2.16466
ENSMUSG00000038876	Rnf146	6161	4.70819	4.45448	4.75224	3.96895	4.52723	4.42428	4.56638	4.16822	3.65532	3.98595	4.06822	4.08421	4.20815	3.40101	3.88359	3.81782	0.245779	4.69169	0.00058585	0.00686186	2.16356
ENSMUSG00000048763	Hoxb3	2999	3.36053	2.98499	2.0936	3.14115	2.67232	1.50094	2.70121	2.24779	3.54545	4.02751	3.19617	2.91096	3.73259	3.24156	4.12816	4.69726	-0.462602	3.24636	0.000587275	0.00687334	2.16283
ENSMUSG00000048271	Rbm33	5591	19.967	16.6542	19.2683	16.6698	18.0928	15.1404	18.0273	15.3182	23.2111	21.7109	20.8047	19.8049	19.5728	19.5258	22.9235	22.4337	-0.240298	6.75373	0.00058892	0.00688737	2.16195
ENSMUSG00000032235	Narg2	6302	3.50596	3.47349	4.02716	2.8518	3.02406	2.97612	2.98943	2.93397	3.76217	4.38386	3.98748	3.74837	3.90983	4.22129	4.39725	3.92722	-0.277222	4.5218	0.00059074	0.00689822	2.16126
ENSMUSG00000029726	Mepce	3344	16.5567	14.8507	16.1078	18.7605	13.6626	11.7035	13.4835	12.2489	11.0202	11.9735	12.221	12.6885	12.2357	12.4928	13.3703	13.6428	0.287162	5.50788	0.000593184	0.00692152	2.1598
ENSMUSG00000049878	Rlf	12119	3.07054	2.84686	2.94491	2.51388	2.88473	3.03332	2.72043	2.68586	2.31058	2.53295	2.24989	2.7384	2.52153	2.13007	2.5989	2.75669	0.249027	5.01744	0.000597752	0.00696956	2.15679
ENSMUSG00000020068	Pbld2	2469	9.39361	8.01901	9.12807	7.90147	7.05423	6.63419	8.29166	7.2548	8.39906	9.54088	10.1254	9.48954	10.4226	11.7058	11.3796	9.63145	-0.292252	4.48196	0.000600413	0.00699003	2.15552
ENSMUSG00000055041	Commd5	1114	6.61118	7.21472	7.77198	8.39632	5.21152	4.26516	6.5391	6.80047	9.42614	9.82412	9.24394	7.6061	9.52875	10.2596	8.00397	10.3832	-0.443485	3.16354	0.00060037	0.00699003	2.15552
ENSMUSG00000020288	Ahsa2	5622	3.34396	3.45195	3.05653	2.60255	2.24492	2.69111	2.46858	2.43238	1.91478	2.17218	2.78785	2.19222	2.20853	1.9979	2.12226	2.58617	0.358939	3.83689	0.000604286	0.00702983	2.15306
ENSMUSG00000004328	Hif3a	6927	0.139896	0.264127	0.400728	0.308639	0.510158	0.469316	0.444218	0.481948	1.3443	1.38724	0.532936	0.667207	0.919448	0.635328	0.250031	0.634349	-1.02066	2.07026	0.000605142	0.00703449	2.15277
ENSMUSG00000027698	Nceh1	5455	66.9252	70.4699	72.7552	53.5955	72.0007	93.6801	82.092	87.2334	55.9937	48.26	71.7231	60.6018	68.1192	62.4101	46.4139	56.5881	0.40678	8.51981	0.000606545	0.0070455	2.15209
ENSMUSG00000035699	Slc51a	1591	22.7799	22.7119	22.6813	23.432	23.7585	25.6203	24.9849	20.6606	26.8154	32.674	24.5059	32.9225	34.4109	30.5926	100.192	31.3554	-0.676738	5.62615	0.000607714	0.00705378	2.15158
ENSMUSG00000070327	Rnf213	16820	4.34406	3.48082	3.63857	3.64639	3.80054	3.14822	3.89033	2.74057	2.36763	3.05889	2.6068	3.595	2.80742	3.10072	3.71457	3.00047	0.293891	5.80016	0.000609895	0.00707377	2.15035
ENSMUSG00000070802	Pnmal2	4146	2.68014	1.3554	1.30716	1.32139	1.90258	1.70395	1.74186	1.17686	2.10265	2.18899	1.7652	2.64753	2.57582	2.32893	2.83138	2.60287	-0.480707	3.07685	0.000615662	0.00712996	2.14691
ENSMUSG00000018160	Med1	8223	9.38065	9.48002	9.05011	8.34423	8.73321	7.81574	8.98858	7.706	7.42102	7.76634	8.05732	7.74381	7.80796	7.19719	7.89452	8.10988	0.215172	6.08225	0.00061745	0.00714531	2.14598
ENSMUSG00000030421	Uri1	3420	12.3352	10.4893	12.5033	10.4123	11.0341	10.4563	10.8519	10.3998	12.2815	13.3464	13.2183	12.7631	14.6726	13.6364	13.092	14.5678	-0.230868	5.39134	0.000619107	0.00715912	2.14514
ENSMUSG00000028483	Snapc3	7069	3.39973	3.05039	3.63695	2.41006	2.32101	2.25522	2.49628	2.8336	3.57818	3.87989	3.44489	3.61409	3.27629	3.52168	3.43012	4.24155	-0.324004	4.5084	0.000620122	0.0071655	2.14475
ENSMUSG00000042535	Gtpbp1	3386	13.8519	13.7788	12.258	13.2201	15.6923	12.0015	12.4817	10.8076	9.9668	10.3862	11.4765	11.4884	11.9129	10.2815	12.7498	12.3285	0.252666	5.36931	0.000621686	0.00717819	2.14398
ENSMUSG00000040964	Arhgef10l	5604	7.13595	5.78339	5.64915	5.05491	6.66631	7.17332	7.17178	5.56776	4.77286	5.0966	5.6514	5.18888	4.67233	4.82911	6.37577	5.65019	0.304568	5.02495	0.000622176	0.00717849	2.14397
ENSMUSG00000001473	Tubb6	1753	4.3487	6.07582	4.86355	7.43188	5.29172	3.95866	4.83612	5.7499	3.23995	4.18741	3.62067	4.35751	3.30292	4.23414	5.30593	3.57565	0.47665	3.05311	0.000629223	0.00725294	2.13949
ENSMUSG00000025432	Avil	3470	1.0426	0.564925	0.380931	0.462091	0.781989	0.252235	0.180974	0.0925087	0.114194	0.134618	0.0559934	0.0739953	0.0741597	0.113577	0.388209	0.409692	1.48579	0.306488	0.000630507	0.00725294	2.13949
ENSMUSG00000034493	4930556J24Rik	1218	0.848656	1.07296	1.03098	0.329117	0.466291	0.461958	0.515582	0.632523	1.40977	1.15055	1.54204	0.948634	1.26766	1.34822	0.684655	1.53856	-0.837202	0.362272	0.000629995	0.00725294	2.13949
ENSMUSG00000003814	Calr	2936	244.729	292.998	229.339	284.56	261.145	240.832	213.547	245.543	205.145	199.719	207.952	236.234	198.435	199.204	249.268	242.544	0.268661	9.42972	0.000631315	0.00725684	2.13925
ENSMUSG00000037126	Psd	3885	1.77931	1.71557	1.59913	2.18403	1.73802	1.09427	1.48711	0.89237	1.37694	1.06497	1.20029	1.22268	0.977008	0.896093	1.05673	1.06452	0.539063	2.40992	0.000634097	0.00728339	2.13767
ENSMUSG00000019989	Enpp3	2790	27.7172	26.8164	29.1371	27.0356	34.5153	38.609	31.7816	36.9099	21.0199	20.9285	26.5795	27.517	29.0308	27.2394	18.5543	29.3915	0.395541	6.31413	0.000638073	0.00732362	2.13527
ENSMUSG00000022507	1810013L24Rik	4062	14.1073	12.4026	15.0829	11.2338	12.4438	12.4667	13.4346	13.2448	10.6168	11.7956	11.7509	11.3148	12.1793	11.465	11.0544	11.2949	0.242294	5.64245	0.000652349	0.00746868	2.12676
ENSMUSG00000079036	Alkbh1	8530	1.74953	1.89211	1.54963	1.95028	1.66454	1.23131	1.50921	1.53541	1.4633	1.37689	1.23002	1.46744	1.37265	1.11657	1.39875	1.24239	0.343857	3.67863	0.0006566	0.00750838	2.12445
ENSMUSG00000050157	Gm867	1216	0.850052	0.913513	0.978328	0.54943	0.518953	0.514131	0.309858	0.844751	1.03191	1.31708	1.01196	1.16135	1.00521	0.972315	1.31881	2.07251	-0.79728	0.369486	0.000662333	0.00756274	2.12132
ENSMUSG00000046027	Stard5	5580	14.2407	14.8954	16.4873	15.194	12.5531	12.4701	14.4953	13.6801	15.9898	19.6728	18.594	20.7182	18.2624	18.5873	15.0366	16.815	-0.282454	6.49057	0.000666944	0.00760976	2.11863
ENSMUSG00000072872	Rybp	4453	3.03216	2.37718	2.12241	1.45534	3.21688	2.7658	2.9474	2.72491	1.72039	1.94816	1.89076	1.84515	1.92148	1.97661	2.18961	2.29282	0.440843	3.36306	0.000667937	0.00761547	2.1183
ENSMUSG00000023505	Cdca3	2774	0.558938	0.800888	0.405031	0.57803	0.477721	0.540894	0.543313	0.624884	1.11896	1.05848	0.863854	0.763626	1.06681	0.734046	0.809352	0.768727	-0.611586	1.10906	0.00067192	0.00765149	2.11625
ENSMUSG00000029863	Casp2	4528	5.43598	5.62804	6.14499	4.30846	4.09735	3.64506	4.04969	3.91332	5.67368	6.77932	5.70705	6.56369	5.66896	6.0637	5.76585	5.85116	-0.323834	4.59579	0.000672087	0.00765149	2.11625
ENSMUSG00000042032	Mat2b	4602	12.5502	12.9777	14.5913	10.9609	12.7114	11.8869	12.3631	12.1092	13.992	14.8922	15.1711	14.9249	16.2721	15.8433	15.737	15.0948	-0.231978	5.99828	0.000672682	0.00765262	2.11619
ENSMUSG00000068134	Zfp120	5413	2.86439	2.17287	2.34428	1.61689	2.02849	1.8826	1.98382	1.99257	2.31813	2.53959	2.88353	2.90537	2.65036	2.80312	3.29445	2.61439	-0.333435	3.72625	0.000673731	0.00765892	2.11583
ENSMUSG00000030060	Hmces	2353	6.69926	6.72036	6.26367	8.00706	5.60514	5.47334	4.69716	5.45695	4.8837	4.67947	4.84435	5.45609	4.53862	4.88522	5.58866	4.77851	0.354761	3.71958	0.000678734	0.00771012	2.11294
ENSMUSG00000029438	Bcl7a	8572	11.3577	11.2666	10.5398	10.5843	11.1162	10.4513	11.1501	10.3132	13.9912	12.6816	13.5243	13.9584	13.344	11.4405	13.1407	13.0491	-0.224461	6.68448	0.000684414	0.00776844	2.10967
ENSMUSG00000073096	Lrrc61	3004	4.75282	3.93711	3.58619	3.20264	4.34843	4.34964	5.22619	3.67596	5.27635	4.7761	5.54087	5.34212	5.35399	5.66328	5.23169	6.21674	-0.338864	3.85434	0.000684874	0.00776844	2.10967
ENSMUSG00000031631	4933411K20Rik	5146	4.75804	3.26334	3.49337	2.72644	4.73347	4.36146	4.27113	4.19191	4.73564	5.35569	5.37407	5.56338	5.68825	5.08021	5.13574	4.935	-0.343895	4.57213	0.000689151	0.00781122	2.10728
ENSMUSG00000022219	Cideb	1265	23.3902	21.5916	20.2193	24.242	21.4007	21.9926	20.9988	19.7425	17.8549	17.8304	18.329	21.4139	18.0032	20.3027	16.1762	19.4114	0.270048	4.68482	0.000692196	0.00783736	2.10583
ENSMUSG00000026698	Pigc	4088	4.18788	4.50752	4.68849	3.70989	3.24168	3.08921	3.68676	3.34511	5.07272	4.8482	4.62612	5.02473	5.03589	4.65967	4.91144	4.55246	-0.299112	4.15074	0.000695954	0.00787101	2.10397
ENSMUSG00000031596	Slc7a2	9265	1.72231	1.14253	1.49803	1.18983	1.15107	1.45078	1.33526	0.935472	1.60383	1.9447	1.67769	1.89836	1.9373	1.88584	1.63396	1.43677	-0.379442	3.83306	0.000700291	0.00791426	2.10159
ENSMUSG00000039117	Taf4a	6064	6.52005	6.09897	5.50399	6.2029	6.19184	5.15488	6.286	5.03953	4.92268	4.91907	4.98773	5.01756	5.40003	4.52778	5.43725	5.92489	0.243766	5.06804	0.00070109	0.0079175	2.10141
ENSMUSG00000020638	Cmpk2	3193	4.65359	4.35893	4.07768	3.76634	4.46654	3.28941	3.83513	4.00126	3.78507	4.91138	4.92893	6.23213	5.3393	5.0812	5.86624	5.76781	-0.316539	3.89815	0.000706	0.00796712	2.0987
ENSMUSG00000001052	Sec24b	6290	8.99731	8.08218	7.89105	7.89195	9.53092	8.28939	9.7142	8.96161	7.3287	6.93844	7.80483	8.25603	7.71184	7.35174	7.77106	7.77696	0.241054	5.6853	0.000707139	0.00797415	2.09832
ENSMUSG00000020453	Patz1	6074	4.19064	3.3672	3.5581	3.22284	3.37653	2.96432	4.22857	3.47747	4.10997	4.54842	4.04119	4.71339	4.1731	4.18509	4.84745	4.70232	-0.263451	4.59982	0.000708267	0.00798104	2.09794
ENSMUSG00000020303	Stc2	7070	0.740158	1.12756	0.878727	0.746541	0.544468	0.627836	0.666173	0.690139	1.34513	1.19872	0.925224	1.0986	1.06464	1.15205	0.998042	0.913998	-0.483527	2.72658	0.000709708	0.00799099	2.0974
ENSMUSG00000031422	Morf4l2	4675	11.5942	10.4409	10.9705	10.261	9.20586	8.4383	7.73723	8.07492	7.68492	8.47891	8.06281	8.7739	7.63745	7.68553	9.59116	7.98934	0.268347	5.38488	0.000710701	0.00799099	2.0974
ENSMUSG00000055835	Zfp1	1867	4.98284	4.05988	4.00018	5.36776	4.79961	4.25272	5.1799	4.43596	6.22573	7.36305	5.20346	6.60131	5.65115	5.84026	6.0127	6.29929	-0.354053	3.34817	0.000710602	0.00799099	2.0974
ENSMUSG00000027253	Lrp4	8833	3.17425	2.42641	2.2896	1.75479	3.2649	3.60261	3.49075	2.52938	3.67109	3.84543	3.56347	3.58271	4.19519	3.61407	4.18302	4.16264	-0.395918	4.88418	0.000714867	0.00803199	2.09518
ENSMUSG00000028536	2610528J11Rik	1200	49.9065	46.0668	49.6788	44.4291	43.4371	39.1782	37.2077	42.0517	47.6055	59.1692	54.1333	59.537	52.4318	53.7525	49.0189	57.2423	-0.248612	5.87948	0.000719566	0.00807891	2.09265
ENSMUSG00000027102	Hoxd8	2115	70.0105	72.2017	71.9663	61.8512	65.3723	65.2969	58.4926	60.1335	61.3584	57.5506	58.8863	57.6352	58.0675	52.6725	57.8384	61.1977	0.226216	7.03625	0.000722129	0.0081018	2.09142
ENSMUSG00000001998	Ap4e1	7188	2.3458	1.72721	1.74699	1.72882	2.02799	1.75691	2.16665	1.90245	2.48991	2.45093	2.49584	2.20578	2.77454	2.47645	2.16857	2.73294	-0.311906	3.99272	0.000723564	0.008112	2.09087
ENSMUSG00000074282	Zfp94	5581	0.99551	0.737612	0.888168	0.622497	0.633196	0.436878	0.86641	0.724721	1.06501	1.05222	1.07924	1.09266	0.806907	1.15341	1.05743	1.11154	-0.465407	2.35206	0.000725775	0.00813089	2.08986
ENSMUSG00000041153	Osgin2	7238	1.31207	1.22778	1.08661	0.84921	1.12469	0.984677	1.01511	0.81604	1.31391	1.27232	1.70012	1.41898	1.54656	1.36126	1.16985	1.5088	-0.377354	3.17298	0.000739141	0.00827463	2.08225
ENSMUSG00000028889	Yrdc	1976	9.7429	9.02766	8.46212	10.5491	7.69648	5.69499	6.22894	6.98544	7.38631	6.99066	5.44084	5.97729	6.1208	5.35189	6.58999	6.60586	0.397771	3.83987	0.000743076	0.00831266	2.08026
ENSMUSG00000021007	Spata7	4802	1.97767	2.0003	1.95439	1.62783	1.68209	1.19777	1.51698	1.51077	2.42054	2.22348	1.7938	1.77788	2.17035	2.87254	2.53809	2.71828	-0.41285	3.27672	0.000744761	0.00832548	2.07959
ENSMUSG00000024352	Spata24	961	5.44529	4.14768	4.74538	5.42272	4.53093	2.47211	4.44355	3.20671	6.7348	5.97187	6.06547	6.14523	6.4936	7.51861	5.87401	4.97592	-0.489513	2.36992	0.000746155	0.00832901	2.07941
ENSMUSG00000047767	Atg16l2	4186	2.4076	2.88783	2.13147	3.1123	1.86932	1.41883	1.68021	1.59506	1.45148	1.8333	1.42342	1.41079	1.39855	1.63193	1.86955	1.31215	0.517776	2.96924	0.000746142	0.00832901	2.07941
ENSMUSG00000002486	Tchp	3978	3.15062	2.23395	2.22631	2.83836	2.22088	1.79163	2.24165	2.13035	2.70611	2.90213	3.06082	3.32411	3.10509	3.03823	3.22508	3.28134	-0.338745	3.44632	0.000748892	0.00835353	2.07813
ENSMUSG00000038195	Rilp	1576	9.71519	10.8629	11.4905	13.0145	9.44969	8.01314	9.80221	7.61777	13.1163	14.4812	12.8627	13.7261	13.5933	12.1701	12.577	12.0957	-0.338407	4.19199	0.000750392	0.00836422	2.07757
ENSMUSG00000006057	Atp5g1	9257	1.51443	1.85646	2.05621	3.05292	1.75196	1.85049	1.76379	1.80321	1.69796	1.3841	1.47624	1.65037	1.48724	1.46882	1.44135	1.5497	0.422362	4.02668	0.000754625	0.00840534	2.07544
ENSMUSG00000096687	AA474331	3828	1.53578	1.21195	1.51935	0.99483	1.08801	0.996243	1.03351	1.10692	1.48371	1.63867	1.31968	1.35827	2.06714	1.71592	1.79303	2.05946	-0.453325	2.48327	0.000756613	0.0084214	2.07462
ENSMUSG00000022215	Fitm1	967	15.7668	17.9744	15.7881	26.1854	14.2916	13.8355	16.2352	14.3407	24.9281	26.6376	21.5662	22.6361	20.624	23.231	21.4929	23.0546	-0.401682	4.27572	0.000760076	0.00845386	2.07295
ENSMUSG00000051390	Zbtb22	2669	7.72149	7.85879	7.37927	8.58601	7.04579	6.93347	8.61147	6.30224	8.93266	9.85105	9.7549	10.2455	8.41229	9.45041	10.599	8.81287	-0.278737	4.51496	0.000765479	0.00850783	2.07018
ENSMUSG00000025162	Csnk1d	5266	18.304	15.9077	14.019	15.3642	16.4532	14.3177	16.8025	14.5568	12.93	13.1538	13.1721	14.8348	14.99	11.9621	14.7029	15.1426	0.233569	6.28591	0.000766709	0.00851538	2.0698
ENSMUSG00000037818	3110057O12Rik	5417	3.27969	3.59465	3.59922	2.94771	3.29678	3.82012	3.38508	3.41331	4.5353	4.66891	4.10091	4.23041	4.47734	4.78968	3.78937	4.22288	-0.295698	4.40469	0.000770228	0.00854832	2.06812
ENSMUSG00000020495	Smg8	3628	4.43395	3.8543	3.91667	3.27792	4.40063	3.89447	3.77341	3.84003	2.78513	3.01656	2.89196	3.87481	2.80173	3.22271	3.76607	3.82945	0.315872	3.72143	0.000775462	0.00860023	2.06549
ENSMUSG00000000532	Acvr1b	4366	13.2434	10.8506	12.5189	10.0231	12.3145	11.3839	13.7937	9.60222	13.6138	13.4962	14.4336	14.1879	15.1919	14.4129	14.5601	15.2743	-0.246879	5.83316	0.000777825	0.00862024	2.06448
ENSMUSG00000028836	Slc30a2	3685	5.41726	6.47224	6.51051	5.52979	8.23701	7.0068	7.19151	7.02118	10.7711	9.65217	9.49077	9.23234	9.72422	7.7539	6.82377	8.22432	-0.372118	4.85619	0.000791383	0.00875793	2.0576
ENSMUSG00000051359	Ncald	9677	2.80393	3.11286	2.82752	2.63735	2.69974	2.99122	3.75087	3.58258	2.40228	2.26187	2.59009	3.05134	2.7922	2.51826	2.24053	2.19695	0.339844	4.76218	0.000797987	0.00882469	2.0543
ENSMUSG00000019906	Lin7a	5945	1.66264	1.57175	1.58975	0.831622	1.37992	1.48277	1.46828	1.67387	1.89962	2.11028	1.87379	2.31066	2.17511	1.96669	1.65088	2.01087	-0.40453	3.37684	0.00080621	0.00890288	2.05047
ENSMUSG00000040009	Gnaz	3781	1.53778	1.20974	1.34595	1.51963	1.08485	1.00863	1.5114	1.18859	0.716142	0.882467	1.06201	1.01863	0.986867	0.851251	1.01794	1.29889	0.460537	2.15122	0.000805717	0.00890288	2.05047
ENSMUSG00000021661	Ankra2	3721	4.39258	3.93358	4.36939	4.00397	3.76491	3.74673	3.79724	3.76131	5.05833	5.20084	4.56023	5.10629	4.87558	5.31343	4.80972	4.65414	-0.266387	4.06213	0.000810055	0.00893258	2.04902
ENSMUSG00000032548	Slco2a1	4019	8.56778	9.86893	7.84415	8.6942	10.2688	10.7179	11.4846	9.90412	8.33128	6.80771	7.89629	8.88035	8.88408	7.86132	7.61335	8.52163	0.313458	5.1694	0.0008099	0.00893258	2.04902
ENSMUSG00000032561	Acpp	7778	2.01835	1.6802	1.2321	1.31422	2.11755	1.40662	1.13033	1.33718	0.984945	1.25262	0.674469	0.998598	0.934647	0.988066	1.64944	1.40405	0.51295	3.37677	0.000815246	0.00897061	2.04718
ENSMUSG00000029208	Guf1	7620	6.96909	6.79156	7.85812	5.37467	6.08687	5.43959	5.71114	5.85561	6.8469	7.62778	7.99797	7.50578	7.75041	7.89603	8.03941	7.79337	-0.246472	5.73099	0.000820944	0.00902687	2.04446
ENSMUSG00000046719	Nxph3	2097	0.801003	0.529724	0.819446	0.955804	1.11344	0.626078	0.568984	0.520466	1.0078	1.05015	0.833893	1.31627	1.22715	1.19029	1.37654	1.38669	-0.607668	1.09135	0.000823047	0.00904357	2.04366
ENSMUSG00000035342	Lzts2	3018	11.9447	14.8527	13.3366	17.0458	12.3993	12.3462	13.8164	10.7427	10.7445	10.4145	11.0089	11.847	11.1273	10.3381	13.1992	11.4337	0.296766	5.22072	0.000829114	0.00910375	2.04078
ENSMUSG00000004105	Angptl2	6092	6.98851	7.948	7.96309	6.96402	7.67574	7.45048	6.79314	5.98592	7.75119	8.67562	8.00535	8.92477	9.97951	9.20802	11.1931	8.48584	-0.267771	5.62975	0.000831182	0.00911998	2.04001
ENSMUSG00000024059	Clip4	4039	1.77545	1.84429	1.60361	1.45564	1.93736	2.27536	2.28554	1.95512	2.32186	2.7096	2.61372	2.27267	2.62813	2.58578	2.55698	2.9438	-0.388913	3.19466	0.000831833	0.00912065	2.03997
ENSMUSG00000026421	Csrp1	1949	50.3506	48.1104	45.8809	43.912	50.8335	40.5455	39.0835	45.7214	39.7473	36.6701	30.7712	41.7949	37.9927	35.6231	47.7564	44.6602	0.264128	6.37329	0.000840505	0.00920266	2.03609
ENSMUSG00000036304	Zdhhc23	1652	1.40783	1.38439	1.68029	0.808846	0.878577	1.05963	1.63457	1.2436	0.799543	1.00987	0.70568	0.738273	1.12934	0.596416	0.776597	0.860553	0.656959	0.893454	0.000843575	0.0092232	2.03512
ENSMUSG00000072825	Cep170b	6759	13.2955	11.5817	10.5214	12.1779	12.0253	13.0697	15.6646	11.8163	10.1814	9.53739	10.5979	11.5485	11.6027	9.70848	11.3697	11.4918	0.275875	6.3033	0.0008432	0.0092232	2.03512
ENSMUSG00000097357	Gm16793	1608	2.65165	1.70672	2.21949	1.57886	1.72675	1.36078	1.6793	1.59704	1.10892	1.7845	1.44998	1.03791	1.24026	0.816981	1.19677	1.36634	0.581418	1.3744	0.000846229	0.00924568	2.03406
ENSMUSG00000005125	Ndrg1	5894	365.921	441.88	383.115	383.011	428.96	521.859	482.864	426.424	386.841	370.344	405.022	381.78	328.588	312.367	365.128	286.151	0.333517	11.1821	0.000865369	0.00943478	2.02527
ENSMUSG00000038608	Dock10	7247	0.989518	1.04592	1.27678	0.80206	1.25391	0.905813	0.909863	1.07194	0.74727	0.828742	0.643457	1.14263	0.639163	0.688848	0.805488	0.793591	0.445367	2.74943	0.000866754	0.00944322	2.02488
ENSMUSG00000025612	Bach1	5520	5.62944	5.12564	6.68099	4.87766	7.27076	8.17722	7.41743	5.53618	4.6421	4.92029	5.20942	5.39576	5.60587	5.04539	5.55475	4.98695	0.352752	5.00127	0.000870712	0.00947298	2.02351
ENSMUSG00000030871	Ears2	5482	2.16839	1.99057	1.80841	1.57216	1.83029	1.44835	1.86721	1.52246	1.40951	1.31468	1.46497	1.67444	1.51387	1.30604	1.63819	1.35558	0.331233	3.16906	0.000870262	0.00947298	2.02351
ENSMUSG00000015217	Hmgb3	2308	3.72284	3.4257	2.86358	2.08422	2.43341	2.4108	3.31947	2.42006	3.71989	3.64309	3.95666	4.39435	3.2334	3.78516	3.69651	4.4517	-0.396828	2.96824	0.000879411	0.00955417	2.01981
ENSMUSG00000039686	Zer1	9177	4.87152	4.50003	4.58039	4.89232	4.20148	4.02619	4.51636	3.57489	5.07353	4.75567	5.00369	5.61679	5.06144	5.91934	5.82264	5.93597	-0.244706	5.49066	0.000889211	0.00965385	2.0153
ENSMUSG00000039046	Usp6nl	8225	4.13151	4.16289	3.64006	4.0127	4.09701	3.96013	4.89403	5.019	3.58917	3.45628	3.41742	3.77731	3.69967	2.89095	4.17247	3.82611	0.292957	5.02137	0.00089035	0.0096591	2.01506
ENSMUSG00000078350	Smim1	8561	7.27464	8.24325	8.63876	11.1052	8.78645	8.19362	8.08355	8.43666	8.25432	7.54546	7.0432	7.56554	7.12395	6.76725	5.25254	6.71785	0.342937	6.07485	0.000890946	0.0096591	2.01506
ENSMUSG00000031976	Urb2	6143	2.16644	1.67001	1.63534	1.71839	2.12643	1.98455	2.17743	1.83939	1.55887	1.36875	1.65525	1.73461	1.51853	1.48629	1.73342	1.65152	0.323826	3.44766	0.00089227	0.00966667	2.01472
ENSMUSG00000038582	Pptc7	4712	8.58278	7.8212	8.12118	6.74913	10.0576	11.4502	11.4214	9.37401	7.80678	7.40681	7.7246	7.91488	8.64243	6.21724	6.26222	6.74722	0.381949	5.29691	0.000897453	0.00971601	2.01251
ENSMUSG00000025572	Tmc6	4338	4.92944	5.6486	4.67729	5.19023	5.20781	3.94883	4.67582	4.6175	5.25232	6.53784	5.4494	6.17049	5.87277	5.66305	6.40286	7.40341	-0.272809	4.57452	0.000900542	0.009729	2.01193
ENSMUSG00000042423	Fbrs	2639	25.3618	22.6064	21.1623	28.2787	21.832	17.0332	21.4165	19.9001	18.8942	20.71	15.2404	21.0159	15.9188	18.3192	19.0812	20.2748	0.299812	5.75796	0.000899736	0.009729	2.01193
ENSMUSG00000029314	Agpat9	3390	8.00403	9.11718	7.23302	7.86356	7.98582	10.18	7.74322	7.27233	6.23408	6.51573	7.52734	6.94928	6.12971	6.74292	8.30693	6.69071	0.305132	4.68591	0.000904489	0.00976482	2.01034
ENSMUSG00000028229	Rmdn1	2072	8.57436	9.24011	10.0477	7.25502	6.88304	7.93548	8.54681	7.40543	9.78522	11.0791	11.3152	9.29405	10.805	11.0321	10.0617	10.2917	-0.294903	4.28333	0.000919679	0.00992187	2.00341
ENSMUSG00000039062	Anpep	4429	35.1974	45.9127	36.9181	46.3557	51.3786	51.9316	43.9968	52.1117	38.5905	32.334	36.6747	40.5813	41.7173	36.4243	35.7015	39.6997	0.331866	7.53494	0.000922139	0.00994147	2.00255
ENSMUSG00000051391	Ywhag	3929	20.3398	18.3107	16.115	16.2903	19.4502	17.8692	20.2986	18.0887	15.3297	16.5599	15.5115	16.4194	16.3085	14.5113	18.7102	16.0521	0.235433	6.08802	0.000928707	0.0100053	1.99977
ENSMUSG00000008305	Tle1	9275	1.87369	1.74718	1.55342	1.72159	1.66692	1.48966	1.76714	1.61281	1.42409	1.46055	1.30579	1.63332	1.4358	1.30308	1.59762	1.35161	0.274748	3.86826	0.000933048	0.0100451	1.99805
ENSMUSG00000028532	Cachd1	5991	5.90936	5.51887	6.75146	5.91048	7.06781	8.94312	8.67912	6.93342	5.66612	5.41342	6.2809	6.02158	6.14234	4.87898	5.06451	5.57643	0.366682	5.25122	0.000939086	0.010103	1.99555
ENSMUSG00000029231	Pdgfra	6713	6.23616	5.40226	5.53306	3.35397	5.95044	3.25956	3.70445	4.5045	4.58449	7.19709	4.37046	6.33016	6.28672	7.35816	10.7979	8.39392	-0.494397	5.28181	0.000942757	0.0101322	1.9943
ENSMUSG00000074165	Zfp788	4507	4.64426	3.76951	4.31127	3.48358	3.69639	3.1488	3.21862	3.71788	3.94173	4.60477	5.43187	4.67154	4.62482	5.21751	4.52601	4.90347	-0.290542	4.26369	0.000943108	0.0101322	1.9943
ENSMUSG00000001065	Zfp276	5861	3.59339	3.81288	2.96572	4.60527	2.93936	2.53871	2.78578	2.99043	2.52405	2.67566	2.39791	2.63948	2.32703	2.77938	3.13019	2.67916	0.362463	4.12998	0.000952295	0.0102238	1.99039
ENSMUSG00000010048	Ifrd2	1968	12.8683	15.9041	15.0116	17.9588	13.6599	14.2636	14.806	13.9624	18.9603	18.3106	18.5609	18.9507	17.3583	18.4573	19.6222	18.125	-0.269328	5.04186	0.000953688	0.0102245	1.99036
ENSMUSG00000010492	Gm16119	1673	0.888159	1.17172	1.30366	0.798693	0.867548	0.635273	0.975938	0.575622	0.671081	0.598316	0.387123	0.6139	0.422994	0.706716	0.460109	0.656626	0.718355	0.439087	0.000953406	0.0102245	1.99036
ENSMUSG00000040124	Gorab	2504	3.14764	3.07926	3.61603	2.3213	3.251	2.54667	2.6333	2.43574	3.19134	3.51783	3.69868	3.53768	3.98231	3.64627	4.38064	4.6968	-0.361433	3.08714	0.000963942	0.0103267	1.98604
ENSMUSG00000074807	Gm10762	1132	3.82373	3.40569	2.91924	3.48218	1.89537	1.98822	2.49638	2.89245	4.43393	4.3034	4.06216	4.08281	3.80773	4.00379	4.42002	3.76758	-0.474461	2.02243	0.000964554	0.0103267	1.98604
ENSMUSG00000018659	Pnpo	2919	19.8969	23.057	20.2644	27.0539	21.1646	19.5972	19.9	20.8725	18.2357	16.9174	19.037	19.1759	19.5932	18.6097	18.5474	18.3299	0.265803	5.87625	0.000971165	0.0103759	1.98397
ENSMUSG00000024826	Dpf2	7731	6.28407	5.86574	5.13789	6.31724	5.65665	4.73881	5.91345	5.03245	4.71547	4.96326	4.43165	5.1728	4.89304	4.74946	5.43477	5.22407	0.235201	5.35733	0.000970767	0.0103759	1.98397
ENSMUSG00000038570	Fam154b	4881	0.675026	0.535489	0.541623	0.355886	0.646432	0.550766	0.604692	0.512977	0.500628	0.874996	0.822674	0.841675	0.777643	1.14387	0.709677	1.0194	-0.543802	1.81168	0.000970012	0.0103759	1.98397
ENSMUSG00000092335	Gm7221	1421	0.863811	0.689758	0.465106	0.517183	0.66613	0.351968	0.48612	0.496982	0.79009	0.939228	0.865974	0.993807	1.04129	1.01694	0.722273	1.31877	-0.707529	0.27646	0.000975116	0.0104109	1.98251
ENSMUSG00000020721	Helz	14191	3.35516	2.66142	2.82697	2.41518	3.35734	3.13671	3.55785	2.89993	2.42464	2.46877	2.61509	2.84519	2.5251	2.37913	2.77996	2.84598	0.267776	5.3284	0.000978558	0.0104404	1.98128
ENSMUSG00000024087	Cyp1b1	5125	5.63472	9.2309	9.60745	4.99288	5.77485	5.24544	6.32267	7.42853	8.59516	10.5079	7.44332	8.74249	9.66572	10.7019	11.5777	8.03175	-0.421731	5.37464	0.000990291	0.010551	1.9767
ENSMUSG00000086765	Gm11827	1364	0.615727	0.958109	1.35672	1.12657	1.57299	1.28337	1.01287	0.847228	4.0187	3.71821	1.09209	1.97655	2.49976	2.11888	0.799485	1.516	-0.966769	1.25492	0.000991574	0.0105574	1.97644
ENSMUSG00000022521	Crebbp	7476	7.38849	5.82983	4.86227	5.7731	8.01892	6.3388	8.22353	7.10196	5.04416	5.01651	4.63479	5.61541	5.42997	4.68302	7.02733	6.46542	0.344	5.51489	0.00100149	0.0106484	1.97272
ENSMUSG00000045294	Insig1	2692	9.69539	7.76737	10.4833	8.93456	8.0639	9.03404	7.48816	6.2484	6.91825	6.51952	6.7364	6.62893	7.57568	7.24686	6.29078	8.3055	0.318308	4.39305	0.00101017	0.0107332	1.96927
ENSMUSG00000025610	Map3k7cl	1647	34.479	35.3098	37.9214	32.2898	34.4835	38.7181	36.451	48.1411	27.1066	24.8777	36.8461	31.0626	33.5534	31.5066	18.0717	30.9562	0.403554	5.78696	0.00101182	0.0107433	1.96886
ENSMUSG00000045248	Med26	3037	3.44611	3.22735	3.76484	3.25584	2.61811	2.18207	3.03961	2.72701	2.21808	2.30717	1.96195	2.02908	2.45726	2.8982	2.87256	2.27669	0.398635	3.06113	0.00101434	0.0107628	1.96808
ENSMUSG00000000093	Tbx2	3619	16.9231	16.5208	15.1943	18.1473	17.4894	13.6991	14.5065	12.5244	19.8364	20.7812	17.377	19.4754	18.0788	17.2971	24.8328	19.0341	-0.274352	5.99241	0.00101876	0.0108022	1.96649
ENSMUSG00000024660	Incenp	3199	1.67619	1.3277	0.950362	0.918934	0.986319	1.25076	1.31524	0.802764	1.69286	1.68969	1.31596	1.826	1.60884	1.49891	1.94506	1.616	-0.464564	2.20056	0.00102028	0.0108109	1.96614
ENSMUSG00000034593	Myo5a	15232	5.97179	6.82945	6.43038	3.85109	5.84564	7.14577	6.20888	6.30968	4.55255	3.39969	5.86769	4.63985	5.75673	4.67456	3.43223	5.46841	0.415732	6.37029	0.0010228	0.0108228	1.96566
ENSMUSG00000067203	H2-K2	1111	2.50042	1.94088	3.45032	1.98448	1.136	0.956626	1.35657	0.809014	2.31832	3.36364	2.44839	4.3911	3.01111	2.42403	3.17559	3.37348	-0.751432	1.48148	0.00102215	0.0108228	1.96566
ENSMUSG00000035104	Eva1a	2798	14.0152	14.5259	16.1331	20.1769	14.0734	18.4337	17.1022	16.2453	14.7049	16.0987	13.9346	14.7286	12.2781	10.7989	12.3342	11.0163	0.361923	5.38434	0.00103688	0.0109643	1.96002
ENSMUSG00000012483	Rpa3	1132	3.19595	2.65528	3.26954	2.71492	2.56433	1.98822	1.99711	2.55216	3.44213	3.24229	3.71888	3.45905	3.75089	3.77168	4.59002	3.53924	-0.44637	1.88223	0.00104812	0.011068	1.95593
ENSMUSG00000028480	Glipr2	2396	0.728008	1.28177	0.634434	0.892296	0.658438	0.626227	0.445561	0.937829	0.523707	0.222812	0.675769	0.589399	0.483307	0.30156	0.53545	0.404547	0.777957	0.696398	0.00106247	0.0112118	1.95032
ENSMUSG00000039043	2610034B18Rik	2271	8.0506	8.40166	8.06136	7.00174	8.50288	6.60696	8.40623	7.1523	8.69513	8.90349	9.46817	9.582	9.57496	9.28445	10.2251	10.4996	-0.242118	4.30225	0.00106397	0.01122	1.95001
ENSMUSG00000062761	Zfp512	3279	5.51665	3.92576	4.93822	3.91206	4.23392	4.8619	3.92606	3.46557	4.99496	5.37276	4.97742	6.30359	5.27774	5.66909	5.79063	6.14862	-0.304715	4.02992	0.00106476	0.0112207	1.94998
ENSMUSG00000035401	2210018M11Rik	3985	8.62467	8.64135	7.14817	7.008	9.07378	8.61294	8.66721	7.63646	6.0159	7.35142	6.72848	8.34401	6.7643	5.99986	7.61392	7.68625	0.267	4.93202	0.00106871	0.0112469	1.94897
ENSMUSG00000038279	Nop2	2607	10.1106	9.24878	8.77164	10.5072	9.53711	8.24945	8.18998	8.2991	6.89049	8.19113	6.9312	8.74099	7.23043	6.77765	8.95645	8.97289	0.272021	4.47451	0.00106869	0.0112469	1.94897
ENSMUSG00000030386	Zfp606	5354	2.57016	2.94129	2.51824	2.30855	2.42801	1.89166	2.19335	2.43422	2.87408	3.05367	3.25401	2.78153	3.13617	3.06711	3.06717	3.11391	-0.287143	3.87775	0.00107072	0.0112605	1.94844
ENSMUSG00000057572	Zbtb8os	4618	3.0917	2.63183	3.14858	2.80669	2.8833	2.49099	2.7605	2.84998	3.07473	3.67041	3.57628	3.54454	3.25986	3.9542	3.47266	3.94603	-0.278656	3.89433	0.0010722	0.0112683	1.94814
ENSMUSG00000015748	Prpf3	6021	6.80267	6.70686	6.23484	5.6591	5.70154	4.92172	4.88115	4.69166	4.6178	4.92095	4.464	5.14934	4.7975	5.22559	5.03928	5.35546	0.252321	5.00716	0.00107524	0.0112924	1.94722
ENSMUSG00000051224	Tceanc	5282	0.611548	0.779366	0.913419	0.518599	0.919929	0.674658	0.546895	0.729281	0.850222	1.11178	1.04224	1.17882	1.24234	1.09434	0.825822	0.917546	-0.485719	2.24144	0.00107595	0.0112924	1.94722
ENSMUSG00000027242	Wdr76	5807	1.04577	0.697653	0.705644	0.517734	0.83676	0.990475	0.930018	0.751795	0.90983	1.09171	1.04839	1.27122	1.1411	1.19901	1.22616	1.24632	-0.439905	2.53154	0.00108086	0.0113362	1.94553
ENSMUSG00000042063	Zfp386	8852	4.04322	4.0378	4.77842	3.00391	3.20799	3.12874	3.92309	3.36526	4.03625	4.90012	4.78499	4.82954	5.00016	4.64516	4.13056	4.83991	-0.285907	5.206	0.00108323	0.0113457	1.94517
ENSMUSG00000063382	Bcl9l	5295	13.2502	10.6499	9.72338	10.7124	16.0414	12.2911	14.5283	10.6456	11.5995	10.3974	9.66287	10.5833	9.42829	8.28664	10.8062	10.4954	0.319959	5.89532	0.00108282	0.0113457	1.94517
ENSMUSG00000009995	Taz	3381	14.6558	14.1857	15.8729	15.2354	13.1585	10.1331	11.5529	10.6907	15.5876	17.7044	15.2288	16.2708	14.7086	18.2233	16.8668	17.8129	-0.280379	5.65097	0.00108506	0.0113519	1.94493
ENSMUSG00000032249	Anp32a	2833	52.6774	46.9141	53.5404	40.0675	44.6834	40.2077	42.0943	40.9047	52.7079	51.2563	56.7414	56.8043	52.4342	51.6579	57.5805	55.3362	-0.218341	7.13566	0.0010853	0.0113519	1.94493
ENSMUSG00000058392	Rrp1b	7887	1.91674	1.93038	1.81004	2.2194	1.72824	1.93413	1.85519	1.66058	1.49049	1.68374	1.46168	1.5301	1.78636	1.21593	1.82998	1.50755	0.322558	3.78093	0.00109434	0.0114387	1.94162
ENSMUSG00000026020	Nop58	1961	17.9217	15.5277	17.3233	15.5699	14.0948	12.848	13.6099	14.176	11.8883	12.9313	13.7062	13.65	13.7787	11.2546	14.2294	14.1695	0.247332	4.80253	0.00110116	0.0115023	1.93922
ENSMUSG00000049872	Fam26e	1784	0.36213	0.256391	0.370468	0.299599	0.495216	0.210263	0.246404	0.395859	0.629327	0.374059	0.435644	0.50374	1.04578	0.662744	0.934876	0.470883	-0.88086	-0.0213146	0.00110311	0.0115149	1.93874
ENSMUSG00000048376	F2r	3305	23.1636	34.0258	31.456	26.3604	23.7717	21.8483	19.3049	23.4659	19.6428	21.3422	16.3041	19.9273	20.5556	20.5701	27.4056	20.823	0.341717	6.25953	0.00110617	0.011539	1.93783
ENSMUSG00000029782	Tmem209	8415	2.99412	2.16645	2.152	1.77844	2.47469	1.99108	2.26863	1.88445	2.29166	2.3949	2.83999	2.99024	2.8134	2.67737	3.33884	3.17915	-0.297059	4.40525	0.00110855	0.0115482	1.93748
ENSMUSG00000048988	Elfn1	3819	2.85888	2.66916	3.42658	2.29175	2.04896	2.5374	3.99578	2.06775	1.53908	1.29306	2.40815	2.00019	1.83618	2.52834	1.64608	2.55501	0.520652	3.19329	0.00110851	0.0115482	1.93748
ENSMUSG00000054237	Fra10ac1	1388	10.938	10.0274	9.42804	7.65339	8.82011	8.55799	6.877	7.44695	10.3726	11.2983	10.3588	11.6543	10.8459	11.1211	13.2638	10.3354	-0.306349	3.7945	0.00111937	0.0116531	1.93356
ENSMUSG00000000531	Grasp	2005	4.9621	4.9211	5.10932	6.99763	4.94137	4.70836	4.22829	4.70701	5.33608	4.6596	3.19791	4.22603	2.91987	3.17779	3.80722	2.93286	0.474679	3.1763	0.00112679	0.0117224	1.93098
ENSMUSG00000024039	Cbs	3975	25.1102	30.0496	27.4675	37.2291	30.8935	28.3888	31.628	25.7773	22.1138	25.4673	24.114	27.162	26.7368	26.8525	23.3349	25.8804	0.286773	6.77336	0.00112917	0.0117393	1.93036
ENSMUSG00000036461	Elf1	4304	12.7737	9.79235	10.5034	7.66833	13.5916	10.9523	12.329	11.3963	8.50079	8.31051	9.64564	9.8434	8.89369	8.94321	10.7607	10.2244	0.298044	5.46963	0.00113509	0.011785	1.92867
ENSMUSG00000028648	Ndufs5	914	26.4353	30.5983	31.4549	22.2946	19.1247	19.289	17.795	20.0892	29.4806	30.2996	30.5405	31.7443	27.662	31.2616	33.3367	29.4111	-0.335089	4.62344	0.00113707	0.0117896	1.9285
ENSMUSG00000087095	Emx2os	5019	1.19708	1.23682	0.948115	1.02499	1.10644	0.921769	1.02599	0.844246	1.14479	1.46255	1.10975	1.44522	1.25616	1.66209	1.64872	1.55788	-0.390604	2.64469	0.0011368	0.0117896	1.9285
ENSMUSG00000022248	Rad1	7320	1.05908	1.04442	0.884832	0.684536	0.853465	0.90532	0.935105	0.956	1.02853	1.17602	1.24754	1.28031	1.18648	1.22936	1.16551	1.30652	-0.340874	2.97547	0.0011393	0.0118049	1.92794
ENSMUSG00000034709	Ppp1r21	3111	18.5235	19.8907	19.12	17.9536	17.2823	18.7495	18.2681	18.5525	15.6455	14.8866	17.8205	17.621	16.6262	16.5955	14.4542	17.1987	0.234573	5.76969	0.00114233	0.0118265	1.92714
ENSMUSG00000040701	Ap1g2	4349	5.65972	5.49909	4.51349	5.46898	4.10638	3.86697	4.28856	3.7939	6.45389	5.84616	5.55475	6.33201	5.20703	5.33155	6.18017	6.27029	-0.294369	4.52318	0.00114292	0.0118265	1.92714
ENSMUSG00000091387	Gcnt4	5090	1.23116	0.706064	1.0128	0.813804	1.05381	1.22826	1.12271	1.08473	1.47914	1.35038	1.4251	1.27373	1.2892	1.6131	1.37368	1.73927	-0.428316	2.68295	0.00114407	0.0118304	1.927
ENSMUSG00000042686	Jph1	4804	0.806877	0.53047	0.646607	0.598014	1.05087	0.897953	0.875824	0.534563	0.453663	0.500074	0.49882	0.654736	0.589233	0.560595	0.453996	0.484244	0.554732	1.67064	0.00114538	0.0118361	1.92679
ENSMUSG00000063179	Pstk	2181	6.1316	4.7337	5.12126	4.34989	4.39794	3.3538	4.11742	4.62154	5.6625	5.93582	6.53299	6.62217	5.86995	5.45119	5.99999	5.51089	-0.323185	3.53562	0.00115623	0.0119323	1.92328
ENSMUSG00000037669	1110057K04Rik	2806	9.80801	9.43119	8.64419	8.40491	10.1651	9.66962	8.75052	9.19773	6.68425	7.634	8.72468	9.21915	8.66645	7.51425	7.2011	8.35957	0.26471	4.60832	0.00115897	0.0119525	1.92254
ENSMUSG00000044231	Nhlrc1	2292	0.591921	0.570184	0.519043	0.553841	0.468054	0.463705	0.383582	0.58823	0.720356	0.61142	0.932491	0.840195	0.645581	0.659146	1.00754	1.21232	-0.624266	0.737467	0.00116105	0.011966	1.92205
ENSMUSG00000003190	Bcl2l12	1877	2.54699	2.40206	2.64084	2.34923	2.05082	1.59876	2.60961	1.84702	3.79998	3.12862	2.69138	2.73589	2.94762	3.42949	3.41752	2.89188	-0.425392	2.37023	0.00116596	0.0120087	1.92051
ENSMUSG00000055633	Zfp580	1099	2.998	3.27012	3.84882	3.46516	3.84715	2.78744	3.82844	3.44665	4.86754	5.03982	3.77162	5.08154	4.80013	5.25961	5.31153	3.99831	-0.418466	2.21084	0.00116775	0.012019	1.92013
ENSMUSG00000062867	Impdh2	1531	2.10986	1.79256	2.15844	2.70559	2.47308	1.96008	2.13291	1.76123	1.25096	1.48197	1.35369	1.88673	1.68082	1.33001	1.84354	1.81492	0.487444	1.57458	0.00117647	0.0120927	1.91748
ENSMUSG00000091509	Gm17066	1502	3.35493	2.95827	3.43218	3.15816	3.23506	2.45578	3.0939	2.82109	3.91329	5.15375	3.19085	3.97454	4.28319	5.0729	3.9291	4.17317	-0.409044	2.48029	0.0011804	0.012125	1.91632
ENSMUSG00000020280	Pus10	4286	4.08485	3.41503	4.30227	2.93057	4.00478	3.63207	3.9267	3.49017	4.73051	4.26612	4.88085	4.28339	5.31359	4.29115	4.87912	4.85477	-0.281159	4.17971	0.00118129	0.012126	1.91628
ENSMUSG00000038764	Ptpn3	7208	9.40199	7.18882	7.85799	7.15564	9.73536	9.16785	10.568	8.16764	6.01051	6.61026	7.12531	8.19307	7.52402	7.55454	8.16075	7.88023	0.285932	5.85844	0.00119596	0.0122685	1.91121
ENSMUSG00000020062	Slc5a8	5306	31.5106	31.009	34.8892	26.7192	42.3275	55.9554	47.992	48.2658	27.2832	28.4108	33.2983	33.777	34.2643	31.5923	25.1099	30.8362	0.446093	7.55841	0.00119805	0.0122818	1.91074
ENSMUSG00000085214	0610005C13Rik	3317	37.0835	42.3341	37.2599	41.2909	37.3073	31.7209	37.9211	37.7426	46.371	45.6885	45.338	49.6962	43.9105	51.7839	40.4762	48.606	-0.245676	7.12813	0.0012071	0.0123663	1.90776
ENSMUSG00000046352	Gjb2	2404	53.0215	50.9915	58.0912	52.9427	48.4835	50.6076	56.6591	54.7472	41.2902	43.3037	50.5948	49.4515	50.391	47.4606	48.6705	45.5079	0.230992	6.91821	0.00121148	0.012403	1.90647
ENSMUSG00000084983	Gm11789	1885	1.78218	1.38659	1.82321	1.3114	1.37257	1.16082	1.39921	1.36236	1.68171	2.30111	2.47381	2.55401	1.70646	1.95139	1.97375	1.95402	-0.466965	1.78262	0.00123758	0.0126618	1.8975
ENSMUSG00000035121	Neil2	1927	2.615	1.18682	2.29794	2.11492	1.96486	1.2004	1.59683	1.09945	1.85069	2.4241	2.75599	2.6649	3.00468	2.86329	2.8961	2.5821	-0.535313	2.11681	0.00123904	0.0126684	1.89728
ENSMUSG00000024654	Asrgl1	4289	3.97655	3.88493	3.97566	3.70738	3.94313	3.36716	3.96788	3.0686	4.18827	4.02976	4.36402	4.75932	4.87489	4.47193	5.57864	4.83631	-0.259491	4.17283	0.00124129	0.012683	1.89678
ENSMUSG00000090108	Gm15717	344	5.44626	4.74877	4.22678	6.60338	3.48543	6.72436	5.11145	3.35936	3.64768	3.10382	1.69445	4.29183	3.17927	3.24608	3.91594	1.69063	0.732529	0.60364	0.00124279	0.01269	1.89654
ENSMUSG00000027177	Hipk3	8519	15.8344	13.2542	14.7792	10.7757	17.8299	18.4421	18.4804	17.9739	12.9154	12.9485	14.1407	12.8849	13.0344	12.7145	12.2887	14.4956	0.329475	6.96136	0.00125079	0.0127632	1.89404
ENSMUSG00000021253	Tgfb3	3377	1.33914	1.39316	0.782843	0.989202	1.15857	0.703493	0.706639	0.589349	0.528025	0.750909	0.728782	0.627273	0.552464	0.641876	0.417895	0.84195	0.629753	1.49463	0.00125184	0.0127655	1.89396
ENSMUSG00000031778	Cx3cl1	3832	19.2531	21.2297	15.8502	20.7301	18.3122	19.072	21.4352	18.3958	16.1659	13.0608	15.7013	17.1701	16.99	14.9986	20.456	18.1279	0.27591	6.10815	0.00126049	0.0128452	1.89126
ENSMUSG00000057469	E2f6	2414	7.65399	5.57608	5.72209	4.95406	5.96018	5.61992	6.24337	5.37225	4.21314	4.64416	5.17804	5.53095	5.54324	4.95225	4.75654	4.73806	0.301248	3.72356	0.00126739	0.012907	1.88917
ENSMUSG00000015755	Tab2	6375	22.4568	19.1263	19.2313	15.6887	25.1627	25.0269	23.3263	23.344	16.8965	17.3451	18.1039	19.6651	18.6088	16.5063	18.6252	21.0128	0.298217	7.00048	0.00127499	0.0129759	1.88686
ENSMUSG00000008999	Bmp7	4012	11.5134	10.7331	11.4161	15.154	11.9068	11.5313	12.3185	10.9295	10.7327	10.3458	10.3477	9.77583	10.1664	10.1671	10.8404	10.3082	0.262942	5.49062	0.00128746	0.0130941	1.88292
ENSMUSG00000025257	Ribc1	1539	2.05692	2.25028	2.23311	2.08376	1.59914	2.153	2.32585	2.87841	3.26135	3.29541	2.69331	3.5036	3.34417	2.47547	3.29279	3.10712	-0.448991	2.07671	0.00129191	0.0131308	1.88171
ENSMUSG00000031503	Col4a2	6571	23.8418	32.935	23.2844	32.6174	23.4422	21.8543	25.3638	26.8001	22.3726	22.1493	20.1857	23.7968	21.3238	20.4423	26.553	20.5729	0.300879	7.31934	0.00129918	0.0131873	1.87985
ENSMUSG00000032349	Elovl5	3604	26.3865	23.4974	25.4353	20.6142	28.2255	24.3377	23.2791	25.1531	18.6362	22.2379	21.4388	20.3046	21.5635	22.3811	22.9605	24.1876	0.234287	6.38751	0.00130122	0.0131907	1.87973
ENSMUSG00000028329	Xpa	1885	7.33435	8.31954	8.4499	8.2583	6.1933	6.00309	6.92942	7.01614	9.07424	9.48765	9.7578	8.24095	9.04423	10.0009	10.0049	8.98162	-0.300229	3.9807	0.00130303	0.0132004	1.87941
ENSMUSG00000034930	Rtkn	3927	2.61574	2.29624	1.95228	2.92626	2.61932	1.84673	2.2068	1.94549	2.77489	2.83786	2.77073	3.18748	3.21094	3.27841	2.71158	3.43914	-0.344834	3.40113	0.00130525	0.0132055	1.87924
ENSMUSG00000071172	Srsf3	4185	28.6357	28.1826	30.2426	28.2888	23.0555	21.437	19.6271	20.5873	23.2765	23.2167	19.8243	20.1239	20.6605	20.8592	20.248	21.0921	0.286705	6.59753	0.00130451	0.0132055	1.87924
ENSMUSG00000066800	Rnasel	5951	1.92151	1.72389	1.81027	1.11145	1.42094	1.09257	1.24519	1.16513	1.77563	2.07452	1.73042	2.10338	1.87022	1.89848	1.97259	1.80253	-0.362282	3.3248	0.00130715	0.0132161	1.8789
ENSMUSG00000005968	Tuft1	4536	3.95941	3.4573	2.76838	3.01944	3.32496	2.60493	3.25342	2.83074	3.85829	3.61907	4.11211	3.87749	3.4748	4.34427	4.03039	4.34502	-0.279667	4.01877	0.00130951	0.0132312	1.8784
ENSMUSG00000024816	Frmd8	5071	4.48444	4.60017	4.3531	4.53222	3.78305	3.43968	4.14855	3.76015	3.42519	3.11882	3.58887	3.77221	3.50149	3.43258	4.18707	3.72095	0.254884	4.30281	0.00131878	0.0133163	1.87562
ENSMUSG00000066571	4931406P16Rik	8944	2.83148	1.87759	2.00994	1.71807	2.56116	2.13194	2.68913	2.40467	1.68355	1.70113	1.53514	1.93778	1.94928	1.54225	2.3883	2.13135	0.348588	4.21986	0.00132281	0.0133395	1.87486
ENSMUSG00000058396	Gpr182	3952	2.95883	3.12496	2.39147	2.29915	2.84227	1.80341	2.43119	2.20935	2.7072	3.20828	2.62209	3.44344	2.84878	3.68981	4.20396	4.25129	-0.376518	3.54652	0.00132663	0.0133693	1.87389
ENSMUSG00000010175	Prox1	9269	3.00402	1.48747	2.14624	1.38393	2.48497	1.79414	2.30351	1.58615	2.1304	2.05906	2.73205	2.34769	2.97757	3.2173	3.54334	4.0993	-0.464952	4.50688	0.00132827	0.013377	1.87364
ENSMUSG00000026121	Sema4c	4574	1.93501	2.21429	2.4275	2.6438	2.49715	1.88621	1.71616	1.78258	1.63156	1.80909	1.37347	1.54372	1.37837	1.0914	2.46827	1.69531	0.452342	3.12773	0.00133121	0.0133953	1.87305
ENSMUSG00000074811	Hps6	2695	1.63008	2.1094	2.06	1.5866	1.75616	1.39187	1.74762	1.90578	1.86242	2.42662	2.47528	2.21512	2.5065	2.51042	2.76105	2.46969	-0.385938	2.52206	0.00134642	0.0135334	1.86859
ENSMUSG00000030785	Cox6a2	655	2.36717	2.09497	1.51355	1.93802	2.31223	2.76799	1.72574	2.05835	2.62153	2.95455	2.76861	5.09607	3.24123	3.20905	4.0153	2.76237	-0.608053	0.930022	0.00135868	0.0136389	1.86522
ENSMUSG00000034271	Jdp2	1875	5.47841	5.08804	5.49881	6.1644	4.61085	4.1012	3.95208	5.10185	3.98015	3.13196	4.31771	4.72445	3.73992	3.74844	4.48173	3.92888	0.370826	3.10131	0.00135796	0.0136389	1.86522
ENSMUSG00000034412	Tbc1d10a	2922	10.9663	11.9415	10.6307	17.3086	10.7334	10.7407	10.6168	9.49174	9.19891	10.003	9.68604	10.6326	9.20308	9.03679	8.21045	9.73055	0.342606	4.95163	0.00135984	0.0136417	1.86513
ENSMUSG00000010529	Gm266	1212	1.11938	0.593047	0.654371	0.992238	0.885132	0.567411	0.569948	0.847539	1.25328	0.991071	1.12218	1.21814	1.43317	1.2465	1.48194	1.38623	-0.648681	0.449066	0.00137173	0.013752	1.86163
ENSMUSG00000028458	Tesk1	4737	4.35057	4.19343	3.15319	4.20299	4.74251	3.68221	4.86528	4.05238	3.2345	3.70499	3.77356	3.71296	3.47675	2.55142	3.575	3.6832	0.316477	4.18658	0.00137366	0.0137625	1.8613
ENSMUSG00000063652	Slc22a21	4427	0.963149	0.738006	0.92561	0.799857	0.88378	0.564882	0.510667	0.507576	0.910002	1.46217	0.99482	1.31949	0.668476	0.919921	1.24613	1.48887	-0.563413	2.08009	0.00138226	0.0138396	1.85888
ENSMUSG00000018900	Slc22a5	3492	49.8775	48.895	44.8748	39.1834	50.744	56.1627	52.8171	51.7543	58.7421	59.4512	66.2495	60.4409	64.6835	60.0987	62.4385	58.2169	-0.25899	7.59414	0.00138387	0.0138468	1.85865
ENSMUSG00000031980	Agt	1886	39.5297	52.3506	43.2784	58.6985	44.4343	49.1263	45.983	44.6957	44.4017	34.7814	40.4872	37.2008	40.5922	43.9179	38.1956	39.4022	0.301338	6.3702	0.00138761	0.0138752	1.85776
ENSMUSG00000064493	Snora28	126	5.64003	8.81612	8.39257	8.4839	9.51579	7.93884	7.47594	7.13345	4.7173	5.2962	3.08408	6.62287	7.14817	3.12787	2.03641	5.6414	0.795794	-0.108962	0.00138961	0.0138862	1.85742
ENSMUSG00000007476	Lrrc8a	4387	4.88911	5.40677	4.8209	5.40638	4.93388	4.4035	4.69517	5.47326	4.93774	4.91326	3.30693	4.56521	4.04742	4.04263	3.96257	3.63826	0.312745	4.3458	0.00139422	0.0139142	1.85654
ENSMUSG00000022358	Fbxo32	6927	0.830049	0.584852	1.00182	0.636568	0.983876	0.658848	0.897501	0.583899	0.791325	1.06933	1.04717	1.10275	1.04947	0.995663	1.51871	1.17541	-0.448668	2.71433	0.00139404	0.0139142	1.85654
ENSMUSG00000031622	Sin3b	4278	12.0207	10.9058	9.82567	12.978	10.665	9.14831	9.71767	8.8843	8.95384	9.43734	8.82618	9.33304	8.39133	9.22788	9.74649	9.56154	0.246342	5.40289	0.00139638	0.0139268	1.85615
ENSMUSG00000067995	Gtf2f2	1459	8.05889	7.74801	8.42565	7.18936	6.53106	4.97061	6.97276	6.99655	8.28357	9.23913	9.98786	8.97529	9.12751	8.50893	9.36483	9.25669	-0.306297	3.57488	0.00140013	0.0139552	1.85526
ENSMUSG00000026976	Pax8	6284	18.1866	11.5941	12.0214	11.7801	17.6942	9.16286	11.902	14.2828	17.4354	16.8954	15.8822	17.6617	14.343	15.8778	19.5585	23.24	-0.353997	6.59703	0.00141756	0.0141199	1.85017
ENSMUSG00000046223	Plaur	1389	5.81389	4.65728	3.7114	5.29098	7.17822	3.64578	2.4866	4.11368	2.09205	3.02673	1.67859	2.40311	1.76002	2.60093	5.35712	4.41963	0.716777	2.42045	0.00141883	0.0141234	1.85006
ENSMUSG00000022468	Endou	2707	1.3126	1.11037	1.09868	1.13531	1.1889	0.554282	0.672751	1.04353	1.61019	1.25724	1.38767	1.56505	1.40217	1.60149	1.46919	1.45615	-0.487933	1.79799	0.00142544	0.0141801	1.84832
ENSMUSG00000022500	Litaf	2863	22.9036	18.0304	16.4594	19.1588	20.7631	14.8271	17.7229	17.1547	13.4714	13.8219	10.8584	14.4839	10.7634	11.7238	22.5175	19.5462	0.383392	5.56455	0.00142645	0.0141809	1.8483
ENSMUSG00000056468	5730596B20Rik	3353	0.92484	0.701566	1.04469	0.757174	0.696354	0.57801	1.21738	0.899926	1.02422	1.43296	1.27484	1.28267	1.65007	0.99909	1.01395	1.54178	-0.531115	1.88394	0.00142942	0.0142013	1.84767
ENSMUSG00000041229	Phf8	9444	3.24935	2.84371	2.60335	2.42652	3.635	3.05177	3.18511	2.99116	2.14686	2.54379	2.22195	2.7256	2.55454	2.5178	2.88675	2.97645	0.277143	4.72554	0.00143323	0.0142301	1.84679
ENSMUSG00000091264	Smim13	4462	3.43145	2.73849	3.62896	2.21604	3.56396	3.55887	3.6733	3.06473	2.72339	2.78175	2.68527	2.53196	2.76827	2.56146	2.64523	2.49094	0.340354	3.73231	0.00144444	0.0143321	1.84369
ENSMUSG00000090213	Tmem189	4212	39.4495	45.4702	47.7328	48.7122	40.4517	43.8756	42.7747	44.7822	39.4341	35.9802	40.9322	37.3532	41.3463	40.219	27.1238	34.2889	0.303988	7.42735	0.00144551	0.0143335	1.84365
ENSMUSG00000037426	Depdc5	11758	1.7912	1.72833	1.8212	1.45463	1.82477	2.07898	2.28589	1.6599	1.46598	1.37914	1.61391	1.64326	1.60861	1.58655	1.43482	1.62126	0.300496	4.32419	0.00146525	0.01452	1.83803
ENSMUSG00000090115	Usp49	8574	1.06995	0.937391	0.909587	1.12208	1.01568	0.605204	0.761719	0.88357	0.932017	1.15968	1.12551	1.03316	1.22304	1.37898	1.57113	1.77866	-0.429407	3.2426	0.00147507	0.0146079	1.83541
ENSMUSG00000030942	Thumpd1	2649	10.4625	9.62015	10.4788	8.04553	9.19533	8.02425	10.3833	8.65224	10.2217	11.0842	11.6378	11.7041	10.8315	10.4888	13.1975	12.1238	-0.234743	4.78432	0.00147813	0.0146289	1.83479
ENSMUSG00000095990	Zfp97	2680	0.819602	0.609543	0.764491	0.274223	0.635756	0.279933	0.562369	0.574935	0.83785	0.771902	1.08748	0.670651	0.720151	0.759793	1.5558	1.2297	-0.706379	1.10733	0.00148185	0.0146469	1.83426
ENSMUSG00000054520	Sh3bp2	3958	2.00765	1.98109	1.53624	1.73863	1.46681	1.84807	2.95109	2.35198	1.50172	1.43311	1.7345	1.65424	1.49537	1.22807	1.34517	1.56733	0.465333	2.81678	0.00148709	0.0146705	1.83355
ENSMUSG00000041777	Cir1	3150	1.76379	1.86694	2.16109	1.56952	1.46243	1.54807	1.47525	1.24326	2.20141	2.0973	2.57007	1.79327	2.30784	1.83502	2.70842	2.4617	-0.40765	2.6383	0.00150447	0.0148183	1.8292
ENSMUSG00000048100	Taf13	2839	4.46015	3.22227	3.16606	3.78884	3.33417	3.105	2.52165	2.87197	2.16341	2.79716	2.96567	2.84891	2.80992	2.66073	2.50803	2.45823	0.367305	3.1035	0.00150494	0.0148183	1.8292
ENSMUSG00000021171	Esyt2	5517	12.7053	11.0267	11.6322	9.68797	11.7242	11.6379	11.8152	12.4283	10.0913	10.0878	10.1897	10.3436	10.7747	9.5486	11.1504	10.401	0.219842	5.92272	0.00151801	0.0149374	1.82572
ENSMUSG00000032803	Cdv3	7472	4.19338	4.35504	4.5376	3.73754	4.25653	4.40942	4.42073	3.84931	3.63268	3.42949	3.21575	3.78857	3.83143	3.61304	4.0006	4.28953	0.2347	4.89979	0.00152453	0.014992	1.82414
ENSMUSG00000025925	Terf1	1622	7.488	5.59968	6.03054	3.87189	5.09662	5.08781	3.5619	4.19563	5.78175	6.99412	6.38873	7.20268	6.42542	6.35795	7.9887	8.24678	-0.388247	3.2989	0.00154902	0.0152097	1.81788
ENSMUSG00000030291	Med21	2170	11.194	12.7675	14.2538	11.053	10.9343	11.1784	10.7364	11.716	10.165	10.7632	10.5953	9.79133	9.42768	10.4733	10.8488	8.9336	0.263898	4.57876	0.00154961	0.0152097	1.81788
ENSMUSG00000062683	Atp5g2	437	0.739176	1.19621	1.66363	1.07019	0.866426	1.00144	1.14962	0.44074	2.41802	2.29058	1.77846	1.61579	2.35546	0.901858	1.61468	2.80955	-0.896546	-0.358128	0.00154962	0.0152097	1.81788
ENSMUSG00000022829	Stxbp5l	8920	0.760472	0.520107	0.800211	0.674099	0.799421	1.15645	0.915216	0.81331	0.466442	0.6359	0.559076	0.611684	0.764501	0.581742	0.445864	0.651992	0.509651	2.67516	0.00155437	0.0152154	1.81772
ENSMUSG00000036764	Dnajc12	2735	33.2114	29.1714	31.2213	30.9503	26.3955	23.933	27.9204	24.0607	32.019	33.9883	36.2546	37.0594	34.9306	33.407	36.4007	31.0694	-0.229564	6.42185	0.00155512	0.0152154	1.81772
ENSMUSG00000036941	Elac1	4967	3.48578	3.0389	3.61927	2.83814	3.41759	2.83202	2.76882	2.57218	3.64316	4.21862	3.58578	3.3601	3.75613	3.94085	4.0681	4.03304	-0.267621	4.10579	0.0015539	0.0152154	1.81772
ENSMUSG00000045954	Sdpr	3052	15.7276	14.5587	13.7294	10.4638	15.9829	15.4657	13.3538	13.2525	14.2601	16.0052	18.9077	18.6137	18.0016	16.5074	19.0633	18.7168	-0.261807	5.59085	0.00155261	0.0152154	1.81772
ENSMUSG00000054252	Fgfr3	6383	8.74476	10.1654	10.0644	11.7753	9.67876	8.5604	9.65137	9.07244	12.2917	12.1274	13.0485	11.565	11.6109	12.1224	10.3411	13.9201	-0.267211	6.12585	0.00155273	0.0152154	1.81772
ENSMUSG00000022957	Itsn1	15156	2.51493	2.2764	2.12805	1.84704	2.21091	2.01299	2.34104	1.94433	1.80836	1.76561	1.80759	2.17697	1.8592	1.69891	2.16701	1.99965	0.228655	4.95237	0.00155762	0.0152302	1.81729
ENSMUSG00000059479	B3gnt8	1473	0.526305	0.754129	0.403818	0.997851	0.813978	0.127329	0.596857	0.348682	1.34506	1.40441	0.703497	1.17662	1.26658	1.2486	1.48065	0.394825	-0.932931	0.458814	0.00156195	0.0152629	1.81636
ENSMUSG00000029090	Gpr125	4456	15.4696	13.359	14.2091	12.1297	15.323	16.5415	16.4323	13.7162	12.3755	11.0971	13.488	13.4979	13.5713	12.2349	12.5962	13.4286	0.250867	5.94018	0.00157361	0.0153671	1.81341
ENSMUSG00000089669	Tnfsf13	2043	0.569198	0.735629	0.744055	0.686747	0.833983	0.887436	0.706976	0.942747	1.00211	0.751267	1.36315	1.2568	1.543	1.02884	1.25594	1.26519	-0.57236	1.08222	0.0015772	0.0153923	1.8127
ENSMUSG00000020182	Ddc	4853	26.2383	28.208	27.8502	21.5452	26.7087	30.7503	30.5643	30.5064	21.4062	21.6023	27.9588	26.8774	25.2933	22.9959	19.9195	21.6642	0.299912	6.96632	0.00158168	0.0154264	1.81174
ENSMUSG00000086416	Gm14002	2836	0.751738	0.875541	0.745743	0.494719	0.801047	0.48498	0.620007	0.679137	1.09449	1.05887	1.18752	0.792201	1.29302	1.25071	0.56547	1.23042	-0.589784	1.37402	0.00158351	0.0154345	1.81151
ENSMUSG00000031767	Nudt7	1573	10.7605	9.42967	10.7141	10.2786	9.30724	9.10153	9.90074	8.93836	11.8817	10.6907	13.0108	11.5486	11.7788	13.6966	13.0496	11.6258	-0.25985	4.11957	0.00158866	0.0154749	1.81037
ENSMUSG00000001098	Kctd10	5442	3.87006	3.92635	3.29122	2.92189	4.36005	3.17072	3.39261	2.85495	2.59703	2.84488	2.39212	2.78373	2.54166	2.4985	4.03128	3.27729	0.327456	4.11894	0.0016045	0.0156193	1.80634
ENSMUSG00000039087	Rreb1	13814	4.95263	3.96864	3.81794	4.46404	4.67781	5.05071	6.65983	5.02863	3.33701	3.7535	3.79761	4.27506	4.32647	3.49967	5.03832	4.03698	0.329431	5.9386	0.00160708	0.0156347	1.80591
ENSMUSG00000031077	Fadd	3901	2.50069	2.86431	3.13431	2.34634	3.46178	2.98088	2.96201	2.63321	3.23355	3.60945	3.85174	3.70237	4.04043	3.63702	3.63406	3.62771	-0.304191	3.68368	0.00161167	0.0156694	1.80495
ENSMUSG00000044734	Serpinb1a	3064	5.50314	5.35284	5.00432	4.14296	4.20149	4.16245	4.65245	4.31639	5.3239	5.46663	6.5738	6.28501	5.56409	4.995	7.34842	5.58884	-0.285468	4.02275	0.00161484	0.0156904	1.80437
ENSMUSG00000021039	Snw1	2217	19.9028	16.9473	18.3041	12.3857	16.6514	14.3536	16.4005	14.9716	17.933	17.9096	21.9099	19.6597	20.574	17.1546	22.7711	22.9681	-0.258742	5.33143	0.00162186	0.0157487	1.80276
ENSMUSG00000085558	4930412C18Rik	6096	1.36711	0.85752	1.35522	0.679505	1.10765	1.01531	1.07135	0.863597	1.23504	1.30268	1.62552	1.52685	1.30862	1.63782	1.1996	1.66425	-0.419958	2.93643	0.00163291	0.015846	1.80008
ENSMUSG00000051166	Eml5	10092	4.2826	3.74887	3.87695	3.10486	3.37659	2.97972	3.12371	2.78001	3.87406	4.3245	3.90828	3.88631	4.27743	4.2892	4.20781	4.45013	-0.238178	5.254	0.00163906	0.0158956	1.79872
ENSMUSG00000021752	Kctd6	3249	9.10699	7.92402	7.95376	6.78594	6.62318	6.38845	7.2868	7.15321	9.6553	8.79081	10.3458	8.19921	8.96986	9.01682	9.0623	8.79098	-0.251381	4.74951	0.00164295	0.0159187	1.79809
ENSMUSG00000022721	Trmt2a	4306	5.88127	6.99562	6.92226	7.9906	6.16978	4.9945	5.7606	5.05438	5.12265	5.5171	5.2342	5.36663	5.19927	5.01869	5.75028	5.05732	0.286762	4.63985	0.00164349	0.0159187	1.79809
ENSMUSG00000086417	Gm12996	634	0.509495	0.515324	0.625472	1.26456	0.796274	0.493047	0.396201	0.810108	1.25001	1.36832	0.817233	0.708732	1.1162	2.07209	1.31532	2.54809	-0.983006	-0.3501	0.0016473	0.0159455	1.79736
ENSMUSG00000095440	Fignl2	4205	3.18027	3.3565	2.75054	3.25712	2.83634	1.93279	2.97188	2.50392	3.51807	3.60242	3.0034	3.51104	3.80952	3.85833	3.95102	4.10308	-0.316285	3.78536	0.00164874	0.0159495	1.79725
ENSMUSG00000004880	Lbr	3537	5.49782	5.54224	4.93304	3.96671	4.94204	5.28498	5.61044	4.32	5.47085	6.4336	5.95105	6.04342	6.20235	6.55553	7.03675	6.1934	-0.262451	4.32073	0.00165099	0.0159612	1.79693
ENSMUSG00000020346	Mgat1	4814	14.9365	14.5916	13.6604	13.0596	12.6236	11.5712	14.4015	12.2427	15.2965	13.9037	16.3327	16.2011	16.05	16.0597	19.7344	15.9871	-0.223151	6.15272	0.00165664	0.0160059	1.79572
ENSMUSG00000022557	Bop1	2460	8.3775	6.56087	5.88376	8.44639	7.92657	7.49712	7.32642	6.4723	5.53037	6.29344	5.31816	5.34924	6.77332	5.68739	7.22305	6.88226	0.308732	4.06117	0.00166972	0.016102	1.79312
ENSMUSG00000019943	Atp2b1	7109	12.8136	12.9142	13.2016	10.1781	13.6258	13.9829	14.6107	13.6548	10.0517	10.5134	11.6066	12.7226	12.4432	10.986	12.1725	11.1896	0.251866	6.45475	0.00167707	0.0161528	1.79175
ENSMUSG00000020184	Mdm2	5734	10.2753	8.69493	9.86647	8.26104	8.96937	9.33305	9.76904	8.61015	7.53255	8.34443	8.30185	7.76918	8.13425	8.15625	8.98325	8.89169	0.211161	5.65302	0.00167931	0.0161545	1.79171
ENSMUSG00000029063	Nadk	3732	35.4698	36.3309	33.1166	37.0753	37.4198	40.121	37.423	39.1537	31.0922	30.827	34.0489	33.8499	35.3214	32.4378	31.8844	32.5349	0.233746	7.0312	0.00167934	0.0161545	1.79171
ENSMUSG00000047238	Mageh1	1397	3.56085	3.50804	3.35898	2.48687	3.52338	3.40114	3.23654	3.12503	3.78195	4.25137	3.94065	5.74364	4.00645	4.79592	4.82135	4.16304	-0.384013	2.46061	0.0016875	0.0162128	1.79014
ENSMUSG00000055413	H2-Q5	1585	1.99722	0.70084	0.959057	1.18025	0.915715	0.591656	0.911262	0.364549	1.45835	1.22097	1.30757	1.94395	1.54238	1.2847	2.30686	1.8754	-0.719797	1.10626	0.00168733	0.0162128	1.79014
ENSMUSG00000038047	Haus6	6442	1.58451	1.2882	1.4671	1.09934	1.62611	1.16458	1.20878	1.53477	1.50702	1.70922	1.55832	1.9331	1.82754	1.72319	1.89195	2.05635	-0.319732	3.35564	0.00169349	0.0162602	1.78887
ENSMUSG00000029338	Antxr2	5410	2.47191	2.13784	2.29671	2.00062	2.43787	2.20721	2.41441	2.45649	1.8067	1.78857	2.04712	1.96963	1.91455	2.02762	2.12242	2.10223	0.277153	3.55012	0.00169895	0.0163025	1.78775
ENSMUSG00000004317	Clcn5	11787	10.2987	9.80118	10.0929	8.01479	12.1851	13.7745	12.9783	11.667	8.26439	8.10161	10.1542	9.68282	10.5831	8.48163	9.84489	8.57977	0.328736	6.91148	0.00170002	0.0163027	1.78774
ENSMUSG00000004043	Stat5a	5012	3.24824	3.20718	3.38897	3.43918	3.8024	2.74422	3.62103	3.03584	4.8359	3.88783	4.3806	4.31611	4.45406	3.94479	3.71161	3.80343	-0.282372	4.23704	0.00171967	0.0164809	1.78302
ENSMUSG00000039710	Slc7a12	2003	125.531	123.835	155.775	70.4798	144.482	219.985	204.947	180.808	86.4517	60.9351	152.295	101.206	138.816	110.58	69.5272	111.205	0.621852	8.02283	0.00172656	0.0165367	1.78155
ENSMUSG00000036602	Alx1	4160	1.00944	0.549761	0.508396	0.449687	0.652284	0.240455	0.362295	0.401257	0.698524	0.850193	0.326942	0.663512	0.943352	1.01054	1.61909	1.64656	-0.849148	1.67944	0.00173073	0.0165663	1.78077
ENSMUSG00000047412	Zbtb44	8851	8.88295	8.77048	10.4241	6.89167	10.0029	8.53968	8.3721	8.69699	7.0064	7.59228	7.64661	7.55699	8.54776	8.09656	7.36338	7.81919	0.246533	6.19735	0.0017322	0.0165701	1.78067
ENSMUSG00000033948	Zswim5	5568	3.34158	2.7461	2.67072	2.5558	3.85338	3.24494	3.5414	3.40146	2.49082	2.49287	2.39615	2.82449	2.84232	2.13524	2.75343	3.15671	0.322354	4.0292	0.0017416	0.0166395	1.77886
ENSMUSG00000072949	Acot1	1556	16.6077	20.2412	17.16	15.6722	20.5618	20.893	21.0672	23.2708	26.3999	25.4749	25.9729	19.8018	24.6419	28.9167	35.5776	21.3046	-0.362037	5.14944	0.00174118	0.0166395	1.77886
ENSMUSG00000078202	Nrarp	2572	5.19946	4.03948	4.41981	3.71459	5.10334	4.20516	3.29616	3.22004	2.9529	4.20319	2.34184	3.04482	4.00208	2.9114	3.69119	2.4873	0.420211	3.26192	0.00174455	0.0166573	1.77839
ENSMUSG00000029629	Phf14	4460	8.18413	7.72103	7.80947	5.30291	6.6076	6.47611	6.96972	6.17539	7.7148	8.67817	8.56766	9.06732	8.68358	8.14439	7.92488	8.7367	-0.240933	5.09849	0.00175424	0.0167309	1.77648
ENSMUSG00000045216	Hs6st1	3717	48.6137	43.7202	45.4657	44.2169	44.0731	55.3196	58.7431	41.5571	42.0027	37.217	45.3203	43.2602	39.8601	38.0646	42.8164	41.5151	0.265822	7.37519	0.00176513	0.0168226	1.77411
ENSMUSG00000020612	Prkar1a	4308	57.8406	58.0625	59.019	52.5273	55.0482	56.0024	53.1624	50.8035	49.7157	50.1885	49.5515	50.8848	48.9221	46.8549	53.7238	52.1247	0.191545	7.83154	0.00176792	0.0168388	1.77369
ENSMUSG00000020707	Rnf135	2166	2.77385	2.89609	2.62413	2.37508	2.3016	1.70295	2.46437	2.01555	2.5612	3.60464	2.8705	2.96357	3.20776	3.51777	3.64269	3.31153	-0.374358	2.62662	0.0017708	0.0168558	1.77325
ENSMUSG00000039081	Zfp503	4210	35.4631	34.5651	31.5701	33.1514	30.0235	42.8273	41.1691	31.3991	29.0366	27.0416	31.4444	29.5034	30.0274	33.5916	28.5385	30.6675	0.280438	7.10373	0.00178627	0.016991	1.76978
ENSMUSG00000047414	Flrt2	7718	1.33092	1.39694	1.43007	0.796396	1.30003	1.23125	0.903157	1.16457	0.710224	1.06349	0.746845	1.04795	0.941913	0.800002	1.19683	0.929358	0.414161	3.0576	0.00178719	0.016991	1.76978
ENSMUSG00000025185	Loxl4	4494	2.947	1.52671	1.27948	1.05553	3.29987	2.07282	1.90043	1.67146	0.587826	0.638514	1.00881	1.51407	0.987764	1.02314	2.05544	1.91242	0.753855	2.86385	0.00179315	0.0170372	1.7686
ENSMUSG00000020669	Sh3yl1	3080	14.7876	12.1351	14.2483	11.1279	13.0307	11.1031	11.6217	10.2763	13.9375	13.6714	15.14	14.7764	14.4959	16.1014	14.683	15.8192	-0.222999	5.38481	0.00184809	0.0175483	1.75576
ENSMUSG00000039096	Rsad1	4326	3.18092	2.71885	2.99444	2.9498	2.9904	2.51461	2.70005	2.84942	2.83954	3.20857	3.29368	3.62057	3.83681	3.40118	4.61158	4.541	-0.302797	3.82849	0.00185385	0.0175922	1.75468
ENSMUSG00000053293	Pom121	5568	5.9638	4.84674	4.08324	4.35565	6.47141	5.59162	7.11664	5.40774	4.57836	4.07488	4.07112	4.4039	4.96828	3.66884	5.16125	5.21089	0.33467	4.80822	0.00185675	0.0176089	1.75427
ENSMUSG00000039568	Ubald1	3152	18.1596	16.7711	15.097	22.2561	16.9774	14.5982	16.0182	17.4964	13.3048	15.3492	11.2189	17.1882	13.8178	12.1701	17.4003	15.7654	0.299519	5.64832	0.0018662	0.0176877	1.75233
ENSMUSG00000047824	Pygo2	3819	7.59549	6.87821	6.80125	7.38259	6.46084	5.00932	6.75829	5.39632	4.79018	5.32948	5.17244	5.6644	5.54222	4.2311	7.02105	6.51442	0.292057	4.53261	0.0018813	0.0178199	1.7491
ENSMUSG00000018378	Cuedc1	4998	7.04465	6.05319	6.22831	6.41639	5.82058	4.56566	5.79228	4.5601	6.75222	8.03776	6.20704	7.28216	5.8052	6.96543	8.83015	8.94694	-0.289759	5.03892	0.00188314	0.0178264	1.74894
ENSMUSG00000086549	Gm13648	1534	6.0224	4.8986	5.55789	5.3135	3.86691	3.66796	3.76623	3.97595	3.09977	4.56771	2.15323	4.68669	3.14538	3.33993	3.51261	3.24362	0.465359	2.66448	0.00189685	0.0179452	1.74605
ENSMUSG00000047909	Ankrd16	5870	7.66002	7.32465	8.15166	7.2843	5.88046	4.19629	5.32766	4.79047	7.78556	8.35573	7.94401	7.7204	7.04709	8.82891	8.26151	9.44526	-0.325672	5.40926	0.00190278	0.0179902	1.74496
ENSMUSG00000050079	Rspry1	6862	5.59236	5.85631	5.70186	4.42029	6.1431	6.25912	6.38778	5.49199	4.49457	4.83327	5.56861	4.81759	5.47519	4.78616	4.60863	5.06636	0.263241	5.20563	0.00192005	0.0181313	1.74157
ENSMUSG00000056648	Hoxb8	2292	38.0802	33.0992	29.2683	35.9122	29.4048	23.0216	29.0152	26.4703	37.9196	34.9674	36.7627	39.6012	35.8999	31.4097	46.7108	41.5009	-0.269045	6.29371	0.00192167	0.0181355	1.74147
ENSMUSG00000027959	Sass6	4224	0.504718	0.696126	0.578927	0.347972	0.68722	0.59203	0.564943	0.653562	0.71921	0.695126	0.674643	0.851016	0.852906	0.94858	1.18453	0.902595	-0.503383	1.65397	0.00192583	0.0181637	1.7408
ENSMUSG00000032921	Odf4	1500	0.430693	0.348496	0.793098	0.623566	0.378628	0.625183	0.544248	0.727612	1.27682	0.489369	1.46802	0.898672	0.986447	1.09476	0.769763	0.947755	-0.76834	0.368754	0.00192878	0.0181804	1.7404
ENSMUSG00000051517	Arhgef39	2837	2.29996	2.71783	2.67907	2.30788	1.91294	1.43239	1.83723	1.47094	1.83903	3.12844	2.69382	2.44364	3.15205	3.82026	3.23335	3.64439	-0.477104	2.86667	0.00193054	0.018186	1.74026
ENSMUSG00000068551	Zfp467	4203	10.9902	9.07931	9.01033	10.8251	8.48303	7.37785	10.1899	8.89008	10.4649	11.0188	10.6633	11.9432	11.4799	12.0025	11.4619	12.5303	-0.239657	5.45117	0.00193428	0.0182074	1.73975
ENSMUSG00000083614	Gm12795	537	2.88733	1.58186	2.33843	2.61271	0.822594	1.04779	1.75413	1.31511	1.22984	0.74561	1.8091	0.239072	0.359405	0.978552	1.19454	0.722008	1.0076	-0.227251	0.00193518	0.0182074	1.73975
ENSMUSG00000022022	Mtrf1	1851	5.47964	4.23618	4.67746	2.70708	4.09107	4.42458	3.52835	4.54367	6.06547	4.61465	5.94823	5.99947	5.83902	5.07455	5.2676	6.35374	-0.372499	3.20627	0.00193848	0.0182273	1.73928
ENSMUSG00000025196	Cpn1	3679	34.137	38.1508	35.3183	47.1434	35.0944	34.7513	37.2281	35.8437	32.6531	32.6859	29.5926	34.5294	32.9624	33.5122	33.076	31.0715	0.250771	7.00926	0.00194069	0.0182371	1.73905
ENSMUSG00000008384	Sertad1	1341	6.4074	7.84506	7.73778	13.9002	7.7175	5.6411	5.71315	4.78755	5.81133	5.7725	3.91202	5.31334	5.46907	5.77991	4.83135	5.58977	0.543406	3.12446	0.00194253	0.0182433	1.7389
ENSMUSG00000054715	Zscan22	3568	4.96118	5.40252	3.96401	4.38164	4.49232	3.45183	4.59368	4.28247	3.12812	3.98373	3.37624	4.58763	3.44386	3.25849	3.77546	4.31039	0.302335	3.87853	0.0019444	0.0182497	1.73875
ENSMUSG00000069539	Scyl2	11527	6.45647	6.38295	6.01457	5.76124	7.75191	7.88055	7.40369	7.52456	6.01009	5.74868	6.2198	5.72467	6.10016	5.74967	5.82648	6.28426	0.268489	6.21983	0.00194558	0.0182497	1.73875
ENSMUSG00000085175	Gm11423	987	2.81456	2.84676	3.14721	2.30148	2.30169	2.02694	2.2905	1.9514	3.34561	2.70444	3.93713	3.38189	3.32422	3.12787	3.83452	4.05919	-0.444477	1.6057	0.00195464	0.0183235	1.73699
ENSMUSG00000058486	Wdr91	2973	17.797	18.5281	18.2958	24.3377	16.4501	15.6874	20.9326	17.1462	15.7942	15.6225	16.7524	16.9707	16.5108	15.4658	13.96	16.6277	0.277755	5.69314	0.00196105	0.0183725	1.73583
ENSMUSG00000024805	Pcgf5	1649	6.6602	5.38912	6.1322	3.76798	5.16624	7.12762	8.14963	5.84	5.16644	3.4398	5.10585	4.20413	4.95473	4.02317	4.90146	5.2119	0.436695	3.16111	0.00196387	0.0183798	1.73566
ENSMUSG00000064347	mt-Ta	68	388.574	341.129	458.753	310.473	405.541	447.742	347.235	387.095	471.037	562.316	553.366	448.392	478.717	574.746	461.292	423.829	-0.312775	4.91413	0.00196421	0.0183798	1.73566
ENSMUSG00000040738	Ints8	7190	4.36683	4.36226	4.27435	3.29872	3.96708	3.62589	3.72071	3.96457	3.13219	3.37837	3.65715	3.66933	3.65064	3.66339	3.45269	3.22649	0.23238	4.74697	0.00197181	0.0184398	1.73424
ENSMUSG00000039202	Abhd2	10643	13.1175	12.0703	11.4261	11.0043	16.2461	14.3152	14.8985	13.8078	10.8095	9.88787	11.0205	12.2073	12.1498	10.5166	12.4762	13.1571	0.271026	7.05401	0.00198093	0.0185027	1.73277
ENSMUSG00000045211	Nudt18	3713	1.84434	1.63666	1.6198	1.96132	2.12445	1.49855	1.23465	1.19307	2.57908	2.2286	2.3548	2.00543	2.04453	2.0698	2.28047	2.17545	-0.387874	2.86248	0.00198058	0.0185027	1.73277
ENSMUSG00000040435	Ppp1r15a	3291	10.0115	8.69652	8.85638	11.9167	9.74087	10.1063	7.68992	6.5352	8.32803	7.5431	7.02563	8.69922	6.23591	5.84801	8.98563	7.61848	0.342104	4.79228	0.00199756	0.0186467	1.7294
ENSMUSG00000037525	Bcdin3d	1269	2.95274	3.29547	2.03118	2.10593	2.93395	1.7243	2.42482	2.22604	2.75827	2.99742	4.28709	4.90663	3.14317	2.89864	3.48789	3.92097	-0.477779	1.97407	0.00202647	0.0188596	1.72447
ENSMUSG00000040957	Cables1	4646	2.65591	2.58784	2.30453	2.94795	2.58069	2.51634	2.90606	2.62553	2.23173	2.35559	2.4674	1.80995	2.32631	1.7107	2.23672	2.4062	0.321951	3.50988	0.00202644	0.0188596	1.72447
ENSMUSG00000047473	Zfp30	6951	1.31048	1.30667	1.21705	0.961167	0.753516	0.989357	1.1564	1.13606	1.32066	1.48806	1.56533	1.46833	1.61968	1.38912	1.31967	1.47814	-0.349758	3.17128	0.00202316	0.0188596	1.72447
ENSMUSG00000074435	Smcp	846	3.20729	4.47978	3.04677	4.65937	3.05827	2.06916	2.52379	4.09794	2.02967	2.52415	2.52632	1.74514	2.50946	3.18333	1.97142	1.90956	0.607541	1.34536	0.00202584	0.0188596	1.72447
ENSMUSG00000035378	Shq1	2876	1.16808	0.613443	0.919214	0.696913	0.965441	0.95647	0.698725	0.692014	1.14816	0.951327	1.10345	1.42845	1.54347	0.936404	1.27134	1.46046	-0.49918	1.6307	0.0020302	0.01887	1.72423
ENSMUSG00000052419	2610001J05Rik	4131	7.28769	7.52924	7.58348	6.19426	5.88122	4.75206	5.74621	6.2476	7.59382	7.44699	9.28136	8.70174	7.47521	8.95203	7.7175	7.08611	-0.281031	4.90076	0.00203012	0.01887	1.72423
ENSMUSG00000057342	Sphk2	5695	9.50625	9.25932	7.91473	8.90418	8.52108	7.98083	10.4424	9.06368	10.3789	10.417	11.0312	12.748	10.4041	10.3228	10.7343	10.9042	-0.226435	5.81995	0.00203125	0.01887	1.72423
ENSMUSG00000034613	Ppm1h	10864	7.36785	6.71234	6.66147	4.83369	7.06908	8.4478	7.76881	7.42827	5.74466	5.88452	6.67092	6.48172	6.02831	5.14527	5.60931	6.07296	0.29665	6.1486	0.00203771	0.0189187	1.72311
ENSMUSG00000025195	Dnmbp	4867	4.31401	3.19532	3.59857	3.59655	4.49914	3.39117	3.89664	3.15267	2.84957	2.42687	3.12717	3.37639	3.09308	2.67222	3.36089	4.03624	0.301964	4.06446	0.00204722	0.0189955	1.72135
ENSMUSG00000047844	Bex4	834	5.49986	7.12976	6.73595	11.2152	8.55016	6.82155	5.94848	7.39005	6.09743	6.24113	4.73706	5.84953	4.47403	4.96184	6.92233	4.6489	0.490394	2.46719	0.00205261	0.0190341	1.72047
ENSMUSG00000089889	0610040B10Rik	706	1.18959	1.57342	1.87228	1.60876	1.43014	1.23974	1.42318	0.818427	2.15152	1.60686	2.20167	2.27305	2.09585	2.97724	2.08977	2.37976	-0.619511	0.488087	0.00205802	0.0190614	1.71985
ENSMUSG00000029385	Ccng2	3699	9.34391	8.3909	10.1665	8.16394	8.58115	8.3831	9.03176	8.36575	6.44533	7.9559	7.89655	8.41649	8.31344	8.25728	6.53782	7.7914	0.24413	4.94049	0.00205995	0.0190632	1.7198
ENSMUSG00000029364	Wsb2	6015	8.24868	8.65809	7.72441	8.17501	10.2814	10.6432	11.8392	11.0577	7.96021	7.10034	8.19397	8.27065	9.49762	7.28381	8.32897	7.40199	0.319005	5.7357	0.00206777	0.0191173	1.71857
ENSMUSG00000081058	Hist2h3c2	1017	0.444668	1.15651	0.519894	0.985408	0.620499	0.676206	0.98797	0.820663	0.259753	0.524933	0.509465	0.757415	0.442807	0.129175	0.315373	0.444777	0.919274	-0.43255	0.00207299	0.019154	1.71774
ENSMUSG00000021028	Mbip	1500	8.65693	8.49459	8.94438	5.79026	6.35254	5.71001	5.19129	6.33451	9.33397	9.65392	8.37637	8.81555	7.67713	9.23973	9.87862	9.60679	-0.341885	3.59545	0.00207437	0.0191554	1.71771
ENSMUSG00000028106	Rprd2	8408	5.65515	5.02041	5.42378	5.02193	5.6515	5.50233	6.16178	5.78023	4.29652	4.63506	4.59091	5.0006	5.53201	4.12486	5.27183	5.54124	0.238422	5.45716	0.00208442	0.0192367	1.71587
ENSMUSG00000085615	A330035P11Rik	4245	2.40458	1.77019	2.11742	1.62108	1.5163	2.56259	2.24859	1.93586	1.47798	1.36766	1.70878	1.39118	1.72768	1.81041	0.952004	1.76581	0.458686	2.94323	0.00209512	0.0193124	1.71416
ENSMUSG00000023007	Prpf40b	4603	9.31936	7.82186	7.59557	9.50706	8.00633	5.24268	6.91691	6.05328	9.06772	9.46689	8.99094	9.58052	8.5396	9.61805	9.86661	10.9641	-0.284497	5.2951	0.00211325	0.0194679	1.71068
ENSMUSG00000047797	Gjb1	1703	32.3968	30.2734	25.575	29.0703	27.9765	25.257	27.988	29.1412	31.4505	36.9123	28.2566	37.0897	31.6945	36.4104	39.023	36.0474	-0.228776	5.74742	0.00211731	0.0194936	1.71011
ENSMUSG00000048371	Pdp2	3483	7.47499	5.8533	7.59018	5.25585	7.57329	8.70554	8.8887	7.98136	9.02559	9.36894	9.78087	11.1316	12.4308	8.82593	9.07965	8.64564	-0.343461	4.91077	0.00212024	0.019509	1.70977
ENSMUSG00000046675	Tmem251	3367	5.29572	6.15199	6.12431	5.61551	4.72301	4.67913	4.40163	5.09109	4.37405	5.23234	4.67421	4.65179	4.24177	3.99925	3.96274	4.45256	0.292011	4.04476	0.00213248	0.0195983	1.70778
ENSMUSG00000020604	Arsg	3891	6.19308	6.93567	6.99812	7.86412	7.08732	7.08573	7.77912	6.94645	5.31258	4.99076	7.3238	6.41744	6.28289	6.71877	6.13278	4.8826	0.298797	4.68675	0.00215163	0.0197625	1.70416
ENSMUSG00000071855	Ccdc112	2791	2.0601	1.12378	1.56289	0.550572	1.15311	1.12	1.26001	0.989124	1.34877	1.88887	2.06526	1.88594	1.82098	1.45915	2.39028	1.87538	-0.539138	2.13393	0.00215775	0.0198069	1.70318
ENSMUSG00000028101	Pias3	3848	5.13742	3.8547	4.10496	3.81974	4.39503	2.82697	3.574	3.08659	3.9646	4.82108	4.10677	5.33812	5.06576	4.7796	5.70121	5.40736	-0.299677	4.07644	0.00216152	0.0198297	1.70268
ENSMUSG00000054823	Whsc1l1	16486	8.67212	8.03411	7.4366	7.88225	7.37612	6.62499	7.82021	7.4887	6.5217	7.31843	7.13028	6.84506	6.74319	6.86496	6.46294	7.26707	0.203409	6.91052	0.0021696	0.019892	1.70132
ENSMUSG00000015957	Wnt11	3843	0.319405	0.340063	0.378354	0.678016	0.295572	0.422971	0.39218	0.300708	0.515552	0.764042	0.808939	0.5011	0.535694	0.683688	0.417297	1.00889	-0.684731	1.09313	0.0021828	0.0199996	1.69898
ENSMUSG00000048424	Ranbp3l	3017	22.2484	10.1794	15.3564	9.21221	20.7072	12.3089	13.0092	15.5555	18.4314	19.4645	18.7192	17.1913	19.3192	18.7019	23.7707	29.5361	-0.4306	5.7353	0.00218392	0.0199996	1.69898
ENSMUSG00000050565	Tor1aip2	9502	16.7867	15.177	16.3316	13.521	16.5831	16.6264	16.4298	16.2496	14.5054	14.2636	14.2864	15.0378	14.8071	13.3901	14.2241	14.1181	0.209187	7.17362	0.00218839	0.0200287	1.69835
ENSMUSG00000003731	Kpna6	7408	15.8632	15.1009	14.9705	13.1493	16.611	16.8448	18.0391	15.9029	12.8376	11.8817	15.5445	14.4533	15.1455	12.582	14.4781	13.8521	0.24708	6.7847	0.00218982	0.0200299	1.69832
ENSMUSG00000033721	Vav3	6535	4.59691	2.86969	3.89368	2.82169	4.53852	3.69274	3.82457	3.68407	4.2546	3.98248	5.08413	5.01936	4.75487	4.34217	5.43801	5.09245	-0.29093	4.79556	0.00219388	0.0200552	1.69777
ENSMUSG00000031775	Pllp	1885	27.2125	35.7393	28.4702	34.061	31.703	28.3571	28.2507	32.6966	26.6622	20.7454	29.4108	27.379	26.8255	26.309	29.5042	26.8763	0.262168	5.76826	0.00219895	0.0200897	1.69703
ENSMUSG00000033955	Tnks1bp1	6247	9.90725	8.73402	8.46378	7.65751	9.79856	6.94537	8.41393	6.41291	10.075	9.59268	9.08192	9.88501	9.57742	9.75764	10.9564	11.6061	-0.232194	5.83929	0.0022088	0.0201677	1.69534
ENSMUSG00000030722	Nfatc2ip	3642	1.33039	1.00473	1.234	1.26577	1.19556	0.892629	1.15526	1.04005	1.32375	1.64906	1.58269	1.46289	1.36015	1.35266	2.00789	1.56138	-0.37996	2.31879	0.002225	0.0203036	1.69243
ENSMUSG00000016028	Celsr1	11015	2.97946	2.44406	2.43006	2.4383	2.93324	3.10463	3.34656	2.64032	2.17043	2.15675	2.41659	2.46507	2.59904	2.31971	2.45756	2.72206	0.265339	4.85061	0.00224092	0.0204368	1.68959
ENSMUSG00000028683	Eif2b3	6574	1.37581	2.08732	1.69904	1.79883	1.67985	1.37894	1.30869	1.64067	2.34071	2.07079	2.05903	2.08957	2.12357	2.28809	2.06863	1.86762	-0.331811	3.63197	0.00224355	0.0204488	1.68933
ENSMUSG00000038172	Ttc39b	10980	2.46531	2.7137	3.01565	2.54343	2.45982	2.18074	2.62516	2.47332	2.00292	2.32165	2.20015	2.26831	2.30265	2.25532	2.41281	2.40117	0.225364	4.73735	0.00225853	0.0205731	1.6867
ENSMUSG00000002319	Ipo4	5645	6.54623	6.07708	5.25688	7.5273	6.52846	5.6704	5.99611	5.60693	5.08917	4.8468	5.1629	5.65153	5.10565	5.60856	5.9772	5.72362	0.243446	5.03429	0.00228717	0.0208217	1.68148
ENSMUSG00000045482	Trrap	15110	4.72451	3.97421	3.88851	4.45257	4.50629	4.35684	4.77114	3.58608	3.3786	3.83345	3.50618	3.62375	3.67438	3.49945	4.38542	4.39209	0.232684	5.93412	0.00229024	0.0208374	1.68116
ENSMUSG00000062127	Cttnbp2nl	4993	6.48239	5.23477	4.83144	3.94736	6.55945	5.72219	5.94901	5.68333	3.98132	4.77135	3.90436	5.33531	4.31639	3.73616	5.89694	5.18976	0.31471	4.67703	0.00230302	0.0209414	1.67899
ENSMUSG00000032413	Rasa2	8781	3.65655	3.95883	4.05686	3.90319	3.91665	4.20776	4.22657	4.20403	3.1438	3.09304	3.73209	3.30421	4.05885	3.80004	3.32386	3.58385	0.252394	5.05628	0.00231537	0.0210413	1.67693
ENSMUSG00000047466	8030462N17Rik	3413	3.72897	3.58018	4.02784	2.89715	3.80884	4.0299	4.17671	3.40474	2.68968	2.71778	3.45367	3.23493	3.46832	2.90609	3.11995	3.35121	0.303822	3.5606	0.00232621	0.0211274	1.67515
ENSMUSG00000049657	Zbtb5	9727	1.15566	1.20919	0.883304	0.961601	1.02504	0.95124	1.18145	1.01645	1.16102	1.20059	1.46484	1.35285	1.31617	1.25604	1.41787	1.41503	-0.283349	3.54076	0.00232906	0.0211408	1.67488
ENSMUSG00000044068	Zrsr1	4491	7.88309	7.28944	7.6084	7.63168	6.84302	6.86296	6.85169	6.56163	6.89687	6.38941	6.70587	6.18897	6.05947	5.86502	6.42755	6.79147	0.2158	4.94161	0.00233261	0.0211606	1.67447
ENSMUSG00000001229	Dpp9	3488	9.39054	9.14203	8.94358	10.5733	9.24499	9.10531	9.84818	8.59573	7.89553	8.32238	7.76149	8.44714	8.15235	8.88861	8.69882	8.57767	0.219576	4.95708	0.00233602	0.0211791	1.67409
ENSMUSG00000021552	Gkap1	1506	20.977	17.7459	19.3535	12.466	12.864	14.7371	15.0531	14.5795	18.9444	18.6106	19.7394	23.4429	21.1455	19.8888	18.06	20.9392	-0.284461	4.7654	0.0023428	0.0212281	1.67309
ENSMUSG00000048497	Mmgt2	4612	2.11518	1.79934	2.00625	1.95565	1.98399	2.22312	1.87903	2.00454	2.23387	2.6334	2.28899	2.3661	2.83168	2.64906	2.78174	2.50801	-0.290597	3.40246	0.00234692	0.0212405	1.67284
ENSMUSG00000008301	Phax	2259	18.7034	20.0455	19.4851	16.1777	14.7216	12.6476	13.9829	12.7891	20.143	19.1127	21.5026	18.527	18.3973	19.3072	21.2403	21.3969	-0.266848	5.34607	0.00235074	0.0212626	1.67238
ENSMUSG00000086370	Ftx	8653	1.44095	1.54806	1.49705	1.16589	1.26895	1.05486	1.09586	1.10551	1.54936	1.65037	1.6691	1.52076	1.59849	1.63967	1.6754	1.49358	-0.283398	3.64626	0.00235336	0.0212739	1.67215
ENSMUSG00000038587	Akap12	6240	6.95735	8.53439	6.85276	7.29136	8.24204	6.46223	5.8873	4.92826	6.04329	6.15989	4.20354	5.08178	4.52603	4.55797	7.78192	6.4309	0.353066	5.28915	0.00235886	0.0213112	1.67139
ENSMUSG00000027933	Ints3	4961	9.36308	7.62621	7.95336	7.24534	8.45891	8.49372	8.9874	7.88116	7.22857	6.48355	7.16718	8.25515	7.44355	7.34839	7.3961	7.47666	0.219963	5.28102	0.00237057	0.0214044	1.6695
ENSMUSG00000048351	Selrc1	3983	4.37938	4.74118	5.04439	4.42833	3.99257	5.02281	4.54074	3.86851	4.06235	3.93725	3.85375	4.04517	3.66651	3.54565	3.86524	4.18576	0.263056	4.07837	0.00238082	0.0214719	1.66813
ENSMUSG00000025371	Chmp6	2423	12.5848	11.4074	13.2565	14.2555	11.5375	10.7078	12.1293	11.0755	13.2194	14.046	15.1022	14.8357	14.55	14.8287	16.6787	14.5348	-0.227691	5.02692	0.00238408	0.021484	1.66789
ENSMUSG00000050592	Fam78a	5790	0.435156	0.383707	0.376687	0.276935	0.381462	0.529084	0.422991	0.354825	0.422032	0.564745	0.704705	0.620845	0.633335	0.419751	1.03034	0.513386	-0.573123	1.60559	0.00238495	0.021484	1.66789
ENSMUSG00000034258	Mfsd7c	3425	18.5607	15.7586	17.6566	17.1464	17.7062	18.1075	19.2886	15.1083	13.517	14.8077	18.853	16.4179	14.7263	15.0549	11.3872	14.3767	0.276649	5.7977	0.00239012	0.0215055	1.66745
ENSMUSG00000038528	BC021785	6014	40.2405	35.9854	36.0239	33.7275	32.5807	39.0454	38.8963	34.8975	32.4172	29.7487	34.5475	32.1381	32.2844	35.0052	31.7001	31.6866	0.219602	7.69872	0.0023992	0.0215746	1.66606
ENSMUSG00000085944	1700003D09Rik	1386	0.885624	0.895756	0.715276	0.819467	0.318711	0.631498	1.44988	0.694817	1.71538	1.25183	1.9626	1.48204	1.114	1.56394	0.740513	1.30545	-0.744985	0.719669	0.00240512	0.0216153	1.66524
ENSMUSG00000038700	Hoxb5	2810	8.36862	5.41812	7.00899	6.60974	6.26556	3.98248	5.85518	4.66086	7.68535	7.64689	6.8223	7.65265	6.89124	6.96591	9.93021	9.12954	-0.33466	4.28475	0.00241585	0.0216991	1.66356
ENSMUSG00000043019	Edem3	6584	13.9432	14.0829	15.248	10.1779	16.3992	17.0444	15.9284	16.5086	12.0569	11.666	14.0962	13.3666	13.6601	12.1215	11.9642	12.4254	0.291644	6.51251	0.0024252	0.0217451	1.66264
ENSMUSG00000074578	1500012F01Rik	1233	8.69769	10.3871	10.5596	8.61549	6.96046	5.83099	6.46823	5.25897	12.3729	11.8527	8.92958	10.8286	7.98299	11.8266	11.8617	10.4293	-0.411787	3.53025	0.00242485	0.0217451	1.66264
ENSMUSG00000051851	Cxx1c	1531	2.82721	4.43872	3.92837	4.80025	3.99814	4.98187	3.81463	4.06761	2.67447	3.53057	2.58048	3.56383	3.02548	3.43228	3.43569	3.33439	0.422423	2.52231	0.00242897	0.0217663	1.66221
ENSMUSG00000033763	Mtss1l	5297	2.70758	3.20732	2.28332	2.88836	2.83536	1.79399	2.48963	2.53314	1.84524	1.9779	1.41832	1.87834	1.96753	2.20728	2.96696	2.29347	0.378117	3.64074	0.00243211	0.0217818	1.66191
ENSMUSG00000021809	Nudt13	2514	6.32163	5.82213	6.30945	6.24523	5.19597	4.89901	5.09577	4.59674	6.40983	6.21134	7.1876	6.99614	6.49989	7.36804	7.29754	7.1971	-0.260736	3.97725	0.0024438	0.0218738	1.66008
ENSMUSG00000038705	Gmeb2	5427	4.14265	3.92516	4.28675	4.53037	3.86047	3.40988	4.79055	3.65545	3.58992	4.11927	3.26991	3.51293	3.41405	3.14689	3.66419	3.47686	0.261287	4.37744	0.00244812	0.0218998	1.65956
ENSMUSG00000032599	Ip6k2	1836	23.0829	18.222	18.2868	18.1582	17.5635	12.8714	17.9911	16.4349	29.532	23.4435	21.6238	22.9353	18.2559	21.8235	20.8582	21.9974	-0.296853	5.21408	0.00245733	0.0219695	1.65818
ENSMUSG00000020034	Tcp11l2	3028	6.1873	5.82649	6.26429	5.38369	6.21044	6.0082	5.14329	4.43132	6.87032	7.16246	6.26696	6.46573	6.88377	7.0718	7.66882	7.59729	-0.249085	4.26973	0.0024626	0.0220039	1.6575
ENSMUSG00000030486	Zfp108	1926	0.905663	0.949951	0.892201	0.797843	0.688058	1.03873	0.945555	0.833347	1.23443	1.17803	1.31146	1.19983	1.56992	1.05724	1.19901	1.54336	-0.489914	1.14724	0.00246402	0.0220039	1.6575
ENSMUSG00000031537	Ikbkb	14252	7.6018	8.30313	7.64235	8.36774	7.27927	6.0404	7.11169	6.16244	6.27893	6.09635	6.88011	6.38666	6.42793	6.67822	6.42279	6.73764	0.222183	6.62313	0.00246809	0.0220275	1.65703
ENSMUSG00000067787	Blcap	3237	11.5756	10.1941	11.4338	10.9803	9.53296	9.69546	10.3402	8.21107	8.73219	8.39048	8.3233	10.4506	9.42048	8.94879	9.47242	8.72376	0.228672	4.97203	0.00247554	0.0220812	1.65598
ENSMUSG00000053664	Uck2	92	16.151	16.3358	19.3964	18.1551	23.3213	21.066	13.6517	18.8416	13.6392	12.3309	17.5994	13.2568	12.587	11.4235	12.5505	7.02388	0.599387	0.637923	0.00249802	0.0222688	1.6523
ENSMUSG00000003444	Med29	1277	6.27321	6.8055	5.69308	7.01067	5.38639	5.23842	5.11431	5.47997	5.37854	4.54636	4.61525	5.68016	4.53408	4.78366	4.52093	3.89641	0.358122	2.79127	0.00250937	0.0223571	1.65058
ENSMUSG00000086429	Gt(ROSA)26Sor	1851	7.22475	5.71884	7.28399	6.35261	5.35248	3.81662	4.88541	5.02926	4.56694	5.01122	4.6886	4.16148	5.00488	4.64872	4.60915	3.87509	0.363573	3.26905	0.0025164	0.0224069	1.64962
ENSMUSG00000027248	Pdia3	3448	156.357	173.212	150.872	152.514	145.664	148.354	138.308	171.954	136.337	125.413	145.159	142.512	136.858	131.809	142.507	147.437	0.214466	8.98499	0.00253171	0.0225172	1.64749
ENSMUSG00000022765	Snap29	3424	20.9623	18.9312	19.6885	14.2051	20.2178	19.9569	21.5317	20.8128	15.1797	15.0849	19.0476	18.1849	17.7932	16.2487	16.7299	18.0799	0.25099	5.9743	0.00254078	0.0225849	1.64618
ENSMUSG00000022973	Synj1	10984	3.85836	3.15888	3.42371	3.08385	3.62519	3.28984	3.64186	3.33163	2.79585	2.92834	3.01894	3.0389	3.02222	2.90034	3.41058	3.51219	0.20819	5.16489	0.00256042	0.0227333	1.64334
ENSMUSG00000059005	Hnrnpa3	5509	5.41787	5.88313	5.43464	5.85761	5.23486	5.06139	4.18348	4.64989	4.56745	4.90588	4.23228	3.93838	4.26243	4.84085	4.56446	4.90307	0.255348	4.75566	0.00259675	0.0230294	1.63772
ENSMUSG00000042197	Zfp451	17179	2.17741	2.22894	2.11597	1.81621	2.00566	1.81598	1.8241	1.73405	1.86836	1.69753	1.74176	1.52079	1.74512	1.67855	1.69898	1.96729	0.224163	4.9988	0.00260171	0.0230601	1.63714
ENSMUSG00000086610	Gm15408	1375	1.64446	0.760355	1.05746	1.02038	0.963781	1.4095	1.14178	0.980525	1.68108	1.26184	1.60148	2.00742	1.77794	1.76753	1.53953	1.78585	-0.52478	1.03681	0.00260882	0.0231099	1.6362
ENSMUSG00000037355	Uvssa	9056	6.29204	5.69298	5.91875	5.10523	5.27499	3.97643	4.69458	4.126	6.46858	6.11613	6.1433	5.70601	5.61924	6.77452	6.66544	6.6218	-0.242183	5.68856	0.00261378	0.0231406	1.63563
ENSMUSG00000021340	Gpld1	3557	5.88464	5.18041	5.25833	4.92111	6.52869	6.09892	6.1615	5.16208	4.40034	4.784	4.44274	5.19735	5.29933	4.15496	5.39216	5.50457	0.262179	4.24128	0.00262559	0.0232185	1.63417
ENSMUSG00000054385	Ceacam2	4046	23.4241	25.7916	29.1907	23.4812	32.379	36.1883	35.1084	33.8777	21.1055	18.588	29.6936	23.6869	26.9514	27.7774	15.9654	25.0269	0.401259	6.77097	0.00262486	0.0232185	1.63417
ENSMUSG00000028248	Sfrs18	6721	36.8245	37.4305	37.4954	31.124	27.4634	22.5386	23.8167	22.1518	37.0352	40.0135	37.254	35.5958	33.3202	37.3139	39.5609	42.0638	-0.295954	7.82243	0.00263804	0.0233019	1.63261
ENSMUSG00000079511	Ccdc142	3753	1.11891	0.887955	1.1975	0.801087	0.975239	0.583038	0.836636	0.769797	1.17901	1.33358	1.24251	1.14596	1.25136	1.38266	1.04262	1.27414	-0.413034	2.03861	0.00263665	0.0233019	1.63261
ENSMUSG00000043372	Hexim2	2368	0.900308	0.717449	0.865218	1.04392	0.826117	0.60723	0.8221	0.596463	0.948242	1.09905	1.03931	1.30117	1.38556	1.3592	1.30028	0.900528	-0.498709	1.29173	0.00264334	0.0233354	1.63198
ENSMUSG00000004460	Dnajb11	3365	23.6721	27.1276	25.592	26.1485	22.8227	22.7964	20.7149	23.7344	18.6842	20.5253	22.5958	22.7959	21.0494	20.3205	22.8184	23.121	0.219208	6.26502	0.00266072	0.0234754	1.62939
ENSMUSG00000037816	Fbxw17	3423	2.1327	2.17619	1.95011	1.83471	1.93573	1.13238	1.87128	1.83807	2.19948	2.72933	2.32725	3.03796	2.16137	2.30273	2.51116	2.39752	-0.354654	2.9051	0.00267367	0.0235627	1.62777
ENSMUSG00000057530	Ece1	5361	14.2319	14.5166	12.5624	14.7804	15.6084	14.7054	15.146	13.4126	11.8632	13.1572	11.803	13.183	12.3243	12.4852	13.9517	14.2956	0.214047	6.1961	0.00267778	0.0235855	1.62735
ENSMUSG00000041378	Cldn5	1413	2.97187	3.19085	2.66611	5.2484	2.81359	2.92018	3.24433	2.13549	4.0663	4.25045	4.44605	5.13345	4.09768	5.39242	4.72136	4.07017	-0.467798	2.46962	0.00268429	0.0236294	1.62655
ENSMUSG00000020956	Dtd2	3104	3.99612	3.74712	3.36419	4.00348	3.15117	3.02118	3.68209	3.66095	4.44679	4.53624	4.40257	4.50825	4.10375	4.31695	4.62916	4.72573	-0.26529	3.65355	0.00268831	0.0236486	1.62619
ENSMUSG00000060121	Gemin2	2564	3.40153	2.29363	1.95903	2.00641	1.8705	1.36546	2.30226	1.42725	2.52424	2.75882	2.7533	2.95418	2.88547	2.3825	3.42751	3.30155	-0.423319	2.68672	0.00268953	0.0236486	1.62619
ENSMUSG00000038071	Npy6r	2565	0.453361	0.89162	1.28833	0.546988	0.66426	0.828703	0.954821	0.951127	1.54485	1.22277	1.71699	1.10113	1.12866	1.17798	1.25043	1.13368	-0.587807	1.50079	0.00269608	0.0236927	1.62539
ENSMUSG00000023025	Larp4	6714	11.3735	10.5499	12.5509	8.53792	11.7487	13.3901	11.7197	11.9528	10.0529	9.55162	10.1769	10.0292	11.0768	9.64637	9.27713	9.56687	0.264651	6.17461	0.00270715	0.0237765	1.62385
ENSMUSG00000022052	Ppp2r2a	4026	11.9227	10.4198	10.6048	8.36378	9.04407	9.17743	10.6535	10.142	9.33384	8.08874	8.38126	9.64617	8.70883	8.17395	9.63956	9.3896	0.221919	5.25967	0.00272427	0.0239132	1.62136
ENSMUSG00000025340	Rabgef1	3477	10.5351	8.04338	7.56526	8.35854	10.6717	7.2102	7.98293	7.3858	6.55294	7.6194	6.3704	6.83078	6.80895	5.93189	8.67099	8.9765	0.281235	4.77478	0.0027298	0.0239481	1.62073
ENSMUSG00000038658	C030046E11Rik	10099	4.61868	4.14743	3.7761	3.74441	4.64897	4.07338	4.85643	3.9923	3.68173	3.7268	3.75807	3.32427	4.00054	3.38866	4.13503	3.97354	0.227578	5.33919	0.0027406	0.0240293	1.61926
ENSMUSG00000021245	Mlh3	5433	4.7683	3.1992	2.84657	2.6316	4.10012	4.08504	4.13798	3.22601	4.35176	3.93048	4.94713	5.1986	4.71282	4.64258	5.02974	4.57916	-0.314879	4.49928	0.00274896	0.0240889	1.61818
ENSMUSG00000029032	Arhgef16	3972	12.9468	13.7694	12.4296	18.4184	13.822	12.5131	14.3714	12.1226	11.2066	11.8781	11.5443	11.959	12.7306	11.0468	11.0949	13.9261	0.266544	5.68242	0.00275952	0.0241677	1.61676
ENSMUSG00000046897	Zfp740	4958	13.9554	11.4396	11.8773	11.3597	10.7423	8.6754	11.0574	8.64992	12.9341	13.2038	13.6507	13.1152	12.6643	12.0692	14.3483	13.9327	-0.225029	5.90516	0.0027647	0.0241994	1.6162
ENSMUSG00000035960	Apex1	1478	2.31665	3.35999	2.63829	2.21497	2.47637	2.74945	2.46433	2.51939	2.94911	3.34112	3.85615	4.29966	3.1775	3.0665	3.29849	4.50327	-0.402148	2.22287	0.00277828	0.0243044	1.61431
ENSMUSG00000042111	Ccdc115	1699	6.57827	5.99971	7.23544	7.11756	6.20276	4.89402	5.54425	5.63035	6.84134	7.81618	7.89082	7.85857	7.6867	9.27868	7.92869	7.22645	-0.296411	3.58143	0.00279167	0.0243801	1.61296
ENSMUSG00000027615	Hps3	10164	4.28405	3.4523	4.10959	3.24719	3.86178	3.93661	4.18282	3.87202	4.4574	4.72719	4.77268	4.50296	4.81678	4.78875	4.40521	4.87	-0.21888	5.4424	0.00280042	0.024429	1.6121
ENSMUSG00000032193	Ldlr	4513	3.7935	3.02608	3.67582	2.78316	3.21606	2.43812	3.13085	1.96316	2.35604	1.92226	1.83692	2.51757	2.50891	2.29964	2.6722	3.22168	0.36047	3.62466	0.00279898	0.024429	1.6121
ENSMUSG00000030272	Camk1	6234	4.39398	5.41905	4.61178	4.67268	4.30213	3.47993	4.00923	3.86195	5.21219	5.78045	5.50623	5.58092	4.83998	5.36314	5.2684	4.99626	-0.243338	4.91624	0.00280871	0.0244874	1.61106
ENSMUSG00000006494	Pdk1	6591	7.49841	5.81951	6.68837	5.05819	7.00844	6.92435	7.95573	6.34121	7.78559	7.58343	8.41139	8.08351	7.87697	8.94939	8.85657	8.05908	-0.247467	5.61604	0.00281091	0.0244929	1.61096
ENSMUSG00000074277	Phldb3	2258	2.66084	1.5048	1.55131	2.13037	1.87246	1.35669	1.9746	1.7344	2.3691	2.8076	2.40935	2.27426	2.19384	2.38538	2.78406	3.0049	-0.402208	2.33726	0.00281254	0.0244932	1.61096
ENSMUSG00000036046	5031439G07Rik	13152	4.24897	4.11375	3.96489	3.80992	4.08799	4.48733	4.67928	4.09067	3.26897	3.23208	3.90505	3.84111	4.06487	3.80068	4.02869	3.65549	0.224244	5.70778	0.00281608	0.0244964	1.6109
ENSMUSG00000064366	mt-Tl2	70	3.69165	3.73389	4.72082	4.77219	10.818	9.82431	1.79422	10.0887	23.5865	13.3464	12.9531	6.41909	23.8953	5.63017	8.24746	17.5396	-1.09997	-0.262491	0.00281562	0.0244964	1.6109
ENSMUSG00000020681	Ace	5262	27.9066	25.2704	27.0546	22.8797	27.9306	36.1185	40.9821	32.0029	26.3818	19.2258	27.2996	28.0454	25.6014	22.6815	15.1895	25.0644	0.398442	7.15333	0.00281911	0.0245055	1.61074
ENSMUSG00000028551	Cdkn2c	2683	3.3229	3.36092	2.75894	3.58581	1.9757	2.37677	2.3874	2.46467	3.83995	3.83032	3.33122	3.66053	3.71662	4.21091	3.51457	3.54047	-0.366739	3.13928	0.0028203	0.0245055	1.61074
ENSMUSG00000067071	Hes6	2566	9.49169	10.3897	10.9981	11.6645	8.85335	8.08889	9.0795	8.00637	10.9899	14.5635	11.0046	10.3066	11.8588	13.4903	12.1744	12.0879	-0.283412	4.79939	0.0028221	0.0245074	1.6107
ENSMUSG00000073406	H2-Bl	1340	0.144636	0.292581	0.295932	0.448728	0.518024	0.326588	0.140592	0.38329	0.689994	0.498001	0.724989	0.52694	1.00821	0.735283	0.239354	0.626907	-0.921633	-0.386683	0.00282864	0.0245504	1.60994
ENSMUSG00000026205	Slc23a3	2044	12.295	14.4816	16.2319	18.958	14.2325	15.1708	15.2079	12.9407	9.91926	10.9044	12.7694	13.9436	12.7471	15.6179	13.0867	10.7805	0.317881	4.82016	0.0028365	0.0246048	1.60898
ENSMUSG00000063317	Usp31	10182	2.45548	2.13703	2.25887	1.71259	2.62162	2.27183	2.76306	2.28254	1.75127	1.82199	2.05454	2.04891	2.14192	1.85792	2.11681	2.18318	0.2657	4.46585	0.00285289	0.0247331	1.60672
ENSMUSG00000025153	Fasn	10251	12.6296	4.51938	3.97155	6.10688	6.37142	5.61085	6.38332	5.20448	3.85263	3.93193	3.8287	4.15791	4.11694	4.03044	8.1224	4.65216	0.516424	5.80609	0.00285759	0.0247599	1.60625
ENSMUSG00000014077	Chp1	3688	47.7347	45.6763	47.9737	36.7749	48.2012	51.2454	49.7377	47.0889	39.8438	37.5097	45.1147	41.7728	43.0867	39.2723	42.7356	43.1557	0.226195	7.35275	0.00286974	0.0248512	1.60465
ENSMUSG00000031536	Polb	1213	16.404	12.2283	15.692	14.4307	13.7342	12.4727	11.1825	13.3907	9.96351	11.9931	12.494	12.1185	11.4559	11.9674	12.0573	12.3592	0.265047	3.96351	0.00287143	0.024852	1.60464
ENSMUSG00000024081	Cebpz	4058	13.8505	13.7674	12.9805	10.3887	11.803	11.909	11.9003	12.3245	9.78103	11.0672	10.789	11.7847	11.4938	10.8774	11.8873	11.529	0.201336	5.58088	0.00291188	0.0251625	1.59925
ENSMUSG00000025616	Usp16	7419	8.63824	7.9532	8.37391	6.31275	7.60421	6.97738	7.49105	7.27768	6.58731	6.76406	7.23693	6.41995	7.04989	6.87929	6.1821	7.08996	0.209801	5.73951	0.00291065	0.0251625	1.59925
ENSMUSG00000046605	B3gntl1	3504	1.89903	0.988351	1.24487	1.14402	1.24264	1.05268	0.949854	0.732889	1.37588	1.63783	1.47867	1.75865	1.45044	1.61214	1.84898	1.65975	-0.424298	2.30454	0.0029122	0.0251625	1.59925
ENSMUSG00000044313	Mab21l3	5171	0.449766	0.631822	0.447341	0.413448	0.402718	0.568239	0.643645	0.31039	0.549181	0.683969	0.651289	0.757232	0.584737	0.647834	1.22811	0.787283	-0.545721	1.71035	0.00292834	0.0252878	1.59709
ENSMUSG00000001962	Fam50a	2476	17.8992	19.4235	18.9519	18.4296	15.0371	12.1956	13.6451	13.0684	13.0964	14.5	12.9479	14.5959	12.2639	12.8665	14.9745	15.2415	0.268043	5.21361	0.00293865	0.0253479	1.59606
ENSMUSG00000003420	Fcgrt	1731	68.0002	79.3856	65.5188	76.8072	65.2921	74.3647	67.2601	67.3536	78.4419	84.3115	82.0515	92.1516	84.4401	93.0067	89.4944	80.5973	-0.223319	7.07885	0.00293707	0.0253479	1.59606
ENSMUSG00000026289	Atg16l1	5111	6.24425	5.75315	5.19835	6.27453	5.12394	4.63597	5.17275	4.91149	4.39334	5.15735	4.66323	4.16971	4.53142	4.7937	5.47213	4.85501	0.238219	4.70785	0.00294022	0.0253479	1.59606
ENSMUSG00000002233	Rhoc	910	69.9994	82.8636	74.5164	93.535	71.2875	59.3581	61.7627	69.8451	62.1959	64.0922	60.2108	67.083	53.9412	65.5409	71.4075	59.1519	0.264953	5.95557	0.00294562	0.025352	1.59599
ENSMUSG00000025139	Tollip	4324	16.8233	15.3082	14.7193	14.076	17.0313	17.3357	18.88	16.7481	13.8835	14.0131	15.3526	14.7265	14.9973	13.4287	15.4285	14.4811	0.226339	6.06859	0.00294538	0.025352	1.59599
ENSMUSG00000043144	Aqp6	2055	33.3237	30.398	27.8195	31.9261	28.1591	20.1701	33.645	25.0868	38.6934	30.5571	35.0145	38.2646	31.0554	31.9956	58.3721	36.8537	-0.330975	6.0879	0.00294302	0.025352	1.59599
ENSMUSG00000057982	Zfp809	1319	17.6326	14.6638	14.7315	11.5994	13.6831	13.7929	15.0448	14.8943	10.6649	13.1542	11.5881	13.2859	12.1936	12.2506	14.7844	13.2767	0.250136	4.17312	0.00295175	0.0253765	1.59557
ENSMUSG00000035901	Dennd5a	8218	10.1175	9.35062	9.16016	8.00785	10.8886	10.7266	9.92631	9.71063	8.0604	7.92535	8.8976	8.96704	8.50943	8.09676	10.0459	8.69669	0.226796	6.24439	0.00295594	0.0253984	1.59519
ENSMUSG00000093587	Gm20554	839	2.92604	2.64799	3.85993	3.42415	2.93335	2.98061	2.69455	2.29563	1.18073	1.98844	2.85618	2.14225	2.22369	1.80067	2.4466	2.54166	0.518002	1.18811	0.00295965	0.0254161	1.59489
ENSMUSG00000003752	Itpkc	4111	1.96436	2.05041	1.89706	2.08022	1.94948	1.56638	1.95527	1.56169	1.39763	1.41223	1.57542	1.56144	1.42407	1.53388	2.0753	1.41469	0.328756	2.84335	0.00296297	0.0254305	1.59465
ENSMUSG00000051705	Senp8	3789	1.87554	1.87975	1.90129	1.30483	2.31501	2.26049	1.92255	2.01634	1.89987	2.32479	2.92292	2.72756	2.95435	2.49635	2.48868	3.05276	-0.373699	3.12505	0.0029657	0.0254398	1.59449
ENSMUSG00000042804	Gpr153	3922	0.592999	1.06628	0.825723	0.970986	0.756227	0.637617	0.672491	0.91669	0.589362	0.646563	0.47889	0.458273	0.55771	0.736908	0.703293	0.510762	0.511811	1.51643	0.00297307	0.0254889	1.59365
ENSMUSG00000080727	C920021L13Rik	2249	0.660689	1.3365	1.08732	1.24769	1.03818	0.80615	1.08898	1.02767	1.67381	1.60228	1.55507	1.74106	1.43027	1.46032	1.08385	1.52283	-0.488356	1.57913	0.00298089	0.0255418	1.59275
ENSMUSG00000023017	Asic1	3751	1.22284	0.731647	0.969084	0.730269	1.2954	0.816688	0.870565	0.684629	1.03879	1.08522	1.3813	1.40327	1.23487	1.52349	1.12868	1.46432	-0.438149	2.0833	0.0029855	0.0255459	1.59268
ENSMUSG00000040028	Elavl1	6024	8.28998	7.31096	7.84453	7.80789	8.69471	8.2403	8.49606	8.13171	6.58888	8.09781	6.55828	7.44844	6.76014	7.42558	7.57112	7.60547	0.214284	5.53885	0.00298348	0.0255459	1.59268
ENSMUSG00000031015	Swap70	4020	6.02649	4.56751	5.14593	3.39039	4.81919	3.99682	4.78014	3.72111	5.01067	5.99261	5.20381	5.65263	6.22531	4.90189	6.63809	5.97973	-0.275608	4.36824	0.00299031	0.0255657	1.59234
ENSMUSG00000021203	Otub2	3863	1.18739	0.845755	0.88966	1.02041	0.980141	0.890114	1.17045	0.830974	0.495787	0.829185	0.620329	0.664674	0.716112	0.731159	1.14578	0.685842	0.46116	1.78255	0.00299894	0.0256253	1.59133
ENSMUSG00000028664	Ephb2	14278	1.11761	1.00225	1.37478	1.15578	1.17564	0.915137	1.53938	0.750916	0.800204	0.822584	0.861849	1.03853	0.788511	1.0029	0.947962	1.05904	0.353801	3.88032	0.00300427	0.0256567	1.5908
ENSMUSG00000027243	Harbi1	3141	3.16746	3.01647	3.00894	2.44611	3.11405	2.94579	2.93896	2.55496	4.01594	3.90917	4.47442	3.53551	3.91203	3.17866	2.92041	3.92944	-0.315898	3.39758	0.0030139	0.0257247	1.58965
ENSMUSG00000060679	Mrps9	1407	25.713	25.2177	25.4596	24.1221	19.7342	20.2174	21.2897	21.0809	26.5671	25.8012	28.4472	28.3772	28.7603	28.0575	29.5431	25.0763	-0.221213	5.15178	0.00302377	0.0257947	1.58847
ENSMUSG00000057691	Zfp746	3644	5.10591	5.05673	4.66123	5.61034	4.60644	4.13472	5.48017	4.58076	3.62471	4.48666	3.69684	4.29818	4.39601	4.27207	5.08739	4.07863	0.262769	4.07148	0.00304781	0.0259854	1.58527
ENSMUSG00000059970	Hspa2	2518	5.72148	4.95652	3.54343	4.35145	4.83686	5.23883	5.83586	4.46195	3.67193	3.44527	3.47235	4.56321	4.11346	3.54774	5.32435	3.84946	0.340259	3.49918	0.00306531	0.0261134	1.58314
ENSMUSG00000085024	C230035I16Rik	910	1.41987	1.65153	2.75987	1.76204	1.10953	0.893119	1.10414	1.05826	2.17722	2.56662	1.42342	2.46888	2.19158	3.24817	2.04424	2.98245	-0.652885	0.907341	0.0030662	0.0261134	1.58314
ENSMUSG00000025979	Mob4	3836	9.0944	9.41989	9.51056	7.26279	11.6964	10.838	9.60958	10.2929	8.47049	8.38501	9.11718	7.54695	8.43581	8.16785	7.94311	8.7934	0.271574	5.12591	0.00307353	0.0261333	1.58281
ENSMUSG00000031534	Smim19	1453	12.6718	11.7824	12.0539	11.5873	11.1182	10.4986	11.0642	10.2068	13.4993	12.584	13.3721	14.9764	13.3715	14.9634	13.0678	14.3204	-0.225229	4.19906	0.00307094	0.0261333	1.58281
ENSMUSG00000039367	Sec24c	4423	27.9274	23.6228	23.8037	23.8512	26.8227	25.0328	27.5726	22.1793	21.7553	21.5299	23.3701	23.2788	22.3996	19.7219	25.1773	23.8288	0.202715	6.72486	0.00307361	0.0261333	1.58281
ENSMUSG00000031681	Smad1	5806	3.327	3.23001	2.84583	3.42914	3.40196	2.92886	3.41787	3.67116	2.61621	2.65503	2.65488	3.08461	2.72581	2.43237	3.0604	3.52815	0.263065	4.16526	0.00308058	0.0261781	1.58206
ENSMUSG00000007570	Fance	3084	3.81255	3.24173	3.42887	3.83447	3.53992	2.14881	3.17655	2.56055	3.53339	3.95979	4.36812	4.28772	4.13036	3.85507	4.95038	4.00206	-0.313832	3.51391	0.00308562	0.0262066	1.58159
ENSMUSG00000029165	Agbl5	5270	4.85449	4.31487	4.30159	4.8555	4.53827	4.2707	4.98093	4.3491	5.47637	5.30565	5.23533	5.6639	5.01728	5.62127	6.30514	5.37067	-0.216993	4.73356	0.0031068	0.0263575	1.5791
ENSMUSG00000024777	Ppp2r5b	2839	9.64849	8.30885	7.79875	10.4723	8.53547	6.69446	7.98522	7.1234	7.86273	7.92136	6.52448	6.1048	6.14103	6.43202	8.63125	6.39596	0.298239	4.45303	0.00311669	0.0264124	1.57819
ENSMUSG00000028525	Pde4b	10597	2.48125	2.45414	2.28267	2.1562	2.45344	2.92031	2.19262	2.0114	1.89458	1.53653	2.01075	2.25943	2.30088	2.00211	2.15498	2.11598	0.275632	4.55528	0.0031165	0.0264124	1.57819
ENSMUSG00000030966	Trim21	2767	2.89515	2.47959	2.29302	1.328	2.59991	1.94311	1.9518	2.13462	2.91187	3.06288	2.45768	3.45661	2.44128	2.99109	3.17605	3.1294	-0.373867	2.85506	0.00312307	0.0264374	1.57778
ENSMUSG00000090582	Gm17024	632	3.98664	2.06782	1.98693	2.00855	2.59608	4.05578	1.39109	1.01584	1.98545	1.58383	1.74212	0.914111	1.01794	0.935392	1.21798	1.63594	0.834812	0.404128	0.00312235	0.0264374	1.57778
ENSMUSG00000021895	Arhgef3	3574	14.6416	11.9022	13.8138	10.6553	14.8316	16.9503	15.0406	13.3827	18.8296	18.2795	16.7804	17.8528	17.3884	15.4381	17.1944	16.9776	-0.264217	5.80653	0.00315408	0.0266853	1.57373
ENSMUSG00000097762	4732463B04Rik	2929	3.59523	4.03793	3.38468	3.92333	3.38253	2.41194	4.30945	4.42766	4.59973	5.65025	4.59927	3.98865	5.31537	4.21606	6.57018	4.5889	-0.369144	3.67056	0.00317451	0.0268435	1.57116
ENSMUSG00000038244	Mical2	9184	1.49129	1.22376	1.25937	1.00391	1.4773	1.00067	0.950447	1.00664	0.762247	0.893734	0.76867	0.992498	0.966684	0.986996	1.15945	1.17503	0.338078	3.31312	0.00318384	0.0269076	1.57012
ENSMUSG00000035407	Kank4	5061	1.12332	1.29111	1.05778	0.844869	0.960099	0.691766	0.794124	0.83724	0.548069	0.843876	0.550272	0.887841	0.686427	0.830638	0.722461	0.76609	0.427639	2.12921	0.00319327	0.0269726	1.56908
ENSMUSG00000041073	Nacad	4901	0.553635	0.586634	0.849575	1.15872	0.515035	0.535762	0.66629	0.62878	0.458159	0.503793	0.436088	0.340535	0.485685	0.710329	0.431922	0.408735	0.591925	1.57327	0.00319942	0.0270097	1.56848
ENSMUSG00000040213	Ccbl2	2697	47.2133	50.2732	50.5795	47.414	38.5835	44.136	48.804	46.2286	41.2121	33.7496	49.0846	38.0814	42.3165	43.2057	27.7328	38.3357	0.299676	6.86299	0.00323434	0.0272897	1.564
ENSMUSG00000072893	4933439C10Rik	4836	2.84546	3.39146	2.93831	3.60579	2.17917	1.42205	2.07768	2.04445	3.42775	3.78094	3.22757	3.83606	3.13952	3.84387	3.48855	3.24702	-0.404387	3.88066	0.00323759	0.0273022	1.5638
ENSMUSG00000017639	Rab11fip4	7435	11.4871	9.7641	8.89813	7.82678	10.3293	8.77023	9.28243	7.33973	8.59837	10.0076	12.0211	12.1043	11.5947	11.2288	12.3462	12.2808	-0.24137	6.24736	0.00324366	0.0273384	1.56323
ENSMUSG00000016831	Tox4	6057	7.17822	6.74251	6.67789	5.2725	7.12624	6.8123	7.42336	6.90026	5.0265	5.71801	5.83822	6.17852	6.51089	5.28128	6.74617	6.59319	0.232172	5.27747	0.00325643	0.0274311	1.56176
ENSMUSG00000056753	C330011M18Rik	1847	0.489689	0.459913	0.322048	0.28938	0.546657	0.23694	0.713999	0.695193	0.786643	0.46969	0.911699	0.729837	0.801121	0.853518	1.25029	0.629753	-0.716786	0.382868	0.00326092	0.0274407	1.56161
ENSMUSG00000080316	4930546H06Rik	5425	8.37172	7.99775	7.18783	7.36457	6.28139	3.46876	5.57946	5.66863	8.46071	7.76184	7.97484	8.09338	8.07578	8.00332	9.05742	9.64828	-0.326221	5.33135	0.003263	0.0274415	1.56159
ENSMUSG00000050605	Zfp61	4396	0.955245	0.951309	0.826896	1.00307	0.818237	0.526201	0.828543	1.05152	0.886373	1.32068	1.23756	0.978342	1.03905	1.29996	1.48839	1.63166	-0.451786	2.24502	0.00326819	0.0274702	1.56114
ENSMUSG00000025193	Cutc	1535	6.10265	5.10825	5.46816	6.09348	5.67326	4.2765	4.54108	4.8935	6.96993	6.34716	5.94916	7.10909	6.83151	6.80388	6.26843	7.15658	-0.292496	3.21419	0.00328442	0.0275916	1.55922
ENSMUSG00000034871	Fam151a	1915	11.4364	11.4308	11.044	12.1411	14.1368	16.7151	14.6255	11.3986	10.415	10.0708	9.8755	12.1343	11.5229	10.8389	12.0255	10.0557	0.303864	4.52057	0.00333589	0.0279481	1.55365
ENSMUSG00000049107	Ntf3	1424	1.99619	1.00951	1.25314	0.797599	1.24082	0.614647	0.617395	0.54102	1.39134	1.35901	1.13704	1.44249	1.49087	1.93735	2.74787	1.86054	-0.685715	1.0176	0.00333441	0.0279481	1.55365
ENSMUSG00000054604	Cggbp1	4519	16.1117	13.3029	15.5613	11.1474	15.6819	15.3148	16.231	15.5424	11.9692	13.5266	12.7267	13.3382	14.0084	11.73	13.6129	14.0565	0.233993	5.98767	0.00334049	0.0279714	1.55329
ENSMUSG00000004896	Rrnad1	5313	6.12844	5.32534	6.14515	6.61442	5.1548	3.73015	4.50329	4.36224	4.56193	4.28301	4.20557	4.91731	3.99587	4.24055	4.86565	4.6461	0.280628	4.69544	0.00335381	0.0280677	1.55179
ENSMUSG00000012609	Ttll5	13635	1.62043	1.57187	1.30874	1.21029	1.5134	1.42598	1.7179	1.39373	1.35136	1.14034	1.16374	1.34643	1.28337	1.15618	1.29846	1.4976	0.253208	4.24004	0.00335578	0.028069	1.55177
ENSMUSG00000047515	BC049715	1088	1.72198	1.62156	1.70088	0.98251	1.21801	1.09177	1.38525	0.7081	1.03191	1.04269	0.952437	0.825986	0.827821	0.48298	0.471668	1.06908	0.677626	0.372065	0.00335964	0.0280861	1.55151
ENSMUSG00000056708	Ier5	3269	3.91299	4.9572	3.53809	4.23059	3.59054	4.07354	2.88152	3.26013	3.05059	3.34783	2.6152	3.49525	2.81422	2.93364	3.76758	3.10348	0.331107	3.52342	0.00337478	0.0281974	1.54979
ENSMUSG00000085772	D630024D03Rik	1558	5.01738	5.82971	7.38121	4.54553	4.61742	4.65477	5.56233	5.35696	7.20615	6.29629	8.68808	7.41615	6.31773	7.12504	6.25823	7.0924	-0.342513	3.2916	0.00338878	0.0282991	1.54823
ENSMUSG00000027360	Hdc	4494	5.33335	5.29258	6.2209	4.25186	4.24068	3.54744	3.98251	4.00007	3.98252	3.02923	4.07848	4.35652	3.66475	3.71252	2.05544	4.18432	0.385718	4.22181	0.00339681	0.0283505	1.54744
ENSMUSG00000067818	Myl9	1210	29.6858	37.8018	31.134	37.933	33.9514	27.0224	24.9116	27.5375	25.7074	28.3474	17.7169	28.435	26.7968	30.4541	27.3022	24.1389	0.310717	5.125	0.00339861	0.0283505	1.54744
ENSMUSG00000020961	Ston2	6901	2.99569	1.43923	1.64726	1.46188	2.82558	3.31571	3.84012	2.17694	1.48334	1.46016	1.94269	1.56268	1.95769	1.29448	2.10074	2.3035	0.5425	3.88451	0.00341495	0.0284714	1.54559
ENSMUSG00000039585	Myo9a	12989	9.63414	7.73713	8.77726	5.89461	9.43	8.12464	7.63399	7.32512	5.77088	6.82785	7.36461	7.15593	6.9539	7.24162	6.98806	8.08927	0.245036	6.61911	0.00341843	0.0284851	1.54538
ENSMUSG00000020782	Llgl2	4648	22.225	24.1241	22.2675	30.1281	23.8543	21.2788	24.522	20.5946	20.0628	19.3822	21.9601	20.3428	20.5679	19.3466	22.8268	22.2165	0.236528	6.6961	0.00342855	0.028554	1.54433
ENSMUSG00000044147	Arf6	3728	27.2938	26.8699	27.0181	22.1328	25.5432	31.6113	28.3163	28.1569	25.6516	23.9505	23.0363	25.1391	23.6246	23.2048	23.8658	23.1577	0.234552	6.57993	0.00343536	0.0285953	1.54371
ENSMUSG00000037343	Taf2	5007	6.42556	5.41589	5.68912	5.99121	6.45289	6.58022	6.47168	6.3342	5.15729	4.91795	5.51032	5.41014	5.49925	5.03758	6.40572	5.92379	0.227631	4.87602	0.00343964	0.0286155	1.5434
ENSMUSG00000030034	Ino80b	2034	7.65465	8.57748	8.02586	8.90152	7.29086	5.31744	6.69967	5.52369	10.0979	8.72701	8.24696	9.65704	9.39383	8.49323	9.96579	8.83199	-0.292478	4.06914	0.00344769	0.028667	1.54262
ENSMUSG00000060475	Wtap	6706	6.27157	6.18742	6.1893	4.99137	4.7145	5.18345	4.96315	5.38041	4.77639	4.9258	4.6551	4.96795	5.27638	4.14329	4.96455	5.21313	0.223991	5.12326	0.00345819	0.0287389	1.54153
ENSMUSG00000038685	Rtel1	5876	2.24289	2.25743	2.40701	2.93348	2.41637	2.08536	2.28706	2.01038	2.67496	3.19124	2.72245	2.86215	2.78092	3.10764	3.06761	2.88127	-0.268285	3.95524	0.0034644	0.0287596	1.54122
ENSMUSG00000060301	2610008E11Rik	4223	4.72712	3.88376	4.1317	3.02175	3.22771	2.76839	3.40533	3.77027	3.92532	4.32977	4.75429	4.02808	4.60069	4.54182	5.08861	4.91189	-0.274479	4.10888	0.00347221	0.0287936	1.5407
ENSMUSG00000022744	Cldn25	2716	17.6257	15.1809	15.7199	16.0139	15.5903	14.5707	15.0521	15.412	12.8875	13.7101	12.7815	15.6459	14.1174	14.0271	15.4699	15.1556	0.190967	5.34745	0.0035366	0.0293116	1.53296
ENSMUSG00000096199	Ptrhd1	4011	1.36907	1.14037	0.972176	1.06604	1.22717	0.99755	1.34645	1.07242	1.05378	0.765315	0.791204	0.928215	1.04255	0.966201	0.959565	0.805531	0.379807	2.09524	0.00354206	0.0293412	1.53252
ENSMUSG00000037933	Bicd2	6436	7.61877	6.70081	6.58245	5.74057	7.00074	6.11001	6.51786	6.10489	5.11017	5.8064	5.38373	6.19368	5.5777	4.92946	7.60474	5.93385	0.223778	5.31792	0.00356876	0.0295321	1.52971
ENSMUSG00000045414	1190002N15Rik	3947	5.74512	5.11553	6.17881	3.63929	6.45916	5.16366	5.87089	5.88822	3.78149	4.53109	4.33194	4.09833	4.71051	4.16046	5.24942	6.04121	0.310431	4.33014	0.00356893	0.0295321	1.52971
ENSMUSG00000060519	Tor3a	4715	4.00092	4.01898	3.98091	4.42098	3.78762	3.69939	3.8358	3.36324	3.17955	2.80233	3.3104	4.1251	3.57484	3.41313	3.31959	3.41258	0.249845	4.11405	0.00358674	0.0296635	1.52778
ENSMUSG00000018347	Zkscan6	2380	2.76874	2.47096	2.86026	2.75103	2.89009	2.20653	2.66495	2.45475	2.99688	3.08426	3.29271	3.82988	2.91934	3.47746	3.53077	3.80116	-0.301833	2.8584	0.00360254	0.0297475	1.52655
ENSMUSG00000020530	Ggnbp2	5077	18.591	18.8809	20.5421	16.6204	15.1143	14.3458	16.2654	16.2115	19.174	19.4137	21.3292	20.1663	19.7296	20.3382	21.1507	22.0193	-0.20801	6.57116	0.00360266	0.0297475	1.52655
ENSMUSG00000029086	Prom1	4677	34.6847	33.1675	33.505	24.7558	33.3671	42.7082	43.0737	39.52	27.4788	28.2367	36.4749	30.3593	31.8573	29.7599	25.6066	28.0198	0.316253	7.26375	0.00360226	0.0297475	1.52655
ENSMUSG00000057604	Lmcd1	1724	5.17131	7.92152	6.05711	7.6344	6.62526	5.54832	5.75526	5.5487	2.94968	4.37397	4.73346	5.21272	5.78405	5.37217	6.47422	5.13509	0.38543	3.30331	0.00361066	0.0297976	1.52582
ENSMUSG00000025584	Pde8a	4021	18.1553	19.5493	18.0474	19.3404	18.2519	20.912	21.5677	21.1555	16.5722	16.9444	17.7981	17.9754	18.7033	17.2667	15.0596	18.2722	0.236823	6.2234	0.00361959	0.0298553	1.52498
ENSMUSG00000009828	Ick	11726	1.52061	1.28167	1.40344	1.17941	1.6091	1.42887	1.3335	1.33045	1.74033	1.67883	1.49128	1.75723	1.54168	1.74212	1.79979	1.81305	-0.237729	4.1835	0.00364162	0.030005	1.52281
ENSMUSG00000064141	Zfp69	3928	0.460517	0.515691	0.403818	0.255132	0.321307	0.493398	0.367706	0.408612	0.554836	0.475687	0.593576	0.52294	0.491346	0.618726	0.669558	1.49704	-0.686864	1.16711	0.00364039	0.030005	1.52281
ENSMUSG00000041341	Atg2b	10131	5.19714	4.59872	4.52744	5.03174	4.83361	4.33821	4.84729	4.18882	4.02212	4.20904	4.3663	4.2135	4.29271	3.87719	4.61584	4.54143	0.190313	5.50977	0.00364685	0.0300321	1.52241
ENSMUSG00000031540	Kat6a	9244	11.5873	7.7685	8.61535	7.25637	11.571	10.6519	12.099	9.16761	7.50156	7.385	8.40749	9.11755	8.74112	7.14836	9.42357	9.12952	0.290773	6.39768	0.00364967	0.0300393	1.52231
ENSMUSG00000006273	Atp6v1b2	5245	55.2305	58.3416	54.8893	56.6458	58.2681	65.9154	61.5407	57.3342	50.8066	51.121	54.1957	55.9177	55.5513	48.5407	53.8858	49.5767	0.215249	8.19053	0.00367765	0.0302374	1.51946
ENSMUSG00000063550	Nup98	4028	7.18534	5.59666	4.906	4.39544	8.99258	8.27266	8.77736	7.71433	5.21386	4.55594	5.51505	5.8167	5.22271	4.45186	6.72046	6.72186	0.398058	4.66676	0.00369017	0.0303241	1.51821
ENSMUSG00000035910	Dcdc2a	8581	2.7781	2.41391	2.46466	1.57275	2.85335	2.65927	2.34916	2.58869	1.84712	1.89752	1.96992	2.46111	1.89679	1.86776	2.26506	2.41731	0.298758	4.29379	0.00369399	0.0303395	1.51799
ENSMUSG00000038059	Smim3	1982	3.74846	2.86824	3.46797	3.37087	3.27941	3.05968	3.07336	2.59137	3.59867	4.20864	4.57477	3.85404	3.31081	4.54031	4.62816	4.23842	-0.321095	2.87749	0.00369808	0.0303569	1.51774
ENSMUSG00000032869	Psmf1	9056	2.70372	3.09542	2.64921	3.15757	2.78731	2.63715	2.71828	2.63723	3.20147	3.26439	3.25402	3.48031	3.28914	3.43803	3.69751	3.30377	-0.212447	4.80842	0.00370289	0.0303641	1.51764
ENSMUSG00000085385	9430008C03Rik	3170	4.48355	4.65853	4.58679	3.92012	3.50361	2.0708	3.44695	3.58473	4.95838	4.84176	4.51521	5.20412	4.54596	4.70365	5.98974	4.70888	-0.337777	3.79479	0.00372026	0.0304904	1.51584
ENSMUSG00000028675	Pnrc2	2339	50.2138	48.0784	47.4706	36.3046	38.7154	36.2173	38.9835	39.9644	48.9599	49.5855	51.9732	49.0968	49.2059	50.9981	50.9007	49.7839	-0.206566	6.74878	0.0037366	0.030608	1.51416
ENSMUSG00000001175	Calm1	4878	47.0027	48.9202	50.3883	45.9238	46.5459	41.3072	42.4446	46.5649	39.8176	40.986	41.9291	41.5043	41.6625	42.2147	44.5925	44.8814	0.181596	7.75371	0.00374677	0.0306751	1.51321
ENSMUSG00000038425	Poli	4914	1.65651	1.63557	1.735	1.42758	1.68228	1.59031	1.58464	1.67231	1.96218	2.3086	1.7661	2.24681	1.68885	1.95158	2.06252	2.93248	-0.32605	3.21603	0.00376465	0.0307888	1.51161
ENSMUSG00000046876	Atxn1	10597	5.61482	4.87128	5.24516	4.7222	5.60957	5.15037	5.78971	4.67104	4.61804	4.77333	4.43098	4.39771	4.46212	4.94639	5.12715	4.86614	0.199723	5.7201	0.0037646	0.0307888	1.51161
ENSMUSG00000024949	Sf1	5763	36.3656	34.8655	32.5698	41.0046	32.1382	29.0299	34.3465	30.1788	30.7349	31.1718	28.3764	31.6221	27.6289	28.7793	32.0122	31.6875	0.213042	7.53107	0.00377583	0.0308528	1.51071
ENSMUSG00000034031	1700106J16Rik	1218	0.636492	1.55579	0.976722	2.13926	0.932582	0.359301	0.412465	1.26505	0.596441	0.657459	0.69126	0.84323	0.422552	0.323573	0.263329	0.530539	0.978112	0.121024	0.00377647	0.0308528	1.51071
ENSMUSG00000070436	Serpinh1	2429	41.7838	49.2561	38.0659	39.4978	30.8119	29.9851	28.0768	30.5279	28.8748	31.7039	29.0366	35.3327	29.5314	30.0979	31.6113	30.7269	0.270214	6.34537	0.00378888	0.0309215	1.50974
ENSMUSG00000032940	Rbm11	1767	0.694666	0.850532	0.748065	0.756205	0.821397	0.566097	0.746324	0.581334	0.971759	1.13297	1.53942	0.653897	1.05584	1.74715	1.05278	0.914257	-0.603758	0.818866	0.00379799	0.0309795	1.50893
ENSMUSG00000087128	Gm12655	955	0.338241	0.478954	0.622852	0.839506	0.925095	0.392785	0.526055	0.336131	1.10647	1.25778	0.678175	0.941018	0.943109	0.756585	1.27622	0.947304	-0.765731	-0.209133	0.00380153	0.030992	1.50875
ENSMUSG00000024118	1600002H07Rik	3309	1.1519	0.651653	0.719037	0.827814	0.89632	0.585696	0.626271	0.523853	0.997919	0.726007	1.17436	1.06694	0.894331	1.11163	1.33761	1.28888	-0.475098	1.64694	0.00381426	0.0310794	1.50753
ENSMUSG00000037773	Pced1a	5972	3.72133	3.33718	3.2094	3.21076	2.46206	2.43918	2.94431	3.04235	3.4503	3.60926	3.54628	4.3532	3.51184	3.9046	3.84538	3.72223	-0.247341	4.34679	0.00383198	0.0312073	1.50574
ENSMUSG00000002325	Irf9	3689	7.75808	8.69705	8.52794	8.13174	7.38987	6.21963	7.31989	6.63069	6.23006	6.11425	6.03942	8.5437	5.66777	5.73344	7.8423	6.48124	0.257433	4.71414	0.00383454	0.0312117	1.50568
ENSMUSG00000052137	Rbm12b2	3611	2.91621	3.07624	3.38602	2.27574	2.81359	2.0776	1.98254	2.1513	1.48142	2.16219	2.22402	2.18651	2.31608	2.27379	2.00737	1.98637	0.359267	3.09525	0.00384455	0.0312767	1.50478
ENSMUSG00000040663	Clcf1	3945	2.09615	2.18638	1.80935	2.70969	1.98352	1.50551	2.03755	1.90406	2.76222	2.96023	2.08498	2.74988	2.23414	2.31439	3.52849	3.04671	-0.362825	3.23993	0.00385471	0.0313429	1.50386
ENSMUSG00000030780	BC017158	6025	4.57857	3.91516	4.05873	4.92348	3.82294	3.36198	3.26236	3.65493	5.14088	4.70725	4.42879	5.28443	4.50602	4.38265	5.15305	5.25538	-0.247843	4.7331	0.00387121	0.0314274	1.50269
ENSMUSG00000020547	Bzw2	1848	9.75352	10.5723	10.7649	10.0867	8.63934	8.15309	9.10705	7.26084	10.2923	10.7248	11.1097	10.9069	10.6874	12.5826	13.0168	12.1337	-0.24846	4.26521	0.00389195	0.0315626	1.50083
ENSMUSG00000091366	Gm17040	1434	0.720825	0.45567	0.783512	1.07158	0.440061	0.523166	0.700674	0.626789	0.59871	0.32575	0.451644	0.358108	0.44863	0.412251	0.357863	0.315438	0.744032	-0.152717	0.00389112	0.0315626	1.50083
ENSMUSG00000042548	Asxl1	7414	4.30461	3.71047	3.94017	3.154	4.01746	3.18747	4.4299	4.10457	3.76799	4.77044	4.46389	4.90046	4.94606	4.79306	4.85385	5.06394	-0.231606	4.98884	0.0038976	0.0315919	1.50042
ENSMUSG00000071669	Snx29	6417	5.658	4.65354	4.45966	3.51909	6.70678	8.80732	9.27729	5.42262	4.02408	4.48209	5.0666	5.18169	5.35361	4.20705	3.81863	4.61209	0.460702	5.11026	0.0039024	0.0316141	1.50012
ENSMUSG00000001138	Cnnm3	5605	4.43756	4.29014	4.35107	3.87395	4.06437	3.94853	4.36952	4.04335	4.59527	4.82186	4.99176	4.91309	4.88958	5.00404	5.06995	5.23414	-0.191156	4.68022	0.00391686	0.0317147	1.49874
ENSMUSG00000006906	Stambp	2147	11.1334	9.98254	9.38887	8.86867	10.346	9.08511	8.3945	8.07373	10.0894	11.034	10.4977	12.0489	10.3077	11.9011	12.7278	12.2798	-0.220568	4.48302	0.00392791	0.0317708	1.49797
ENSMUSG00000017132	Cyth1	3887	9.12466	8.92646	8.87568	9.16133	8.11741	7.4147	9.83893	8.65484	7.32293	8.60118	7.19804	8.63695	7.8286	7.50303	7.70687	7.94654	0.212837	5.02008	0.00392667	0.0317708	1.49797
ENSMUSG00000058638	Zfp110	4455	7.91779	6.87899	7.28416	6.29865	6.47337	6.10448	6.82248	6.25438	7.63452	7.66933	8.12661	8.61642	7.17705	7.75544	8.7689	8.25333	-0.193317	5.04088	0.00393439	0.0318066	1.49748
ENSMUSG00000044794	9330133O14Rik	1988	1.68984	2.03786	2.39366	2.15085	1.9998	1.94977	1.70578	2.00225	2.19255	2.01405	2.99721	2.64771	2.39471	3.27105	2.90403	3.51053	-0.405426	2.27056	0.00394908	0.0319087	1.49609
ENSMUSG00000022043	Trim35	4498	5.17061	4.50341	4.12888	2.62906	4.58765	4.46162	4.30008	3.78241	4.53692	5.14808	5.28435	5.65131	5.43502	4.87748	6.53163	4.99948	-0.287671	4.42158	0.00396334	0.0320071	1.49475
ENSMUSG00000046814	Gchfr	642	18.4151	20.1525	19.9716	25.6004	18.4793	13.828	18.585	15.0003	16.0477	13.8246	15.2331	18.5974	15.0312	14.1193	14.488	16.3059	0.329349	3.47521	0.00397082	0.0320508	1.49416
ENSMUSG00000052713	Zfp608	6102	4.23494	2.36657	3.48762	1.75184	3.54718	2.62286	2.41847	1.84123	3.45255	3.51049	3.46012	4.39721	3.58463	2.76649	4.68855	4.47953	-0.400891	4.32502	0.0039859	0.0321431	1.49291
ENSMUSG00000055430	Nap1l5	1892	11.8145	13.7455	15.1256	13.5599	13.2413	14.6383	10.0238	12.7248	11.6935	11.6746	12.7683	10.1443	10.4729	12.4635	8.78121	9.28993	0.31593	4.52129	0.00398642	0.0321431	1.49291
ENSMUSG00000025402	Nab2	3792	3.57775	4.48027	4.46187	5.40899	3.47808	2.98413	4.02423	3.55544	3.16975	3.13247	2.68149	3.63952	2.98594	3.44709	3.23103	4.02169	0.335013	3.80331	0.00400249	0.0322558	1.49139
ENSMUSG00000024968	Rcor2	3122	0.744953	0.272088	0.296374	0.492199	0.424471	0.200251	0.402293	0.246769	0.55	0.726743	0.290429	0.76075	0.556376	0.483908	1.10952	0.910719	-0.755272	0.824759	0.00401746	0.0323427	1.49022
ENSMUSG00000041396	Mettl18	1599	3.23222	2.90141	2.89331	2.71588	1.97326	1.48574	2.12075	2.28859	3.09767	3.21349	3.44283	3.17141	3.86242	2.95769	4.57333	2.82888	-0.422866	2.25752	0.00401548	0.0323427	1.49022
ENSMUSG00000026958	Dpp7	2454	27.8529	36.2129	32.938	34.1676	30.3438	30.8516	27.151	30.0599	26.2931	26.7853	31.3008	27.544	27.2906	29.2024	25.251	25.8321	0.238373	6.17629	0.00405765	0.0326493	1.48613
ENSMUSG00000035900	Gramd4	5546	5.10215	4.38291	4.17094	4.132	4.83583	4.13708	5.00481	4.36419	3.48907	3.706	4.21573	4.17831	4.33839	3.77815	4.23328	4.34604	0.21494	4.57634	0.00406451	0.0326874	1.48562
ENSMUSG00000095123	Gm21781	4837	3.57946	3.91761	4.0308	2.94205	2.6223	1.93875	2.76534	2.41567	3.6455	4.06987	3.7491	3.88835	4.02999	4.10109	3.87242	3.75401	-0.319104	4.06898	0.00409821	0.0329413	1.48226
ENSMUSG00000037211	Spry1	3010	7.12575	7.90195	7.28983	6.25934	6.98135	6.89571	6.30065	6.91068	7.67933	7.47134	8.13337	8.4877	9.29737	8.94717	11.6573	7.49245	-0.258719	4.55853	0.00411128	0.0330292	1.4811
ENSMUSG00000024743	Syt7	6954	1.25417	1.19335	0.95041	1.05683	0.780415	1.2047	1.11978	1.08941	0.911714	1.0076	0.773016	1.01539	0.906627	0.802883	0.820977	0.743396	0.362208	2.79536	0.00411629	0.0330522	1.4808
ENSMUSG00000018707	Dync1h1	15582	16.7998	14.4634	13.0342	15.4014	18.3742	15.4069	16.6969	13.7121	12.4778	12.6381	12.9224	13.9488	14.0046	12.541	15.8947	15.8957	0.222936	7.83518	0.00413572	0.0331547	1.47946
ENSMUSG00000079020	Slc45a4	10298	2.89833	2.53809	2.52865	2.54968	2.69626	2.9019	3.28076	2.288	2.92438	3.02621	3.66029	3.29743	3.32975	3.36782	3.30763	3.54536	-0.233255	4.95815	0.00413763	0.0331547	1.47946
ENSMUSG00000025898	Cwf19l2	3935	5.54921	4.46691	5.00515	2.75053	5.43647	4.78222	5.44195	4.6662	5.47135	5.49459	6.46834	6.23149	6.32708	5.8591	5.88489	6.81504	-0.298714	4.41864	0.00414017	0.0331578	1.47941
ENSMUSG00000001995	Sipa1l2	6344	2.10798	1.8334	2.05234	2.80133	2.2779	2.44397	2.27672	2.17579	1.57194	1.71459	1.5926	1.91237	2.02817	1.63592	2.70986	1.49733	0.354884	3.71246	0.0041546	0.0332347	1.47841
ENSMUSG00000004561	Mettl17	3719	4.34283	3.70728	3.37655	4.45524	3.05428	2.92503	3.00565	3.53891	4.04884	5.34718	4.21439	4.60849	3.99598	4.83941	4.50184	4.58715	-0.297176	3.91672	0.00415837	0.0332347	1.47841
ENSMUSG00000043415	Otud1	2528	5.05996	3.02418	3.03268	2.56354	3.12029	2.64615	2.83187	3.47925	3.84027	4.67231	3.76604	4.36742	4.12264	3.94943	4.56742	4.26878	-0.3341	3.24235	0.00415725	0.0332347	1.47841
ENSMUSG00000074221	Zfp568	7173	2.26064	2.38671	1.60322	1.61135	1.85628	2.3184	2.41631	2.08544	1.54679	1.77692	1.95028	1.56607	1.55161	1.87725	1.85117	1.62157	0.32119	3.7809	0.00415313	0.0332347	1.47841
ENSMUSG00000089774	Slc5a3	2019	196.884	173.407	200.762	148.016	202.379	206.537	264.442	201.411	190.178	163.806	184.802	159.38	176.017	152.648	141.257	182.529	0.291015	8.54357	0.00417995	0.0333726	1.47661
ENSMUSG00000026924	Sec16a	8469	13.5021	12.2214	11.7995	11.2889	13.8221	13.5534	15.8014	12.5158	10.9953	10.6295	11.777	11.1949	12.5568	10.424	12.3992	12.8949	0.225789	6.71149	0.00418304	0.0333801	1.47651
ENSMUSG00000026600	Soat1	4769	3.86079	3.21988	3.22905	2.99801	4.08877	4.077	4.41126	3.78287	3.43436	2.61667	3.32724	2.90737	3.66926	2.67204	3.20129	3.14359	0.303305	4.04181	0.00418802	0.0334025	1.47622
ENSMUSG00000038056	Kmt2c	21564	5.05711	4.00288	4.37668	3.86352	5.05388	4.64452	5.24189	4.15622	3.87421	4.02299	4.07564	3.91742	4.05142	3.9873	4.12594	4.49497	0.213612	6.54186	0.00420323	0.0335065	1.47487
ENSMUSG00000039182	AW209491	2047	8.61596	9.57641	7.58745	10.02	8.94009	9.04027	8.12967	9.5345	8.22705	7.00899	8.22623	7.62012	7.98276	6.51398	8.83704	7.26064	0.268049	4.10549	0.00421195	0.0335242	1.47464
ENSMUSG00000043969	Emx2	3103	18.5713	14.9301	14.7817	11.6052	15.0085	11.2021	13.2558	13.014	14.6217	15.3336	17.8664	17.9768	18.0167	14.3098	19.1014	19.9086	-0.239158	5.59342	0.00421101	0.0335242	1.47464
ENSMUSG00000085998	AW822252	947	0.613976	1.863	1.67497	2.89254	1.466	0.660173	1.25994	0.881324	1.11581	0.986536	0.683904	0.4067	0.407604	0.762976	0.67737	1.16002	0.910611	0.219689	0.00421687	0.033546	1.47436
ENSMUSG00000025815	Dhtkd1	6159	8.25512	7.15071	8.08035	6.67131	8.00208	7.10551	9.64552	6.27521	7.79554	9.64306	9.67437	8.95275	10.2365	10.0144	8.33212	10.4185	-0.244973	5.71385	0.0042296	0.0336127	1.4735
ENSMUSG00000073434	Wdr90	8098	1.27644	1.67836	1.28951	2.28532	1.47281	1.07311	1.25627	1.37155	0.954179	1.15368	1.0797	1.43474	1.26315	0.965245	1.22781	1.20494	0.390637	3.42905	0.00423594	0.0336458	1.47307
ENSMUSG00000028127	Abcd3	4284	81.0113	73.9151	74.7463	58.5919	92.9336	99.7608	94.8271	101.592	99.4334	93.4624	115.124	103.658	114.205	111.668	125.883	107.549	-0.302531	8.6959	0.00424946	0.0337358	1.47191
ENSMUSG00000061353	Cxcl12	8314	23.1172	16.6698	21.7735	15.2683	16.6225	12.5428	14.0491	14.5561	15.3866	19.5846	16.8886	21.5179	21.0395	26.4274	27.7065	26.8148	-0.333938	7.3225	0.00427697	0.0339367	1.46933
ENSMUSG00000035041	Creb3l3	3004	0.150542	0.282776	0.154008	0.289127	0.294097	0.332987	0.250857	0.384694	0.373741	0.577575	0.344957	0.235053	0.256991	0.415453	2.56246	0.494758	-1.19908	0.596656	0.00428191	0.0339586	1.46905
ENSMUSG00000030704	Rab6a	3718	30.3037	30.9668	30.9482	25.9839	31.2468	29.3927	28.0716	32.2905	27.337	27.838	26.3557	26.5534	28.1178	24.7866	28.7436	26.8003	0.197291	6.73126	0.00428468	0.0339631	1.46899
ENSMUSG00000018405	Mrm1	2513	4.13897	4.73236	4.12908	4.78548	4.01781	3.18438	3.42352	3.37228	2.65431	3.39901	3.24731	3.44838	3.96804	3.47638	3.08865	2.98284	0.323784	3.21006	0.00428721	0.0339657	1.46896
ENSMUSG00000051730	Mettl5	2532	5.81742	6.16785	7.04767	4.56487	4.95965	4.27159	4.21629	4.43728	5.71219	7.01056	6.2924	6.54078	7.03807	6.69305	6.23228	6.91624	-0.291481	3.90135	0.00429056	0.0339748	1.46884
ENSMUSG00000025854	Fam20c	5352	12.0831	8.9981	9.03942	10.2738	10.7886	8.60912	9.8327	9.10475	7.31746	8.34152	7.9868	8.97137	9.05141	7.85474	9.45663	10.9148	0.224653	5.63841	0.00429398	0.0339845	1.46872
ENSMUSG00000015120	Ube2i	4847	9.6766	10.8253	10.7721	8.79414	7.88972	6.2686	6.85374	7.04662	11.7042	11.4134	11.0103	9.74716	10.0741	9.86567	11.011	10.2789	-0.277596	5.53636	0.00430107	0.0340231	1.46823
ENSMUSG00000023905	Tnfrsf12a	959	9.90279	16.966	12.9564	23.1991	13.1605	12.2559	13.162	16.4687	14.2552	11.9686	9.58992	12.5838	8.38549	9.72608	13.1103	10.6464	0.448075	3.66477	0.0043061	0.0340455	1.46794
ENSMUSG00000006930	Hap1	3754	1.80698	1.04437	1.10915	1.77972	1.58014	0.782728	1.35499	1.02612	1.75925	1.58209	1.51822	1.86383	1.69659	1.78474	2.32392	2.11727	-0.433148	2.58423	0.00431462	0.0340954	1.4673
ENSMUSG00000020070	Rufy2	8181	3.36405	2.74759	3.31225	2.8093	2.85402	2.74344	2.725	2.85652	3.23713	3.58091	3.51497	3.30331	3.38929	3.17146	3.92048	3.92568	-0.208088	4.72168	0.00431776	0.0341028	1.46721
ENSMUSG00000020904	Wdr16	2731	1.0172	0.66994	0.701814	0.391421	1.10913	0.251813	0.482884	0.634723	0.773838	1.49054	0.687735	1.19873	0.989384	0.649397	1.40931	1.70363	-0.711944	1.33902	0.00434012	0.0342619	1.46519
ENSMUSG00000000384	Tbrg4	3249	11.0954	12.248	11.5747	13.4896	11.5372	9.87132	13.2593	11.7178	9.98053	10.1875	10.1066	10.7479	10.3955	9.50203	12.3397	11.1976	0.222274	5.19306	0.0043454	0.0342861	1.46488
ENSMUSG00000042404	Dennd4b	6003	1.7542	1.82869	1.59641	1.75847	1.53478	1.38513	1.61101	1.28338	2.17831	1.61189	1.88806	2.06378	1.90761	1.96957	2.12648	2.22826	-0.274652	3.44375	0.00435463	0.0343239	1.4644
ENSMUSG00000019179	Mdh2	2219	125.569	140.462	126.524	176.466	147.14	142.927	142.264	141.335	137.799	121.766	120.863	130.87	122.55	120.3	127.369	126.269	0.238843	8.227	0.00435985	0.0343474	1.46411
ENSMUSG00000026971	Itgb6	7365	13.8506	13.2638	14.7259	7.71974	16.5537	17.4695	14.3843	13.3284	10.1597	9.8943	12.8124	13.2914	11.0411	12.4682	10.7565	11.02	0.337847	6.5507	0.00437962	0.034468	1.46258
ENSMUSG00000013236	Ptprs	7896	2.65092	2.20127	2.39389	2.60609	2.31768	1.86858	2.20302	1.95953	2.02409	2.04524	1.82092	1.82915	2.04505	2.00483	2.18535	1.98868	0.240101	4.08625	0.00439017	0.0345335	1.46176
ENSMUSG00000068523	Gng5	2865	6.11088	6.63694	6.29772	9.16461	6.14528	6.78646	5.74277	6.38649	5.76285	4.96124	5.28976	5.64611	5.83829	6.44243	5.70941	5.30039	0.301053	4.15282	0.00439351	0.0345422	1.46165
ENSMUSG00000040195	Tmem194	7519	1.14275	0.608327	0.984473	0.746389	0.889626	0.848101	0.860245	0.606234	0.913472	1.10052	1.14561	1.20374	1.16363	1.03957	0.989632	1.31491	-0.358371	2.89067	0.00440609	0.0346235	1.46063
ENSMUSG00000063488	Zkscan7	2223	3.40021	2.32213	2.34873	2.19396	3.17936	2.6436	2.65542	1.79058	3.26795	2.76174	3.55439	3.08971	3.99371	3.19119	3.49158	3.8952	-0.358376	2.75466	0.00441671	0.0346893	1.4598
ENSMUSG00000063430	Wscd2	10811	1.03978	0.65881	0.525749	0.741586	0.799681	0.786467	0.691235	0.611665	0.873559	0.987618	0.844692	0.926258	0.904513	0.814155	1.38844	1.11774	-0.369642	3.22607	0.0044237	0.0347265	1.45934
ENSMUSG00000026596	Abl2	10870	2.84685	2.16407	2.30439	2.47697	2.89109	2.73769	2.86548	2.7346	2.04749	2.24078	2.42499	2.30308	2.15431	2.21771	2.67328	2.46708	0.238794	4.75774	0.00444736	0.0348591	1.45768
ENSMUSG00000026851	BC005624	2615	17.1207	16.0422	14.5325	12.1358	12.8623	12.0494	11.9832	12.7911	15.6329	15.9749	14.6868	19.1714	15.9911	14.0162	19.6979	18.1133	-0.232578	5.30914	0.00444599	0.0348591	1.45768
ENSMUSG00000031758	Cdyl2	8080	1.17534	1.02705	1.23513	0.893014	1.31989	1.33857	1.14249	1.04088	0.882743	0.966295	0.929805	0.961274	1.11469	0.910489	0.952677	0.951701	0.312038	3.11358	0.00444594	0.0348591	1.45768
ENSMUSG00000026589	Sec16b	5431	0.856469	0.709858	0.864021	0.664293	1.16194	0.679172	0.682208	0.602882	1.32547	0.958407	1.02557	1.02828	0.769965	0.979656	1.44097	1.11844	-0.424897	2.36712	0.00445325	0.0348718	1.45753
ENSMUSG00000005950	P2rx5	2530	5.26024	4.5456	5.01564	5.75681	3.84116	3.75604	4.61676	3.83176	5.53398	5.72367	6.50217	5.86091	5.51793	7.16567	4.63987	6.30872	-0.31983	3.74117	0.00447391	0.0350139	1.45576
ENSMUSG00000038848	Ythdf1	3608	14.2709	11.627	13.2989	11.5734	11.2287	13.5676	13.8719	11.3882	10.6349	11.1898	10.2318	12.0625	12.0358	11.9792	11.3964	10.2983	0.219306	5.43305	0.0044836	0.0350542	1.45526
ENSMUSG00000022270	Fam134b	3335	81.5734	83.1924	94.9062	67.632	101.289	138.103	115.051	111.481	90.5779	84.9609	87.7007	80.4551	88.3886	73.0909	55.2221	67.1773	0.395505	8.22341	0.00449382	0.035116	1.45449
ENSMUSG00000054945	Gm9958	1283	1.66168	1.73162	2.11204	1.45807	1.47556	1.16948	1.2726	1.70135	1.95605	2.28855	2.12016	2.10134	2.00572	2.30385	2.44988	2.36721	-0.432856	1.34585	0.00449605	0.035116	1.45449
ENSMUSG00000097564	C430014B12Rik	997	1.94395	1.57295	1.65726	1.80932	2.02543	1.31684	2.01558	2.12501	5.1668	4.21677	2.72834	1.80275	3.67804	2.43767	1.15812	2.98145	-0.696115	1.3416	0.00450813	0.0351926	1.45355
ENSMUSG00000041679	Lrrc29	1917	1.28062	1.32936	1.1722	1.56833	1.05339	1.14144	1.27758	0.636317	1.68809	1.98421	1.99331	0.971067	1.51018	1.7475	2.17504	1.9214	-0.513669	1.55136	0.00453471	0.0353712	1.45135
ENSMUSG00000072969	Armcx5	3603	2.38477	1.79544	1.65091	1.70596	1.29607	1.70047	1.95208	1.5146	2.51118	1.94473	1.94135	2.44079	2.35693	2.40646	2.29668	2.42122	-0.337925	2.88554	0.00453559	0.0353712	1.45135
ENSMUSG00000028977	Casz1	12249	2.43142	2.27252	2.34172	2.41084	2.28741	2.27126	2.70181	1.97074	2.68504	2.70219	2.83406	2.66217	2.74162	2.84749	2.80698	3.08617	-0.206488	4.97861	0.0045421	0.0353862	1.45117
ENSMUSG00000032567	Aste1	2858	3.32288	4.02392	3.93127	4.20781	2.80416	3.60935	3.47168	2.69564	3.02713	2.54507	2.85531	2.96473	3.46654	2.59707	2.69336	2.93931	0.333772	3.21541	0.00454089	0.0353862	1.45117
ENSMUSG00000038241	Cep250	8595	4.87066	3.64157	3.97549	3.26475	3.58291	2.89497	3.697	2.87579	3.74201	4.68173	4.16701	4.39889	4.17663	4.14975	4.98547	4.66134	-0.233017	5.09708	0.00456097	0.0355086	1.44967
ENSMUSG00000084854	Gm12678	690	8.52023	7.3866	10.0574	5.32549	8.13959	11.3258	8.28204	7.25751	10.5285	9.38118	12.0145	13.2103	12.6802	10.2812	11.9927	10.3953	-0.391995	2.78319	0.00456557	0.0355154	1.44958
ENSMUSG00000028468	Rgp1	6452	6.75878	5.76258	6.80173	6.09912	6.51391	6.19176	7.08569	5.52257	6.79666	7.13657	7.39807	7.77016	7.81734	7.28932	8.57015	7.54163	-0.196101	5.48666	0.00458137	0.0355943	1.44862
ENSMUSG00000062713	Sim2	3659	8.79277	6.60752	8.83267	7.90627	6.91582	6.01434	10.5035	7.61499	6.47969	6.67504	7.08015	5.96472	6.5406	5.97792	6.95991	8.12382	0.283415	4.75	0.00458123	0.0355943	1.44862
ENSMUSG00000079043	Fastkd5	5436	1.3786	1.21406	1.49545	1.31507	1.16087	1.16158	0.924178	1.01569	0.959775	1.16622	0.750596	0.885636	0.934942	1.16001	0.944031	0.939101	0.36887	2.5966	0.00458263	0.0355943	1.44862
ENSMUSG00000000275	Trim25	5745	10.593	9.05362	9.77855	9.62911	12.4122	12.5581	12.9422	10.1805	8.43778	8.80469	9.58239	10.5141	10.3135	9.10104	10.5292	8.54847	0.258558	5.8784	0.00459406	0.0356652	1.44776
ENSMUSG00000020774	Aspa	5944	34.1605	33.8368	43.6867	30.4717	30.8092	36.2657	33.1421	30.5884	30.2546	28.7406	33.4071	27.5597	30.3701	30.8977	30.3899	29.3854	0.231043	7.58149	0.00459894	0.0356851	1.44751
ENSMUSG00000025792	Slc25a10	3633	70.3299	75.1274	64.5088	96.5656	82.5069	77.352	79.9623	78.3207	98.1636	97.1133	90.1871	97.2316	90.4352	96.5843	98.3127	99.9266	-0.239818	8.30634	0.00461492	0.0357911	1.44622
ENSMUSG00000087298	Gm9392	2334	1.19022	0.783892	1.61406	1.00187	1.02741	0.562504	0.753359	0.852713	0.707394	0.629009	0.749218	0.797573	0.716654	0.478428	0.797027	0.553725	0.561542	1.03897	0.00462574	0.0358391	1.44564
ENSMUSG00000028357	Kif12	3193	50.0969	52.43	48.4354	50.0086	38.9933	34.7737	37.4073	34.4028	51.9568	51.2038	48.9445	54.8025	47.5298	54.9263	56.2315	57.8197	-0.24094	7.26004	0.0046463	0.0359803	1.44394
ENSMUSG00000075376	Rc3h2	14765	4.66864	4.1423	4.97309	3.1946	4.821	4.15801	4.40202	4.46559	3.59173	4.0541	3.56617	3.72146	3.85173	4.08837	3.83187	4.1796	0.224325	5.92681	0.00465985	0.0360671	1.44289
ENSMUSG00000061535	C1qtnf7	4529	1.69748	1.64476	1.60523	1.2244	1.33761	1.25616	1.0538	1.06317	1.60403	2.18069	1.51582	1.9134	1.67617	1.7549	2.09621	1.58375	-0.348513	2.85551	0.00466298	0.0360733	1.44281
ENSMUSG00000022967	Ifnar1	6035	7.41848	6.11745	6.66938	6.69767	6.97446	6.90965	7.2319	6.92542	5.54821	5.65039	6.22438	6.53077	6.10822	6.11684	6.73888	6.8635	0.198044	5.31056	0.00466929	0.0361041	1.44244
ENSMUSG00000026856	Dolpp1	3319	4.88569	3.99658	3.62418	3.98569	4.01178	2.93849	3.14084	3.26905	4.27812	4.42334	4.46862	4.58368	4.5551	4.53207	5.19901	4.84794	-0.257354	3.79948	0.00469392	0.0362763	1.44038
ENSMUSG00000036281	Snapc4	6442	2.76788	2.33296	2.59565	3.10096	2.64487	1.78568	2.17385	2.14269	2.98328	3.53239	2.7346	2.80001	2.80623	2.91617	3.45529	3.36038	-0.281517	4.15768	0.0047103	0.0363847	1.43908
ENSMUSG00000024851	Pitpnm1	6745	2.89257	2.94504	2.46925	3.78379	2.63833	2.15037	2.59757	2.24632	2.55553	2.12712	1.80518	2.38872	2.12696	2.08401	2.70092	2.37593	0.310412	4.08403	0.0047205	0.0364453	1.43836
ENSMUSG00000040721	Zfhx2	10552	2.03265	1.92586	1.99176	2.31735	2.15891	1.76559	2.26744	1.92262	1.68986	1.57471	1.77995	2.01965	1.64614	1.8488	1.86629	2.05152	0.23264	4.35803	0.00473545	0.0365302	1.43735
ENSMUSG00000058022	Adtrp	3321	37.1166	37.8954	35.6428	33.7373	31.7329	31.0427	28.0993	36.8658	41.5424	40.9515	41.9485	41.6535	38.1623	41.1794	39.3458	40.5503	-0.2065	6.95498	0.00473623	0.0365302	1.43735
ENSMUSG00000055435	Maf	7540	28.2492	25.2446	30.0217	20.1141	26.5391	31.6489	31.0075	29.0352	33.4065	34.4016	35.1401	35.1177	38.6086	36.275	29.7339	33.2868	-0.261325	7.87557	0.00474286	0.0365631	1.43696
ENSMUSG00000002396	Ocel1	7775	3.71421	3.95	4.18225	4.32229	3.04364	2.50877	2.70576	2.6919	2.65018	2.89244	2.71558	3.15382	2.73055	3.08362	2.83814	2.75932	0.296001	4.60873	0.00475255	0.0366195	1.43629
ENSMUSG00000085218	BB218582	1472	1.05333	0.887813	1.07758	0.907754	0.600181	0.637075	0.597262	0.741453	0.942179	1.13336	1.01196	1.17741	1.00521	1.47256	1.74312	1.40478	-0.554041	0.705955	0.00478888	0.0368811	1.4332
ENSMUSG00000027381	Bcl2l11	6027	2.43323	1.53952	1.72165	1.92883	1.95795	1.98125	1.78172	1.53392	2.21346	2.01514	2.83693	2.07686	2.08147	2.43037	2.95883	2.53032	-0.311638	3.6908	0.00479649	0.0369071	1.43289
ENSMUSG00000052676	Zmat1	8034	1.7128	1.27693	1.68643	1.21413	1.82229	1.78201	1.36007	1.22265	1.61941	2.143	1.85413	1.91758	1.87379	1.8314	1.99611	2.16364	-0.297037	3.79664	0.00479703	0.0369071	1.43289
ENSMUSG00000037995	Igsf9	6107	1.50217	1.17697	1.40689	1.4222	1.15732	0.849684	1.06942	0.630762	1.27607	1.65	1.53775	1.5241	1.36947	2.07586	1.43903	1.73532	-0.409277	3.07413	0.00480333	0.0369371	1.43254
ENSMUSG00000085501	Gm11772	530	0.975154	1.47946	1.49641	1.13452	1.66692	1.06163	1.18487	1.09021	1.99373	1.63683	1.71079	2.18007	2.3063	2.35476	2.90477	1.46309	-0.656517	0.0145041	0.00480775	0.0369527	1.43235
ENSMUSG00000001687	Ubl3	3657	30.0672	25.3367	24.7956	25.8327	30.6982	28.1221	31.5621	28.3875	25.355	24.3425	25.3254	24.0123	25.7897	24.6612	27.1182	25.8337	0.205207	6.61457	0.00481622	0.0369994	1.43181
ENSMUSG00000022120	Rnf219	3450	0.898837	0.58714	0.785435	0.561597	0.60361	0.525516	0.691687	0.707142	0.803993	0.754363	1.29531	1.228	0.839133	0.628294	1.1156	1.08636	-0.479663	1.55938	0.00481941	0.0370055	1.43173
ENSMUSG00000019832	Rab32	2105	3.6215	3.10418	3.42232	3.36434	3.35759	2.91059	3.66942	3.01943	3.73351	4.43824	4.4613	5.03159	4.06478	4.11898	3.38257	4.54333	-0.300028	3.00757	0.00486077	0.037286	1.42845
ENSMUSG00000066440	Zfyve26	9326	3.51907	3.34212	3.2741	2.94437	3.52537	2.61443	3.69677	2.87067	2.69098	2.7334	2.56257	3.0767	2.71103	2.58487	3.44602	3.15962	0.219078	4.83405	0.00488273	0.0374173	1.42693
ENSMUSG00000032754	Slc8b1	3494	4.25269	2.71172	3.53724	2.46668	3.99145	2.23663	2.92961	2.57245	3.89373	3.66702	3.28092	3.82132	3.88505	3.4027	5.28744	5.6963	-0.367099	3.65922	0.00489438	0.037488	1.42611
ENSMUSG00000005980	Dnase1	2259	193.469	171.818	202.517	322.253	190.739	191.18	198.512	163.103	253.937	274.727	234.894	257.389	247.509	320.052	252.158	289.373	-0.326664	9.05394	0.00490129	0.0375223	1.42571
ENSMUSG00000021366	Hivep1	8744	5.2753	3.7215	3.74902	3.07158	5.3333	4.31136	5.06319	3.92079	3.2855	3.2435	3.4516	3.70727	3.72287	2.83955	4.45302	4.39715	0.297135	5.12275	0.00494709	0.0378354	1.4221
ENSMUSG00000043219	Hoxa6	1729	5.7542	5.32873	5.19864	6.02803	4.67172	3.61587	5.81125	2.89629	3.70509	3.39643	4.00806	3.74973	4.01852	3.72305	4.48917	4.33539	0.369625	2.95732	0.00497753	0.038041	1.41975
ENSMUSG00000049285	Mblac1	1307	1.1863	0.599936	0.75851	1.07347	0.627667	0.765335	0.912899	0.687693	1.41483	1.12326	1.23882	1.66985	1.27978	1.30667	0.834351	1.28547	-0.566283	0.580943	0.0049789	0.038041	1.41975
ENSMUSG00000024966	Stip1	2159	56.2554	53.5093	47.7855	48.8006	51.0333	45.2599	45.6659	45.586	42.825	43.9214	48.0868	46.2032	41.2104	38.7601	49.4101	47.9784	0.187836	6.66746	0.00498997	0.0381068	1.419
ENSMUSG00000051671	Coa6	760	28.3917	32.9295	34.3502	30.2406	24.2455	25.4186	24.3755	26.0183	34.1508	35.649	36.4733	34.6293	32.3361	36.8183	32.2423	34.6055	-0.243491	4.5845	0.00499893	0.0381563	1.41843
ENSMUSG00000048772	Tmem53	1780	5.22639	6.9014	4.90117	7.31915	5.45962	4.67131	5.50363	4.76098	7.53179	7.72293	6.84042	7.39277	7.22848	7.60178	7.27959	6.06263	-0.315067	3.52499	0.00501295	0.0382256	1.41765
ENSMUSG00000044155	Naa38	3364	3.80249	4.09851	4.34192	3.67419	3.09521	2.60183	2.44546	2.84363	3.90678	4.18564	4.25482	4.44604	3.86307	4.31524	5.4727	4.20681	-0.316631	3.70238	0.0050156	0.038227	1.41763
ENSMUSG00000003923	Tfam	4682	8.30662	8.01087	7.83443	6.63541	7.68255	7.91828	7.94027	7.80231	9.888	9.37842	9.46171	9.30919	9.89324	9.18921	8.05604	9.27476	-0.209952	5.32548	0.00503382	0.0383402	1.41635
ENSMUSG00000035171	1110059E24Rik	3058	4.60551	3.14108	3.86867	2.38141	3.92083	3.80262	3.67587	3.0442	4.03856	4.53901	4.44761	4.63904	4.18652	5.04776	4.57293	4.71229	-0.297566	3.63792	0.00503543	0.0383402	1.41635
ENSMUSG00000011254	Thg1l	2996	2.4151	2.31187	2.49277	1.6948	2.00098	2.1702	2.15894	2.27147	2.79952	2.69512	2.72379	2.99957	2.6412	2.78439	3.16881	2.48039	-0.295399	2.92064	0.00504764	0.0384143	1.41551
ENSMUSG00000021302	Ggps1	2363	7.65514	5.53051	6.12528	5.62646	8.67924	8.25464	8.47758	8.2323	5.4779	5.56336	6.41353	6.84558	6.50686	5.58728	6.3794	6.20765	0.316346	4.00614	0.0050792	0.0386354	1.41301
ENSMUSG00000027329	Spef1	4213	1.19609	1.17875	1.3805	1.2528	1.13837	1.0536	1.10302	1.021	0.924874	0.839498	0.999234	1.23415	1.02311	0.779555	0.944009	0.828261	0.350137	2.19623	0.00510596	0.0388008	1.41116
ENSMUSG00000035614	Fam179b	6414	7.52403	6.21441	6.65655	4.43738	6.99524	7.49557	8.05779	7.53717	5.13799	5.54541	6.44224	6.37505	6.18861	5.4789	5.73062	6.21614	0.276246	5.36203	0.00510545	0.0388008	1.41116
ENSMUSG00000026670	Uap1	4337	16.4303	13.6803	14.2789	15.5589	15.4233	19.1144	16.666	16.5943	15.182	14.525	13.44	13.7055	15.5457	12.7069	12.1135	14.1993	0.253632	6.02828	0.00511686	0.0388645	1.41045
ENSMUSG00000093402	Gm18588	491	1.18419	1.06465	0.538424	0.544283	0.89966	1.52794	1.40688	1.04605	1.61407	2.03866	2.3743	2.35323	2.75154	2.00668	0.783873	1.18447	-0.812501	-0.242556	0.00513095	0.0389523	1.40947
ENSMUSG00000080783	Gm8250	773	0.75218	1.43704	1.026	1.21003	0.571453	0.566143	0.487435	0.332218	0.0854363	0.431644	0.586494	0.415206	0.665806	0.169949	0.58089	0.334384	0.987863	-0.749752	0.00514228	0.0390192	1.40872
ENSMUSG00000059149	Mfsd4	7301	7.84875	6.02327	8.05663	6.00299	9.07546	9.47066	12.8073	7.83498	6.11486	4.87169	7.87727	7.0952	7.81589	6.54064	6.71254	7.16915	0.3663	5.79978	0.00516301	0.0391572	1.40719
ENSMUSG00000023143	Nagpa	2945	3.13697	3.8163	3.4785	4.31037	3.40701	2.63235	3.19853	2.3544	2.4892	2.99105	2.68299	2.89894	2.57771	2.63187	2.83161	2.63306	0.326707	3.1673	0.00518164	0.0392733	1.4059
ENSMUSG00000029053	Prkcz	6887	7.51383	7.29618	7.11105	6.9265	7.09206	7.58898	8.1609	6.33901	5.83995	6.17226	7.25993	6.71082	6.36142	6.86706	6.90182	6.15515	0.204225	5.57575	0.00518863	0.0392812	1.40582
ENSMUSG00000030004	Nat8	1121	20.6318	20.7512	17.5104	29.5612	19.3086	16.6195	20.3911	23.023	30.2816	31.0147	21.3767	24.2792	23.9888	28.7703	27.2953	30.8399	-0.3215	4.7625	0.00518952	0.0392812	1.40582
ENSMUSG00000028649	Macf1	28008	11.5769	9.38105	9.73863	8.43244	11.0447	8.85275	9.39008	8.13516	7.87329	8.30578	7.76735	8.07657	8.32192	8.22239	9.74754	10.3685	0.206776	7.98912	0.00519644	0.0393143	1.40545
ENSMUSG00000024642	Tle4	6310	2.97936	2.28856	2.77563	1.75762	3.32025	3.32903	3.08516	2.24856	2.03046	2.11512	2.17596	2.23803	2.41633	2.01948	2.78546	2.20178	0.331547	3.98535	0.00520281	0.039324	1.40534
ENSMUSG00000035666	Gtf3c4	11715	2.09005	1.80718	1.83917	1.3345	2.07925	1.97454	2.58911	1.87424	1.51646	1.60636	1.78569	1.67121	1.83418	1.49145	1.67554	1.70444	0.283604	4.41341	0.00524275	0.0395871	1.40245
ENSMUSG00000001943	Vsig2	1163	4.44395	2.92161	2.55728	2.58511	5.91437	1.55893	2.10586	2.53934	1.41965	1.9509	1.78203	2.64932	1.65951	1.12958	3.4197	1.9447	0.670341	1.61968	0.00527321	0.0397977	1.40014
ENSMUSG00000043090	Zfp866	5594	3.63787	3.32906	3.89886	3.48744	3.71138	3.39749	4.09747	3.66109	3.14037	3.3879	3.28807	3.32774	3.19712	3.2643	3.22225	3.31531	0.213835	4.28723	0.00527855	0.0398185	1.39991
ENSMUSG00000021270	Hsp90aa1	4440	16.1655	14.0988	12.6824	8.35134	15.3214	15.7704	14.0729	14.3006	10.0551	9.6942	11.9029	10.0045	11.7075	9.32021	15.1699	14.3502	0.321425	5.8198	0.00528786	0.0398656	1.3994
ENSMUSG00000033487	Fndc3a	10867	9.64273	8.48431	9.15927	7.87563	10.9927	11.6729	10.8467	10.9178	8.31986	7.65144	9.78608	8.78955	9.69117	7.86991	8.20504	8.57473	0.265828	6.66394	0.00528995	0.0398656	1.3994
ENSMUSG00000031843	Mphosph6	1049	5.97386	5.73075	5.8594	5.73209	5.53445	5.42342	4.48984	4.71257	7.05122	7.50657	6.66797	7.83263	5.8262	5.82339	7.58267	7.51535	-0.308406	2.72732	0.00531698	0.0400303	1.39761
ENSMUSG00000047281	Sfn	1612	4.168	2.02677	2.54198	3.77157	4.14957	2.36577	2.18156	2.30996	2.70396	1.78008	1.56691	2.46888	1.63627	1.30393	2.86512	2.4052	0.539815	2.06434	0.00532028	0.0400356	1.39755
ENSMUSG00000001520	Nrip2	3639	1.73981	1.52629	1.16237	1.21174	1.12718	1.21979	1.15621	1.09384	1.56077	1.37535	1.65518	1.99329	1.73253	1.73284	1.92141	1.49163	-0.345544	2.46028	0.00532686	0.0400656	1.39723
ENSMUSG00000000753	Serpinf1	2679	1.18163	0.658552	0.518075	0.773099	0.612438	0.583411	0.328171	0.623079	0.54234	0.348731	0.120877	0.599019	0.36021	0.367779	0.622553	0.313571	0.731193	0.641987	0.0053508	0.0402261	1.39549
ENSMUSG00000033713	Foxn3	6359	2.40779	1.31529	1.75648	1.92269	2.22291	2.86096	2.75525	2.46345	1.63055	1.72104	1.94531	1.55455	2.0942	1.40481	1.80568	1.84947	0.398671	3.67816	0.00540059	0.0405609	1.39189
ENSMUSG00000059743	Fdps	1231	2.41412	2.91947	3.16767	4.12479	3.48588	3.30113	2.80575	2.39907	2.78976	2.27681	2.05188	2.03367	2.29949	2.02765	2.86603	2.62468	0.430842	1.80377	0.00541903	0.0406598	1.39083
ENSMUSG00000039458	Mtmr12	4962	8.48887	7.84854	7.9118	6.71877	9.63994	9.22278	9.07418	8.68177	9.05053	9.18542	10.3897	9.97404	10.9167	10.8284	10.3938	11.7336	-0.231001	5.54335	0.00542482	0.0406835	1.39058
ENSMUSG00000021281	Tnfaip2	4997	8.18377	6.9436	5.5947	5.80265	7.8802	4.71671	5.37872	5.75587	7.50691	8.01266	7.47845	7.335	7.51867	5.67862	11.1811	9.82809	-0.310992	5.16057	0.00544248	0.0407764	1.38959
ENSMUSG00000029868	Trpv6	2911	0.51044	0.58362	0.658418	0.711484	0.737053	0.579868	0.58246	0.529311	0.862111	0.710648	0.756453	1.05846	0.751405	0.767193	1.21198	0.887938	-0.461883	1.19512	0.0055255	0.0413382	1.38365
ENSMUSG00000064302	Clasp1	7912	4.62973	3.65862	3.70052	3.47902	4.92108	4.37755	4.59555	4.46292	3.57256	3.41589	3.51169	4.22693	3.67527	3.29589	3.89973	4.21433	0.238316	4.98394	0.00555226	0.0415183	1.38176
ENSMUSG00000020948	Klhl28	2849	2.63042	1.94951	2.57499	1.28978	2.65797	2.21634	2.64505	2.16332	1.94719	1.96753	1.4549	1.73489	2.12262	1.61389	1.3059	1.90525	0.415391	2.55354	0.0055603	0.0415583	1.38134
ENSMUSG00000028140	Mrpl9	2864	12.6095	12.4343	12.6922	11.5006	11.2813	10.4124	11.0949	10.491	12.4521	13.0016	14.6763	13.9857	13.1632	12.9582	14.2225	14.395	-0.18357	5.17424	0.00557275	0.0416213	1.38068
ENSMUSG00000043290	Zfp784	2151	3.24371	3.0378	2.02791	3.32345	2.28832	1.59856	2.71511	1.91021	3.53085	3.16442	3.28194	3.73029	3.05068	2.68726	3.8172	4.08567	-0.392515	2.69733	0.00557412	0.0416213	1.38068
ENSMUSG00000001661	Hoxc6	2498	11.6639	10.7772	12.5939	11.5274	10.6859	9.18504	10.0054	7.7617	9.46482	9.21641	9.25595	9.86761	8.93664	8.54593	10.0663	8.95052	0.22886	4.63649	0.0055819	0.0416593	1.38029
ENSMUSG00000063808	Gpatch1	3541	5.89299	5.18537	5.07678	4.37732	4.91864	4.37858	5.63957	4.06129	5.61387	5.78559	6.05407	5.90969	5.41412	5.76903	6.5578	6.53314	-0.21909	4.27544	0.00558537	0.0416651	1.38023
ENSMUSG00000026502	Desi2	4869	4.13975	4.25421	4.83232	4.32232	4.03072	3.92906	4.44963	4.94463	3.75718	3.83754	3.73776	3.73096	4.32061	3.58848	3.97872	4.00804	0.227549	4.33777	0.00561387	0.0418575	1.37823
ENSMUSG00000050856	Atp5k	704	130.86	122.333	127.865	97.0843	88.8306	80.368	84.3846	80.5249	137.901	133.938	122.08	138.412	111.304	128.292	122.098	113.727	-0.269653	6.32067	0.00563312	0.0419807	1.37695
ENSMUSG00000012296	Tjap1	2584	7.90048	8.04144	7.8522	9.10115	7.13103	6.19377	7.72822	5.3915	6.26175	5.19085	6.49161	6.16074	6.19932	6.27874	7.19915	7.27722	0.267414	4.16675	0.00565818	0.0421472	1.37523
ENSMUSG00000027806	Tsc22d2	8825	6.03214	6.34549	6.67281	5.04203	5.75629	6.63792	6.262	5.7399	5.35073	5.79227	5.30602	5.47714	5.70071	5.19528	5.44431	5.41853	0.204092	5.6748	0.00569493	0.0424004	1.37263
ENSMUSG00000053094	Tmem248	3837	13.4023	11.478	11.5062	10.7956	14.2754	13.3444	15.4171	12.9674	11.3943	11.0959	11.1741	11.5266	11.0157	10.0146	12.3379	13.0856	0.227171	5.55276	0.00570628	0.0424645	1.37197
ENSMUSG00000025934	Gsta3	1435	63.1183	57.1467	60.795	57.3129	58.8831	57.1596	66.9552	58.4297	66.5025	79.2415	65.4878	73.2268	64.5577	75.0689	79.1667	67.4566	-0.196847	6.55869	0.00571866	0.0425156	1.37145
ENSMUSG00000070509	Rgma	3777	1.94992	1.48782	1.83733	1.2736	1.40344	0.993143	1.57951	1.25784	2.37801	1.7668	1.59471	1.92046	1.83956	2.05212	2.22485	1.79642	-0.357781	2.71435	0.00571718	0.0425156	1.37145
ENSMUSG00000013973	Dedd	5978	1.59943	1.34446	1.31564	1.44172	1.25618	1.12947	1.15553	1.13839	0.916947	0.993503	1.17007	0.966407	1.25912	1.07681	0.944284	1.29715	0.31584	2.85458	0.00574116	0.0426624	1.36995
ENSMUSG00000060601	Nr1h2	3640	19.5232	20.3569	18.9922	25.6414	20.8211	17.8796	20.1333	16.844	16.9823	17.2147	16.9743	18.9222	16.7196	18.28	19.4203	18.2675	0.220383	6.11205	0.00575293	0.0427293	1.36927
ENSMUSG00000097062	Gm17586	906	6.91676	4.11099	6.27359	4.867	4.38808	4.2783	4.1588	5.10207	5.97734	6.70268	6.71962	6.80168	6.53276	7.61253	6.44301	6.2052	-0.354414	2.42939	0.00575593	0.0427311	1.36926
ENSMUSG00000027684	Mecom	12099	8.03611	5.73554	6.6534	5.14098	7.89657	6.24202	6.47754	6.15002	5.37115	5.16803	5.46539	5.84663	5.74796	6.01532	6.38871	6.47318	0.221633	6.22527	0.00576718	0.042794	1.36862
ENSMUSG00000061288	Taok3	10929	3.57039	3.04324	2.85435	3.03824	3.25657	3.01465	3.76937	2.70809	2.60447	2.52177	3.03413	3.1188	2.91382	2.34397	3.19883	2.68436	0.224663	5.03175	0.0057801	0.0428693	1.36785
ENSMUSG00000015804	Med28	5182	10.0235	10.7182	10.4328	10.6495	8.98712	9.90497	10.8945	10.6052	8.85746	8.44776	9.34866	10.938	9.59664	9.44337	8.19476	8.60432	0.217462	5.66345	0.00578398	0.0428775	1.36777
ENSMUSG00000043940	Wdfy3	16947	10.5062	9.33472	9.39485	8.45236	10.8768	11.982	12.3802	10.5127	8.72536	8.11559	9.99747	9.5186	9.69539	8.1782	9.26983	9.94061	0.241682	7.38195	0.00580491	0.043012	1.36641
ENSMUSG00000041915	Ammecr1l	4761	10.1771	9.95037	10.217	8.22329	9.42396	10.0849	11.6864	9.81693	8.65582	8.46591	9.05985	10.3277	9.40477	8.12616	8.08405	8.9037	0.217651	5.49302	0.00581064	0.0430338	1.36619
ENSMUSG00000097360	9430065F17Rik	1449	0.535022	0.85681	1.04907	0.73773	1.52427	0.51775	0.910114	0.797529	0.911556	1.61189	1.65378	1.329	1.24316	0.951961	1.59371	1.60546	-0.597051	0.798929	0.00582555	0.0431236	1.36529
ENSMUSG00000003234	Abcf3	3538	12.5812	12.5035	11.9555	13.6341	11.326	10.7437	11.0402	10.6881	10.5279	10.3738	9.99493	11.2125	10.2555	10.5824	11.2955	11.5066	0.192396	5.32258	0.00583874	0.0431636	1.36488
ENSMUSG00000021779	Thrb	6544	6.66376	6.00109	6.68591	4.533	7.32879	8.73193	7.55225	7.00482	5.22767	5.35366	6.39344	5.51273	6.46874	6.03253	4.57772	6.07291	0.311747	5.3674	0.00583742	0.0431636	1.36488
ENSMUSG00000034918	Cdhr2	4097	10.77	12.7113	14.1152	12.4098	15.8031	17.2433	16.2321	14.4166	12.7023	9.51222	13.7372	11.8135	12.7662	11.816	10.0362	13.5485	0.304348	5.75803	0.00583934	0.0431636	1.36488
ENSMUSG00000022562	Oplah	5583	18.5955	16.6196	15.9813	20.6427	19.396	20.3915	22.7098	17.2951	22.8658	22.3038	21.1478	21.443	22.9079	25.3658	26.5067	23.6696	-0.238978	6.88295	0.00584612	0.0431931	1.36459
ENSMUSG00000029321	Slc10a6	2118	0.610047	1.57342	1.12337	1.29331	1.19178	1.12167	0.978437	0.606242	0.935443	1.29179	0.489259	0.757683	0.45562	0.496206	0.302865	0.457646	0.758031	0.959872	0.00585979	0.0432546	1.36397
ENSMUSG00000031578	Mak16	1847	12.8368	11.8516	12.1305	10.273	9.94232	10.4254	10.54	10.1846	9.0464	10.0441	9.25725	11.0866	10.2056	9.03306	10.7317	9.4463	0.212435	4.27898	0.00586285	0.0432546	1.36397
ENSMUSG00000032525	Nktr	12815	14.0904	13.1298	12.4653	13.8626	11.966	10.2547	11.3541	11.3824	11.147	11.7321	11.0832	10.5541	10.3667	10.4922	11.9134	11.9205	0.19301	7.23407	0.00586284	0.0432546	1.36397
ENSMUSG00000020325	Fstl3	2544	0.609471	0.667814	0.675464	1.15553	0.446496	0.589796	0.740541	0.555198	0.36344	0.367237	0.509164	0.403716	0.657497	0.464754	0.45387	0.508016	0.594089	0.668081	0.00587036	0.0432893	1.36362
ENSMUSG00000031441	Atp11a	11182	47.439	59.3709	55.7304	57.5676	51.8574	57.7213	57.8221	59.7974	48.5779	40.7662	54.1085	49.4893	53.3619	49.5195	38.4411	55.3908	0.256034	9.19912	0.00587987	0.0433388	1.36312
ENSMUSG00000090248	Gm14027	617	0.418826	0.741331	0.642705	0.866265	0.511383	0.911937	0.407117	0.624322	1.17741	1.08156	0.944719	1.04037	1.66829	1.49043	0.519829	1.57098	-0.824516	-0.531325	0.0058901	0.0433935	1.36258
ENSMUSG00000059878	Zfp422	5850	4.29589	4.44556	4.73373	3.79165	4.06675	4.13583	4.21873	3.89596	4.57216	4.79103	5.02626	5.39862	4.6848	4.65973	5.69098	5.12539	-0.196687	4.7532	0.00591287	0.0435405	1.36111
ENSMUSG00000097412	1810014B01Rik	1656	1.83357	1.77563	1.59641	1.77516	1.90534	1.96314	1.36517	0.775375	0.717851	1.00743	1.32973	1.51174	1.35971	1.03129	1.35576	1.0926	0.515688	1.29272	0.00593077	0.0436515	1.36
ENSMUSG00000006676	Usp19	5184	24.7374	22.6129	21.1891	25.6984	22.094	18.729	22.7981	18.007	19.6827	19.9784	19.1898	21.0379	17.5229	19.2596	20.875	20.7421	0.202497	6.76068	0.00594125	0.043687	1.35965
ENSMUSG00000022914	Brwd1	21764	3.9153	3.5848	3.88702	3.76048	3.4765	3.12247	3.22876	3.44545	3.25902	3.57822	3.04426	3.07328	3.13627	3.16596	3.24802	3.2868	0.190262	6.20871	0.00595137	0.0437406	1.35912
ENSMUSG00000005312	Ubqln1	3675	40.8719	40.9839	39.4031	32.4327	41.8809	45.9999	46.6328	43.8489	33.2098	34.6281	37.7492	37.0648	40.4382	35.8722	38.8896	38.4377	0.221471	7.17833	0.00596272	0.0438032	1.35849
ENSMUSG00000025726	Slc28a1	2959	4.47577	4.94655	5.29357	5.2157	4.86241	3.95097	4.64776	4.27429	6.29399	5.72827	5.5157	6.35618	5.54412	5.74941	5.02943	6.02738	-0.24539	3.96655	0.00597148	0.0438467	1.35806
ENSMUSG00000000740	Rpl13	2348	2.42127	2.97773	2.02666	2.9877	2.41883	1.43782	1.79193	2.51554	1.37822	1.5063	1.84808	1.69499	1.28777	1.70648	2.67734	1.98152	0.452974	2.29883	0.00597866	0.0438785	1.35775
ENSMUSG00000024012	Mtch1	3143	52.7849	52.9106	51.5821	62.6443	50.1947	48.2165	51.1894	48.7994	44.9457	48.048	43.9945	51.3037	45.8706	50.4709	48.1459	45.5812	0.198854	7.29426	0.00599856	0.0439828	1.35672
ENSMUSG00000033454	Zbtb1	12188	1.87112	1.74241	1.59427	1.13471	1.80699	1.30802	1.46844	1.51179	1.69061	1.7028	1.99802	1.76435	1.90551	1.88627	2.16314	2.12076	-0.243299	4.40141	0.00599716	0.0439828	1.35672
ENSMUSG00000002957	Ap2a2	4617	28.7269	31.5605	28.0141	26.3365	33.7734	34.5564	33.786	31.9684	25.9191	26.8981	28.5182	28.3903	28.523	28.3683	28.5514	27.8801	0.214114	7.09489	0.00601769	0.0441021	1.35554
ENSMUSG00000024388	Myo7b	6574	10.4168	12.0071	8.94759	14.604	11.567	11.3073	13.1155	11.0355	9.83501	9.82609	10.039	10.0182	10.4711	10.0416	10.9383	10.38	0.247612	6.17207	0.00602831	0.044159	1.35498
ENSMUSG00000024424	Ttc39c	5182	2.86741	2.66063	2.64009	2.74617	2.88611	2.64213	3.13868	3.08492	4.2057	3.42546	3.07456	3.6047	4.34518	3.10554	2.90902	3.92806	-0.282244	4.06462	0.00603838	0.0441832	1.35474
ENSMUSG00000029923	Rab19	1571	1.19256	1.08143	1.34623	1.06319	0.763202	0.716314	0.839437	0.735595	1.4293	1.48671	1.278	1.87955	1.06472	1.29615	1.51078	1.27512	-0.487549	0.987992	0.00604305	0.0441832	1.35474
ENSMUSG00000079144	A130010J15Rik	4073	0.555153	0.786106	0.778883	0.902182	0.790165	0.798172	0.477961	0.740842	1.02152	0.884737	0.747358	0.977126	1.20043	1.04826	0.992206	1.41202	-0.448748	1.89412	0.00603461	0.0441832	1.35474
ENSMUSG00000045795	Whamm	3059	6.50474	6.53644	5.89833	7.57872	6.82826	5.19113	6.19972	6.02344	6.86546	7.80978	7.3044	7.32351	7.78143	7.40812	8.95414	8.15404	-0.225888	4.43112	0.00606057	0.0442629	1.35396
ENSMUSG00000061959	Ces1e	2346	27.4553	25.959	25.1294	25.289	26.1457	26.6756	25.617	23.918	30.9943	36.2106	24.5701	29.8791	29.781	32.9546	33.4953	29.9135	-0.212276	6.05869	0.00606255	0.0442629	1.35396
ENSMUSG00000036083	Slc17a3	4567	65.1839	75.5587	72.5024	52.9278	64.5556	75.085	64.4754	79.6223	56.9465	44.1861	67.7154	64.4298	66.0098	61.9171	48.2331	60.191	0.282898	8.19142	0.00607936	0.0443437	1.35317
ENSMUSG00000068011	2510049J12Rik	2985	3.37629	3.63382	3.85257	5.23742	4.29154	3.58145	3.4502	3.89293	3.11958	2.95097	3.36304	3.50523	2.78024	3.56483	3.45985	3.59359	0.306127	3.44832	0.00607788	0.0443437	1.35317
[truncated: 10,830 more rows]

## Sheet: FDR <0.05
ID	Name	Length	Pth-1	Pth-2	Pth-3	Pth-4	Pth-5	Pth-6	Pth-7	Pth-8	Veh-1	Veh-2	Veh-3	Veh-4	Veh-5	Veh-6	Veh-7	Veh-8	logFC	logCPM	PValue	FDR
[truncated: 1,993 more rows]

[truncated: 2 more sheets: Down logFC<-1, UP logFC>1]
