# Supplementary material for: A parathyroid hormone/salt-inducible kinase signaling axis controls renal vitamin D activation and organismal calcium homeostasis
Source: J Clin Invest. 2023 May 1;133(9):e163627. doi: 10.1172/JCI163627 (PMC10145948; doi:10.1172/JCI163627)
Supplement: Supplemental table 4 [file jci-133-163627-s098.xlsx]

## Sheet: YKL_vs_VEH_RPKM_log2FC_FDR_comp
ID	Name	Length	Veh-1	Veh-2	Veh-3	Veh-4	Veh-5	Veh-6	Veh-7	Veh-8	Ykl-1	Ykl-2	Ykl-3	Ykl-4	Ykl-5	Ykl-6	Ykl-7	Ykl-8	logFC	logCPM	PValue	FDR
ENSMUSG00000023034	Nr4a1	2467	1.7133	1.59594	0.971354	1.40507	1.25173	0.852019	2.13216	2.12168	17.0629	61.4537	43.6811	53.3532	61.7576	55.7401	75.1673	71.0044	5.29113	6.17498	3.19687e-95	4.92318e-91	90.3078
ENSMUSG00000028035	Dnajb4	4309	8.87409	8.53316	9.72463	9.14672	9.65973	7.75907	9.45307	9.73269	15.56	20.1408	18.4621	17.7163	17.2998	17.2394	18.9014	18.5981	1.07063	5.88667	9.4625e-54	7.28613e-50	49.1375
ENSMUSG00000006538	Ihh	2440	4.79077	4.92286	5.46792	4.18293	4.82501	5.061	3.47024	4.71406	11.3634	11.0646	11.9764	12.9579	12.8609	12.9029	16.058	9.79079	1.48635	4.40748	3.80071e-44	1.95103e-40	39.7097
ENSMUSG00000026826	Nr4a2	4745	0.180938	0.1547	0.150142	0.121753	0.162698	0.0553722	0.243339	0.422173	1.11555	4.80402	2.75198	3.99529	4.29196	5.22301	6.11862	7.83791	4.70131	3.54117	1.17618e-41	4.52831e-38	37.3441
ENSMUSG00000090698	Apold1	3282	0.6238	0.935307	0.848545	0.410728	0.50965	0.480331	0.879528	0.610363	1.93922	4.73379	4.88648	5.60181	3.35625	3.58733	4.93189	4.69805	2.7596	3.05174	1.36049e-39	4.19031e-36	35.3778
ENSMUSG00000066595	Mfsd7b	4077	5.81535	4.94312	6.40191	6.12466	5.28617	4.99447	5.71139	5.23044	9.44377	10.1359	13.791	11.9837	10.7601	11.5034	10.9338	11.5569	1.10706	5.12278	4.58259e-37	1.1762e-33	32.9295
ENSMUSG00000049103	Ccr2	4691	1.02773	0.924662	0.95264	1.10839	1.19314	0.686118	1.01191	0.895391	0.268664	0.244323	0.216206	0.122052	0.191129	0.110932	0.178004	0.253926	-2.20509	1.51139	5.55822e-36	1.22281e-32	31.9126
ENSMUSG00000022951	Rcan1	2501	22.4718	19.6381	29.4696	25.4351	23.5109	24.6353	46.7316	26.4576	69.1882	95.3192	170.093	124.536	113.463	132.15	209.261	97.9542	2.31255	7.62035	1.41188e-35	2.71787e-32	31.5658
ENSMUSG00000028195	Cyr61	2023	5.45183	6.4654	5.34645	7.01245	6.48741	8.27966	11.32	7.53843	15.1697	22.9451	23.7513	18.6792	33.5247	27.5239	24.8927	24.2394	1.81942	5.00583	1.55555e-34	2.66172e-31	30.5748
ENSMUSG00000028341	Nr4a3	6463	0.143059	0.0929273	0.020042	0.0595923	0.079633	0.0203266	0.228281	0.229963	0.760511	1.27091	1.48101	1.90957	1.10981	1.78144	2.51442	1.93521	3.96265	2.52554	4.15902e-32	6.40489e-29	28.1935
ENSMUSG00000003541	Ier3	1129	21.5851	20.9831	19.5043	23.368	17.3228	21.2357	21.8179	23.6958	31.2564	58.7104	44.5239	56.2348	71.0191	55.5988	54.6171	60.08	1.44449	5.43555	5.59777e-32	7.83688e-29	28.1059
ENSMUSG00000026083	Eif5b	7773	19.907	20.1407	19.5139	20.5546	18.3987	18.76	20.5323	21.5648	13.0359	13.6063	11.6862	11.2697	10.6943	9.59857	10.7177	11.3401	-0.709378	6.92193	1.7761e-30	2.27933e-27	26.6422
ENSMUSG00000038418	Egr1	5024	1.9718	0.982918	1.186	2.2615	1.80554	1.49047	2.13227	2.71392	2.98519	18.3391	8.99609	15.6255	14.7995	15.5369	12.849	13.6198	2.92579	5.24765	5.39586e-30	6.39202e-27	26.1944
ENSMUSG00000022893	Adamts1	5916	4.3537	3.7111	4.54323	4.74162	4.78478	4.61884	4.51067	4.2053	9.39475	8.89017	10.4577	9.98979	8.22717	6.23429	8.50129	6.27531	1.01882	5.2723	1.59155e-29	1.7507e-26	25.7568
ENSMUSG00000032014	Oaf	2384	10.7485	11.2806	10.0517	11.3896	10.3624	11.3517	12.6195	10.5983	15.3837	17.5743	17.4426	17.5852	17.5686	17.9263	19.0756	16.4607	0.742159	5.09919	4.03592e-27	4.14355e-24	23.3826
ENSMUSG00000024190	Dusp1	3754	19.3518	11.7679	23.6014	10.9436	9.23702	21.3643	16.1649	16.6627	25.6996	93.9666	71.7306	74.7331	103.228	83.7268	96.8442	80.8426	2.37913	7.51708	1.98601e-26	1.91154e-23	22.7186
ENSMUSG00000006724	Cyp27b1	2564	8.08786	9.1093	5.30452	4.28106	4.56658	3.25352	5.72919	5.89743	13.5664	28.6828	31.4473	32.1555	23.5537	49.3946	69.3174	40.9083	2.74192	5.79527	2.19788e-26	1.99102e-23	22.7009
ENSMUSG00000045382	Cxcr4	2608	1.5447	1.40731	1.39067	2.04288	1.30739	1.46079	1.62335	1.66009	3.09277	3.34481	3.35417	3.0491	3.33961	3.81606	3.59581	3.50164	1.21136	2.72914	2.87538e-26	2.46005e-23	22.6091
ENSMUSG00000037573	Tob1	2286	56.0464	48.429	53.5181	52.0042	50.403	47.4969	52.7542	51.5601	62.6017	108.908	95.3331	110.925	125.226	107.246	113.094	109.685	1.1077	7.49677	1.04958e-25	8.50714e-23	22.0702
ENSMUSG00000038175	Mylip	3055	19.4776	18.8947	24.2103	21.411	19.0579	20.8559	17.9527	24.0076	28.857	41.3929	48.0138	49.5187	42.8694	37.8788	48.7785	33.6837	1.08463	6.58658	1.21008e-25	9.31764e-23	22.0307
ENSMUSG00000069114	Zbtb10	7408	2.77256	2.97268	2.84137	2.94613	3.15241	3.25412	3.13461	3.38451	3.84488	6.66989	6.41762	8.89667	6.47509	7.51631	7.60414	6.44072	1.23367	5.20651	6.09825e-25	4.47205e-22	21.3495
ENSMUSG00000026628	Atf3	2234	0.798183	0.507809	0.405873	0.71834	0.287975	0.352831	0.602992	0.289255	0.959049	4.84534	2.80909	5.04033	3.66937	3.93081	5.31912	6.57613	3.15637	2.43767	1.78947e-24	1.25263e-21	20.9022
ENSMUSG00000028680	Plk3	3038	12.9563	7.60017	9.91312	5.68379	2.81644	4.19452	5.8277	4.40299	15.0589	50.3645	43.1496	50.1727	57.3174	89.3496	87.8274	56.8312	3.1671	6.63168	2.10313e-24	1.40818e-21	20.8513
ENSMUSG00000024042	Sik1	4497	21.0889	24.0396	22.5103	23.0528	23.4044	24.1299	23.9927	23.3792	24.9286	61.7195	54.0294	58.0851	63.8284	69.8933	70.788	64.1011	1.43058	7.54874	1.67245e-23	1.07316e-20	19.9693
ENSMUSG00000092470	Gm20518	3795	1.04415	1.31882	1.43355	1.33625	1.39008	1.6443	1.25082	1.7879	2.22504	3.50665	3.27385	3.40293	3.07132	4.30223	3.859	3.36547	1.36212	3.21825	1.18617e-22	7.30682e-20	19.1363
ENSMUSG00000056501	Cebpb	1503	5.00919	3.15235	3.27491	2.13543	1.79774	3.40882	2.98755	2.88058	4.61189	15.9713	12.2729	12.7825	13.5924	20.1245	21.4961	18.096	2.36403	3.80187	3.992e-22	2.36271e-19	18.6266
ENSMUSG00000071637	Cebpd	1178	9.08221	7.70422	14.8444	8.71863	8.3011	15.2782	4.6286	12.0682	18.7762	38.1068	33.5241	40.4488	42.2416	44.3406	36.7507	33.425	1.92269	4.79784	4.14241e-22	2.36271e-19	18.6266
ENSMUSG00000037408	Cnnm4	4540	3.86944	4.5125	4.7647	4.63758	4.15192	3.38554	4.38007	3.97112	6.14884	6.49357	7.21853	7.07627	6.13618	6.63372	7.42771	5.94709	0.744348	4.63933	6.80501e-21	3.74275e-18	17.4268
ENSMUSG00000003545	Fosb	3747	0.141003	0.0890474	0.0691387	0.119919	0.103016	0.0876505	0.0684781	0.275931	0.235445	1.64834	0.642856	1.20543	1.58951	2.03111	1.33709	2.26062	3.60794	1.56787	1.24621e-20	6.61782e-18	17.1793
ENSMUSG00000020108	Ddit4	1682	7.14607	4.44352	6.16083	4.23614	3.51884	4.68623	5.75873	6.10852	6.89345	22.1456	12.0221	16.1499	20.7889	19.4138	20.0868	22.3865	1.82928	4.29588	1.82401e-20	9.31013e-18	17.031
ENSMUSG00000074794	Arrdc3	6363	16.5443	18.0385	15.8479	20.0855	19.3819	14.3387	19.0636	19.4783	20.1435	34.7037	33.6321	33.0329	34.2906	30.9546	35.634	35.8804	0.950596	7.3352	1.87412e-20	9.31013e-18	17.031
ENSMUSG00000032515	Csrnp1	2866	3.11085	3.67888	4.06763	2.97885	2.17737	3.0482	2.75299	3.4046	3.71583	19.0843	7.2988	14.7166	19.8874	15.0023	12.6626	18.0102	2.22604	4.64424	2.08852e-20	1.0051e-17	16.9978
ENSMUSG00000021250	Fos	2348	0.703176	0.142104	0.358584	0.628786	0.219194	0.1119	0.764955	0.605465	0.644107	8.24392	3.37463	5.66261	7.33701	7.95089	5.52592	7.86333	3.82416	2.94026	2.97857e-20	1.39e-17	16.857
ENSMUSG00000005413	Hmox1	2286	65.3489	54.8219	53.8581	84.0715	44.4368	17.3552	171.956	28.3524	15.9881	9.94375	9.59431	8.04249	8.79667	8.05271	8.40129	7.70027	-2.67227	6.37069	6.72122e-20	3.04432e-17	16.5165
ENSMUSG00000049892	Rasd1	1609	3.94037	2.36403	3.38118	3.43096	1.79926	3.42919	2.87046	3.29323	3.95558	16.6999	7.87931	12.573	19.742	16.4944	11.0979	15.5878	2.18174	3.73716	1.807e-19	7.95078e-17	16.0996
ENSMUSG00000037887	Dusp8	4862	0.475417	0.535285	0.532832	0.580913	0.568972	0.378278	1.0159	0.478467	1.14055	1.6894	1.53844	1.89724	1.59381	1.44491	2.77431	1.68775	1.68466	2.52639	2.14382e-19	9.1708e-17	16.0376
ENSMUSG00000048546	Tob2	3992	28.6702	17.9033	23.6382	19.2155	11.7644	21.0614	18.431	18.2269	25.7143	53.0984	51.5909	60.222	60.5126	68.2903	83.0092	56.296	1.62068	7.30027	4.03108e-19	1.6778e-16	15.7753
ENSMUSG00000046470	Sox18	1618	6.69402	9.48603	4.92347	7.69656	6.87868	5.9677	8.84101	9.9845	4.59567	2.00701	2.35064	2.12317	2.05821	2.17094	2.30251	2.94479	-1.4696	3.03827	7.29564e-19	2.95665e-16	15.5292
ENSMUSG00000020423	Btg2	2741	8.89077	8.18023	7.27758	8.54786	6.80654	6.90163	12.4971	10.1845	8.73614	47.8538	20.4667	26.6673	42.4766	36.7599	35.1272	38.653	1.99359	5.83923	7.69084e-19	3.0369e-16	15.5176
ENSMUSG00000029516	Cit	14608	1.02626	0.794865	0.931051	0.843692	0.91603	0.76441	1.14172	0.999729	1.59177	1.51686	1.48405	1.43712	1.60456	1.52734	1.37188	1.20501	0.748346	4.14721	1.04937e-18	4.04006e-16	15.3936
ENSMUSG00000080115	Mettl21b	2538	2.05569	1.41983	1.86284	1.46693	1.34345	1.16463	1.54175	1.47673	2.78081	3.71303	3.24688	3.08306	3.50742	4.04946	5.21347	3.65037	1.33295	2.7647	1.12958e-18	4.24279e-16	15.3723
ENSMUSG00000032786	Alas1	4660	45.4926	40.5691	36.6496	36.2692	34.417	30.1927	20.8271	30.521	46.45	79.2092	88.1325	108.83	80.6572	87.605	94.9972	73.9012	1.34841	8.11537	1.19673e-18	4.38799e-16	15.3577
ENSMUSG00000030275	Etnk1	6421	43.0031	43.4003	48.3751	48.6555	49.8156	45.2462	46.3544	45.2066	70.0321	57.8525	73.5178	66.4202	59.3942	60.7726	69.9339	55.4885	0.557479	8.47783	2.29768e-18	8.22892e-16	15.0847
ENSMUSG00000079227	Ccr5	2310	0.600384	0.519991	0.86915	1.11153	0.75195	0.966797	0.860846	0.979086	0.300072	0.110257	0.219529	0.192777	0.138619	0.0281592	0.250254	0.171886	-2.12953	0.362107	7.1445e-18	2.50058e-15	14.602
ENSMUSG00000020893	Per1	5607	31.5429	25.3266	23.5869	24.8086	11.1296	20.747	17.5497	21.367	32.8169	54.986	48.4999	51.8961	54.5276	61.6717	67.0272	54.0785	1.36178	7.7471	4.24888e-17	1.42245e-14	13.847
ENSMUSG00000023243	Kcnk5	3359	32.4411	32.9985	32.566	24.6712	19.0377	30.0365	26.5449	21.6425	33.9558	62.8583	67.3898	58.768	72.3547	67.0229	59.9677	49.1345	1.1861	7.20489	4.48154e-17	1.46842e-14	13.8331
ENSMUSG00000048572	Tmem252	2460	80.8884	58.5398	70.0839	53.4663	54.7881	49.7179	45.7112	57.2383	65.8329	122.662	178.417	174.686	140.866	184.011	233.898	154.007	1.50643	8.0824	5.74672e-17	1.83229e-14	13.737
ENSMUSG00000050164	Mchr1	2186	0.785498	0.82423	0.444412	0.528562	0.794604	0.66106	0.0586888	0.266046	1.09541	4.01964	2.31982	5.38382	3.60346	3.51127	4.37812	4.72253	2.8131	2.25615	5.83003e-17	1.83229e-14	13.737
ENSMUSG00000026360	Rgs2	3817	6.86895	5.96166	6.21018	6.18869	5.52827	6.05743	5.31056	5.519	6.38901	14.4128	10.5289	12.9499	16.711	13.6503	11.2578	14.6846	1.1703	5.17141	8.30208e-17	2.55704e-14	13.5923
ENSMUSG00000064036	Mro	3301	0.620209	0.808629	0.824041	0.875065	1.16935	0.776046	0.60241	0.920062	1.71807	2.10252	2.05472	2.06209	1.53266	1.35968	1.51775	1.86439	1.19023	2.15471	5.03899e-16	1.52158e-13	12.8177
ENSMUSG00000021453	Gadd45g	1258	49.4005	20.5289	43.5547	19.6451	14.8305	38.5862	21.6203	24.1939	35.4648	124.765	95.537	137.397	148.956	147.417	125.605	137.77	2.12355	6.58441	5.14129e-16	1.52261e-13	12.8174
ENSMUSG00000025981	Coq10b	1727	24.2066	21.9478	21.6011	22.5988	27.5662	22.3642	21.3947	25.4063	22.9876	42.8422	53.1484	49.9132	42.8677	50.7349	60.5127	53.3393	1.10412	5.95138	5.49163e-16	1.59568e-13	12.7971
ENSMUSG00000052336	Cx3cr1	3739	0.68886	0.785294	0.952692	1.45927	0.843098	0.878381	1.08084	1.01967	0.404483	0.136236	0.372976	0.187157	0.291178	0.208765	0.257684	0.424772	-1.65913	1.28862	5.77145e-16	1.64593e-13	12.7836
ENSMUSG00000018166	Erbb3	5988	17.801	17.4743	18.0518	21.1075	22.4007	19.767	19.7754	24.2486	12.944	13.696	12.0363	11.5483	13.2619	13.9698	12.0676	10.2668	-0.598186	6.59879	7.16881e-16	2.00727e-13	12.6974
ENSMUSG00000029135	Fosl2	5851	3.87156	3.77514	3.05509	4.04827	4.03528	3.06479	6.89598	5.79821	5.38499	13.6793	12.1339	13.6018	9.13947	11.5621	25.3042	14.7937	1.71735	5.70911	8.27559e-16	2.27579e-13	12.6429
ENSMUSG00000063889	Crem	7256	2.12981	2.17045	1.85657	1.86663	1.77325	1.7743	2.11289	2.1908	2.53589	2.91339	4.31562	4.21713	3.06265	3.48726	4.68284	3.40182	0.941013	4.35831	1.06286e-15	2.87159e-13	12.5419
ENSMUSG00000040502	2017-03-09	3033	4.35491	4.73043	3.69419	3.74606	3.77559	3.81161	4.63177	3.53672	6.79392	5.62627	5.45484	6.85874	6.77794	6.82003	7.49691	5.73831	0.762342	4.01228	1.1445e-15	3.03886e-13	12.5173
ENSMUSG00000018171	Vmp1	4225	34.0606	30.1835	35.3644	29.4139	26.51	32.2752	28.255	28.2797	31.1422	68.7522	53.6819	60.6802	65.6942	77.0103	58.4549	71.6893	1.08996	7.61907	1.56637e-15	4.08849e-13	12.3884
ENSMUSG00000071076	Jund	2877	21.6009	19.0431	16.2083	18.2956	18.2468	17.4887	24.0356	20.7538	22.7135	37.757	26.6379	33.9199	35.2821	38.391	34.6053	30.1783	0.830956	6.23924	2.42077e-15	6.2133e-13	12.2067
ENSMUSG00000052684	Jun	5034	6.86136	4.41434	5.71235	5.06233	4.35791	4.00584	6.99576	5.37855	6.39665	23.6151	8.41157	14.3307	22.3142	22.0573	12.4789	18.2464	1.679	5.78004	3.94285e-15	9.95408e-13	12.002
ENSMUSG00000020889	Nr1d1	3069	47.0839	43.2269	42.5229	58.0625	51.5255	42.2278	58.608	50.7651	38.6427	32.3243	27.1402	27.8179	34.2225	28.3378	30.2219	26.6946	-0.596926	6.92753	4.88066e-15	1.21229e-12	11.9164
ENSMUSG00000023087	Ccrn4l	11459	9.93026	7.13386	6.3641	4.13412	3.79522	4.2189	2.49669	3.97564	7.75385	15.553	20.169	18.0706	18.9963	26.1746	25.8183	19.098	1.93437	7.15645	5.11494e-15	1.25032e-12	11.903
ENSMUSG00000032788	Pdxk	5329	29.1235	32.3079	30.0433	35.7392	33.7663	32.6762	27.6979	32.6191	36.7401	46.4557	53.1354	53.1827	47.9864	58.0412	66.4136	46.009	0.775647	7.80041	5.51521e-15	1.3271e-12	11.8771
ENSMUSG00000001419	Mef2d	6057	12.8116	12.5267	12.3394	13.5652	12.9049	11.5603	15.4516	12.6316	16.6459	17.5451	18.3773	18.9578	16.1982	16.6781	20.9653	15.7437	0.531791	6.54391	7.47239e-15	1.74356e-12	11.7586
ENSMUSG00000034765	Dusp5	2469	0.936201	0.513532	0.734484	0.649968	0.729582	0.6651	0.987275	0.575793	0.842244	3.45575	1.89987	2.13858	2.64572	2.13401	3.35598	3.59157	1.88336	2.05947	7.42179e-15	1.74356e-12	11.7586
ENSMUSG00000056749	Nfil3	2024	2.08829	2.30793	2.7199	2.72748	2.41569	2.27172	1.04587	2.04331	2.89546	8.99733	3.60165	8.20349	6.8978	7.29537	7.87032	8.66434	1.71827	3.23191	1.47905e-14	3.39961e-12	11.4686
ENSMUSG00000051495	Irf2bp2	5078	10.2484	10.0138	11.5425	10.176	9.62849	10.0507	11.1038	10.3585	11.3174	19.7867	14.4554	16.186	22.2091	21.1232	16.2414	19.7303	0.857617	6.17267	4.1098e-14	9.30748e-12	11.0312
ENSMUSG00000038894	Irs2	4022	2.21673	2.30626	2.99513	3.84635	3.75892	2.58038	3.70017	2.87591	4.76296	8.88135	5.26403	9.12646	7.73854	3.86534	6.94702	5.1664	1.17975	4.27764	5.37056e-14	1.19865e-11	10.9213
ENSMUSG00000040613	Apobec1	3518	1.70831	1.70719	1.76734	1.69692	2.26758	1.30698	1.64105	1.65315	1.021	0.79637	0.882906	0.849906	0.673551	0.647149	0.639033	0.865291	-1.02245	2.1777	6.21393e-14	1.36706e-11	10.8642
ENSMUSG00000092981	Mir5125	78	283.643	286.606	236.644	292.151	230.116	272.847	295.24	326.412	150.267	147.755	161.723	132.942	156	202.649	153.169	157.804	-0.72539	4.08946	7.76079e-14	1.68333e-11	10.7738
ENSMUSG00000090086	AI480526	4686	16.0525	18.5557	16.7788	17.8354	14.4428	16.0358	16.4679	20.2023	12.5062	9.93284	10.876	9.17726	11.7943	10.8552	11.5003	11.2835	-0.545789	6.03239	1.07682e-13	2.3032e-11	10.6377
ENSMUSG00000031431	Tsc22d3	4907	14.0779	14.4969	8.48672	10.923	7.51235	9.397	7.81737	9.48159	14.1389	18.8153	21.4311	18.578	18.2847	20.9049	23.2607	21.1731	1.01654	6.21722	1.52239e-13	3.21162e-11	10.4933
ENSMUSG00000017009	Sdc4	2878	85.0426	84.5166	91.2301	94.1675	88.8554	85.6328	93.6572	95.7844	102.383	121.772	107.021	131.543	129.041	112.85	118.822	122.557	0.486586	8.23545	2.00533e-13	4.17326e-11	10.3795
ENSMUSG00000036181	Hist1h1c	1559	65.3221	49.0967	41.2523	54.6796	48.3223	37.2455	53.6546	40.4961	86.2164	85.3199	107.79	113.563	108.366	60.4163	80.6711	60.5304	0.928925	6.74675	2.21614e-13	4.55046e-11	10.3419
ENSMUSG00000000901	Mmp11	2195	3.06893	3.61782	3.36369	3.86023	4.36706	3.80047	5.90327	4.06265	2.44022	1.79852	1.93488	1.94182	1.63387	1.30392	1.2583	2.20084	-1.05264	2.69051	2.76353e-13	5.59978e-11	10.2518
ENSMUSG00000048489	8430408G22Rik	1315	11.1996	9.64191	8.37275	19.8674	16.2424	11.6385	15.1221	14.9878	3.0669	8.61891	2.41023	2.75752	5.60063	4.353	3.12612	4.27753	-1.55115	3.53297	4.86821e-13	9.73643e-11	10.0116
ENSMUSG00000082179	Gm11407	1057	11.9963	11.6166	8.94588	8.68429	11.0164	8.88647	11.2272	10.3929	18.4216	14.6985	14.9927	13.7224	16.2983	17.662	17.7443	21.0361	0.789688	3.8682	5.17612e-13	1.02195e-10	9.99057
ENSMUSG00000026121	Sema4c	4574	1.63156	1.80909	1.37347	1.54372	1.37837	1.0914	2.46827	1.69531	3.33399	2.78415	3.46464	3.21281	2.1562	2.37494	4.00221	3.44335	1.02105	3.45936	7.1882e-13	1.40124e-10	9.85349
ENSMUSG00000074170	Plekhf1	1557	5.55654	6.64321	5.19956	5.93673	3.88398	4.64058	3.99631	3.90125	7.28499	8.46525	8.50887	7.88565	10.6531	10.3191	10.0659	9.4355	0.956734	3.48213	7.37229e-13	1.41917e-10	9.84797
ENSMUSG00000015605	Srf	4086	5.46311	5.42219	5.11976	5.95407	5.32176	5.01562	6.46807	5.89896	9.02199	7.46441	7.43107	8.34517	7.9308	6.78177	7.97005	5.7657	0.527582	4.76099	7.72754e-13	1.46919e-10	9.83292
ENSMUSG00000036106	Prr5	1908	18.5181	15.7387	12.6952	16.9897	13.2174	11.0853	12.1368	9.00882	20.1133	23.16	22.1928	27.6071	27.389	25.2281	26.2584	19.7002	0.893093	5.18607	8.23218e-13	1.54604e-10	9.81078
ENSMUSG00000046962	Zbtb21	9441	1.70684	1.59744	1.61211	1.6182	1.5264	1.57238	1.81413	1.73852	2.06246	2.45494	2.33655	2.54708	2.19782	2.10142	3.00035	2.15189	0.603072	4.25836	1.00755e-12	1.86942e-10	9.72829
ENSMUSG00000005553	Atp4a	3771	9.28199	8.42336	8.84496	9.65161	9.17832	8.29122	10.8868	8.99637	11.6639	11.9208	13.6662	12.8717	10.9199	12.6956	15.0062	11.1609	0.530859	5.36544	1.12741e-12	2.06691e-10	9.68468
ENSMUSG00000052837	Junb	1839	12.2101	8.05576	7.39576	9.38953	8.5708	5.89346	12.2085	11.7363	7.23012	44.5264	15.8214	28.0548	45.2717	33.1075	32.0636	45.5567	1.84211	5.26927	1.30993e-12	2.37329e-10	9.62465
ENSMUSG00000047153	Khnyn	3868	5.94176	5.52076	6.21202	6.78751	5.23916	5.99455	6.05316	5.98083	4.05656	3.80263	4.01507	3.63475	3.75841	3.56518	4.66628	3.49015	-0.537041	4.25269	1.49298e-12	2.67348e-10	9.57292
ENSMUSG00000022180	Slc7a8	4022	73.4478	82.6768	78.8557	87.7158	83.0481	73.4918	82.7275	75.1915	101.965	103.046	95.9819	100.692	106.206	118.79	121.469	92.9294	0.489939	8.54646	1.6638e-12	2.94512e-10	9.5309
ENSMUSG00000074622	Mafb	3388	5.73094	5.259	4.77905	4.75558	5.013	4.67242	4.01391	4.08164	4.61268	8.17531	11.282	11.8295	9.60252	11.5581	16.9301	9.08259	1.20748	4.71321	2.46576e-12	4.26659e-10	9.36992
ENSMUSG00000001964	Emd	2791	8.02162	7.8424	7.75054	9.36069	7.72187	8.143	8.73372	8.24242	8.24096	14.1674	10.6973	14.565	13.6987	14.7528	16.8462	15.0799	0.810644	4.94383	2.59334e-12	4.43749e-10	9.35286
ENSMUSG00000010095	Slc3a2	2948	87.2349	84.1395	82.9564	93.5428	92.223	79.0318	106.513	79.1744	101.064	117.865	120.607	122.874	119.916	139.429	135.785	111.184	0.551438	8.27914	2.92697e-12	4.95333e-10	9.3051
ENSMUSG00000034640	Tiparp	4151	6.79356	6.52692	7.61399	6.37115	7.68716	6.44036	6.56768	5.68205	7.72698	11.4738	10.2772	10.1302	9.59627	10.029	14.4216	13.5827	0.790811	5.21252	3.30858e-12	5.53827e-10	9.25663
ENSMUSG00000041459	Tardbp	12136	11.3789	13.6478	12.5678	13.5829	12.1606	14.37	13.415	13.9771	9.74616	9.12393	9.84577	8.07261	9.44588	9.00462	8.75939	9.39529	-0.430479	7.07593	3.47548e-12	5.7551e-10	9.23995
ENSMUSG00000020593	Lpin1	5703	22.5236	19.2251	14.752	18.403	18.2408	12.1972	11.2704	12.6225	19.8559	32.4229	36.624	45.3558	27.4562	30.6932	51.2009	30.4133	1.16896	7.19052	4.29267e-12	6.95887e-10	9.15746
ENSMUSG00000064254	Ethe1	1476	24.5645	21.8824	21.4569	24.3978	21.8368	21.7171	25.2068	17.1181	28.7325	33.5191	31.0074	31.2048	29.2007	35.0358	31.1151	27.7078	0.561755	5.30948	4.29281e-12	6.95887e-10	9.15746
ENSMUSG00000032120	C2cd2l	4320	17.6266	17.1619	19.1898	17.5336	17.4981	18.2155	19.2292	16.469	23.0472	24.1871	22.553	27.0075	26.0764	25.0102	27.0012	18.0605	0.518615	6.51261	4.49744e-12	7.21464e-10	9.14179
ENSMUSG00000020823	Sec14l1	6140	9.25022	9.53161	8.79717	9.76454	9.55573	7.49925	12.1607	13.2502	14.3067	17.8369	14.9181	14.4846	12.3703	13.179	17.6167	12.4915	0.644007	6.24889	5.56269e-12	8.83148e-10	9.05397
ENSMUSG00000021835	Bmp4	3225	16.3416	15.188	13.8167	15.5252	13.6048	15.2757	13.4858	14.7273	9.4767	10.2272	10.7319	10.3562	11.1006	8.77387	8.88293	9.64425	-0.490167	5.31167	6.68211e-12	1.05005e-09	8.97879
ENSMUSG00000032012	Pvrl1	5048	13.0567	11.7918	11.2775	13.1866	10.5013	10.9302	9.86093	9.95921	16.0534	17.3185	12.9968	15.1101	18.3829	16.8547	17.3813	13.8566	0.582555	6.11974	1.32066e-11	2.05436e-09	8.68732
ENSMUSG00000026819	Slc25a25	6166	30.6862	29.6647	29.9355	17.8019	15.4626	20.4428	39.0541	23.5066	15.7487	78.9877	86.2938	79.6597	71.5409	98.4049	96.7646	78.8617	1.65496	8.32499	1.55243e-11	2.39074e-09	8.62147
ENSMUSG00000001504	Irx2	3603	8.63334	7.90858	8.34063	8.42695	7.73145	7.80275	6.83664	8.32182	10.6162	10.4797	9.74674	11.8475	11.6246	9.15325	10.7321	11.4977	0.506607	5.08888	1.69094e-11	2.57826e-09	8.58867
ENSMUSG00000025902	Sox17	4104	2.68739	2.65042	2.24092	2.47129	2.853	2.59284	3.04792	2.69249	1.67365	1.56701	1.5909	1.03857	1.70092	1.53743	1.25209	1.70922	-0.727589	3.10801	2.20936e-11	3.30332e-09	8.48105
ENSMUSG00000050578	Mmp13	2665	0.545189	1.07673	0.583256	1.39702	0.989746	0.690127	0.914665	0.945654	0.401973	0.19114	0.356786	0.286453	0.216277	0.0488163	0.0482041	0.297978	-1.85068	0.690189	2.18983e-11	3.30332e-09	8.48105
ENSMUSG00000000489	Pdgfb	2911	4.49205	5.59349	4.11599	5.84355	5.30403	5.70882	5.92769	5.48302	4.52428	3.10602	2.80906	2.75358	3.388	2.43566	2.33892	2.40971	-0.754872	3.59396	2.35526e-11	3.4876e-09	8.45747
ENSMUSG00000032501	Trib1	6565	4.1748	3.1511	3.06811	3.31466	3.28282	3.02162	5.49133	4.1833	3.88745	9.34006	5.27196	6.66688	7.93087	6.63853	6.96621	7.79193	0.973188	5.13066	2.38795e-11	3.50233e-09	8.45564
ENSMUSG00000021134	Srsf5	3273	65.5176	71.2788	59.9968	64.3674	61.7389	70.9634	64.1077	68.2129	50.4814	40.523	49.6964	44.0825	41.7946	49.4068	44.3324	43.0053	-0.448114	7.50309	2.69516e-11	3.91561e-09	8.4072
ENSMUSG00000042622	Maff	2115	1.87354	1.7669	1.19426	1.76032	1.30796	1.42862	3.76086	2.5359	1.75787	7.25546	4.40576	8.12124	4.60254	5.81277	9.50572	7.29031	1.74838	3.13174	3.58574e-11	5.16078e-09	8.28728
ENSMUSG00000028967	Errfi1	3576	167.71	149.214	193.573	143.532	135.863	162.432	130.052	147.707	161.503	242.247	231.487	247.563	273.163	264.083	256.605	215.498	0.708825	9.46266	3.65e-11	5.20463e-09	8.28361
ENSMUSG00000045725	Prr15	1379	7.99787	8.03302	7.9372	8.14605	6.71793	6.0017	8.32654	7.12269	8.91077	10.4352	11.7217	15.1314	10.9601	13.302	13.1352	11.4692	0.74882	3.76849	3.99119e-11	5.63893e-09	8.2488
ENSMUSG00000044786	Zfp36	1790	41.5439	23.8223	39.1127	26.4653	20.6658	32.4757	33.5427	34.6564	25.0652	100.775	50.2863	72.0038	105.079	105.639	82.3892	94.0882	1.43052	6.66588	4.103e-11	5.74421e-09	8.24077
ENSMUSG00000026064	Ptp4a1	7131	1.39845	1.63766	1.1262	1.24223	1.22695	1.19746	1.43028	1.15085	1.42272	2.32157	1.97341	2.01617	2.36195	2.22572	2.84635	2.59841	0.862697	3.67878	4.34502e-11	6.02822e-09	8.21981
ENSMUSG00000044813	Shb	3189	8.3666	7.21937	10.3373	9.29953	8.81585	9.90738	9.83626	9.60481	12.4687	12.8585	10.9922	12.5477	13.1538	11.7898	11.6419	10.5832	0.47434	5.08888	4.81138e-11	6.61565e-09	8.17943
ENSMUSG00000019850	Tnfaip3	8636	0.558254	0.540904	0.59996	0.862221	0.491664	0.509601	0.750213	0.718329	0.758867	1.40825	0.983572	1.04603	1.1791	1.14489	1.14541	1.35632	0.937168	2.95815	5.04064e-11	6.86954e-09	8.16307
ENSMUSG00000003948	Mmd	5924	7.03455	7.34459	6.29727	7.43331	7.44983	7.07414	9.01998	8.24654	8.55236	10.7269	10.8395	10.8891	8.17281	10.607	10.9836	10.8022	0.538627	5.72325	5.3148e-11	7.17965e-09	8.1439
ENSMUSG00000025579	Gaa	4958	14.5591	15.3438	13.8728	16.5332	15.0518	14.189	16.4055	15.2752	19.1028	19.6106	17.4774	18.2971	20.0987	19.9158	22.6975	16.4973	0.430372	6.42078	5.62886e-11	7.53778e-09	8.12276
ENSMUSG00000072620	Slfn2	1662	3.97366	4.33638	3.81892	5.56167	3.67731	2.92462	5.01751	4.39352	2.69198	1.49414	2.63167	2.37317	1.50279	1.05673	1.62319	1.75195	-1.06869	2.36612	7.16943e-11	9.51804e-09	8.02145
ENSMUSG00000021974	Fgf9	4260	4.23229	3.91621	4.91064	3.91775	4.53053	4.64114	5.43592	4.45967	3.23951	2.61569	2.54449	2.97175	3.35243	2.42784	1.85459	2.43888	-0.66388	3.9388	7.66404e-11	1.00022e-08	7.9999
ENSMUSG00000022094	Slc39a14	8159	8.13488	6.69857	6.53293	6.38841	6.75742	5.03166	5.20471	4.77579	7.21365	10.0907	10.2864	11.2746	9.65457	9.85402	12.5252	8.57311	0.766446	6.05726	7.62681e-11	1.00022e-08	7.9999
ENSMUSG00000027859	Ngf	1183	1.67478	1.91791	1.58766	1.9534	1.68583	1.55468	2.54852	1.80258	3.2493	3.1756	4.34025	3.38785	2.97744	2.80425	3.58353	2.8529	0.925404	1.66972	8.16608e-11	1.05679e-08	7.97601
ENSMUSG00000039062	Anpep	4429	38.5905	32.334	36.6747	40.5813	41.7173	36.4243	35.7015	39.6997	53.9378	45.5591	49.7351	47.9457	44.2322	49.2741	51.1506	40.1777	0.425512	7.57094	1.02191e-10	1.31145e-08	7.88225
ENSMUSG00000034871	Fam151a	1915	10.415	10.0708	9.8755	12.1343	11.5229	10.8389	12.0255	10.0557	13.8535	15.3614	15.8555	15.846	13.4104	15.4212	16.1335	11.1272	0.515692	4.62338	1.08031e-10	1.37494e-08	7.86172
ENSMUSG00000031840	Rab3a	2381	3.32846	5.1009	3.48173	4.01699	3.56658	4.71742	5.038	5.45508	5.58429	7.30065	6.7622	6.4124	5.94426	7.89533	7.8233	6.78158	0.744364	3.75448	1.26386e-10	1.59536e-08	7.79714
ENSMUSG00000036330	Slc18a1	5180	29.1835	28.9087	29.1946	29.8277	30.9993	28.1762	31.7762	28.3179	36.0573	34.4058	40.2116	34.8048	36.0391	42.4819	38.2044	34.4677	0.41699	7.43989	1.49331e-10	1.86967e-08	7.72824
ENSMUSG00000035640	Dos	6380	0.848819	0.711252	0.578628	0.704289	0.665519	0.586844	1.13614	0.911563	0.809913	1.75651	1.29163	1.8347	1.61611	1.98813	3.01024	1.6181	1.27929	3.03933	1.5116e-10	1.86996e-08	7.72817
ENSMUSG00000039738	Slx4	8280	5.08079	4.9082	4.70881	5.29497	5.27566	4.7836	5.57799	5.58788	7.64097	7.42087	5.33601	5.7393	7.39422	6.78758	6.7335	6.20999	0.45628	5.62051	1.51782e-10	1.86996e-08	7.72817
ENSMUSG00000030315	Vgll4	5134	2.85574	3.01555	3.30515	3.50087	3.58383	3.32649	3.22359	3.88926	5.37605	5.58104	4.35846	5.60082	4.50315	3.5856	4.37888	3.80248	0.560912	4.37065	2.58445e-10	3.1339e-08	7.50391
ENSMUSG00000048865	Arhgap30	5100	0.738119	0.614982	0.533365	1.10761	0.479348	0.643974	0.792403	0.684208	0.308898	0.237215	0.348018	0.237002	0.238588	0.127544	0.277079	0.402246	-1.26907	1.37127	2.82304e-10	3.39647e-08	7.46897
ENSMUSG00000017929	B4galt5	4581	11.7351	8.66746	13.7562	12.373	14.6053	11.3132	9.47991	11.2707	21.005	18.1805	17.5596	22.122	19.8375	14.5686	17.5408	11.8022	0.691754	6.087	2.873e-10	3.42979e-08	7.46473
ENSMUSG00000057841	Rpl32	513	248.721	261.075	237.474	253.01	226.735	232.651	259.339	256.337	154.037	176.002	199.311	192.585	177.021	163.824	159.265	167.955	-0.418892	6.74984	2.99697e-10	3.55026e-08	7.44974
ENSMUSG00000039384	Dusp10	3036	0.565579	0.703369	0.469317	0.507438	0.656897	0.540887	0.84515	0.574681	0.788727	1.55199	1.14835	1.29915	1.37112	0.857018	1.4175	1.39501	1.10115	1.55225	3.33784e-10	3.92387e-08	7.40629
ENSMUSG00000029641	Rasl11a	1122	7.12221	6.89922	6.29186	7.83792	6.07785	6.67391	7.83255	7.7175	5.89714	3.57525	4.01125	3.11845	3.76718	4.29013	2.97688	3.47984	-0.773037	2.63882	3.64517e-10	4.2527e-08	7.37134
ENSMUSG00000032193	Ldlr	4513	2.35604	1.92226	1.83692	2.51757	2.50891	2.29964	2.6722	3.22168	4.51006	3.72475	4.60705	3.28443	2.5543	4.65553	4.8391	3.4459	0.799453	3.86675	3.79119e-10	4.3898e-08	7.35756
ENSMUSG00000001493	Meox1	2225	2.16678	4.1089	2.21222	4.09668	3.87447	3.92636	5.82367	4.00787	2.20907	1.43086	2.07973	1.48676	1.09375	1.19863	1.84757	1.63581	-1.1266	2.60199	4.06334e-10	4.66981e-08	7.3307
ENSMUSG00000049516	Spty2d1	5217	5.17755	5.23164	5.0154	6.16439	5.96845	4.94812	6.50445	5.38807	7.17481	7.49386	7.02297	7.32862	7.07077	6.00977	7.91665	6.22818	0.427996	5.04589	4.16211e-10	4.74789e-08	7.3235
ENSMUSG00000000078	Klf6	4213	12.1644	12.0698	11.1453	14.1698	11.2694	11.1632	14.7235	12.2245	15.0171	17.3806	15.2567	17.1989	16.6755	14.6369	13.8587	15.0321	0.427045	5.89043	4.56668e-10	5.17109e-08	7.28642
ENSMUSG00000020607	Fam84a	3377	4.49799	4.28809	5.10147	4.75206	4.30541	4.88215	4.61584	4.61159	9.16211	5.35483	7.94005	6.61218	6.99778	4.95033	6.31478	6.07479	0.607747	4.26965	5.04419e-10	5.62902e-08	7.24957
ENSMUSG00000028459	Cd72	3727	1.329	1.02059	0.955759	0.9645	0.673197	0.599222	1.0499	1.19634	0.507232	0.307518	0.561266	0.392588	0.446765	0.261796	0.430856	0.319605	-1.18241	1.42059	5.02309e-10	5.62902e-08	7.24957
ENSMUSG00000002504	Slc9a3r2	2249	24.6374	32.5501	22.6637	32.8233	26.2597	28.4471	32.5155	31.0887	25.3013	19.3653	18.6587	17.4245	18.7655	16.515	20.2778	18.5669	-0.491133	5.75441	5.6054e-10	6.2103e-08	7.20689
ENSMUSG00000018899	Irf1	4007	4.63136	4.2967	3.45891	7.14478	4.07804	3.86866	5.84318	5.28956	2.76782	2.54249	2.53113	2.63547	3.19651	1.55842	2.56479	2.77454	-0.818148	3.88813	5.85375e-10	6.43913e-08	7.19117
ENSMUSG00000029570	Lfng	2274	5.95368	6.8669	5.2405	6.83122	5.43185	6.29701	6.20594	5.82543	5.07114	3.69608	2.70393	2.07019	3.83013	2.00235	1.8925	2.82281	-0.937162	3.37429	6.50794e-10	7.10796e-08	7.14825
ENSMUSG00000000776	Polr3d	2147	10.4892	9.04474	9.77368	9.11887	7.43116	7.22018	8.51508	8.03608	8.30614	12.189	14.8803	14.5485	14.2879	17.0572	17.0228	15.1955	0.798246	4.64295	6.63167e-10	7.19209e-08	7.14315
ENSMUSG00000019312	Grb7	3171	29.7617	32.9978	30.5957	35.4254	35.707	33.288	34.592	35.2953	26.2911	26.0838	20.0502	20.9045	27.6485	23.9595	20.1345	20.9109	-0.438912	6.48482	8.13005e-10	8.75544e-08	7.05772
ENSMUSG00000024427	Spry4	4585	1.72848	1.57188	1.52556	1.70802	1.347	1.97701	1.73483	1.38118	2.25398	2.58304	2.95861	2.8721	2.6399	1.73082	3.40422	2.3526	0.764171	3.30194	8.27722e-10	8.85203e-08	7.05296
ENSMUSG00000005251	Ripk4	3944	5.1742	5.48205	4.99208	4.98033	5.20345	4.57998	6.60336	5.55428	6.13535	7.11967	6.52534	6.79069	7.68049	7.30632	7.13327	7.19815	0.483514	4.61597	8.52396e-10	9.05303e-08	7.04321
ENSMUSG00000037902	Sirpa	3222	13.5077	14.3323	16.6437	15.719	14.7955	15.6568	17.8385	15.0819	21.9047	17.4302	16.3293	20.6921	22.3213	19.1792	21.6698	18.5465	0.442923	5.83467	9.74619e-10	1.02802e-07	6.988
ENSMUSG00000020641	Rsad2	4320	4.66271	6.05532	6.02681	7.74154	5.34623	6.52292	8.68656	8.22704	5.79098	3.33106	3.50694	2.84212	3.02421	1.74665	2.83989	3.61517	-0.913656	4.42196	1.03723e-09	1.07283e-07	6.96947
ENSMUSG00000022010	Tsc22d1	8272	60.2939	48.0162	55.1746	38.6139	45.2248	45.1189	50.8553	42.2778	41.3651	80.0228	105.651	90.2642	73.4485	90.4314	108.508	80.312	0.887455	9.11211	1.0315e-09	1.07283e-07	6.96947
ENSMUSG00000032578	Cish	1821	10.7713	10.0043	18.032	10.8219	12.5417	14.3202	5.84755	14.5492	16.4372	27.7981	19.8765	33.9916	33.0585	23.6472	17.6717	23.4033	1.10054	5.08271	1.03853e-09	1.07283e-07	6.96947
ENSMUSG00000046546	Fam43a	3074	8.24991	7.48946	6.86845	7.41307	8.26667	6.66682	7.34538	7.65178	6.9083	3.27274	3.48495	3.3112	4.60419	1.69285	2.67459	3.12151	-0.973219	4.09149	1.05193e-09	1.07283e-07	6.96947
ENSMUSG00000079293	Clec7a	2422	0.708959	1.29497	0.588293	1.06013	1.03592	0.894969	1.00643	0.773729	0.364249	0.210317	0.36641	0.315193	0.581719	0.134285	0.318243	0.38252	-1.36709	0.711461	1.04635e-09	1.07283e-07	6.96947
ENSMUSG00000038459	Abhd17c	2410	41.6806	40.8146	43.9654	44.0813	42.4975	42.4093	38.914	38.2892	50.752	52.2598	45.9242	54.2191	58.3287	56.1947	56.8759	46.8174	0.427458	6.83712	1.14581e-09	1.16088e-07	6.93521
ENSMUSG00000054517	Trim65	5877	1.57324	1.61238	1.52079	1.81312	1.60916	1.25179	1.73547	1.71527	2.21952	2.19937	2.0709	2.34894	2.00506	2.15829	2.89629	2.61236	0.618206	3.54884	1.16739e-09	1.17502e-07	6.92995
ENSMUSG00000034614	Pik3ip1	3982	3.61557	4.10582	3.38304	3.80438	3.53818	4.20637	4.60724	4.15435	2.37375	2.19067	2.8654	2.15676	2.31593	2.22162	2.46798	2.99138	-0.592066	3.67328	1.47993e-09	1.47993e-07	6.82976
ENSMUSG00000058454	Dhcr7	4145	3.80799	3.09109	3.73438	4.27423	3.56977	3.62893	4.87486	4.33396	5.47297	5.3458	5.41368	4.83454	4.89778	5.25717	5.26873	4.48624	0.475983	4.24138	1.49968e-09	1.49e-07	6.82681
ENSMUSG00000079363	Gbp4	4527	2.55299	2.93344	2.21751	6.39498	2.16008	2.98899	3.62748	3.09752	1.53118	1.08302	1.63828	0.829106	2.19273	0.948342	1.17766	1.00865	-1.22946	3.36301	1.51337e-09	1.49397e-07	6.82566
ENSMUSG00000030602	Pak4	4508	6.66576	6.49854	5.8042	7.84587	6.33631	6.11975	6.37485	6.27849	9.03012	8.91258	7.08697	10.0759	8.89314	7.63315	8.74854	7.19304	0.465182	5.08416	1.56782e-09	1.53786e-07	6.81308
ENSMUSG00000058620	Adra2b	7948	12.4889	11.5194	14.3254	12.0742	9.53509	12.2561	11.7027	10.0653	16.3088	15.8142	17.5859	15.704	19.4511	17.064	14.4417	12.5641	0.539372	6.80113	1.60192e-09	1.56137e-07	6.8065
ENSMUSG00000045092	S1pr1	3027	6.26169	8.20098	6.67555	7.59179	5.88714	5.44665	10.1296	7.27959	12.6988	10.791	12.2925	13.5135	7.84922	7.80056	11.7345	12.024	0.715012	4.80261	1.63981e-09	1.58824e-07	6.79908
ENSMUSG00000015340	Cybb	5793	1.31104	1.32474	1.31924	1.86157	1.67691	1.68947	1.77171	1.57282	1.25095	0.670478	0.733137	0.856564	0.85124	0.359317	0.831589	0.776794	-0.901928	2.78597	1.65913e-09	1.59691e-07	6.79672
ENSMUSG00000045838	A430105I19Rik	5027	3.32379	3.33196	3.22089	3.25615	3.37857	3.04449	3.99403	3.71496	2.16861	2.1406	2.23192	1.78435	1.88546	2.41972	2.41493	2.46169	-0.548942	3.82083	1.794e-09	1.716e-07	6.76548
ENSMUSG00000038914	Dido1	13289	5.68533	6.31216	5.80937	6.46788	6.24019	6.57891	6.55516	6.99734	5.83728	4.49916	4.7128	4.36109	4.46737	4.32705	4.6063	3.72486	-0.387412	6.17273	1.83499e-09	1.74437e-07	6.75836
ENSMUSG00000026675	Hsd17b7	5352	5.41714	4.60093	4.76788	4.42572	5.64962	4.57784	4.7463	4.67261	6.01658	6.31737	6.94058	6.66831	5.54025	7.00065	7.05688	5.82378	0.489093	4.93024	1.90195e-09	1.79693e-07	6.74547
ENSMUSG00000045216	Hs6st1	3717	42.0027	37.217	45.3203	43.2602	39.8601	38.0646	42.8164	41.5151	54.9115	55.1939	45.4655	61.8193	64.1626	43.5401	56.1792	45.2924	0.454114	7.46397	1.93744e-09	1.8193e-07	6.74009
ENSMUSG00000089762	Ier5l	1551	3.87482	3.05479	2.2549	2.52459	2.94499	2.03281	3.51547	2.58312	2.88464	6.11692	4.3322	4.92196	8.0517	6.71027	7.78569	6.69866	1.15352	2.81046	1.95898e-09	1.82838e-07	6.73793
ENSMUSG00000086782	E130102H24Rik	739	19.2139	23.3879	22.9616	21.368	20.9802	21.8655	19.7041	19.2373	14.2402	12.0626	12.9523	13.6874	14.9056	14.6115	13.5591	13.9695	-0.530641	3.69568	2.00578e-09	1.86079e-07	6.7303
ENSMUSG00000015653	Steap2	19419	9.95106	9.72168	10.8193	10.6968	11.8172	9.9514	9.41442	9.88645	12.5875	12.214	13.0669	12.7763	12.255	13.5797	12.8603	11.9954	0.388001	7.80803	2.07815e-09	1.91638e-07	6.71752
ENSMUSG00000041930	Fam222a	3545	1.8816	1.50594	2.39332	2.08236	2.43179	2.14936	2.00855	2.15095	3.46628	2.6583	3.1471	4.14538	3.19758	2.29364	4.16738	3.36013	0.755741	3.28089	2.27271e-09	2.08332e-07	6.68124
ENSMUSG00000008999	Bmp7	4012	10.7327	10.3458	10.3477	9.77583	10.1664	10.1671	10.8404	10.3082	13.5391	11.5856	11.8025	12.7962	13.3128	12.9868	14.1848	11.2163	0.380672	5.53857	2.44587e-09	2.22354e-07	6.65295
ENSMUSG00000038970	Lmtk2	8100	8.9524	8.83995	10.5144	10.2943	10.3648	8.53098	10.9921	10.7939	15.0069	13.8116	11.4883	12.2285	12.1205	10.0302	13.3301	11.2336	0.408331	6.50242	2.45456e-09	2.22354e-07	6.65295
ENSMUSG00000022194	Pabpn1	2115	23.1694	26.756	21.4048	24.9176	21.5358	24.4418	22.5045	24.198	17.5191	13.2164	14.6559	13.1745	16.6842	17.0077	14.456	18.5543	-0.504123	5.37546	2.7132e-09	2.44347e-07	6.61199
ENSMUSG00000026034	Clk1	6474	31.8276	35.7884	31.1324	30.5388	30.9842	37.9562	31.6375	32.1701	25.7258	17.2215	26.1624	20.8517	21.8419	21.8333	24.0895	20.0347	-0.47638	7.4704	2.73698e-09	2.45055e-07	6.61074
ENSMUSG00000090958	Lrrc32	3815	3.66998	3.32349	3.61601	3.97092	4.53623	4.16667	8.70985	5.80984	7.20173	8.07809	9.95282	9.1881	6.54689	6.6156	10.7586	7.66705	0.901197	4.64519	2.88156e-09	2.56509e-07	6.5909
ENSMUSG00000024772	Ehd1	4152	19.2146	19.8011	21.6354	21.9535	22.3432	22.4963	22.1084	22.5048	26.2867	26.4999	26.519	26.9358	28.3808	25.2859	26.129	21.2299	0.354675	6.62725	3.02238e-09	2.67498e-07	6.57268
ENSMUSG00000050332	Amer1	8494	1.57836	1.82268	1.96722	2.24449	1.83291	2.04155	2.01639	2.32034	1.63955	1.16192	1.38062	1.06352	1.28174	1.06447	1.30067	1.2855	-0.550376	3.7913	3.0581e-09	2.69113e-07	6.57007
ENSMUSG00000060969	Irx1	2369	13.6601	11.0704	12.0564	13.25	13.5782	12.5603	9.93749	12.2747	19.6307	19.352	17.5531	20.6773	17.9772	11.3676	17.1358	14.414	0.567448	5.14083	3.39576e-09	2.97129e-07	6.52706
ENSMUSG00000045973	Slc25a51	6443	18.0507	18.726	19.3503	19.5771	20.3794	19.4415	19.7827	20.1491	24.0305	22.3939	23.8385	22.749	23.6766	23.6748	23.6072	19.6073	0.326325	7.09891	3.42066e-09	2.97617e-07	6.52634
ENSMUSG00000044367	Slc16a13	2005	44.138	43.3676	38.8271	44.5654	46.3971	40.0664	44.4709	39.3197	29.449	32.3607	34.0499	29.5713	30.8871	29.9771	27.9994	31.6853	-0.384613	6.19911	3.57414e-09	3.09223e-07	6.50973
ENSMUSG00000022426	Josd1	3390	5.61067	5.15747	6.26642	5.71848	6.47131	5.96787	5.35504	5.3945	7.88154	7.26891	8.35837	8.36959	7.55658	6.14019	7.46531	6.48095	0.4567	4.49564	4.35471e-09	3.74651e-07	6.42637
ENSMUSG00000042116	Vwa1	3619	10.3653	8.62963	10.3081	9.63129	10.9504	10.7812	8.31304	9.49922	11.4921	12.2456	14.0475	13.8518	13.8383	15.7811	13.5421	11.1909	0.520587	5.39773	4.7644e-09	4.07621e-07	6.38974
ENSMUSG00000058056	Palld	8562	1.98235	2.47069	2.67021	2.9314	2.83272	2.39358	3.65612	3.09438	4.76183	3.96379	2.74671	3.61102	4.33828	4.05693	4.08108	3.57854	0.589673	4.84182	5.06008e-09	4.30526e-07	6.366
ENSMUSG00000032846	Zswim6	5441	2.90096	3.32373	3.23769	2.76064	3.21608	3.24744	3.92592	3.71732	4.40098	4.01396	4.93971	4.2559	4.11959	3.57457	4.98178	4.25686	0.478918	4.38565	5.38867e-09	4.55964e-07	6.34107
ENSMUSG00000006362	Cbfa2t3	6273	1.316	1.46804	1.45576	1.59633	1.4563	1.59161	1.83043	1.89543	1.24564	1.02519	0.707354	0.588195	0.929033	0.767341	0.880591	1.03383	-0.726174	2.96906	5.53021e-09	4.65384e-07	6.33219
ENSMUSG00000030880	Polr3e	4213	23.984	22.9357	25.5804	15.5563	13.2393	24.4468	10.5973	15.6603	21.5834	35.1844	33.3571	36.7534	39.3403	53.3752	41.0426	40.714	1.07474	6.92817	5.81124e-09	4.86375e-07	6.31303
ENSMUSG00000047246	Hist1h2be	6595	0.781091	0.617234	0.481201	0.788395	0.741372	0.378475	0.544689	0.529107	1.28992	0.946171	1.34563	1.33117	1.48574	0.690423	1.12978	0.842878	0.977072	2.56054	6.08856e-09	5.06832e-07	6.29514
ENSMUSG00000039081	Zfp503	4210	29.0366	27.0416	31.4444	29.5034	30.0274	33.5916	28.5385	30.6675	31.9416	53.2981	33.14	44.8941	60.9236	56.627	37.0287	46.0402	0.693875	7.32773	6.35991e-09	5.26574e-07	6.27854
ENSMUSG00000011263	Exoc3l2	2197	8.26656	11.7548	12.0865	12.3298	11.713	12.4076	18.0149	15.824	10.8706	7.70921	7.3574	5.00939	6.29635	6.78012	6.28579	7.47002	-0.736743	4.45225	6.46196e-09	5.32161e-07	6.27396
ENSMUSG00000018648	Dusp14	3203	3.29902	3.0418	3.45768	3.46707	3.45469	3.3017	3.46469	3.16743	3.71835	5.1885	4.57161	4.54828	4.09885	5.15832	4.79283	4.42137	0.54212	3.68304	6.7602e-09	5.53761e-07	6.25668
ENSMUSG00000020863	Luc7l3	6613	20.4428	22.9067	21.3992	21.452	19.875	21.5441	22.9505	23.3053	18.0669	14.125	16.4871	14.7858	16.7053	14.8135	14.5403	17.202	-0.369148	6.95303	7.1014e-09	5.78633e-07	6.2376
ENSMUSG00000020456	Ogdh	5405	91.4328	85.4369	93.392	98.0975	98.9462	86.8553	97.2351	97.2105	115.223	104.116	105.246	113.638	111.401	112.007	122.534	101.67	0.330768	9.11422	7.18316e-09	5.82214e-07	6.23492
ENSMUSG00000029467	Atp2a2	5271	58.2239	54.5277	70.7987	61.3656	60.196	56.4762	65.6803	66.005	75.9744	82.8322	70.5325	75.5527	79.6303	70.1073	77.6609	64.4434	0.360696	8.49296	7.64033e-09	6.12818e-07	6.21267
ENSMUSG00000028655	Mfsd2a	2235	22.1914	13.8242	22.8346	15.5379	18.9115	18.2508	5.3671	15.7285	27.3771	33.2184	38.0334	39.0522	32.9523	32.2182	35.2917	24.8419	1.06277	5.81019	8.2094e-09	6.55051e-07	6.18373
ENSMUSG00000052188	Gm14964	1231	4.88208	5.80044	4.47204	4.06733	5.1216	6.50983	4.48142	3.77954	2.20118	2.53452	1.75079	2.58393	2.70527	2.58923	2.34804	3.17172	-0.888866	2.21647	8.2874e-09	6.57866e-07	6.18186
ENSMUSG00000029009	Mthfr	6794	3.87855	4.01729	3.66059	3.72258	3.70244	3.61588	3.62561	3.55722	4.40568	4.53605	4.59043	5.01889	5.05247	5.60096	6.66523	4.3442	0.521417	4.90905	8.76815e-09	6.92459e-07	6.15961
ENSMUSG00000032425	Zfp949	4372	3.27794	3.48008	3.42198	3.83207	3.81116	3.65085	4.12289	3.28124	2.92591	2.28653	2.62429	2.34269	2.75386	2.27637	2.35067	1.99799	-0.476604	3.73295	9.78173e-09	7.64663e-07	6.11653
ENSMUSG00000044338	Aplnr	3873	1.10838	1.05104	1.00334	1.60767	1.52819	1.3907	2.10345	1.23466	0.927411	0.542531	0.834712	0.689875	0.413387	0.369494	0.315106	0.6322	-1.13343	1.96665	9.9616e-09	7.74791e-07	6.11082
ENSMUSG00000034163	Zfc3h1	7813	12.1383	13.6829	13.3626	12.6525	12.3595	12.7873	13.547	13.8205	11.3158	9.26618	9.92253	9.05432	9.66409	9.70761	9.66809	9.63884	-0.329352	6.4754	1.00403e-08	7.76987e-07	6.10959
ENSMUSG00000034926	Dhcr24	4019	22.6111	21.3031	25.5099	28.8771	32.9111	24.3358	24.7873	26.3527	40.0606	36.0114	33.7843	34.4279	34.9132	33.4059	38.2451	23.7272	0.493088	6.92328	1.03918e-08	8.00172e-07	6.09682
ENSMUSG00000040521	Tsfm	2897	5.69919	4.97554	5.92437	5.38432	5.24084	6.03117	5.24778	5.26415	5.873	6.65966	7.37387	8.32261	8.62146	9.49781	8.40315	7.21837	0.592103	4.28008	1.08676e-08	8.32643e-07	6.07954
ENSMUSG00000024899	Papss2	3622	160.875	154.468	187.86	178.2	185.967	186.683	161.093	179.372	216.708	197.384	225.099	213.647	211.593	260.263	215.661	213.254	0.420138	9.48618	1.11736e-08	8.51852e-07	6.06964
ENSMUSG00000033863	Klf9	3261	53.6682	49.3994	59.9991	54.7621	51.668	45.6836	36.9027	42.6438	66.8606	65.9384	62.7281	79.2815	77.3963	60.9785	69.6683	57.592	0.534483	7.58474	1.13608e-08	8.61853e-07	6.06457
ENSMUSG00000032640	Chsy1	4164	1.66533	1.1699	1.55537	1.29492	1.25144	0.946474	1.13998	1.21046	2.5878	1.83497	1.4462	2.35277	2.09167	2.35884	2.60692	1.74816	0.817099	2.86176	1.20775e-08	9.1173e-07	6.04013
ENSMUSG00000035828	Pim3	2413	94.0138	73.4247	77.9712	54.0555	39.8319	68.6252	55.6401	50.4799	70.1184	130.566	90.0266	104.744	155.182	149.208	118.162	128.238	0.96743	7.80721	1.34991e-08	1.00915e-06	5.99604
ENSMUSG00000027677	Ttc14	6558	14.8338	17.2173	15.5643	15.6415	15.3918	16.3362	16.7263	17.2437	12.9144	11.4472	11.8601	10.0886	11.6209	10.6528	11.2832	13.5621	-0.377443	6.50699	1.41336e-08	1.05148e-06	5.9782
ENSMUSG00000015202	Cnksr3	3824	4.5594	4.57213	5.84314	5.82485	5.36673	4.74088	5.61956	5.81307	7.89337	6.79361	6.382	6.78752	7.90476	6.14075	6.55085	5.53774	0.435864	4.5362	1.42431e-08	1.05454e-06	5.97694
ENSMUSG00000028712	Cyp4a31	2718	259.965	258.139	230.802	202.846	202.752	261.098	263.739	233.824	128.024	164.478	158.916	147.338	159.233	177.242	147.039	180.024	-0.508999	9.07199	1.51879e-08	1.11911e-06	5.95113
ENSMUSG00000022463	Srebf2	4970	12.5308	11.3458	12.7186	13.5356	14.9896	12.7802	14.1846	13.8471	20.3373	15.6045	17.0143	16.7297	15.2953	16.792	19.1404	12.7559	0.420121	6.22399	1.52606e-08	1.11911e-06	5.95113
ENSMUSG00000045680	Tcf21	1221	7.24788	8.36201	8.00952	10.199	10.8013	12.2656	11.2953	10.5318	7.99947	5.16271	6.59329	4.11605	5.822	3.72919	2.94594	4.33585	-0.869799	3.19493	1.55989e-08	1.1385e-06	5.94367
ENSMUSG00000024486	Hbegf	2367	5.44074	3.97517	3.80331	3.66108	4.51177	3.21905	6.26022	4.09504	4.49918	9.17306	5.4364	7.60601	9.00971	7.255	7.95098	10.0927	0.898987	3.85496	1.6324e-08	1.18024e-06	5.92803
ENSMUSG00000032487	Ptgs2	4133	0.111855	0.258339	0.0313408	0.450408	0.217921	0.190715	0.372496	0.859928	0.62512	2.49579	0.981586	1.0005	0.929717	1.05449	1.33655	1.32896	2.06878	1.73194	1.69918e-08	1.22277e-06	5.91265
ENSMUSG00000009681	Bcr	6514	5.65729	5.66516	6.2638	7.06553	6.38002	5.22336	7.03115	6.47784	8.77414	7.84921	6.80211	8.39884	7.92414	6.80035	7.95751	6.5729	0.381862	5.50271	1.75617e-08	1.25791e-06	5.90035
ENSMUSG00000021228	Acot3	2626	24.1183	25.0563	26.8829	23.8333	26.2871	28.6404	36.3727	31.3747	18.3334	15.3243	20.6388	14.6565	17.9981	22.3679	13.1595	17.3126	-0.577459	5.88859	1.88919e-08	1.34693e-06	5.87066
ENSMUSG00000017386	Traf4	4590	12.23	13.2737	13.2777	13.4255	12.9228	12.2784	13.039	12.8958	14.4976	14.9404	15.3017	15.8556	15.2501	15.5037	16.3868	14.3453	0.328278	6.02352	2.06365e-08	1.46453e-06	5.8343
ENSMUSG00000041939	Mvk	2727	1.57416	1.5172	1.82873	1.74189	2.09963	1.80653	2.16411	1.96679	2.98091	2.59177	2.51046	2.84606	2.77116	2.79082	2.73227	1.96562	0.613061	2.64791	2.29769e-08	1.62314e-06	5.78964
ENSMUSG00000059456	Ptk2b	8378	8.05624	8.17226	8.69676	8.78813	8.67711	8.0127	8.60601	8.86997	10.1315	10.5717	9.17771	10.2737	10.4494	10.4194	11.6841	8.71235	0.349479	6.29606	2.38127e-08	1.6745e-06	5.77611
ENSMUSG00000097375	6720427I07Rik	2299	3.90681	4.61523	4.113	4.16026	5.03699	4.88568	5.13398	4.21616	3.0699	2.40956	2.42637	2.71179	3.28706	2.43328	2.90567	3.28145	-0.591713	3.08895	2.43693e-08	1.70585e-06	5.76806
ENSMUSG00000022018	Rgcc	913	19.3859	23.0968	15.0387	16.1005	13.4586	14.6047	15.2463	16.3496	11.8024	10.3216	10.2755	10.173	7.15475	7.12461	9.14584	11.1622	-0.706503	3.5935	2.63274e-08	1.83458e-06	5.73646
ENSMUSG00000024521	Pmaip1	2643	4.47278	4.64575	5.58705	4.93029	4.30837	4.02611	5.48513	4.37644	5.55525	8.0706	5.87602	5.19907	7.70539	6.98961	6.92626	7.81192	0.607338	3.94636	2.6693e-08	1.85168e-06	5.73243
ENSMUSG00000029380	Cxcl1	949	0.835097	0.984457	0.272985	0.608765	0.203373	0.622938	0.878725	0.885201	0.929623	2.14705	0.935138	1.80995	1.88954	3.29008	3.31651	3.48662	1.84335	0.592212	2.72113e-08	1.87916e-06	5.72604
ENSMUSG00000026202	Tuba4a	2049	100.208	102.753	88.2192	104.228	99.122	95.6909	88.8164	102.622	87.0956	139.435	134.296	136.671	129.553	152.318	164.013	133.579	0.554994	7.90845	2.73525e-08	1.88049e-06	5.72573
ENSMUSG00000086844	B230206H07Rik	4996	1.79779	2.20392	1.41302	1.90157	1.17181	1.23587	1.81039	1.97895	1.02166	1.03234	0.735901	0.547539	0.717845	0.911397	0.912824	1.07291	-0.869128	2.6947	2.82452e-08	1.93322e-06	5.71372
ENSMUSG00000049907	Rasl11b	2082	10.8802	13.8464	8.49233	12.5792	12.0818	9.08615	20.1499	19.4914	10.6841	8.37969	6.11969	5.37775	5.96741	3.81163	5.30639	6.64303	-0.94205	4.35802	3.08925e-08	2.10507e-06	5.67673
ENSMUSG00000026203	Dnajb2	1244	13.0067	13.3035	14.4213	16.1509	14.3251	12.0388	15.5726	16.8821	15.2979	21.3951	21.4014	20.6088	17.1946	19.347	23.3383	16.6504	0.514464	4.41205	3.16694e-08	2.1485e-06	5.66787
ENSMUSG00000039646	Vasn	3184	8.23454	7.75468	7.05832	7.11664	6.48588	6.33335	6.50736	6.85975	10.331	8.43913	7.68472	9.49051	11.6861	9.29544	9.88495	8.10573	0.494505	4.72154	3.26868e-08	2.20779e-06	5.65604
ENSMUSG00000043993	2900052L18Rik	1586	6.28776	7.57363	7.35046	7.20427	8.43718	8.07606	10.5159	9.2081	3.89375	6.14252	4.71621	3.89079	5.45124	5.65989	4.53593	4.33941	-0.650797	3.36523	3.28455e-08	2.20883e-06	5.65584
ENSMUSG00000032058	Ppp2r1b	6090	4.52211	4.19678	4.86009	5.1437	4.6692	4.77809	4.42392	5.17806	5.32887	6.33598	5.96419	5.83933	5.1528	6.00276	6.4021	5.71569	0.395606	5.01972	3.3365e-08	2.23401e-06	5.65092
ENSMUSG00000010663	Fads1	3444	26.6547	22.1665	22.7169	25.9447	27.1979	24.2029	22.8351	24.1104	30.0804	31.9661	29.9092	30.4967	27.428	33.2416	33.5148	25.9977	0.39525	6.56926	3.4402e-08	2.29347e-06	5.63951
ENSMUSG00000031827	Cotl1	2448	55.6287	49.9401	59.6331	62.8798	55.1092	54.1743	55.6045	48.7815	67.314	67.0808	60.4371	68.8398	72.8582	76.7658	77.9547	60.5261	0.408655	7.25673	3.85297e-08	2.5466e-06	5.59404
ENSMUSG00000041920	Slc16a6	5542	2.90767	3.10662	3.37735	3.50953	2.71636	3.18826	3.6576	2.93832	3.20647	4.33145	5.76472	4.99334	3.62851	4.80052	5.64435	4.16734	0.616072	4.44167	4.16938e-08	2.74395e-06	5.56162
ENSMUSG00000025450	Gm9752	2657	1.81448	2.18506	1.75504	1.66698	1.79175	1.97773	1.88312	2.06725	1.11468	0.98254	0.978152	1.12532	1.01233	1.32201	1.13621	1.14569	-0.691556	2.03237	4.19627e-08	2.7499e-06	5.56068
ENSMUSG00000016028	Celsr1	11015	2.17043	2.15675	2.41659	2.46507	2.59904	2.31971	2.45756	2.72206	3.28949	3.05794	3.11334	2.75488	2.87797	2.61608	3.22472	2.48122	0.363288	4.88742	4.37629e-08	2.84622e-06	5.54573
ENSMUSG00000080316	4930546H06Rik	5425	8.46071	7.76184	7.97484	8.09338	8.07578	8.00332	9.05742	9.64828	6.99265	6.07978	5.65535	4.9955	5.90249	5.95921	6.61856	6.35533	-0.378834	5.29189	4.38022e-08	2.84622e-06	5.54573
ENSMUSG00000053560	Ier2	1521	5.25386	5.17712	4.85423	5.19098	5.28711	4.57767	5.77786	6.41523	3.72871	15.2799	7.83507	10.2054	11.6631	11.5897	9.24839	9.26725	0.984948	3.55823	4.73255e-08	3.04942e-06	5.51578
ENSMUSG00000020917	Acly	6231	20.2017	19.2132	20.5388	24.539	21.9401	18.7115	22.9368	21.3325	24.5143	27.6725	34.4057	29.4038	21.3679	26.2968	37.0177	25.0642	0.503714	7.27412	4.76414e-08	3.05699e-06	5.51471
ENSMUSG00000031134	Rbmx	3651	24.7817	27.7822	25.9169	28.3945	26.2374	27.7062	26.4248	27.947	22.4894	17.8237	20.4525	17.7032	19.1021	20.6492	21.6746	19.6661	-0.344482	6.41555	4.84676e-08	3.0971e-06	5.50905
ENSMUSG00000026107	Nabp1	2822	14.9075	18.6576	19.3012	19.9033	15.73	17.2476	23.7084	14.1742	25.4562	24.1201	21.6089	23.0164	27.9361	23.396	19.8705	23.2624	0.482353	5.88202	4.98189e-08	3.17029e-06	5.4989
ENSMUSG00000003824	Syce2	2023	5.38654	6.16852	4.89825	5.96534	5.56518	5.42237	4.85145	5.3344	3.45758	2.07733	4.07344	2.57862	2.91244	3.53695	3.6831	3.43474	-0.671237	3.14698	5.23627e-08	3.30486e-06	5.48085
ENSMUSG00000022831	Hcls1	2511	2.34081	2.23238	1.83129	2.70977	2.38272	2.11888	2.91228	2.0073	1.7316	1.21717	1.71663	1.08941	1.40275	0.803058	1.17669	1.08053	-0.773769	2.20527	5.21754e-08	3.30486e-06	5.48085
ENSMUSG00000034957	Cebpa	2633	18.1597	17.7919	18.0547	21.6976	17.1035	20.6062	22.5598	17.4004	15.6521	14.6064	14.3245	13.2886	14.9585	13.7112	13.5148	12.265	-0.363189	5.44803	5.41871e-08	3.40605e-06	5.46775
ENSMUSG00000022469	Rapgef3	6622	13.0449	14.2997	13.2524	13.9006	13.9801	14.1845	15.6057	16.1208	14.2645	17.5578	18.0729	18.0032	17.8915	19.8915	21.6596	17.0886	0.429108	6.75295	5.55049e-08	3.4747e-06	5.45908
ENSMUSG00000029512	Ulk1	5185	15.2846	14.2731	13.9149	14.559	14.5914	12.377	15.8852	14.4195	18.4974	18.8748	16.9445	17.5451	17.5143	15.8197	19.8209	13.9754	0.353882	6.37047	6.01022e-08	3.74726e-06	5.42629
ENSMUSG00000052415	Tchh	5821	4.6857	4.70025	4.55062	4.67565	4.67498	4.22029	4.94794	5.61717	4.24359	6.65065	5.7171	8.33865	7.43728	7.66581	6.81934	6.93478	0.594454	5.08035	6.04417e-08	3.75324e-06	5.42559
ENSMUSG00000022218	Tgm1	2990	8.15037	5.91439	8.42604	7.94335	8.36981	8.326	4.37658	9.09862	7.39743	12.3301	16.7271	19.553	12.637	13.6839	13.7486	9.67187	0.890241	4.98006	6.19476e-08	3.8313e-06	5.41665
ENSMUSG00000073600	Prob1	3020	3.76135	2.91677	3.51708	3.27331	2.91844	4.11077	3.03742	3.03841	5.50861	5.96675	6.21296	4.48685	4.87737	3.79086	6.27432	3.24306	0.679688	3.67989	6.31199e-08	3.88818e-06	5.41025
ENSMUSG00000078960	Tob2	859	0.922593	0.621487	1.13095	0.373637	0.449361	0.382336	0.522734	0.67704	0.733587	1.03775	2.14002	1.77741	1.7893	2.19602	3.29011	2.23411	1.65959	0.292178	7.06288e-08	4.3334e-06	5.36317
ENSMUSG00000042821	Snai1	1618	1.55105	1.6085	1.2809	1.22986	1.74949	1.74565	1.86335	1.27802	1.20734	0.393532	0.587661	0.511133	0.752038	0.281418	0.873364	0.736198	-1.1167	0.928075	7.70195e-08	4.68814e-06	5.329
ENSMUSG00000053334	Ficd	3151	2.72469	2.81668	2.91867	2.87239	2.61336	2.33474	3.70509	2.74803	3.59972	3.71816	3.33944	3.95709	3.9226	3.92227	4.1177	3.9483	0.514654	3.41451	7.90762e-08	4.79438e-06	5.31927
ENSMUSG00000063894	Zkscan8	8895	5.56849	5.83672	5.77394	5.30414	5.64139	5.32424	6.80051	6.02972	5.00862	4.08741	4.34708	3.80482	3.57829	3.41509	4.62152	4.44149	-0.388967	5.46467	8.16496e-08	4.931e-06	5.30707
ENSMUSG00000060733	Ipmk	3365	25.2393	24.6304	35.6452	30.8841	30.6277	31.1932	24.21	28.7092	34.6443	38.3365	35.4715	39.9469	47.6746	40.4397	39.9899	30.6986	0.496365	6.83316	8.68858e-08	5.22672e-06	5.28177
ENSMUSG00000079260	Tmppe	6853	3.78734	3.76847	3.44951	3.94344	4.21505	3.96815	3.93137	3.83777	6.52864	4.80361	5.3649	4.69719	5.13046	4.28083	5.4831	3.51497	0.445586	4.92921	9.03124e-08	5.41172e-06	5.26667
ENSMUSG00000005621	Zfp592	5827	8.82906	9.58552	8.70286	9.52894	8.71102	8.04862	8.15735	8.7165	10.717	10.7743	10.2367	11.5726	10.6279	10.1808	10.483	8.94915	0.334481	5.81603	9.35739e-08	5.58542e-06	5.25294
ENSMUSG00000039910	Cited2	1966	40.1091	41.5803	41.3763	57.269	59.5559	40.3935	59.9052	54.0031	44.1042	37.5045	25.7941	27.3104	36.2883	26.6345	24.9609	24.6056	-0.589279	6.28783	9.56512e-08	5.68737e-06	5.24509
ENSMUSG00000038170	Pde4dip	17447	9.78881	10.4457	10.1527	10.2649	9.84896	8.81351	7.86073	9.44832	11.5614	11.1566	11.6118	11.905	11.7828	12.7843	12.6461	10.9162	0.386604	7.55172	9.86693e-08	5.84426e-06	5.23327
ENSMUSG00000029321	Slc10a6	2118	0.935443	1.29179	0.489259	0.757683	0.45562	0.496206	0.302865	0.457646	1.21984	1.17246	1.67601	1.11133	1.45138	2.05769	1.91058	1.56223	1.3129	1.28793	1.07428e-07	6.33865e-06	5.198
ENSMUSG00000025764	Phf17	5936	10.7808	10.9159	12.7873	12.2088	13.2872	12.7807	12.2004	12.802	15.5521	13.5585	15.5482	14.7895	13.1299	14.158	17.9949	14.3701	0.37204	6.33796	1.07971e-07	6.34639e-06	5.19747
ENSMUSG00000020385	Clk4	4285	22.3172	25.229	21.3266	20.4782	21.1843	24.8332	20.9581	23.6914	17.6178	13.5222	17.101	12.5303	15.7078	16.7287	15.8144	16.8644	-0.429904	6.35431	1.08481e-07	6.35209e-06	5.19708
ENSMUSG00000026156	B3gat2	6532	6.18767	6.50771	7.2678	8.3629	8.10571	8.40675	6.51093	7.56798	9.32879	9.54321	8.28754	9.2717	9.94161	8.66373	9.53843	8.01366	0.386762	5.75504	1.08953e-07	6.35559e-06	5.19684
ENSMUSG00000032280	Tle3	8767	7.12627	6.59177	6.74474	7.93691	7.10332	6.07628	7.28759	7.216	8.82658	8.54838	7.19426	8.73664	8.59055	8.31738	9.94947	7.58604	0.360008	6.09173	1.11079e-07	6.45519e-06	5.19009
ENSMUSG00000029328	Hnrnpdl	4559	26.5965	27.6209	27.4604	24.5978	26.0072	27.5478	28.3096	28.901	21.0511	19.3157	21.8295	20.5543	19.9613	20.1892	21.2322	20.5684	-0.311007	6.7632	1.13068e-07	6.54605e-06	5.18402
ENSMUSG00000021690	Jmy	8769	5.95729	6.17932	7.09033	7.2104	7.1017	6.67415	6.51783	7.14066	8.59461	8.29228	7.29382	7.8931	7.64648	7.54402	8.66535	7.32018	0.317612	6.01097	1.16228e-07	6.70378e-06	5.17368
ENSMUSG00000033161	Atp1a1	4732	995.798	943.247	1104.36	1015.18	1056.65	984.002	1064.42	1027.13	1282.58	1127.94	1284.53	1272.37	1189.09	1079.76	1196.53	1048.01	0.295726	12.3553	1.19072e-07	6.84219e-06	5.1648
ENSMUSG00000021451	Sema4d	8707	5.96937	5.87844	7.89953	7.88839	7.01189	7.3101	6.74843	7.80008	10.9428	9.06068	8.67076	9.50556	9.17933	9.65966	9.60492	6.18666	0.449923	6.14359	1.20312e-07	6.86222e-06	5.16354
ENSMUSG00000042842	Serpinb6b	2292	6.28151	5.70659	5.34063	6.83358	4.88396	5.30182	7.58456	5.35678	4.28899	4.16711	3.23583	4.10786	3.49269	3.20698	3.25083	4.30202	-0.566005	3.47852	1.201e-07	6.86222e-06	5.16354
ENSMUSG00000056124	B4galt6	5799	4.76042	4.32683	5.52837	4.70445	5.06991	4.17966	6.53748	5.31533	7.61745	6.23668	6.70072	6.23109	5.45555	5.49635	7.25503	6.75568	0.443779	5.07157	1.22492e-07	6.96082e-06	5.15734
ENSMUSG00000001627	Ifrd1	5303	4.6328	4.74411	4.06694	4.06716	3.76077	3.54252	5.38287	5.43473	4.28974	8.23684	5.51053	6.1661	6.07451	6.41522	7.15842	7.61217	0.625125	4.86826	1.39035e-07	7.87184e-06	5.10392
ENSMUSG00000031604	Sc4mol	7108	3.53068	3.07937	2.91573	3.33236	3.94617	3.22512	3.36618	3.26371	5.40788	4.16547	4.86922	4.18858	3.20751	5.44504	4.39178	4.05919	0.509033	4.80681	1.40612e-07	7.93197e-06	5.10062
ENSMUSG00000006542	Prkag3	3091	4.0809	4.10194	2.0953	2.59588	2.72653	2.08255	2.28281	1.98605	2.71143	4.49072	5.1269	4.44553	5.159	7.42861	7.5017	5.97318	1.05648	3.68075	1.45691e-07	8.18847e-06	5.0868
ENSMUSG00000030103	Bhlhe40	3460	32.1813	26.635	28.6579	29.0343	40.069	32.2731	38.2286	36.2879	25.5157	61.3363	44.6654	53.4672	68.0585	65.0101	47.4685	49.8997	0.755117	7.21459	1.46841e-07	8.22308e-06	5.08497
ENSMUSG00000037266	D4Wsu53e	3263	108.465	122.973	105.872	107.982	107.255	123.439	115.516	118.446	68.8088	56.8241	77.4927	67.3791	74.9741	99.0567	85.1964	73.9232	-0.499287	8.26652	1.51482e-07	8.45225e-06	5.07303
ENSMUSG00000048756	Foxo3	8073	23.5766	21.0041	15.8765	18.3516	18.5119	13.4088	13.2696	13.4714	21.2002	22.0447	29.4999	29.9524	25.1392	25.2037	30.4173	21.1488	0.655826	7.44583	1.5371e-07	8.54562e-06	5.06826
ENSMUSG00000028180	Zranb2	4405	16.7167	18.5426	18.2461	18.0842	16.956	16.9842	19.0184	19.628	15.2495	14.7728	13.4405	13.0554	13.5789	13.1572	13.1672	14.1816	-0.29553	6.13002	1.639e-07	9.07936e-06	5.04194
ENSMUSG00000070780	Rbm47	9723	23.556	21.4754	22.5078	20.9876	21.5835	22.7396	19.3635	22.4305	26.8121	28.1858	23.2355	27.3623	30.2657	27.6501	24.2579	24.6518	0.367154	7.88582	1.79444e-07	9.86944e-06	5.00571
ENSMUSG00000017615	Tnfaip1	3774	14.5944	14.7999	15.2905	16.0392	14.677	15.0725	16.7931	15.4443	18.4671	17.344	18.0896	18.5084	17.8517	17.0634	18.6875	15.1851	0.288947	5.96626	1.83282e-07	9.96221e-06	5.00164
ENSMUSG00000018476	Kdm6b	6931	9.32843	7.8565	7.38204	8.43715	8.54872	7.50581	8.47765	8.69862	8.64629	10.2065	9.82251	11.3538	10.0068	11.1025	14.5775	10.9705	0.479174	6.06219	1.83719e-07	9.96221e-06	5.00164
ENSMUSG00000032580	Rbm5	10954	13.3302	14.828	12.7651	13.7418	13.138	14.0077	13.9725	15.739	11.8391	10.7479	10.2543	9.27472	11.0556	10.5523	9.7984	10.6507	-0.319231	7.06239	1.83106e-07	9.96221e-06	5.00164
ENSMUSG00000085944	1700003D09Rik	1386	1.71538	1.25183	1.9626	1.48204	1.114	1.56394	0.740513	1.30545	1.00024	0.413464	0.411617	0.458992	0.831714	0.23466	0.0926868	0.23873	-1.51388	0.490252	2.03027e-07	1.09706e-05	4.95977
ENSMUSG00000046897	Zfp740	4958	12.9341	13.2038	13.6507	13.1152	12.6643	12.0692	14.3483	13.9327	11.0702	10.6465	9.9341	9.71311	9.88143	10.4171	9.98847	9.91705	-0.289787	5.85922	2.04503e-07	1.10117e-05	4.95815
ENSMUSG00000027583	Zbtb46	9084	0.785179	1.15334	0.983891	1.15888	1.13313	1.3811	1.26401	1.23776	0.985045	0.539724	0.7327	0.76334	0.733198	0.558534	0.586884	0.524512	-0.661432	3.05577	2.25143e-07	1.20808e-05	4.9179
ENSMUSG00000044748	Defb1	870	388.663	394.103	383.904	337.629	351.024	346.622	415.996	318.568	264.519	286.53	275.487	275.305	279.503	216.751	257.223	286.23	-0.370583	8.1052	2.30965e-07	1.23502e-05	4.90833
ENSMUSG00000002957	Ap2a2	4617	25.9191	26.8981	28.5182	28.3903	28.523	28.3683	28.5514	27.8801	34.1349	31.5816	31.4817	32.4213	33.1237	32.5168	34.5715	27.1326	0.29004	7.11915	2.327e-07	1.23999e-05	4.90658
ENSMUSG00000031700	Gpt2	5713	7.0516	6.21416	7.13069	7.87639	6.20475	6.96749	6.13062	7.27297	8.92338	7.35593	9.10947	8.89716	8.75491	11.1013	7.90392	8.13155	0.445047	5.49312	2.36924e-07	1.25815e-05	4.90027
ENSMUSG00000028715	Cyp4a14	2589	488.289	472.435	410.183	358.319	347.386	374.12	380.818	342.766	228.281	277.049	304.458	236.651	279.84	290.29	232.838	271.529	-0.496379	9.74034	2.38971e-07	1.26466e-05	4.89803
ENSMUSG00000025190	Got1	3066	37.3076	40.6574	38.213	39.0254	39.4268	33.5282	36.6763	37.3049	37.0363	43.0512	46.2082	50.6897	47.4989	54.1003	57.1719	52.276	0.453869	7.05956	2.41788e-07	1.27518e-05	4.89443
ENSMUSG00000025578	Cbx8	4137	0.782227	0.903311	0.704486	0.729266	0.80864	0.635101	0.759777	0.734137	0.776836	1.27747	1.0266	1.26095	1.20746	1.55662	1.61473	1.26369	0.811671	2.10551	2.47859e-07	1.30274e-05	4.88514
ENSMUSG00000037904	Ankrd9	4034	1.34246	1.17451	1.44495	0.795623	1.45125	1.05839	1.22442	1.21743	1.51524	2.68331	1.69708	1.8451	1.50818	1.99948	2.89792	2.13259	0.831632	2.75017	2.5176e-07	1.31874e-05	4.87984
ENSMUSG00000042506	Usp22	5367	7.45698	7.69651	8.07309	8.03732	8.91823	8.21219	9.31068	9.06626	8.81766	10.9504	10.0983	10.3716	9.77276	9.17479	10.6275	9.22296	0.331784	5.62012	2.58005e-07	1.34688e-05	4.87067
ENSMUSG00000027177	Hipk3	8519	12.9154	12.9485	14.1407	12.8849	13.0344	12.7145	12.2887	14.4956	19.8906	16.8171	15.8938	15.4355	15.0727	13.118	15.0722	14.2699	0.33328	6.9465	2.79082e-07	1.45198e-05	4.83804
ENSMUSG00000032741	Tpcn1	4617	35.932	34.2839	36.5701	40.347	38.5834	37.0894	38.8605	37.5933	44.8353	43.2626	42.1083	45.7867	43.6101	45.4643	53.0328	36.4778	0.331847	7.5654	2.89099e-07	1.49903e-05	4.82419
ENSMUSG00000020706	Ftsj3	4206	11.8078	11.598	11.4102	11.9652	10.3093	10.1511	12.5976	13.2742	9.55865	8.73504	9.60029	9.05996	8.52675	8.24308	8.82693	7.72525	-0.319434	5.42308	3.0128e-07	1.55695e-05	4.80773
ENSMUSG00000068245	Phf11d	4809	1.20851	1.24889	0.929265	1.37485	1.01671	1.01075	1.37391	1.24966	0.943458	0.675264	0.59316	0.767259	0.492733	0.446366	0.534265	0.811891	-0.751102	2.17391	3.31651e-07	1.70247e-05	4.76892
ENSMUSG00000000682	Cd52	1183	6.69913	5.52811	4.59875	7.27099	4.02424	5.55243	6.23575	5.24386	3.30257	3.39089	3.69725	3.81806	2.9233	1.37463	2.00895	3.07665	-0.852059	2.37228	3.54819e-07	1.80947e-05	4.74245
ENSMUSG00000092164	Rergl	677	2.73144	3.6471	3.25264	4.17193	3.1359	3.88096	4.26383	2.57715	1.76852	1.22268	1.59175	1.40952	1.41895	1.34515	1.42316	2.83472	-0.995932	0.880271	3.54844e-07	1.80947e-05	4.74245
ENSMUSG00000030707	Coro1a	2844	2.08995	1.43132	1.32082	1.71537	1.40249	1.43196	1.55631	1.56778	0.974918	0.582106	0.936125	0.917113	1.1034	0.777644	0.835648	0.884208	-0.748747	1.84168	3.5658e-07	1.81232e-05	4.74176
ENSMUSG00000042099	Kank3	2990	6.33917	8.30246	6.67152	8.09363	6.32577	7.82072	9.20369	9.74698	6.28044	5.51552	6.3813	4.91484	4.75496	3.85065	4.70462	5.13472	-0.502838	4.28046	4.09393e-07	2.0739e-05	4.68321
ENSMUSG00000024620	Pdgfrb	5826	5.31648	6.35708	4.37997	5.99379	6.64758	6.47157	7.93854	6.10038	5.79748	3.26783	3.93869	3.06835	3.81438	3.33835	4.18952	4.20273	-0.552529	4.87472	4.58971e-07	2.31743e-05	4.63499
ENSMUSG00000025888	Casp1	1487	0.57737	1.43606	0.522655	1.29504	0.735487	0.839288	0.905908	0.912585	0.508528	0.17128	0.383659	0.342253	0.301475	0.174977	0.30237	0.44503	-1.35629	0.0547105	4.63628e-07	2.33329e-05	4.63203
ENSMUSG00000070056	Mfhas1	6661	4.54096	4.40807	5.56163	5.25207	4.75185	4.55586	5.70109	4.99612	7.40743	6.81566	6.32843	7.34439	5.82637	4.95108	6.87545	4.6197	0.417851	5.23353	4.90916e-07	2.46257e-05	4.60861
ENSMUSG00000079254	Itprip	3762	2.38749	3.01554	2.65123	3.12252	1.71009	2.40951	3.01808	1.80358	5.17589	3.53741	4.85275	4.39666	2.84291	2.47257	4.33677	4.11621	0.738971	3.62894	4.98549e-07	2.49274e-05	4.60332
ENSMUSG00000032010	Usp2	4931	48.6042	42.6972	34.4384	38.0251	35.3045	36.2062	26.6683	34.0069	37.1241	49.7921	49.7239	51.4246	54.8468	60.2064	67.5276	56.2046	0.616112	7.8164	5.03634e-07	2.51002e-05	4.60032
ENSMUSG00000087502	Gm16091	961	1.03084	0.763843	1.41528	0.601163	0.937221	0.888563	1.068	1.21036	1.31145	1.85521	2.30865	1.91974	1.93259	2.03062	4.94606	2.13471	1.30227	0.783533	5.18738e-07	2.57696e-05	4.58889
ENSMUSG00000032254	Kif23	3400	7.71141	9.20511	5.00982	4.66328	5.05207	4.21159	5.67889	7.01314	3.89211	3.12749	3.15081	2.69434	3.52231	2.48712	3.62722	4.45715	-0.764776	4.00751	5.20443e-07	2.57712e-05	4.58887
ENSMUSG00000028214	Gem	2099	2.7688	4.54631	2.09817	3.79212	1.62443	1.90891	4.70635	7.41941	6.8449	9.76791	8.1237	8.7893	5.49193	3.87373	9.976	10.5301	1.23366	3.6233	5.37222e-07	2.63478e-05	4.57926
ENSMUSG00000039831	Arhgap29	7276	16.7738	18.9759	19.7875	19.8325	21.7245	21.3865	24.7472	23.029	19.7117	15.7083	14.8454	14.0942	14.9191	12.7842	11.7323	15.0888	-0.398378	7.01076	5.36964e-07	2.63478e-05	4.57926
ENSMUSG00000046169	Adamts6	4797	3.51069	3.04656	2.74076	2.70306	3.52714	2.91661	1.9791	2.37087	1.19541	1.80521	1.58572	1.49857	1.5353	1.80349	1.78087	2.02791	-0.697999	3.44698	5.34369e-07	2.63478e-05	4.57926
ENSMUSG00000049775	Tmsb4x	1807	102.188	136.677	88.8871	115.167	92.495	97.6737	160.243	142.256	74.1396	111.913	67.0022	62.9475	62.8016	53.1325	66.1515	74.9286	-0.618909	7.39963	5.41407e-07	2.64688e-05	4.57727
ENSMUSG00000090622	A930033H14Rik	2967	1.38005	1.66437	1.8991	2.09859	2.73206	2.21386	2.48631	2.89667	0.976979	0.965724	1.06823	1.09351	0.863391	1.79774	0.930898	1.18211	-0.86881	2.31269	5.49321e-07	2.67707e-05	4.57234
ENSMUSG00000046714	Foxc2	2721	1.89316	2.06009	1.61855	2.19396	1.9624	2.29331	2.26318	1.87613	3.31171	2.99529	2.51599	2.1977	2.96556	2.51011	3.02157	2.72389	0.545454	2.73963	5.57497e-07	2.70835e-05	4.5673
ENSMUSG00000036180	Gatad2a	5488	13.2012	13.3513	13.3237	13.6616	12.4963	13.0341	15.7445	15.1305	17.1546	17.0322	14.3803	15.2549	16.3606	15.4322	16.7485	14.482	0.293511	6.34893	5.77385e-07	2.79614e-05	4.55344
ENSMUSG00000027397	Slc20a1	4703	8.98725	9.50681	9.94277	9.486	8.53585	10.2655	14.8262	9.10968	7.66419	16.5851	15.1228	16.8679	15.5781	18.8241	15.3102	14.6901	0.680294	5.90346	5.83991e-07	2.81927e-05	4.54986
ENSMUSG00000001576	Ergic1	6555	10.1355	10.8522	9.73215	11.0265	11.002	9.3693	11.8312	11.0608	12.3723	13.978	11.7204	12.3642	12.2906	11.531	14.1399	10.9637	0.312105	6.24474	6.12072e-07	2.9456e-05	4.53083
ENSMUSG00000066797	Zfp648	1875	0.915786	0.427086	0.449042	0.684703	0.651913	0.560515	0.307905	0.379102	0.638554	1.29045	1.92703	1.39108	1.19545	1.17953	1.4388	0.741171	1.24045	0.84931	6.2159e-07	2.98208e-05	4.52548
ENSMUSG00000048503	Tmem136	3497	6.23218	5.9538	6.11172	6.40624	6.56765	5.93553	6.47522	6.98491	5.29781	4.7705	4.29602	5.05729	4.5051	4.55724	5.01439	4.1632	-0.341782	4.27529	6.29914e-07	2.99426e-05	4.52371
ENSMUSG00000049800	Sertad2	6772	5.17845	5.88291	6.50335	6.75843	6.23195	6.13981	6.34649	6.99442	7.57447	8.25535	7.52581	7.65613	7.13049	7.3097	7.48361	5.98046	0.322407	5.53409	6.27349e-07	2.99426e-05	4.52371
ENSMUSG00000078350	Smim1	8561	8.25432	7.54546	7.0432	7.56554	7.12395	6.76725	5.25254	6.71785	6.85283	9.02183	9.19626	9.6751	10.241	10.8881	11.9896	9.08267	0.539718	6.171	6.39459e-07	3.03005e-05	4.51855
ENSMUSG00000026269	Rnpepl1	8045	9.35838	8.97504	9.70077	10.0376	10.2758	10.753	9.61606	9.69496	11.8667	11.8166	11.1256	11.7506	11.8531	10.972	12.1119	9.50894	0.299519	6.41868	6.96667e-07	3.28215e-05	4.48384
ENSMUSG00000035845	Alg12	3155	3.74693	4.3783	4.43404	4.06915	3.91507	4.58027	4.10703	4.60838	5.51258	6.27652	4.84208	5.32321	4.66867	5.36051	5.04898	5.24374	0.40739	3.92523	6.96923e-07	3.28215e-05	4.48384
ENSMUSG00000022270	Fam134b	3335	90.5779	84.9609	87.7007	80.4551	88.3886	73.0909	55.2221	67.1773	79.2082	103.08	111.401	116.894	107.652	120.694	119.585	105.743	0.548285	8.29537	7.30502e-07	3.41937e-05	4.46605
ENSMUSG00000027074	Slc43a3	4477	8.64435	10.8065	8.3326	11.6997	9.13918	9.15515	11.6774	9.23757	8.76892	5.88805	7.9431	6.33748	5.63604	5.37584	6.97269	7.1246	-0.455802	5.21088	7.28653e-07	3.41937e-05	4.46605
ENSMUSG00000028475	5430416O09Rik	4084	0.98643	1.06209	0.79292	0.943059	0.897897	0.90068	0.926706	0.933536	0.802348	0.576865	0.527724	0.51404	0.250899	0.207057	0.20446	0.421297	-1.00625	1.53823	7.5226e-07	3.49821e-05	4.45615
ENSMUSG00000034312	Iqsec1	8821	11.8294	11.7184	11.9458	13.9719	12.2964	12.4207	12.7407	13.3693	17.6594	14.9421	13.9842	15.5201	14.0847	12.3075	17.2722	12.7461	0.32461	6.9181	7.5572e-07	3.49821e-05	4.45615
ENSMUSG00000040511	Pvr	5521	2.10531	1.946	1.78308	2.52299	2.19067	1.8084	3.26486	2.86756	2.43112	4.11726	3.29517	3.58353	2.60993	3.15754	4.03704	3.77566	0.643488	3.99188	7.5643e-07	3.49821e-05	4.45615
ENSMUSG00000053297	AI854703	4151	7.49359	8.10238	8.79977	10.1598	10.3374	9.06714	9.6738	9.71397	7.18048	6.872	7.162	6.69727	7.2512	6.44052	7.21082	5.57976	-0.34427	5.04949	7.53198e-07	3.49821e-05	4.45615
ENSMUSG00000072915	Gm12258	4466	2.14423	2.46547	2.37832	2.12724	1.88708	2.39738	2.3556	2.11251	1.38278	1.39722	1.73163	1.56691	1.49135	1.28173	1.72589	1.30396	-0.502309	3.07065	7.6813e-07	3.54168e-05	4.45079
ENSMUSG00000059743	Fdps	1231	2.78976	2.27681	2.05188	2.03367	2.29949	2.02765	2.86603	2.62468	3.6345	4.3449	3.91354	3.04904	3.53766	5.33697	4.33083	2.47286	0.777475	1.98656	7.98404e-07	3.67028e-05	4.4353
ENSMUSG00000034584	Exph5	10512	1.57692	1.80288	1.72511	1.79529	1.76868	1.22473	2.30665	2.3298	2.42182	2.68334	2.54473	2.36625	2.07137	1.88114	3.09795	2.65031	0.53123	4.50461	9.01792e-07	4.12095e-05	4.385
ENSMUSG00000020077	Srgn	2867	10.1355	13.5	9.14898	11.6202	10.3221	12.4864	14.946	12.1937	9.45117	7.61771	8.13643	7.38899	4.8696	4.94607	7.14684	9.27895	-0.594601	4.77491	9.04534e-07	4.12125e-05	4.38497
ENSMUSG00000066072	Cyp4a10	2318	277.389	315.754	246.741	232.837	209.986	273.849	329.507	237.292	147.697	196.981	193.421	171.912	187.125	166.492	160.192	210.918	-0.475753	9.00524	9.65621e-07	4.3866e-05	4.35787
ENSMUSG00000040548	Tex2	5561	14.1087	13.62	16.2235	15.8486	18.5562	14.8947	16.9797	16.245	20.2723	19.1444	19.0931	18.0633	18.6794	17.4638	19.0813	15.6723	0.307185	6.57773	9.72749e-07	4.40598e-05	4.35596
ENSMUSG00000022219	Cideb	1265	17.8549	17.8304	18.329	21.4139	18.0032	20.3027	16.1762	19.4114	22.267	20.7379	25.0048	25.698	25.5155	24.6821	20.8183	20.1928	0.39556	4.73727	9.77622e-07	4.41507e-05	4.35506
ENSMUSG00000038777	Sema6c	5278	0.588099	0.809181	0.539919	0.887824	1.07263	0.933383	1.10598	0.905998	0.513386	0.422237	0.588492	0.34954	0.546019	0.406702	0.425941	0.463909	-0.79001	1.8445	9.90674e-07	4.46093e-05	4.35057
ENSMUSG00000037754	Ppp1r16b	8831	9.3032	9.87645	12.1303	10.2636	11.095	10.3835	10.4018	9.88576	11.0888	11.5003	12.5113	14.2922	13.0753	14.5033	14.496	11.5252	0.395238	6.69447	1.06028e-06	4.76043e-05	4.32235
ENSMUSG00000032582	Rbm6	12324	4.19597	4.73255	4.61411	4.77109	4.51024	4.02405	4.747	4.78198	3.73775	3.6683	3.60562	3.46369	3.48687	3.51523	3.3617	3.48492	-0.27355	5.63858	1.07094e-06	4.79431e-05	4.31927
ENSMUSG00000030530	Furin	10284	19.4197	18.0846	19.3277	21.2097	19.7054	18.7846	21.7815	19.636	23.3029	24.8341	20.7537	23.6427	23.7199	21.9292	24.9333	18.9378	0.291239	7.77572	1.12605e-06	5.0264e-05	4.29874
ENSMUSG00000096449	Gm4076	515	7.95072	9.5887	6.41369	6.10748	6.74565	6.88739	8.46988	5.64638	11.7465	11.1274	9.10832	9.51157	9.45086	11.8728	19.2072	17.4756	0.87249	2.38584	1.1769e-06	5.23823e-05	4.28082
ENSMUSG00000047821	Trim16	5212	1.4952	1.58764	1.21777	1.65034	1.20965	1.43671	1.41537	1.76055	2.06746	2.06462	2.48107	2.30689	2.10115	1.29796	2.00879	2.04419	0.560556	3.22146	1.19016e-06	5.28197e-05	4.2772
ENSMUSG00000029863	Casp2	4528	5.67368	6.77932	5.70705	6.56369	5.66896	6.0637	5.76585	5.85116	5.14921	4.20458	4.2838	4.10247	4.45522	4.65447	4.05705	4.51598	-0.354307	4.56609	1.19424e-06	5.28484e-05	4.27697
ENSMUSG00000027981	Rnpc3	7115	7.04513	7.87842	6.92715	6.77545	6.95326	8.53032	7.17652	6.29395	6.12881	5.18158	5.74644	4.62258	5.26557	4.2329	5.19092	5.49684	-0.377783	5.4661	1.20359e-06	5.31096e-05	4.27483
ENSMUSG00000013160	Atp6v0d1	1785	38.1454	40.0019	36.0293	38.5145	36.8341	35.7681	39.6381	33.1606	40.2097	45.8377	40.5903	44.1572	46.1748	46.7906	45.6641	41.93	0.325241	6.188	1.2554e-06	5.52374e-05	4.25777
ENSMUSG00000021282	Eif5	4048	59.1901	57.7147	66.7176	56.9123	60.3762	54.4727	61.3896	59.9424	54.6401	43.6968	46.6022	46.8008	45.1521	40.6548	46.5872	44.368	-0.287736	7.73648	1.27353e-06	5.58758e-05	4.25278
ENSMUSG00000022517	Mgrn1	3276	27.1346	28.1513	26.0565	28.8428	28.573	26.6671	30.3699	31.6392	33.5081	31.8173	30.3594	31.9829	34.836	34.9264	36.4295	29.2701	0.299091	6.65631	1.28042e-06	5.60186e-05	4.25167
ENSMUSG00000024087	Cyp1b1	5125	8.59516	10.5079	7.44332	8.74249	9.66572	10.7019	11.5777	8.03175	9.66437	2.85754	6.6543	4.94035	4.41109	3.12229	4.91296	4.71302	-0.791988	5.21227	1.3045e-06	5.691e-05	4.24481
ENSMUSG00000015656	Hspa8	3064	85.4196	98.2687	102.708	102.236	100.7	94.8835	114.016	94.5253	119.881	133.353	120.778	118.616	119.765	98.1235	103.434	106.197	0.300653	8.36064	1.32264e-06	5.75386e-05	4.24004
ENSMUSG00000021959	Lats2	6618	4.39084	4.97113	4.34512	5.30559	4.87994	4.55569	4.79793	5.64372	8.38869	6.09987	5.05733	6.35395	6.16421	4.75719	5.90103	5.69965	0.399028	5.18141	1.34766e-06	5.84617e-05	4.23313
ENSMUSG00000021413	Prpf4b	4450	21.4897	23.6037	23.7668	23.4405	22.0469	21.5212	24.2893	25.935	20.4197	17.385	19.9711	17.5553	17.5288	15.8453	16.3539	18.2913	-0.290202	6.51435	1.38465e-06	5.97786e-05	4.22345
ENSMUSG00000062593	Lilrb4	1481	1.78372	1.62212	1.39939	1.95043	1.39006	1.1088	1.99241	1.22171	1.10628	0.429935	0.85603	0.51546	0.90809	0.263529	0.997526	0.580883	-1.05115	0.845689	1.38578e-06	5.97786e-05	4.22345
ENSMUSG00000038764	Ptpn3	7208	6.01051	6.61026	7.12531	8.19307	7.52402	7.55454	8.16075	7.88023	9.80022	9.88493	8.63596	8.94053	8.42284	7.91437	8.93794	6.96831	0.320567	5.8605	1.40082e-06	6.02589e-05	4.21998
ENSMUSG00000001288	Rarg	5378	4.02787	4.98816	3.99818	5.18015	4.56962	4.05495	6.61985	4.92638	4.45254	2.97174	2.98204	2.54323	3.16757	2.20132	2.72311	3.65457	-0.548314	4.40285	1.4075e-06	6.03775e-05	4.21912
ENSMUSG00000037440	Vnn1	2409	59.0515	63.1587	60.9749	57.8757	51.4081	70.1843	77.887	58.1282	43.1087	44.2991	47.7062	42.5165	42.8808	43.1491	35.6489	52.4408	-0.413156	6.99692	1.43142e-06	6.12331e-05	4.21301
ENSMUSG00000049037	Clec4a1	1552	1.61701	1.16093	0.918071	1.36488	0.746136	0.592522	0.578645	1.24909	0.487231	0.697454	0.408434	0.327919	0.288849	0.167649	0.413866	0.298474	-1.32156	0.287035	1.43573e-06	6.1247e-05	4.21292
ENSMUSG00000020994	Pnn	3460	37.0295	39.7307	37.1373	39.6648	35.7181	33.2603	39.9713	43.142	32.2543	25.5062	29.3495	28.9767	28.4487	29.0647	29.7955	29.6836	-0.302421	6.86111	1.44174e-06	6.13339e-05	4.2123
ENSMUSG00000047731	Wbp1l	4636	18.8041	16.6111	16.6664	17.2385	17.2629	14.1827	15.926	17.3258	20.7423	20.4782	18.746	20.6383	19.5331	18.1982	25.1469	17.8287	0.351791	6.42635	1.46094e-06	6.19792e-05	4.20775
ENSMUSG00000022237	Ankrd33b	15204	3.09709	3.36206	3.92752	3.47046	3.65589	3.36117	3.51449	3.62965	4.62957	3.9241	4.35685	5.10889	4.14479	3.90183	5.16255	3.19476	0.381314	5.898	1.50175e-06	6.33615e-05	4.19817
ENSMUSG00000038375	Trp53inp2	5252	50.3994	43.4293	48.0687	49.0109	52.2312	44.0112	48.6109	48.6862	58.2518	55.0414	54.6507	55.7552	52.5798	51.3	60.6241	50.8542	0.277089	8.08312	1.49829e-06	6.33615e-05	4.19817
ENSMUSG00000027199	Gatm	2834	304.391	328.834	374.654	367.795	380.962	297.09	465.303	288.166	456.582	432.143	470.698	393.146	412.838	488.546	412.227	411.3	0.399913	10.1261	1.52367e-06	6.3936e-05	4.19425
ENSMUSG00000031511	Arhgef7	10793	6.62687	6.65899	7.66891	7.91606	8.1542	6.90143	7.72045	7.56181	9.52263	8.66048	8.381	9.31287	8.61567	7.91324	9.25421	7.05109	0.300047	6.43574	1.52282e-06	6.3936e-05	4.19425
ENSMUSG00000014158	Trpv4	4716	16.4826	16.1595	18.8145	19.3961	18.4706	17.9534	17.805	18.8817	21.1921	23.0877	19.5839	20.4366	20.9671	20.1653	22.7318	17.7648	0.290854	6.51862	1.62876e-06	6.81602e-05	4.16647
ENSMUSG00000032548	Slco2a1	4019	8.33128	6.80771	7.89629	8.88035	8.88408	7.86132	7.61335	8.52163	11.0382	10.0445	9.90503	10.6529	9.08284	9.59773	10.2605	7.459	0.352251	5.17378	1.6507e-06	6.8705e-05	4.16301
ENSMUSG00000045294	Insig1	2692	6.91825	6.51952	6.7364	6.62893	7.57568	7.24686	6.29078	8.3055	8.96538	9.12999	10.5256	7.34944	7.30345	11.7434	10.3554	8.87427	0.490516	4.47315	1.6502e-06	6.8705e-05	4.16301
ENSMUSG00000026669	Mcm10	7218	0.466633	0.443771	0.340967	0.435765	0.418908	0.582413	0.764288	0.528202	0.462705	0.696897	0.834297	1.21627	0.736421	1.19858	1.17465	0.86181	0.950781	2.38006	1.66194e-06	6.88761e-05	4.16193
ENSMUSG00000029364	Wsb2	6015	7.96021	7.10034	8.19397	8.27065	9.49762	7.28381	8.32897	7.40199	10.623	9.64364	8.93664	10.259	10.647	8.29452	10.5078	7.8443	0.344799	5.73286	1.66376e-06	6.88761e-05	4.16193
ENSMUSG00000038146	Notch3	8011	1.58284	1.33281	1.53607	1.71475	1.25278	1.3693	1.72959	1.69394	2.13171	1.78836	1.78828	1.96146	1.82269	1.71328	2.33323	1.99081	0.434137	3.81366	1.68258e-06	6.94685e-05	4.15821
ENSMUSG00000053332	Gas5	2859	21.8062	23.4811	20.6598	20.7234	19.5318	20.2869	20.8214	21.6077	13.0923	15.6567	16.141	15.1754	14.9185	16.5634	15.3222	17.2442	-0.354861	5.71171	1.71721e-06	7.07084e-05	4.15053
ENSMUSG00000022351	Sqle	6583	8.09602	6.5688	6.94586	7.57653	8.37518	6.68527	6.22662	7.54861	10.252	8.70516	9.66772	9.86667	8.09402	7.88517	9.75725	7.077	0.378792	5.74141	1.72814e-06	7.0969e-05	4.14893
ENSMUSG00000041481	Serpina3g	2165	0.94564	0.832225	0.299149	1.06738	0.326868	0.333736	0.503694	0.567101	0.23285	0.0294104	0.175674	0.205688	0.236645	0.0901353	0.326352	0.183398	-1.61583	-0.0250935	1.91107e-06	7.8065e-05	4.10754
ENSMUSG00000044496	2510039O18Rik	2728	15.6148	14.5548	14.4583	16.683	16.272	14.3988	15.7075	15.4443	18.1792	17.7623	16.6373	19.0289	18.2407	17.3111	20.461	15.3311	0.301672	5.51162	1.92866e-06	7.85748e-05	4.10472
ENSMUSG00000060477	Irak2	4332	4.48209	3.94354	4.72437	4.57871	4.21762	4.39722	4.75327	5.29547	5.52764	5.33551	5.70677	5.38947	4.95246	5.55578	5.5899	5.11749	0.334144	4.44203	1.99211e-06	8.09461e-05	4.0918
ENSMUSG00000030217	Art4	2514	2.12785	2.22971	1.88063	2.42567	2.73814	2.01184	3.215	1.79927	2.03032	1.08908	1.43722	1.08811	1.12086	1.13846	1.43078	1.2635	-0.711731	2.22084	2.00574e-06	8.12854e-05	4.08999
ENSMUSG00000038415	Foxq1	2800	6.34478	10.5103	14.7111	12.288	13.3952	14.7792	7.03325	16.2934	17.9143	25.6058	14.7379	22.0385	24.5647	17.4003	13.5117	19.4037	0.789012	5.46924	2.03113e-06	8.20982e-05	4.08567
ENSMUSG00000027848	Olfml3	1933	14.7937	14.9828	13.2346	14.4786	14.9768	16.6167	15.7298	12.9707	14.8002	8.46563	11.1496	7.9973	7.98454	6.29277	10.3343	9.8254	-0.537879	4.55415	2.07006e-06	8.34528e-05	4.07856
ENSMUSG00000047861	Foxi1	2355	18.9574	16.5484	15.5383	20.552	17.3468	15.3684	20.8375	16.3813	19.1855	11.491	8.31728	9.50869	13.2435	8.86637	7.25508	8.57056	-0.634796	5.06028	2.08069e-06	8.36623e-05	4.07747
ENSMUSG00000025967	Eef1b2	2383	48.7211	51.4143	52.7801	54.2781	50.0792	51.159	60.6475	55.5084	41.3314	42.1372	42.88	45.6767	43.1336	39.3616	36.3613	37.795	-0.281276	6.80636	2.09743e-06	8.41158e-05	4.07512
ENSMUSG00000040033	Stat2	4373	5.9805	6.27187	6.16111	7.98533	5.98759	6.4739	7.02638	7.27027	5.04352	4.26625	5.33436	4.52428	4.75958	4.74507	5.71375	4.58526	-0.358936	4.65568	2.10849e-06	8.43397e-05	4.07397
ENSMUSG00000044921	Rassf9	2116	2.52808	2.45988	2.78529	3.30662	2.61469	2.85588	4.48665	3.20655	1.99528	2.19667	2.00712	1.44309	1.39222	1.13741	2.06417	1.87645	-0.691411	2.36934	2.14664e-06	8.56432e-05	4.06731
ENSMUSG00000000149	Gna12	3412	12.62	12.6932	13.9326	13.6208	15.612	13.3796	13.8935	14.4504	17.102	16.2729	14.6582	16.0346	16.4047	15.1562	17.3193	13.8287	0.287747	5.66613	2.26487e-06	8.98945e-05	4.04627
ENSMUSG00000022371	Col14a1	7197	3.40443	3.88506	3.23964	4.08496	4.76445	4.01578	5.32998	3.37599	3.76497	1.68982	3.36454	2.17446	1.58392	1.27438	2.17766	2.05967	-0.748711	4.49014	2.33871e-06	9.25864e-05	4.03345
ENSMUSG00000022797	Tfrc	6219	8.52741	8.40188	9.83097	7.75163	10.4378	10.3191	8.97376	8.80091	13.1016	10.5457	13.0977	11.9888	10.1227	10.0725	9.46076	12.0136	0.391321	5.99827	2.36293e-06	9.3067e-05	4.0312
ENSMUSG00000074653	Lrrc31	4361	1.37809	1.82094	1.78213	1.44249	1.56371	1.80744	1.47092	1.65957	1.19933	1.02205	1.1483	1.15242	1.20418	0.894946	0.795351	0.804248	-0.568294	2.55279	2.38179e-06	9.35703e-05	4.02886
ENSMUSG00000066278	Vps37b	2508	6.58316	6.97122	7.07568	6.70575	7.00281	6.18091	7.49404	6.67324	7.41207	8.63196	8.49231	9.61348	7.76267	7.88457	10.3468	7.41445	0.392358	4.27522	2.41867e-06	9.47773e-05	4.0233
ENSMUSG00000028248	Sfrs18	6721	37.0352	40.0135	37.254	35.5958	33.3202	37.3139	39.5609	42.0638	28.2307	25.4656	27.2664	23.5497	27.7855	30.9608	26.1381	32.0788	-0.357089	7.77859	2.55434e-06	9.98395e-05	4.0007
ENSMUSG00000040430	Pitpnc1	6601	10.1149	10.7362	11.3127	12.3889	11.0812	11.6624	12.5553	13.2744	14.5486	13.9096	13.665	14.2248	13.4856	13.3525	12.7179	10.9976	0.286155	6.37114	2.67385e-06	0.000104246	3.98194
ENSMUSG00000025192	Entpd7	9045	0.839675	0.759913	0.866407	0.823233	0.81795	0.849661	0.822669	0.843021	1.1774	0.929231	1.01619	1.02686	1.07622	1.01401	1.35636	0.980385	0.458227	3.1295	2.75267e-06	0.000107048	3.97042
ENSMUSG00000060716	Plekhh1	6403	3.42434	3.24125	2.93332	3.40854	3.04436	2.80058	3.0155	3.068	3.60199	3.79873	4.23715	3.74565	3.47065	4.08389	4.73489	3.22457	0.395894	4.49616	2.81765e-06	0.000109299	3.96138
ENSMUSG00000031672	Got2	2575	42.1132	38.4584	43.437	40.9575	43.422	42.4467	44.9651	40.7041	47.7692	46.8587	46.4032	49.139	50.6367	48.6279	46.4466	46.6958	0.272603	6.86121	2.91643e-06	0.000112564	3.9486
ENSMUSG00000037703	Lzts3	6869	26.7861	27.4448	32.1047	31.8945	31.0663	29.9595	29.5941	34.2619	42.7226	33.3245	32.9357	37.4159	39.0275	32.7748	37.1328	29.2296	0.311414	7.82677	2.98613e-06	0.000114966	3.93943
ENSMUSG00000020402	Vdac1	2627	159.914	161.051	169.076	173.147	162.119	156.6	158.353	159.397	177.507	177.495	187.465	187.677	189.664	193.162	185.336	173.891	0.267659	8.8359	3.00284e-06	0.000115321	3.93809
ENSMUSG00000032238	Rora	13134	5.70717	5.20789	5.83355	5.19529	6.50487	5.22622	5.08916	5.87944	6.83216	6.26359	7.24432	6.75688	6.03655	6.07191	7.87861	6.18227	0.339445	6.33638	3.0953e-06	0.000118576	3.926
ENSMUSG00000022895	Ets2	4889	8.78042	8.38076	8.42524	8.70496	8.82957	8.85388	10.982	11.4595	10.4531	11.6172	11.1634	11.737	10.034	9.84563	13.6899	11.4106	0.363822	5.65835	3.13699e-06	0.00011967	3.92202
ENSMUSG00000029122	Evc	7677	20.8269	22.0267	22.7781	23.989	24.7211	22.725	20.4548	21.0517	23.7712	25.3466	27.1325	26.8818	27.1451	28.0712	27.9368	23.2396	0.318179	7.54832	3.13938e-06	0.00011967	3.92202
ENSMUSG00000033594	Spata2l	4668	2.16462	2.73047	2.20603	2.87401	2.02593	2.57507	2.66592	2.35333	2.69988	3.23278	3.13686	3.47519	3.15545	3.49764	3.92162	2.58013	0.480563	3.74435	3.16294e-06	0.00012027	3.91984
ENSMUSG00000040842	Szrd1	3322	25.069	26.2549	30.5892	30.1245	27.7126	27.6819	30.4128	26.5326	37.1603	32.9484	31.0267	31.8082	34.8549	30.6049	32.3673	26.9126	0.284224	6.64929	3.1887e-06	0.000120951	3.91739
ENSMUSG00000019179	Mdh2	2219	137.799	121.766	120.863	130.87	122.55	120.3	127.369	126.269	138.838	133.717	152.002	150.77	148.979	150.41	145.542	134.618	0.284158	8.23484	3.20292e-06	0.000121191	3.91653
ENSMUSG00000021701	Plk2	2788	3.22157	3.23129	2.11395	4.0292	3.3459	3.08636	6.14319	4.12565	3.88759	7.74221	5.82051	5.81857	6.43176	3.84967	5.87488	7.76167	0.785833	3.75799	3.2798e-06	0.000123796	3.90729
ENSMUSG00000053964	Lgals4	2029	17.6742	19.4375	17.3326	17.6533	15.2511	19.5534	21.4666	17.612	14.131	13.5883	14.5585	10.5661	14.4876	12.5351	13.4226	13.7962	-0.360292	5.0047	3.31742e-06	0.00012491	3.9034
ENSMUSG00000042650	Alkbh5	5982	19.6846	20.66	21.8484	21.7833	21.7026	19.5123	20.7603	20.6433	27.5573	24.9393	23.0053	25.8634	24.5912	20.2363	24.6212	20.0232	0.278659	7.06566	3.39601e-06	0.000127557	3.89429
ENSMUSG00000070639	Lrrc8b	2836	3.77251	3.34131	6.32585	5.4096	6.78269	3.72896	3.61901	5.49131	9.66558	6.91517	7.8901	8.23244	7.79072	5.9176	8.26681	4.31684	0.695415	4.12606	3.43249e-06	0.000128614	3.89071
ENSMUSG00000021754	Map3k1	7681	7.63514	7.08937	6.93105	7.27068	7.37059	7.49981	9.08629	7.97545	6.7109	6.44941	5.64485	5.59884	5.84474	4.7255	5.78681	5.89303	-0.298007	5.68708	3.46865e-06	0.000129653	3.88722
ENSMUSG00000021039	Snw1	2217	17.933	17.9096	21.9099	19.6597	20.574	17.1546	22.7711	22.9681	15.7183	15.3368	18.299	15.4091	13.3746	11.5601	13.7909	14.268	-0.363552	5.26829	3.48857e-06	0.000130082	3.88578
ENSMUSG00000002289	Angptl4	3850	39.0078	31.2861	27.168	23.5089	23.0097	25.114	45.536	20.6951	15.6147	20.6897	20.7126	17.6969	17.3828	19.9705	12.4126	16.6213	-0.649541	6.49516	3.6111e-06	0.000134002	3.87289
ENSMUSG00000040093	Bmf	7586	1.92398	1.60101	1.69897	2.3016	2.34063	2.05212	2.7651	2.59808	1.68627	1.55281	1.63779	1.64366	1.3423	1.22618	1.22774	1.20383	-0.496818	3.77515	3.60837e-06	0.000134002	3.87289
ENSMUSG00000022580	Rhpn1	2966	4.85408	3.75734	4.3017	3.83068	4.18623	4.60639	4.62827	4.27021	5.29021	4.87318	5.10788	5.19055	5.85144	6.86444	5.97708	5.19858	0.453692	3.88902	3.68468e-06	0.000136404	3.86517
ENSMUSG00000034220	Gpc1	3586	4.03326	4.3173	5.21955	5.51333	5.13089	4.61592	4.36471	4.4149	7.04659	6.00157	5.8687	5.62364	6.58993	4.77065	5.5885	4.96412	0.387176	4.24835	3.70007e-06	0.000136645	3.86441
ENSMUSG00000002250	Ppard	4719	5.62598	4.58174	5.20157	5.04658	5.20776	4.30107	4.97516	4.61471	6.71681	5.62658	5.52085	6.30906	6.02557	5.14151	6.43817	5.49714	0.340958	4.69009	3.88282e-06	0.000143051	3.84451
ENSMUSG00000026698	Pigc	4088	5.07272	4.8482	4.62612	5.02473	5.03589	4.65967	4.91144	4.55246	3.97698	3.19302	3.83001	4.1083	3.61881	3.2142	3.22103	3.43183	-0.352307	4.11087	3.90847e-06	0.000143653	3.84269
ENSMUSG00000070644	Etnk2	4560	1.41933	1.39025	1.24986	1.52031	1.50958	1.48368	0.956577	1.67218	2.07287	1.67562	1.96006	2.59488	2.02238	1.62619	2.25375	1.62537	0.582527	2.97574	3.9323e-06	0.000144184	3.84108
ENSMUSG00000022350	E430025E21Rik	4003	13.2975	13.3531	16.1469	15.4744	16.8267	13.7015	15.9766	15.1581	20.5275	18.9605	17.0547	17.7516	16.7024	14.5273	18.8059	15.424	0.304501	6.02629	3.96442e-06	0.000144673	3.83961
ENSMUSG00000045799	Gm9800	912	42.4351	39.3661	37.638	46.5243	37.81	38.6045	52.471	49.2442	32.7513	29.3931	33.9882	37.0398	33.6361	26.7466	28.7354	30.0404	-0.358441	5.08561	3.95846e-06	0.000144673	3.83961
ENSMUSG00000037257	Aagab	2590	14.5599	15.588	15.8789	16.5558	15.8971	15.9775	16.5197	15.7183	13.0653	12.1692	13.5834	12.2811	12.1655	11.6282	12.1272	12.4176	-0.262831	5.19525	3.98016e-06	0.000144904	3.83892
ENSMUSG00000017721	Pigt	3954	17.2204	15.1557	16.9039	18.6533	17.8487	15.3997	19.8249	18.4021	21.276	22.7543	17.3622	21.0606	20.7157	18.5897	21.768	18.1758	0.301079	6.22259	4.04446e-06	0.000146552	3.83401
ENSMUSG00000074968	Ano3	7190	3.53634	3.89812	1.46826	2.98189	2.24586	2.357	0.802952	2.148	1.57757	0.602196	1.30481	0.725527	0.730382	0.778039	1.4919	1.08606	-1.15674	3.64487	4.11582e-06	0.00014844	3.82845
ENSMUSG00000060550	H2-Q7	3689	3.38357	3.25611	2.87926	3.96734	2.75541	2.84892	3.25169	3.2231	2.03275	1.88138	2.06199	2.12112	2.82972	2.11594	2.17647	2.00914	-0.481026	3.31569	4.27378e-06	0.000153464	3.81399
ENSMUSG00000020189	Osbpl8	7128	19.8738	18.2184	23.1696	21.5681	23.1052	20.2917	19.1775	21.5399	30.5705	25.7445	28.4041	26.3997	23.5126	21.0803	22.8975	20.6568	0.33599	7.35364	4.29833e-06	0.00015394	3.81265
ENSMUSG00000046352	Gjb2	2404	41.2902	43.3037	50.5948	49.4515	50.391	47.4606	48.6705	45.5079	55.4659	53.9794	50.785	56.445	64.5215	62.6666	54.7468	46.4663	0.32894	6.95483	4.3309e-06	0.000154747	3.81038
ENSMUSG00000073421	H2-Ab1	1631	50.9793	41.2013	30.8143	63.758	35.1842	32.5809	40.0771	35.935	30.0587	23.2285	26.8558	26.367	31.3338	20.3797	29.8909	24.7095	-0.550712	5.78568	4.43739e-06	0.000158185	3.80084
ENSMUSG00000038567	Cyp24a1	3548	20.4381	17.3037	66.5911	22.4342	30.3717	52.6519	158.252	37.8466	17.6542	21.1407	19.5098	12.4615	24.7648	16.2253	9.03375	11.7878	-1.51219	6.86495	4.51088e-06	0.000160433	3.79471
ENSMUSG00000027339	Rassf2	13121	0.478166	0.554363	0.370203	0.562606	0.426569	0.380465	0.312888	0.52204	0.629143	0.577482	0.879262	0.766053	0.522254	0.570115	1.40007	0.74644	0.842229	3.02446	4.55014e-06	0.000161457	3.79194
ENSMUSG00000024665	Fads2	1496	45.691	45.8114	54.159	58.3983	61.4093	49.3957	40.8208	47.2553	71.1027	67.4615	70.0415	66.6356	62.8433	53.5687	71.2305	44.943	0.413751	6.41797	4.65615e-06	0.000164839	3.78294
ENSMUSG00000029053	Prkcz	6887	5.83995	6.17226	7.25993	6.71082	6.36142	6.86706	6.90182	6.15515	7.87804	7.73844	6.71903	7.49134	8.05291	8.18881	7.9742	6.74539	0.304808	5.61329	4.7574e-06	0.000168037	3.7746
ENSMUSG00000028121	Bcar3	3286	11.0941	10.946	10.8009	11.2129	11.8643	9.99472	12.1813	13.7459	12.7526	14.1453	12.8476	12.8936	13.3307	12.1544	14.7777	13.8353	0.305679	5.35842	4.84839e-06	0.000170859	3.76736
ENSMUSG00000051817	Sox12	8619	3.21055	3.15892	3.24618	3.411	3.50815	3.559	4.17524	3.80116	3.64097	2.65952	2.42701	2.56119	2.25882	1.75091	2.18354	2.33409	-0.420458	4.68648	5.0624e-06	0.000177993	3.7496
ENSMUSG00000048271	Rbm33	5591	23.2111	21.7109	20.8047	19.8049	19.5728	19.5258	22.9235	22.4337	17.9995	18.1192	15.544	14.6439	15.6354	16.5557	17.3016	15.0793	-0.292034	6.71353	5.12463e-06	0.000179771	3.74528
ENSMUSG00000034918	Cdhr2	4097	12.7023	9.51222	13.7372	11.8135	12.7662	11.816	10.0362	13.5485	17.0727	14.0184	14.7758	16.4437	17.3196	15.0196	15.6778	10.5636	0.415462	5.8034	5.14291e-06	0.000180002	3.74472
ENSMUSG00000054405	Dnajc8	2641	20.9555	23.8275	20.8692	21.8264	20.0966	22.5335	24.7504	24.9083	17.8714	18.4921	19.6336	16.9098	16.6107	16.305	16.6356	17.089	-0.278053	5.71874	5.22521e-06	0.000182468	3.73881
ENSMUSG00000039701	Usp53	3998	7.48303	6.96031	7.22499	7.24114	7.41815	5.42175	8.40745	8.64721	9.8668	8.24983	12.2878	10.311	8.50583	6.99612	11.9853	8.20993	0.463891	5.08769	5.43468e-06	0.000189353	3.72273
ENSMUSG00000038692	Hoxb4	4147	14.1417	13.1791	11.8849	12.8784	12.4882	11.9745	15.9014	16.5328	11.2142	10.7939	9.73687	9.18886	10.1306	10.3054	9.49462	10.7075	-0.328808	5.62416	5.49549e-06	0.00019104	3.71888
ENSMUSG00000057074	Ces1g	2374	0.973664	0.758959	0.545625	1.05453	0.867175	0.774721	1.54017	0.898252	0.34507	0.536423	0.534027	0.589537	0.485575	0.1918	0.351734	0.446005	-0.995522	0.796223	5.60708e-06	0.00019448	3.71113
ENSMUSG00000036432	Siah2	3263	3.27884	3.94707	3.87046	3.75742	3.72634	4.26763	3.40099	3.6637	4.57695	4.00032	4.74009	4.44515	5.82914	4.94386	4.99998	4.34007	0.427144	3.80896	5.70561e-06	0.000197453	3.70454
ENSMUSG00000028528	Dnajc6	5966	3.96298	4.00438	5.21078	4.52973	5.55343	4.56913	4.10729	5.0474	5.78818	5.1229	5.78002	5.84341	5.67855	5.6805	5.58773	5.04694	0.354227	4.93704	5.78047e-06	0.000199595	3.69985
ENSMUSG00000059142	Zfp945	10509	2.72112	3.23215	3.09993	2.90139	3.14046	3.24395	3.0581	3.19747	1.98478	2.30846	2.29211	1.86448	1.88914	2.46969	2.15146	2.63218	-0.39287	4.7959	5.91703e-06	0.000203853	3.69068
ENSMUSG00000029090	Gpr125	4456	12.3755	11.0971	13.488	13.4979	13.5713	12.2349	12.5962	13.4286	18.1861	15.7326	16.3167	15.5757	14.832	12.7147	14.4147	11.8362	0.307469	5.95401	6.00797e-06	0.000206524	3.68503
ENSMUSG00000025584	Pde8a	4021	16.5722	16.9444	17.7981	17.9754	18.7033	17.2667	15.0596	18.2722	21.3133	18.9073	20.2258	20.5673	18.7937	20.5286	23.3382	17.8071	0.306047	6.24422	6.05827e-06	0.000207789	3.68238
ENSMUSG00000085541	Gm16010	4717	7.15446	6.9887	11.149	8.61413	11.1019	9.84514	9.47857	10.0964	14.8554	12.6753	14.6076	13.9991	12.4228	11.3906	12.3916	7.28118	0.501749	5.68801	6.15349e-06	0.000210586	3.67657
ENSMUSG00000037847	Nmrk1	3384	20.2186	18.8917	17.3589	19.3483	19.2582	19.7405	18.2167	18.6374	18.0815	22.9179	22.7406	24.6081	23.9022	31.8318	25.055	22.2542	0.427968	6.19455	6.23514e-06	0.000212855	3.67192
ENSMUSG00000060126	Tpt1	2530	21.1179	22.8419	21.7848	24.8391	18.3592	20.8999	22.5909	17.1893	13.2257	17.4661	14.4818	16.8219	16.7825	15.812	12.6433	14.3861	-0.39208	5.52504	6.24743e-06	0.000212855	3.67192
ENSMUSG00000030218	Mgp	594	102.065	83.4713	58.4418	91.9637	86.4278	79.3974	95.0324	67.9921	73.4116	42.7705	76.515	53.2278	42.8025	33.3999	46.8223	45.4542	-0.604441	5.31808	6.36345e-06	0.000216329	3.66489
ENSMUSG00000043252	Tmem64	4667	21.8914	23.2211	27.5882	25.7616	29.2926	24.8273	24.9468	25.4906	34.8629	31.0386	27.2055	27.3849	27.1702	29.9244	28.9298	29.139	0.300903	7.00485	6.5903e-06	0.000223548	3.65063
ENSMUSG00000049422	Chchd10	935	257.106	258.079	202.263	271.73	225.064	254.943	244.17	230.557	245.051	289.833	260.064	304.066	348.498	360.58	301.169	304.268	0.404279	8.00295	6.66381e-06	0.000225544	3.64677
ENSMUSG00000020260	Pofut2	2210	10.3098	10.4779	10.7259	10.6598	11.0328	10.8188	13.1196	10.1462	12.2894	13.0516	12.2189	12.493	13.33	11.6556	13.137	12.9358	0.299701	4.71281	6.67992e-06	0.000225594	3.64667
ENSMUSG00000050199	Lgr4	5864	43.7429	42.4814	48.8946	40.3382	49.1278	38.7794	30.6951	36.1667	55.2027	46.6258	51.1739	54.7313	48.3701	58.0482	54.1875	48.3342	0.418805	8.10692	6.7901e-06	0.000228813	3.64052
ENSMUSG00000034707	Gns	3841	61.1764	63.6917	64.3779	64.8092	68.4538	65.8563	63.0948	66.2179	74.2532	70.2049	71.5416	74.2991	72.0118	81.5086	83.7474	65.5557	0.283973	8.06498	6.86162e-06	0.000230718	3.63692
ENSMUSG00000029032	Arhgef16	3972	11.2066	11.8781	11.5443	11.959	12.7306	11.0468	11.0949	13.9261	13.7707	14.0748	12.7193	14.6548	14.5916	12.9047	15.0716	12.0956	0.290569	5.67857	6.93123e-06	0.000232551	3.63348
ENSMUSG00000046814	Gchfr	642	16.0477	13.8246	15.2331	18.5974	15.0312	14.1193	14.488	16.3059	18.5512	20.2327	16.489	23.5836	24.739	28.2684	20.5102	16.3894	0.53912	3.57641	7.00291e-06	0.000234445	3.62996
ENSMUSG00000039233	Tbce	4532	7.49023	7.90714	7.50265	7.62019	7.50936	7.66715	8.61992	7.74238	6.72977	5.54965	6.51793	5.05337	5.32741	5.92778	5.981	6.14742	-0.30688	4.95386	7.16071e-06	0.000239208	3.62122
ENSMUSG00000006345	Ggt1	3089	135.89	126.681	141.482	139.354	149.369	158.589	123.559	149.113	154.366	165.192	172.622	168.607	185.264	183.035	173.025	135.373	0.337046	8.8994	7.37185e-06	0.000245358	3.6102
ENSMUSG00000040435	Ppp1r15a	3291	8.32803	7.5431	7.02563	8.69922	6.23591	5.84801	8.98563	7.61848	5.59113	14.9171	8.39794	12.874	12.2402	10.693	11.4763	12.085	0.645361	4.95091	7.37668e-06	0.000245358	3.6102
ENSMUSG00000039004	Bmp6	2403	15.8029	17.5509	18.1118	19.4202	16.5184	17.1389	19.8607	14.6019	18.3302	20.509	19.0721	21.2319	22.3867	20.6269	23.6827	19.1671	0.33638	5.52241	7.41516e-06	0.000246107	3.60888
ENSMUSG00000033124	Atg9a	3748	15.7529	14.7779	14.2388	15.9107	15.8946	14.441	16.7727	15.9997	17.8218	18.4157	17.4032	16.8376	18.3856	17.5636	19.9482	14.6724	0.27482	5.96127	7.45621e-06	0.000246937	3.60741
ENSMUSG00000042215	Bag2	2526	4.36621	4.43824	4.23054	3.86263	4.38059	4.47263	4.49485	4.60473	5.63793	5.09186	5.6212	5.06211	4.8678	5.53652	7.67936	5.18719	0.445021	3.67092	7.59134e-06	0.000250335	3.60148
ENSMUSG00000072949	Acot1	1556	26.3999	25.4749	25.9729	19.8018	24.6419	28.9167	35.5776	21.3046	17.2927	20.8289	20.3692	20.2379	17.9038	16.4709	15.8929	14.9279	-0.447048	5.09619	7.58639e-06	0.000250335	3.60148
ENSMUSG00000074578	1500012F01Rik	1233	12.3729	11.8527	8.92958	10.8286	7.98299	11.8266	11.8617	10.4293	6.49061	6.09364	7.14604	7.68762	8.0507	7.43854	6.35547	7.83592	-0.503213	3.4762	7.66516e-06	0.00025223	3.5982
ENSMUSG00000015312	Gadd45b	1262	4.18651	5.86947	3.84899	4.17088	4.33308	3.7475	8.43771	5.63246	3.09583	13.32	7.08229	7.66219	9.84481	9.94786	10.4339	14.263	1.01723	3.22653	7.73757e-06	0.000254069	3.59505
ENSMUSG00000038582	Pptc7	4712	7.80678	7.40681	7.7246	7.91488	8.64243	6.21724	6.26222	6.74722	10.3911	9.25643	9.12092	9.26163	8.6984	7.01278	9.61026	7.93494	0.360342	5.26754	8.19477e-06	0.000268509	3.57104
ENSMUSG00000028060	2810403A07Rik	2985	37.4793	41.1571	34.9323	33.3965	33.1474	39.3892	37.5211	39.2264	27.4227	27.8371	26.0564	26.0433	28.2772	29.5929	27.0915	30.8821	-0.319932	6.59813	8.25352e-06	0.00026986	3.56886
ENSMUSG00000073489	Ifi204	2244	1.50096	1.54638	1.12561	2.0596	1.37612	1.60993	2.34405	1.699	1.54449	0.624249	1.18643	0.878836	0.656402	0.55076	0.486606	0.766745	-0.899035	1.54021	8.36884e-06	0.000273051	3.56376
ENSMUSG00000026482	Rgl1	8004	16.8076	14.4319	19.5657	17.6758	16.8952	15.8058	21.8952	17.7373	22.1309	18.3845	22.7453	22.8348	21.6754	22.414	23.3447	16.3125	0.359023	7.28512	8.40781e-06	0.000273165	3.56357
ENSMUSG00000047649	Cd3eap	1654	4.59181	4.31701	5.16873	4.73476	5.01755	4.40814	5.50717	5.39148	4.22895	3.88816	3.44922	3.23082	3.32987	2.87091	2.79607	3.12075	-0.454462	2.7919	8.44235e-06	0.00027371	3.56271
ENSMUSG00000085615	A330035P11Rik	4245	1.47798	1.36766	1.70878	1.39118	1.72768	1.81041	0.952004	1.76581	1.97433	2.51994	2.0607	2.6076	1.97633	2.32915	1.72496	2.24484	0.600381	3.00719	8.59009e-06	0.000277915	3.55609
ENSMUSG00000041958	Pigs	2489	8.22543	7.37298	8.30063	9.00065	9.07234	6.88785	10.5408	9.16462	11.3422	12.8933	8.91368	11.2971	9.49437	9.61733	11.7935	8.95995	0.385127	4.58209	8.64783e-06	0.000279196	3.55409
ENSMUSG00000027160	Ccdc34	4504	3.40182	2.90397	2.91906	3.19244	3.27095	3.13551	3.24722	3.50071	2.42043	2.12056	2.51923	2.51415	2.16128	2.32519	2.36734	2.27737	-0.363979	3.65043	8.73126e-06	0.0002813	3.55083
ENSMUSG00000030545	Pex11a	3186	25.0198	25.1555	22.2594	20.8933	22.7368	22.8435	25.8923	21.8441	16.7328	18.0268	19.1799	18.9891	17.3874	18.5996	15.1004	16.8867	-0.318486	6.02719	8.80125e-06	0.000282373	3.54918
ENSMUSG00000037262	Kin	1820	8.30971	9.0565	9.32342	9.59336	8.76632	8.40916	9.83351	8.37925	7.85958	6.19241	7.90621	6.25677	6.1227	6.36181	6.28203	5.45406	-0.365415	3.82667	8.78643e-06	0.000282373	3.54918
ENSMUSG00000097357	Gm16793	1608	1.10892	1.7845	1.44998	1.03791	1.24026	0.816981	1.19677	1.36634	1.25403	2.25708	2.32584	2.57156	1.35412	2.18444	2.916	2.34579	0.872097	1.52527	8.85995e-06	0.000283666	3.54719
ENSMUSG00000057967	Fgf18	1181	0.335524	0.621552	0.658077	0.271765	0.708159	0.556184	0.869052	1.03961	0.533575	1.4557	1.55655	2.58559	0.70495	1.48712	3.58959	1.56895	1.50298	0.591349	9.00164e-06	0.000287604	3.5412
ENSMUSG00000026437	Cdk18	3153	23.5431	25.7997	23.0059	25.7944	26.015	24.0409	37.1495	27.4219	26.8609	41.3786	28.5482	30.6077	33.8998	36.1445	42.4139	31.5663	0.445449	6.58427	9.11218e-06	0.000289983	3.53763
ENSMUSG00000046818	Ddit4l	2911	4.26518	3.9888	4.09374	4.14562	4.11063	3.97135	5.64123	5.79379	6.97041	6.89012	6.85934	6.49057	5.962	3.88811	5.09707	5.18314	0.478783	3.93633	9.11376e-06	0.000289983	3.53763
ENSMUSG00000053470	Kdm3a	4894	9.3787	9.70848	9.97821	9.29942	10.3191	10.5896	12.5961	12.4248	9.03895	8.92521	7.84915	7.43534	8.40109	7.3368	7.91416	7.62633	-0.298515	5.50605	9.13589e-06	0.000290088	3.53747
ENSMUSG00000028936	Rpl22	2801	33.6931	36.9993	37.1807	39.0508	34.4061	39.1157	39.3676	37.8582	26.9519	29.8704	30.4611	30.1843	31.438	27.0316	26.1881	29.4378	-0.273948	6.53204	9.1641e-06	0.000290385	3.53703
ENSMUSG00000035621	Midn	4296	27.0257	26.3138	21.8901	30.5265	27.5843	24.051	30.4011	27.6168	24.3201	35.7941	32.5651	33.7777	33.303	36.3546	55.276	35.8145	0.509662	7.08749	9.2143e-06	0.000291376	3.53555
ENSMUSG00000038550	Gm129	2818	6.96045	6.39378	2.82689	4.14576	3.99516	5.43104	4.32502	4.74673	2.43742	8.85734	8.54784	7.42718	9.29495	18.2355	13.1746	12.1174	1.14738	4.4254	9.30048e-06	0.000293499	3.53239
ENSMUSG00000038173	Enpp6	4689	10.3662	10.0333	10.815	12.0332	12.8008	10.058	10.4381	9.52275	13.7615	12.4794	14.9787	12.8481	12.1419	10.9453	13.5615	10.8388	0.322103	5.78772	9.37319e-06	0.000295188	3.5299
ENSMUSG00000068134	Zfp120	5413	2.31813	2.53959	2.88353	2.90537	2.65036	2.80312	3.29445	2.61439	2.33993	1.99972	2.21329	1.97442	1.64453	1.87464	1.98166	1.88271	-0.381286	3.68955	9.41086e-06	0.00029577	3.52905
ENSMUSG00000047084	Ngrn	1915	9.48388	10.1056	9.3682	9.72081	8.83536	9.84422	10.5181	10.2582	7.66712	7.74721	7.81191	7.50773	7.79205	6.82746	7.58038	6.49665	-0.308397	4.04789	9.56258e-06	0.000299926	3.52299
ENSMUSG00000037892	Pcdh18	5164	0.549926	0.671973	0.589463	0.957145	1.17106	1.15751	1.05586	0.838404	0.756572	0.308256	0.576933	0.344938	0.434057	0.403084	0.435344	0.371631	-0.858867	1.82176	9.64415e-06	0.00030187	3.52018
ENSMUSG00000058709	Egln2	3116	11.869	11.843	11.6188	12.6693	12.5529	11.7205	12.2694	11.5718	13.327	13.0371	14.6063	15.0874	14.1197	12.3373	15.0685	12.254	0.278661	5.33437	9.75686e-06	0.000304778	3.51602
ENSMUSG00000032098	Treh	2138	20.2328	17.4477	21.1443	19.7857	18.9871	19.2017	17.4019	20.6735	20.278	23.7063	22.1773	22.0188	24.7721	27.4429	28.3907	20.088	0.374489	5.53313	1.00126e-05	0.000312133	3.50566
ENSMUSG00000037513	Samd4b	4336	15.3682	13.6204	15.9674	16.5955	14.6293	14.4368	17.0131	15.8867	18.2535	19.7364	16.3443	17.8407	18.4475	15.2718	20.3836	15.6283	0.285874	6.1736	1.04229e-05	0.000324269	3.48909
ENSMUSG00000027223	Mapk8ip1	5372	5.31092	4.73286	5.41322	5.30543	5.98785	5.33112	6.30483	5.47319	6.9326	6.17533	6.43094	6.54874	6.87867	6.10276	7.37735	5.05066	0.317157	5.00936	1.04519e-05	0.000324514	3.48877
ENSMUSG00000003778	Brd8	8817	6.33682	7.35666	6.64038	6.98186	6.98278	7.01031	7.57366	7.54153	6.16787	5.80622	5.98878	5.39696	5.37497	5.39297	5.06308	5.50904	-0.249208	5.79921	1.06514e-05	0.000330043	3.48143
ENSMUSG00000033446	Lpar6	2467	7.76338	8.87237	7.48205	8.43042	8.55346	8.2273	8.19063	8.69628	4.06137	6.50413	6.01258	5.69891	6.33411	6.61815	4.7126	5.90138	-0.439284	4.11785	1.08947e-05	0.000336495	3.47302
ENSMUSG00000034412	Tbc1d10a	2922	9.19891	10.003	9.68604	10.6326	9.20308	9.03679	8.21045	9.73055	9.20858	12.1376	10.9336	10.4503	13.3695	13.4013	12.7277	11.3011	0.39496	4.96396	1.09252e-05	0.000336495	3.47302
ENSMUSG00000042978	Sbk1	4088	12.9726	11.4757	12.7852	15.1527	14.5097	12.4686	14.8912	13.3571	16.2316	15.3732	15.0099	16.2309	16.5431	18.235	16.278	12.4808	0.320804	5.90902	1.09119e-05	0.000336495	3.47302
ENSMUSG00000020644	Id2	1267	154.342	172.861	201.351	173.219	185.029	186.428	196.187	173.407	122.996	116.24	95.4588	100.772	163.668	152.736	92.1655	131.307	-0.47297	7.57713	1.1009e-05	0.000337828	3.4713
ENSMUSG00000086924	Gm11766	3016	1.6642	2.23473	2.16888	2.34118	2.02642	2.30857	2.72242	2.27112	1.27451	1.4145	1.53428	1.26558	1.48639	1.50973	1.61858	1.5798	-0.512257	2.49888	1.10123e-05	0.000337828	3.4713
ENSMUSG00000028693	Nasp	7687	4.16684	4.22773	4.54969	4.31725	4.11761	4.16995	4.17243	4.66553	3.82829	3.13107	3.32324	3.17792	3.56576	2.83478	2.84937	3.52961	-0.304834	4.86622	1.13216e-05	0.000346625	3.46014
ENSMUSG00000032607	Amt	1617	24.0971	24.0599	30.961	29.654	27.4124	24.8605	27.0155	28.8131	33.5925	32.1714	34.3798	32.0246	33.2686	32.544	31.0236	24.1868	0.309174	5.57695	1.14493e-05	0.000348585	3.45769
ENSMUSG00000040747	Cd53	2794	1.44187	1.24197	1.15901	1.47037	1.15128	1.31653	1.33161	1.45706	0.90215	0.774838	1.06631	0.774143	0.687638	0.349218	0.873592	0.805291	-0.67535	1.60848	1.14133e-05	0.000348585	3.45769
ENSMUSG00000027706	Sec62	3958	104.136	107.028	106.541	108.823	110.007	107.357	99.721	103.623	86.7215	82.3668	91.1277	87.9667	84.9471	78.639	82.2293	81.4242	-0.241836	8.55488	1.15265e-05	0.000350116	3.45579
ENSMUSG00000035459	Stab2	9022	1.1273	1.01333	1.03372	1.06724	1.33345	1.09937	1.33669	1.05288	1.48074	1.45386	1.23658	1.35384	1.46228	1.71596	1.4239	1.31296	0.423892	3.55286	1.16556e-05	0.00035334	3.45181
ENSMUSG00000025558	Dock9	8143	15.4096	14.3987	17.7364	16.8695	18.9927	16.504	13.9275	16.0299	22.5347	19.4938	20.7145	21.0544	18.4112	17.2305	19.6648	15.2132	0.329664	7.18097	1.17555e-05	0.000355667	3.44896
ENSMUSG00000032531	Amotl2	4625	15.8216	17.1411	12.9952	15.2809	13.9239	16.1905	20.2357	17.6883	18.2846	10.2566	10.1011	8.06036	11.5345	9.11371	10.6938	8.85685	-0.494218	5.95614	1.18466e-05	0.000357022	3.44731
ENSMUSG00000057337	Chst3	11842	0.975967	0.743847	0.683644	1.02992	1.05394	0.832021	0.547107	0.747584	1.61768	1.5378	1.79857	1.41286	1.26007	0.763522	1.19872	0.743236	0.714813	3.66806	1.18461e-05	0.000357022	3.44731
ENSMUSG00000026395	Ptprc	8156	1.03647	1.38275	1.07202	1.62917	1.08064	1.0067	1.08537	1.23598	1.15893	0.671397	0.816068	0.756595	0.753805	0.510428	0.693037	0.649102	-0.582951	2.99948	1.23975e-05	0.000372893	3.42842
ENSMUSG00000036098	Myrf	5570	4.23287	4.61254	4.97661	5.79677	4.49295	4.57557	5.37821	3.94447	6.13182	5.88722	4.7684	5.42509	5.8868	5.78072	6.50392	5.25131	0.351142	4.87438	1.25294e-05	0.000376126	3.42467
ENSMUSG00000052485	Tmem171	1578	9.12371	11.418	9.15257	11.268	10.1515	9.03277	14.2278	12.0394	9.34445	7.50523	5.66404	6.16813	8.48211	7.00767	6.67557	7.96796	-0.465478	3.84449	1.28995e-05	0.000386484	3.41287
ENSMUSG00000026610	Esrrg	6196	12.0338	12.0949	12.9615	12.8983	13.8095	13.1031	11.8024	13.5059	16.8115	13.5034	15.8677	15.6679	14.1914	12.8185	14.3993	13.2437	0.272489	6.40945	1.29384e-05	0.000386895	3.41241
ENSMUSG00000039208	Metrnl	1581	7.05955	8.90606	8.4388	8.4045	8.3011	7.93542	7.01924	6.98922	7.77227	10.0283	9.30187	12.0714	10.7749	10.8619	10.8475	9.33412	0.449648	3.85225	1.31153e-05	0.00039067	3.40819
ENSMUSG00000023988	Bysl	3847	2.1459	2.04689	2.34012	2.45284	2.55862	2.21967	2.56788	2.67079	3.71834	3.77373	2.66936	3.00966	2.63027	2.62084	2.90522	2.6491	0.419411	3.38938	1.34031e-05	0.000398471	3.3996
ENSMUSG00000026655	Fam107b	3751	37.8189	39.4593	42.6304	45.9313	44.1467	41.1343	38.2898	44.5671	49.5587	46.2061	50.9005	45.0284	44.254	45.2264	49.5225	45.0053	0.256396	7.38306	1.35647e-05	0.000402498	3.39524
ENSMUSG00000025532	Crcp	1637	12.8292	11.5772	12.5812	13.1754	12.9296	13.2013	11.5598	12.7502	9.08465	10.3075	10.4551	9.52108	9.46742	9.37767	8.63227	8.97438	-0.322095	4.18092	1.37234e-05	0.000406423	3.39102
ENSMUSG00000025266	Gnl3l	5553	7.34992	7.39065	8.10592	8.79691	8.36463	7.15642	8.22485	8.43675	10.1564	9.28786	9.566	9.30245	8.32673	8.17635	9.13799	7.93683	0.257185	5.56337	1.38927e-05	0.000410649	3.38653
ENSMUSG00000032435	Dync1li1	2588	20.3894	20.0867	19.2946	21.2564	21.5025	18.8579	20.5974	22.6219	22.4498	24.5295	23.3667	25.6137	22.7166	22.269	24.8936	20.1238	0.262871	5.83206	1.40162e-05	0.000411925	3.38518
ENSMUSG00000070873	Lilra5	2103	0.942115	1.17408	1.07789	2.0756	1.25424	1.65541	1.40312	1.81292	0.988825	0.211942	0.723412	0.786507	0.639506	0.309309	0.733032	0.912555	-1.01006	1.20809	1.39864e-05	0.000411925	3.38518
ENSMUSG00000063286	Gm8995	8408	1.28032	1.5556	1.29408	2.44304	1.36196	1.60932	1.86154	1.42182	1.46146	0.711858	1.18364	0.877676	0.754062	0.425502	0.87853	0.983825	-0.735135	3.40558	1.43719e-05	0.000421576	3.37512
ENSMUSG00000021081	Serpina1f	3466	75.2074	65.4807	93.7103	82.3221	84.7324	84.3903	63.6842	79.889	90.2684	100.599	112.476	117.193	105.375	83.8526	87.8047	81.3739	0.39032	8.25981	1.44292e-05	0.000421651	3.37505
ENSMUSG00000026317	Cln8	7599	2.28571	2.3535	2.48869	2.55953	2.28583	2.21285	2.24544	2.43206	2.96874	2.68972	2.61931	2.82125	2.71372	2.35401	3.11904	2.74318	0.309298	4.29276	1.44118e-05	0.000421651	3.37505
ENSMUSG00000021474	Sfxn1	2800	90.5251	94.14	92.5687	92.0222	96.799	85.1328	80.7335	90.306	95.2654	99.9445	108.69	105.331	101.758	114.507	109.814	98.4604	0.295132	8.09669	1.45478e-05	0.000424312	3.37231
ENSMUSG00000041164	Zmiz2	4633	21.4677	18.8832	21.2903	23.055	22.5924	20.7562	26.0852	23.7808	27.3388	29.2736	22.5891	26.1441	23.9829	23.3627	28.7678	23.1395	0.28883	6.79516	1.46113e-05	0.000425359	3.37124
ENSMUSG00000028869	Gnl2	3542	16.8742	16.862	17.5902	16.6548	17.2186	15.8001	18.9072	18.1891	13.1652	13.9859	14.5498	13.2549	12.8735	13.7551	13.7821	13.7135	-0.251878	5.77418	1.52915e-05	0.000443481	3.35312
ENSMUSG00000042406	Atf4	1721	56.9859	55.9914	52.3846	55.6495	43.7363	49.6552	55.4623	56.6596	52.4699	63.9694	63.61	66.6844	65.1956	74.459	72.1443	54.948	0.357947	6.66904	1.53897e-05	0.000445491	3.35116
ENSMUSG00000017764	Zswim1	2965	2.33876	2.0256	2.20618	2.94434	2.23486	2.08243	2.09857	2.46274	2.72038	3.3501	2.50135	3.41147	2.72151	3.37853	3.53113	2.7006	0.490889	3.01372	1.5679e-05	0.000453013	3.34389
ENSMUSG00000042688	Mapk6	6538	5.02034	5.10341	5.20067	5.24288	4.93965	4.77218	5.01362	5.69302	5.66732	6.65172	5.90454	5.61435	5.97516	5.58148	5.57044	5.39489	0.26412	5.16611	1.60455e-05	0.000462736	3.33467
ENSMUSG00000019838	Slc16a10	5388	12.0121	13.6734	13.2705	14.4155	14.6267	10.5696	14.0247	11.6095	15.3444	15.0557	15.459	15.9867	14.4534	14.3424	16.4037	13.4858	0.296947	6.24801	1.61444e-05	0.000464718	3.33281
ENSMUSG00000036594	H2-Aa	2126	30.7535	35.1866	22.3299	44.0218	23.6636	24.8405	24.6208	24.8327	22.0227	15.3343	20.9607	18.253	20.7549	12.2079	18.5203	20.2014	-0.551804	5.64728	1.63919e-05	0.00047096	3.32702
ENSMUSG00000053559	Smagp	1138	30.4096	31.6655	28.9112	32.7159	30.0751	33.3621	30.2697	33.2184	35.7713	38.8867	31.4717	36.0567	39.6182	34.9817	37.4216	32.4483	0.279961	5.26486	1.65103e-05	0.000473481	3.3247
ENSMUSG00000005718	Tfap4	2106	2.57145	3.20035	3.47508	3.59664	3.54354	2.43279	3.3505	3.68203	2.27405	2.23734	2.10695	1.60098	2.34152	2.28563	2.28746	1.91678	-0.512184	2.52385	1.68047e-05	0.000481027	3.31783
ENSMUSG00000041828	Abca8a	7005	2.45125	2.6388	2.64425	2.91402	3.01233	3.21628	3.74534	2.07558	2.68973	0.754446	2.41611	1.38948	1.16108	1.21645	1.69635	1.33202	-0.763176	3.95152	1.69362e-05	0.000482996	3.31606
ENSMUSG00000042766	Trim46	4235	1.41909	1.48119	1.81986	1.86434	1.45833	1.55101	1.56013	1.78524	1.90459	2.21015	2.4248	2.35839	2.48002	2.05818	1.6077	1.89074	0.475306	3.01151	1.72347e-05	0.0004906	3.30927
ENSMUSG00000028223	Decr1	3866	51.8635	53.9933	57.2103	57.9478	53.6334	59.4328	61.7576	54.808	44.6615	46.6433	48.7141	43.4421	45.2402	44.857	41.0546	43.4783	-0.243941	7.60783	1.72994e-05	0.000491532	3.30845
ENSMUSG00000028743	Akr7a5	1786	79.0954	68.8619	73.3238	74.3622	76.2565	75.2108	77.6156	74.7504	80.3743	86.1338	78.4377	90.3666	95.3458	101.578	89.2271	75.7726	0.30674	7.18516	1.75471e-05	0.000496227	3.30432
ENSMUSG00000030187	Klra2	1928	0.342543	0.623018	0.30233	1.06541	0.467152	0.613245	0.499068	0.569779	0.163421	0.132103	0.197269	0.230972	0.298951	0.134954	0.333153	0.240265	-1.26779	-0.194535	1.75613e-05	0.000496227	3.30432
ENSMUSG00000041777	Cir1	3150	2.20141	2.0973	2.57007	1.79327	2.30784	1.83502	2.70842	2.4617	1.50036	1.3139	1.52939	1.37331	1.40282	1.63135	1.69246	1.42856	-0.509867	2.58101	1.75423e-05	0.000496227	3.30432
ENSMUSG00000037622	Wdtc1	6684	12.5879	10.7626	12.4028	14.3575	11.858	11.0262	13.6087	11.8624	14.1888	15.2706	13.353	14.8381	15.7231	13.0212	15.0009	11.8808	0.288499	6.47179	1.76312e-05	0.00049729	3.30339
ENSMUSG00000022941	Ripply3	1527	1.64349	2.57839	1.35724	2.4802	2.19079	2.19381	3.69674	2.28518	1.77449	1.45944	1.07932	1.24983	0.838795	1.10756	1.09367	1.34345	-0.797404	1.4954	1.82888e-05	0.000514896	3.28828
ENSMUSG00000083563	Gm13340	1544	9.58126	10.1135	8.80881	8.98007	10.4167	10.4654	8.43382	7.61709	11.4684	9.69123	10.6333	12.8963	13.1485	11.8383	11.3987	13.6724	0.435422	4.04884	1.83272e-05	0.000515034	3.28816
ENSMUSG00000020101	4632428N05Rik	5153	0.794609	0.81586	0.804387	1.03393	1.09865	1.13448	1.39423	0.940515	0.868247	0.531333	0.676576	0.74073	0.596549	0.403944	0.473669	0.449478	-0.671834	2.07476	1.85022e-05	0.000518062	3.28562
ENSMUSG00000034613	Ppm1h	10864	5.74466	5.88452	6.67092	6.48172	6.02831	5.14527	5.60931	6.07296	8.92676	6.83973	7.15927	7.30206	6.74964	5.81382	7.72155	5.63446	0.318038	6.14336	1.84753e-05	0.000518062	3.28562
ENSMUSG00000022550	Adck5	3486	3.23959	3.36915	3.04692	3.16719	2.93432	2.90176	3.73546	3.15128	3.19956	4.87688	3.49131	4.58052	4.17026	4.03049	3.9431	3.89159	0.422257	3.67329	1.85834e-05	0.000519389	3.28451
ENSMUSG00000031373	Car5b	6346	12.8629	12.9447	14.0125	14.5153	12.8545	12.8762	11.6245	12.8608	15.8481	17.0371	14.4338	14.4455	14.3302	13.5097	14.4031	14.8077	0.268705	6.47521	1.91907e-05	0.000535394	3.27133
ENSMUSG00000024516	Sec11c	2463	10.6451	12.6799	11.9118	11.8061	13.1122	11.5743	11.6418	11.8063	8.92906	8.91893	9.54824	9.16923	8.0865	9.0322	8.91893	9.96804	-0.303376	4.69488	1.929e-05	0.000536949	3.27007
ENSMUSG00000041757	Plekha6	7430	18.9949	21.9866	24.3808	24.6828	23.8112	25.7172	24.6745	26.0479	28.2169	25.5294	25.7992	27.9039	29.9954	30.6503	32.1073	22.8721	0.318522	7.59012	1.93601e-05	0.000536949	3.27007
ENSMUSG00000052962	Mrpl35	3711	9.85918	10.7174	10.1922	10.8455	10.3669	10.6024	9.8528	10.2911	7.87902	8.42459	8.19906	8.45132	8.36981	8.25585	7.56383	7.75709	-0.263373	5.10038	1.93412e-05	0.000536949	3.27007
ENSMUSG00000069833	Ahnak	18536	5.78974	7.30468	5.55903	6.75639	6.22997	6.89951	8.36443	8.92809	6.22128	6.61261	4.78085	3.99833	4.21165	3.64261	4.87908	4.53407	-0.438168	6.76759	1.9386e-05	0.000536949	3.27007
ENSMUSG00000071253	Slc25a16	5004	25.3928	23.911	27.4387	25.5019	28.8498	26.2006	23.3308	25.5689	30.5253	29.3173	28.3756	28.9732	30.1269	29.664	28.6117	27.375	0.261298	7.10797	2.01848e-05	0.000558073	3.25331
ENSMUSG00000030157	Clec2d	1208	21.1576	23.9197	21.8745	23.1682	21.6753	29.1995	17.6298	19.525	14.4497	16.5509	13.5909	13.4816	20.4637	14.485	11.2725	15.6675	-0.486869	4.49667	2.04144e-05	0.000563408	3.24918
ENSMUSG00000035649	Zcchc7	9594	6.91124	7.51902	6.83166	6.95836	6.32338	7.35999	7.20098	7.03852	4.79477	5.18997	5.60286	4.6217	5.26674	5.50539	5.34262	6.1458	-0.312908	5.88685	2.05968e-05	0.000567426	3.24609
ENSMUSG00000074807	Gm10762	1132	4.43393	4.3034	4.06216	4.08281	3.80773	4.00379	4.42002	3.76758	3.78536	2.75618	2.40789	2.36032	2.82871	2.52835	2.43991	2.33837	-0.530916	1.98437	2.07671e-05	0.000571095	3.24329
ENSMUSG00000037060	Prkcdbp	1033	7.22437	8.72104	4.89034	7.39469	6.53922	7.24891	8.50738	8.8203	5.9782	5.23934	5.52276	4.2493	4.02975	3.40036	3.17118	5.25308	-0.601429	2.65579	2.21535e-05	0.000608136	3.216
ENSMUSG00000036046	5031439G07Rik	13152	3.26897	3.23208	3.90505	3.84111	4.06487	3.80068	4.02869	3.65549	4.38404	4.24102	4.02929	4.17918	4.22662	4.29299	4.57614	3.74353	0.263646	5.71207	2.23924e-05	0.000612521	3.21288
ENSMUSG00000040964	Arhgef10l	5604	4.77286	5.0966	5.6514	5.18888	4.67233	4.82911	6.37577	5.65019	6.94921	6.28326	5.45209	7.17444	6.75389	5.8385	6.40715	4.95966	0.324533	5.01886	2.24431e-05	0.000612521	3.21288
ENSMUSG00000049115	Agtr1a	2463	16.9731	16.8253	17.2761	17.8265	18.6235	17.068	18.231	15.7942	20.3654	17.5276	21.0782	21.9545	18.2011	20.2036	21.6193	18.0285	0.284643	5.52639	2.24118e-05	0.000612521	3.21288
ENSMUSG00000085287	4833418N02Rik	3206	2.08056	2.14392	2.64638	2.50276	2.32773	2.56103	2.76116	2.31792	1.74933	1.84705	1.50267	1.26995	1.638	1.78546	1.18206	1.87836	-0.501445	2.71269	2.24724e-05	0.000612521	3.21288
ENSMUSG00000021759	Ppap2a	1971	18.2278	26.1715	19.9127	25.0771	21.4771	23.7613	35.507	23.6054	23.6906	16.411	18.7176	15.7508	12.4445	10.6928	16.0336	14.9408	-0.506465	5.30295	2.26782e-05	0.00061704	3.20969
ENSMUSG00000042190	Cmklr1	4303	0.982269	1.20965	0.93318	1.50669	1.15122	0.97696	1.87834	1.33654	1.21549	0.517911	0.530329	0.680073	0.654857	0.544205	0.880708	0.538266	-0.754721	2.09602	2.29369e-05	0.000622979	3.20553
ENSMUSG00000021025	Nfkbia	1571	20.0943	17.4158	20.6953	17.4472	13.5547	19.6512	19.681	18.7154	17.5688	25.6963	20.1344	21.7454	25.7636	25.2158	24.8996	31.5926	0.480333	5.07729	2.3175e-05	0.000628337	3.20181
ENSMUSG00000040938	Slc16a11	2443	16.9499	15.5972	13.653	15.45	16.3796	16.1592	16.5422	14.6538	9.67281	11.6244	11.7022	11.8744	12.3732	13.2066	11.9104	11.2686	-0.332083	5.0669	2.33824e-05	0.000632845	3.1987
ENSMUSG00000026987	Baz2b	18917	4.39886	3.62993	3.7592	3.77673	3.96537	3.58688	4.1302	3.79855	3.3378	2.98559	3.30064	2.90556	2.88776	3.11536	2.89293	2.87554	-0.267878	6.03156	2.36641e-05	0.000639345	3.19426
ENSMUSG00000038168	Leprel1	3704	24.6054	23.0247	27.9066	31.3156	28.9709	27.9304	26.5143	28.3322	34.8761	31.0975	32.2593	32.9761	33.214	27.3783	34.1102	25.4592	0.285753	6.76924	2.37764e-05	0.000641255	3.19297
ENSMUSG00000054027	Nt5dc3	5938	1.76839	1.74191	2.03961	1.98907	2.11267	1.46017	2.09574	1.76295	2.49386	1.96232	2.20976	2.32481	2.36194	2.47571	2.79081	2.08402	0.408758	3.66316	2.42422e-05	0.000652674	3.1853
ENSMUSG00000045165	AI467606	1916	0.861721	0.975209	0.878867	1.2731	0.906579	0.925628	0.870469	0.944338	0.855112	0.664649	0.463177	0.464838	0.534797	0.271598	0.368764	0.449002	-0.81709	0.608645	2.44276e-05	0.00065652	3.18275
ENSMUSG00000000594	Gm2a	4123	87.7307	75.7312	77.1911	78.5611	81.4662	80.6608	68.4254	80.1202	96.288	86.4525	98.8426	91.6983	87.6675	89.0284	85.8867	82.9326	0.27389	8.44684	2.47929e-05	0.000665176	3.17706
ENSMUSG00000006134	Crkl	3860	4.02071	4.11457	4.94971	4.83926	4.76668	4.7307	5.0686	5.08922	7.11777	6.48281	5.12367	5.19149	6.2217	4.56682	5.84078	4.66318	0.349402	4.33019	2.52267e-05	0.000675564	3.17033
ENSMUSG00000027968	Larp7	1867	7.21619	8.57831	8.49898	10.0395	7.99431	7.52901	9.34545	9.69122	6.78417	7.50303	6.72256	6.64445	5.35113	5.8184	5.71104	5.77755	-0.365776	3.80466	2.52679e-05	0.000675564	3.17033
ENSMUSG00000097804	Gm16685	1589	3.53278	3.23372	3.01615	2.747	3.27943	2.89363	2.13958	3.00935	1.98286	1.04186	1.95473	1.96174	2.13608	1.59651	1.98072	1.79079	-0.638521	1.97079	2.60008e-05	0.000693955	3.15867
ENSMUSG00000057858	D19Ertd737e	2027	7.39595	8.95468	7.12519	7.82198	7.7124	7.4856	8.29131	8.76685	5.99996	6.62807	6.97373	5.68059	5.75019	5.39122	5.51375	5.3215	-0.340866	3.81926	2.6173e-05	0.000697342	3.15655
ENSMUSG00000095123	Gm21781	4837	3.6455	4.06987	3.7491	3.88835	4.02999	4.10109	3.87242	3.75401	3.29602	2.79073	2.93553	2.55149	2.648	2.9451	3.43934	2.72256	-0.32966	4.04788	2.62964e-05	0.000699421	3.15526
ENSMUSG00000078851	Hist3h2a	1989	3.5196	3.75767	4.59123	4.55049	4.81935	4.35921	4.51512	4.90577	4.879	5.98639	5.38599	5.53325	6.24643	5.298	4.81175	5.35663	0.400612	3.31032	2.67106e-05	0.000709211	3.14922
ENSMUSG00000025555	Farp1	5496	7.97891	7.73442	9.0738	9.16846	8.26409	8.62896	9.41895	9.81758	11.5918	10.4964	9.10006	10.3134	10.091	8.7464	10.3664	8.51281	0.261751	5.68525	2.69835e-05	0.000714168	3.1462
ENSMUSG00000029484	Anxa3	1584	6.83771	10.1952	7.68684	8.95593	7.91984	9.16443	9.96221	9.34211	6.56408	7.95918	6.48297	5.2612	4.60908	6.15982	5.71762	5.59822	-0.447648	3.55999	2.699e-05	0.000714168	3.1462
ENSMUSG00000026851	BC005624	2615	15.6329	15.9749	14.6868	19.1714	15.9911	14.0162	19.6979	18.1133	12.9886	12.9538	13.2596	14.2802	12.8574	11.318	13.2885	11.5903	-0.289476	5.26685	2.76187e-05	0.000729551	3.13694
ENSMUSG00000032724	Abtb2	6016	1.39418	0.99832	1.37799	1.65385	1.49712	1.37572	1.56742	1.32118	2.19966	1.79928	1.70695	1.58618	1.9268	1.6543	1.83642	1.452	0.42427	3.27469	2.81335e-05	0.00074061	3.13041
ENSMUSG00000014195	Dnajc7	4835	21.9503	23.063	22.6513	21.5607	21.4755	22.443	22.342	21.5711	16.4739	16.3562	18.7086	16.6574	19.4179	16.911	16.1809	17.8614	-0.266401	6.57528	2.83118e-05	0.000742762	3.12915
ENSMUSG00000046792	Zfp787	1896	9.47442	10.4533	8.7789	10.8678	9.12749	11.6404	9.54084	11.6561	8.4419	8.22784	7.82333	7.34809	8.41058	7.13603	6.33512	5.9684	-0.365289	4.06999	2.82939e-05	0.000742762	3.12915
ENSMUSG00000028538	St3gal3	3732	7.52089	7.84979	7.77466	8.90967	8.23993	7.21623	7.51131	8.17269	9.54007	9.00846	8.86631	9.17085	9.71269	8.73228	9.87919	7.34106	0.278734	4.99031	2.8517e-05	0.000746873	3.12675
ENSMUSG00000038642	Ctss	1350	6.45747	7.56298	6.14075	11.7446	5.62323	6.95778	6.88985	9.42969	5.88141	3.49025	6.15108	4.6652	5.02848	2.74646	4.13939	4.26467	-0.655399	3.04736	2.86949e-05	0.000750257	3.12479
ENSMUSG00000046079	Lrrc8d	10646	7.81018	7.55328	9.84322	9.58703	9.54186	7.85435	8.45973	9.34151	11.0392	11.0588	10.9916	10.4932	10.1844	9.14676	10.9567	7.68924	0.304447	6.65971	2.94092e-05	0.000766445	3.11552
ENSMUSG00000078706	Gm53	3931	9.82822	10.5081	10.5444	10.1569	9.95034	10.2095	9.92147	10.6357	8.81667	7.33759	7.56282	7.78414	8.50418	8.50534	7.23856	7.99633	-0.272201	5.16211	2.94136e-05	0.000766445	3.11552
ENSMUSG00000001998	Ap4e1	7188	2.48991	2.45093	2.49584	2.20578	2.77454	2.47645	2.16857	2.73294	2.05141	1.99312	1.91366	1.62847	1.4879	1.7918	1.96592	1.70319	-0.361348	3.95483	3.03408e-05	0.000787941	3.10351
ENSMUSG00000046805	Mpeg1	4333	2.40819	3.3266	2.30185	4.10359	2.5092	2.16778	2.88683	2.81863	2.47232	1.42541	2.29681	1.82055	1.35977	0.915742	1.37862	1.75634	-0.66283	3.29089	3.04901e-05	0.000790484	3.10211
ENSMUSG00000054545	Ugt1a6a	4137	2.93734	3.82294	3.33457	3.58426	3.49892	4.06465	4.62069	3.71754	2.87886	2.24712	3.17175	2.06057	2.49233	3.06606	1.94078	2.25545	-0.466985	3.69123	3.09977e-05	0.000802294	3.09567
ENSMUSG00000063382	Bcl9l	5295	11.5995	10.3974	9.66287	10.5833	9.42829	8.28664	10.8062	10.4954	12.4245	13.2999	11.9116	13.1438	10.2201	10.5034	16.5948	10.6356	0.365772	5.9039	3.13484e-05	0.000808652	3.09224
ENSMUSG00000074793	Hspa12b	3744	1.56992	1.53284	1.31469	1.47447	1.47775	1.54389	1.40493	2.24374	1.195	1.02041	0.914265	1.10445	0.855262	0.920814	0.651927	1.18424	-0.590868	2.28772	3.14201e-05	0.000809147	3.09197
ENSMUSG00000031828	Klhl36	2136	5.53444	4.37383	5.88228	5.73992	5.60208	6.42707	4.71492	5.80851	7.13936	6.40907	6.70689	5.9268	6.80596	7.03465	7.51779	6.90882	0.39044	3.73736	3.14775e-05	0.000809271	3.09191
ENSMUSG00000021379	Id4	1657	23.5154	23.761	32.4415	26.7688	27.9154	28.3434	21.9501	27.6496	20.1557	16.1777	15.4169	15.2034	23.3829	20.5703	19.5758	19.4494	-0.41508	5.23078	3.1624e-05	0.000811684	3.09061
ENSMUSG00000000581	C1d	4056	10.8931	11.1549	11.0498	10.3187	11.5946	11.5629	10.6279	10.8974	8.87122	7.92778	8.59565	9.06564	8.36841	8.99698	7.07882	8.85936	-0.291738	5.30668	3.22099e-05	0.000825344	3.08336
ENSMUSG00000034936	Arl4d	1380	16.2234	15.7159	12.1084	12.6986	9.3237	9.56721	25.6123	18.8708	12.466	44.8482	17.1334	23.0033	28.03	28.753	20.4798	31.026	0.87838	4.83247	3.23552e-05	0.000827692	3.08213
ENSMUSG00000084883	Ccdc85c	1541	2.09998	1.77548	2.10142	2.41601	3.33983	1.91813	1.7067	2.01281	4.45727	2.76841	2.83831	3.22004	3.86496	2.65931	4.58502	2.27601	0.697137	2.1328	3.24575e-05	0.000828931	3.08148
ENSMUSG00000038521	C1s	4509	2.38742	2.45676	1.79546	2.79029	2.51113	2.41822	3.40011	2.336	2.25004	1.56748	2.05252	1.50964	1.20727	1.11082	1.59547	1.68779	-0.54496	3.23082	3.26398e-05	0.000832206	3.07977
ENSMUSG00000028830	AU040320	6175	8.85555	8.82917	11.1282	11.7259	11.8665	10.0948	11.375	11.3124	15.0726	13.0853	13.3964	13.5268	12.8603	11.1239	14.2403	8.66986	0.342934	6.17799	3.28078e-05	0.000835109	3.07826
ENSMUSG00000052040	Klf13	7914	8.38672	8.51648	6.73518	8.15161	7.06417	6.59841	5.99807	6.84247	7.53252	8.0859	10.725	10.1285	8.35928	8.58097	13.0996	8.58766	0.451398	6.05603	3.30234e-05	0.000839209	3.07613
ENSMUSG00000028648	Ndufs5	914	29.4806	30.2996	30.5405	31.7443	27.662	31.2616	33.3367	29.4111	21.7175	23.8949	24.7592	21.5767	23.6829	21.4216	21.9963	26.9338	-0.301881	4.62186	3.41807e-05	0.000867188	3.06189
ENSMUSG00000027762	Sucnr1	1569	8.96559	11.1433	11.6818	12.3145	12.0958	12.6012	11.4475	13.7147	10.9644	8.72517	8.12058	7.62261	8.32668	9.45243	7.04136	7.42318	-0.387128	3.99165	3.42423e-05	0.000867321	3.06182
ENSMUSG00000022884	Eif4a2	4742	57.8114	60.4698	59.8079	57.7068	57.2652	58.4131	58.8847	54.9717	50.8825	43.7335	51.1176	47.8397	45.6613	42.2083	46.474	45.4524	-0.233187	7.95523	3.50127e-05	0.0008841	3.0535
ENSMUSG00000041193	Pla2g5	4243	5.07419	4.76546	4.51818	5.08323	5.03387	5.0932	5.57865	4.69075	5.50993	5.86762	5.91611	6.13224	5.76574	6.25488	5.66174	4.9285	0.296164	4.52175	3.51812e-05	0.000886728	3.05221
ENSMUSG00000028081	Rps3a1	971	39.2445	45.9771	45.4894	42.1769	35.6451	40.25	41.025	43.9893	27.9707	31.2137	29.5076	32.1685	37.2644	34.2321	26.7909	29.7144	-0.334871	5.14619	3.54452e-05	0.000891923	3.04967
ENSMUSG00000055065	Ddx17	4748	60.6454	69.9788	63.4289	67.706	58.9408	65.9482	69.8347	66.7836	51.0306	52.6633	50.0116	48.3286	55.976	53.0602	52.3948	52.1547	-0.243435	8.11976	3.58438e-05	0.00090048	3.04553
ENSMUSG00000039633	Lonrf1	3918	2.86554	3.25315	2.97545	2.22817	3.21832	3.05123	2.88154	3.62847	3.44187	3.55908	3.41375	4.10795	4.0537	4.63203	4.00015	3.4625	0.43678	3.76667	3.6099e-05	0.000905414	3.04315
ENSMUSG00000022445	Cyp2d26	1636	197.562	228.79	224.938	232.123	194.377	236.644	232.238	217.519	216.701	262.05	255.261	260.026	301.694	347.902	261.875	230.322	0.368289	8.64847	3.68444e-05	0.000922608	3.03498
ENSMUSG00000022175	Lrp10	4194	25.5414	25.6332	24.013	28.0089	27.4115	25.8888	29.5039	29.5365	31.0568	31.5938	28.2636	30.1852	30.3413	27.5762	31.9935	26.8081	0.229106	6.8963	3.72962e-05	0.000932405	3.0304
ENSMUSG00000037016	Frem2	12323	1.00754	1.16969	1.04062	1.2137	1.24772	1.14068	1.22849	1.52071	1.78465	1.71029	1.59463	1.70359	1.31483	1.12961	1.40734	1.20291	0.391965	4.05633	3.78839e-05	0.000945562	3.02431
ENSMUSG00000039989	Cbx4	6133	2.90745	3.27513	3.35814	3.03528	3.02104	3.37369	3.49341	3.96168	2.42485	4.66156	3.82422	4.90633	4.32307	5.48339	5.22611	4.68292	0.524446	4.58888	3.81968e-05	0.00095183	3.02144
ENSMUSG00000018927	Ccl6	2335	0.961643	1.62901	1.60874	1.64944	1.68066	1.54719	1.42854	1.21767	1.37635	0.599921	0.81442	0.790096	0.740528	0.807873	1.04532	0.6235	-0.700532	1.49542	4.05952e-05	0.00100947	2.99591
ENSMUSG00000021322	Aoah	2894	19.8994	20.1764	18.5748	21.3378	22.2077	19.2471	18.6412	20.2969	22.4059	21.6498	24.4444	23.1252	22.1292	21.3979	23.5044	21.0144	0.250034	5.94975	4.07066e-05	0.00100947	2.99591
ENSMUSG00000079111	Kdelr2	1841	29.1289	27.8745	26.7365	27.1966	26.9774	26.795	29.4428	27.0272	33.5442	29.6059	31.1264	29.5102	30.6817	31.7288	30.2843	28.5409	0.233698	5.75239	4.0649e-05	0.00100947	2.99591
ENSMUSG00000021306	Gpr137b	2971	9.15834	9.32139	10.1803	8.70715	9.9391	10.4575	9.04664	9.43956	12.5352	10.5872	10.6893	10.2566	11.8987	11.8448	11.5881	9.19915	0.300604	4.94641	4.11018e-05	0.00101437	2.9938
ENSMUSG00000024777	Ppp2r5b	2839	7.86273	7.92136	6.52448	6.1048	6.14103	6.43202	8.63125	6.39596	8.07943	11.3486	7.77012	8.13411	7.89528	8.43168	9.02732	8.55463	0.39225	4.48791	4.1058e-05	0.00101437	2.9938
ENSMUSG00000036887	C1qa	1037	13.374	16.9244	10.3675	21.4795	11.1048	12.985	14.3511	12.4628	11.1203	7.49099	10.2694	9.69275	9.3253	6.20995	8.23804	9.82748	-0.561112	3.59217	4.10352e-05	0.00101437	2.9938
ENSMUSG00000020018	Snrpf	857	5.31729	7.31951	4.6855	6.74117	5.02957	5.36519	7.33535	6.63539	3.16179	3.9378	3.84624	3.11772	4.11005	3.79508	2.92304	5.01918	-0.602707	2.10631	4.13424e-05	0.00101868	2.99196
ENSMUSG00000028773	Fabp3	819	29.0296	26.8884	28.4684	26.3347	27.8072	34.0056	34.2273	23.1179	34.8545	32.2643	40.7114	33.1675	33.9368	34.6286	32.7042	32.886	0.345412	4.70477	4.14303e-05	0.00101921	2.99174
ENSMUSG00000027601	Mtfr1	4319	15.8722	15.4663	17.0649	14.9368	16.7127	15.178	15.8919	15.8594	17.7417	17.2046	18.4487	18.6769	18.5794	17.7868	18.1289	15.5519	0.248198	6.1895	4.16612e-05	0.00102326	2.99001
ENSMUSG00000028005	Gucy1b3	3237	3.59081	3.95816	3.10123	3.45048	4.47175	4.95126	4.91456	3.45357	3.38728	2.30145	3.42696	2.61383	2.05757	2.4315	2.46054	2.55545	-0.50181	3.43633	4.20107e-05	0.0010302	2.98708
ENSMUSG00000011958	Bnip2	3628	10.3578	11.5328	10.5682	11.2175	10.8168	9.83107	11.8994	11.6486	10.1088	8.37161	9.06805	7.92574	7.44921	7.36896	7.8431	9.59442	-0.288972	5.14112	4.27319e-05	0.00104622	2.98038
ENSMUSG00000001379	Apbb3	2048	10.2546	10.0359	7.6846	7.08356	7.06789	8.98041	9.52181	7.69883	6.6769	13.0891	11.2664	11.6796	10.9759	16.3254	15.6816	11.3094	0.598402	4.42559	4.30756e-05	0.00105296	2.97759
ENSMUSG00000073910	Mob3b	6196	5.96896	6.56982	6.98249	6.82727	6.84244	7.07103	7.40236	7.06061	8.28879	7.19357	8.36866	7.27953	7.22488	8.37767	7.47438	7.3161	0.257024	5.50021	4.36495e-05	0.0010653	2.97253
ENSMUSG00000055745	Ldoc1l	4425	1.52233	1.88509	1.71245	1.88583	1.70102	1.66254	1.98602	1.86922	2.39244	2.60449	2.42096	2.65967	2.27222	1.4406	3.16442	1.88433	0.489134	3.21591	4.38849e-05	0.00106766	2.97157
ENSMUSG00000020677	Ddx52	3317	11.2095	12.4129	12.9258	13.3529	11.9668	12.6341	14.2527	12.2538	10.8097	10.5578	10.3769	10.395	9.84667	9.41299	10.2051	9.13735	-0.236571	5.23613	4.39602e-05	0.0010678	2.97151
ENSMUSG00000025290	Rps24	834	74.9904	79.7745	74.7834	77.9681	64.025	73.1674	92.3746	87.3218	46.1658	57.1839	54.8003	65.0656	64.1956	63.0198	48.7516	59.114	-0.352619	5.81775	4.43663e-05	0.00107597	2.9682
ENSMUSG00000021696	Elovl7	5427	19.13	19.502	21.5647	20.5808	21.5038	18.2883	19.1365	19.4442	26.2302	21.7407	23.8862	23.5499	21.7958	19.3093	21.3041	21.0953	0.252092	6.84558	4.46017e-05	0.00107998	2.96659
ENSMUSG00000023067	Cdkn1a	2219	12.0239	10.5256	5.95413	8.64943	5.53749	4.29219	11.3319	5.3874	9.03056	17.7333	12.8835	14.1338	9.46632	8.50105	19.3941	16.2234	0.841159	4.58839	4.61826e-05	0.0011165	2.95214
ENSMUSG00000005514	Por	4002	64.9696	60.7793	66.1898	69.6925	76.7597	68.5248	65.7498	71.0784	73.4389	75.1766	84.091	79.2582	81.6127	75.5801	79.8486	64.109	0.259642	8.18125	4.65531e-05	0.0011237	2.94935
ENSMUSG00000060301	2610008E11Rik	4223	3.92532	4.32977	4.75429	4.02808	4.60069	4.54182	5.08861	4.91189	4.02891	3.19649	3.6025	3.47984	3.80643	3.17306	3.10285	2.93036	-0.319485	4.07242	4.66906e-05	0.00112525	2.94875
ENSMUSG00000048387	Osr1	2007	0.789743	1.13049	0.806748	0.959505	0.737255	1.01457	0.990809	1.1591	0.376772	0.539336	0.379008	0.602248	0.351002	0.615798	0.640079	0.626479	-0.7849	0.671246	4.68521e-05	0.00112738	2.94793
ENSMUSG00000034341	Wbp2	3513	74.5396	67.473	65.9641	75.2822	68.1975	63.6285	80.7451	72.235	74.8002	83.611	73.4215	82.9023	83.7486	81.3975	90.4331	71.5447	0.265231	8.05817	4.74842e-05	0.00114081	2.94279
ENSMUSG00000031119	Gpc4	2642	48.6943	42.2064	43.4877	47.1835	48.7493	45.4228	39.503	46.129	54.6433	52.9005	50.169	50.2526	53.1825	52.8112	54.5072	42.4308	0.26892	7.00042	4.79838e-05	0.00115101	2.93892
ENSMUSG00000021360	Gcnt2	7033	6.73287	5.91129	7.98406	7.66676	7.76612	7.03271	8.17228	7.25857	9.98136	8.61895	9.93242	10.0585	8.20444	6.64998	9.22427	6.75592	0.3293	5.81822	4.81111e-05	0.00115227	2.93844
ENSMUSG00000020062	Slc5a8	5306	27.2832	28.4108	33.2983	33.777	34.2643	31.5923	25.1099	30.8362	36.7569	40.1889	40.8218	38.5463	35.0264	33.2839	33.2176	28.7976	0.311672	7.46566	4.85215e-05	0.0011603	2.93543
ENSMUSG00000024677	Ms4a6b	2829	0.560274	0.802012	0.709698	1.1799	0.432074	0.65012	0.589544	0.685256	0.356395	0.180059	0.492951	0.314821	0.407478	0.275918	0.431392	0.35088	-0.903984	0.687541	4.90696e-05	0.00116977	2.9319
ENSMUSG00000061731	Ext1	7750	11.3167	9.9969	11.3737	10.5273	10.2104	8.73826	10.247	10.114	9.44821	7.9448	8.55547	8.2496	7.99905	7.03354	7.58352	7.84719	-0.268693	6.15419	4.89946e-05	0.00116977	2.9319
ENSMUSG00000040351	Ankib1	6590	13.6193	13.6097	17.1496	15.4584	16.5178	14.7817	13.6957	15.8068	20.7405	16.1647	18.5261	17.1639	17.6286	16.5531	17.7198	14.139	0.283448	6.74309	4.91508e-05	0.00116989	2.93185
ENSMUSG00000029675	Eln	2546	1.76389	2.09685	1.75524	2.44561	1.89513	1.67696	2.67069	1.90356	1.48504	1.30048	1.31957	0.849551	1.35831	1.32855	1.16051	1.53354	-0.559201	2.11526	4.93025e-05	0.00117169	2.93119
ENSMUSG00000074282	Zfp94	5581	1.06501	1.05222	1.07924	1.09266	0.806907	1.15341	1.05743	1.11154	0.903281	0.741582	0.601974	0.752317	0.71145	0.699312	0.586961	0.687727	-0.480379	2.33051	4.97828e-05	0.00118129	2.92765
ENSMUSG00000008090	Fgfrl1	2649	8.37682	8.89258	9.26622	9.40206	7.9658	8.50512	9.92836	10.0991	9.08712	12.2828	9.7632	11.8635	11.3143	11.8358	10.0628	9.3181	0.329614	4.72082	5.04858e-05	0.00119612	2.92222
ENSMUSG00000033910	Gucy1a3	4644	4.12409	5.01497	4.39302	4.57519	5.76286	5.65765	7.086	4.1744	4.62708	2.67363	4.92753	3.04109	2.71668	2.82938	2.87688	2.9497	-0.530654	4.29016	5.08817e-05	0.00119997	2.92083
ENSMUSG00000034714	Ttyh2	3881	5.20715	5.41629	5.64051	5.92124	5.81836	6.17757	6.3304	6.0274	7.79368	6.28367	6.77826	6.52391	6.18803	6.77126	7.06701	5.66102	0.275326	4.60463	5.08269e-05	0.00119997	2.92083
ENSMUSG00000003360	Ddx23	5089	8.24068	8.35299	8.45047	9.7882	8.87446	8.17033	9.95796	10.6916	8.08585	7.40709	7.54839	7.58796	6.98434	6.23762	7.18176	5.96871	-0.261061	5.36237	5.13886e-05	0.00121007	2.91719
ENSMUSG00000027690	Slc2a2	2755	54.4399	55.7353	63.8489	67.2432	55.7635	59.2479	83.6587	54.2993	71.4095	77.1939	78.8969	75.4853	69.1328	78.1989	67.7292	61.2999	0.319587	7.53465	5.23504e-05	0.00123083	2.9098
ENSMUSG00000095026	Gm3336	1148	3.62427	3.02271	3.32855	3.24309	3.02614	3.60468	4.58192	3.77136	2.08587	2.93963	2.26389	1.55162	2.56614	2.54978	1.84639	1.72934	-0.597063	1.76411	5.26493e-05	0.00123597	2.90799
ENSMUSG00000022540	Rogdi	1439	49.6579	50.9186	42.622	49.6041	46.5401	47.3811	40.0751	52.2705	49.0458	53.5405	53.1692	56.7198	52.4263	64.234	62.4019	55.7368	0.328365	6.22621	5.29867e-05	0.001242	2.90588
ENSMUSG00000020063	Sirt1	7273	3.91368	4.8354	4.36343	4.24527	4.65275	4.6602	4.85975	4.80672	4.23682	3.66825	3.16379	3.12265	4.11214	3.1303	3.41782	3.12091	-0.293064	4.87007	5.31092e-05	0.00124298	2.90554
ENSMUSG00000002625	Akap8l	2061	29.5123	32.7671	32.0843	31.1144	26.9695	30.1815	35.0769	36.6523	21.4637	26.6001	21.6218	21.5141	25.7597	26.827	22.6261	25.5906	-0.313976	5.84502	5.32723e-05	0.00124491	2.90486
ENSMUSG00000069662	Marcks	4046	4.39085	5.90462	5.17037	6.71101	6.72592	6.93219	7.87964	7.25095	7.55372	3.19469	4.29278	3.28616	2.95992	1.91317	3.39734	3.72915	-0.671659	4.35443	5.36272e-05	0.00124941	2.9033
ENSMUSG00000004931	Apba3	2095	11.0018	11.2441	12.1803	11.6432	11.1163	11.9143	11.8496	11.1349	13.1444	14.4063	11.6793	12.6018	13.8172	12.8543	14.3794	11.7506	0.270099	4.69782	5.3747e-05	0.00125031	2.90298
ENSMUSG00000027102	Hoxd8	2115	61.3584	57.5506	58.8863	57.6352	58.0675	52.6725	57.8384	61.1977	63.3131	60.6327	64.7977	68.5493	63.1639	65.2937	65.6593	68.1472	0.247887	7.03115	5.39411e-05	0.00125293	2.90207
ENSMUSG00000079419	Ms4a6c	1837	0.898779	0.690207	0.528844	1.18807	0.910545	0.929678	0.907904	1.0553	0.583156	0.658571	0.379575	0.415567	0.418347	0.141639	0.664348	0.288192	-0.910855	0.430157	5.64779e-05	0.00130988	2.88277
ENSMUSG00000029189	Sel1l3	4487	12.9818	12.7456	15.0114	15.4504	15.069	15.737	13.7386	14.9056	16.6982	16.4895	16.5713	17.1553	17.3985	16.0481	18.1373	13.0818	0.271637	6.12143	5.71208e-05	0.00132081	2.87916
ENSMUSG00000022074	Tnfrsf10b	3163	0.459352	0.696225	0.614281	0.466769	0.386449	0.623003	0.953179	0.633326	1.11566	0.885751	1.04212	1.00563	0.911125	0.637521	1.27936	0.690423	0.730383	1.37114	5.7767e-05	0.00133375	2.87493
ENSMUSG00000042502	Cd2bp2	3643	15.6087	16.1564	16.2137	16.2283	16.2467	16.3357	16.4461	16.4964	13.9073	14.3322	12.0932	14.0225	12.5342	12.8738	12.9592	11.8801	-0.224895	5.73776	5.84886e-05	0.00134839	2.87018
ENSMUSG00000009633	G0s2	840	53.4628	54.0213	39.0907	33.7766	49.4755	38.942	71.6307	39.0026	17.2541	32.7463	26.8649	26.3553	29.3526	39.803	25.9987	32.379	-0.619002	5.00199	5.85804e-05	0.00134849	2.87015
ENSMUSG00000032035	Ets1	8540	2.59065	3.0553	2.3889	3.5553	3.57827	3.77652	4.99505	4.07089	3.40164	2.73632	2.61276	2.03364	1.85227	1.6757	2.1887	2.00698	-0.513184	4.62761	5.90419e-05	0.00135304	2.86869
ENSMUSG00000038859	Baiap2l1	3351	7.76504	7.32839	9.83758	8.8308	8.48565	8.74236	8.05904	8.7548	10.5495	10.7357	9.38256	9.5491	9.93788	8.48279	10.2932	8.66943	0.278652	4.93734	5.89894e-05	0.00135304	2.86869
ENSMUSG00000090817	Gm4450	1684	19.6087	16.4453	21.4988	20.012	20.7441	22.2331	11.2752	18.9561	28.252	25.3711	25.4459	27.9927	26.887	23.9487	22.5804	16.7798	0.465134	5.20642	5.89538e-05	0.00135304	2.86869
ENSMUSG00000059149	Mfsd4	7301	6.11486	4.87169	7.87727	7.0952	7.81589	6.54064	6.71254	7.16915	12.1784	7.26475	9.69806	9.54115	8.59624	5.52384	9.31676	7.45058	0.439447	5.82439	5.95466e-05	0.00136258	2.86564
ENSMUSG00000006310	Zbtb32	2873	1.0804	1.2775	0.924258	1.38525	1.27637	1.16601	1.69689	1.30454	0.92121	0.90867	0.838421	0.819285	0.735602	0.837718	0.670713	0.691013	-0.565158	1.62516	5.99931e-05	0.00136795	2.86393
ENSMUSG00000025871	4833439L19Rik	4772	139.295	143.938	145.519	144.443	147.649	145.273	146.28	149.985	150.249	156.808	158.114	158.134	164.399	171.193	173.825	153.25	0.234683	9.51754	5.99339e-05	0.00136795	2.86393
ENSMUSG00000026123	Plekhb2	8049	20.0613	22.5011	22.5863	23.3588	26.8396	22.9723	23.2472	23.3543	25.3971	25.6387	27.2646	24.28	27.2431	28.3821	27.9703	22.7082	0.264027	7.63546	6.01366e-05	0.00136795	2.86393
ENSMUSG00000039377	Hlx	2945	0.695182	0.725103	0.527802	1.00264	0.589815	0.66912	1.04552	1.09711	1.43362	1.14591	1.29146	1.33929	0.97857	0.8835	1.11234	1.10106	0.633804	1.59136	6.00831e-05	0.00136795	2.86393
ENSMUSG00000022708	Zbtb20	30702	6.62961	6.54019	6.03948	6.48139	7.50369	6.85265	8.58092	8.89252	6.75675	5.70327	5.32887	4.97087	4.63283	5.07	6.03155	5.14285	-0.311414	7.5939	6.16347e-05	0.0013979	2.85452
ENSMUSG00000030727	Rabep2	5396	4.39384	4.27897	4.63298	4.12792	3.95825	4.11446	5.01668	4.87402	3.28155	3.32763	3.16005	3.8316	3.6436	3.36329	3.24969	3.24993	-0.296694	4.40275	6.20306e-05	0.00140275	2.85302
ENSMUSG00000038740	Mvb12b	5280	3.65234	3.47563	4.15825	4.77784	4.58133	3.91873	4.30076	4.80976	6.27765	5.29406	4.53808	5.21702	4.87592	4.11476	5.70545	4.0608	0.335257	4.6137	6.19437e-05	0.00140275	2.85302
ENSMUSG00000015120	Ube2i	4847	11.7042	11.4134	11.0103	9.74716	10.0741	9.86567	11.011	10.2789	8.06053	8.21042	7.29752	7.38931	8.65432	9.01837	8.32219	8.42389	-0.293117	5.51278	6.23137e-05	0.00140708	2.85168
ENSMUSG00000030104	Edem1	5846	8.11125	6.92891	8.38653	8.367	8.78176	7.40448	7.49441	8.71028	10.79	9.43229	10.1383	9.30414	9.81554	7.97796	8.71296	7.39188	0.278987	5.65879	6.27281e-05	0.00141437	2.84944
ENSMUSG00000037366	Pafah2	3658	22.658	21.3258	24.4509	23.2688	22.6521	21.6557	21.0959	21.163	25.1682	23.8471	26.1666	23.9474	27.0664	27.4025	25.4961	22.324	0.262311	6.4471	6.35944e-05	0.0014318	2.84412
ENSMUSG00000000216	Scnn1g	2978	14.5258	17.2096	13.462	14.291	15.2949	12.8371	15.7675	14.2346	16.5896	16.3139	15.943	17.2606	15.2901	16.7971	20.7708	18.1328	0.309855	5.57681	6.42733e-05	0.00144498	2.84014
ENSMUSG00000035311	Gnptab	5860	6.34502	5.8533	6.27763	6.23287	7.02619	5.72785	7.71733	6.64943	7.5059	7.66037	7.93985	7.14327	6.4042	7.15968	8.51676	6.7757	0.277263	5.35201	6.50297e-05	0.00145985	2.83569
ENSMUSG00000015027	Galns	2571	11.8419	11.0312	11.0336	11.8095	13.6624	13.0298	12.6248	14.427	14.4854	14.4881	14.3741	14.4504	13.9492	15.155	15.2898	11.7114	0.282755	5.10842	6.57962e-05	0.00147491	2.83124
ENSMUSG00000061808	Ttr	1215	44.3543	40.0393	36.514	37.0881	43.2067	35.9512	41.4447	36.3785	43.2548	40.0383	45.0245	45.0812	46.806	61.889	51.4913	47.3308	0.365463	5.73646	6.59931e-05	0.00147717	2.83057
ENSMUSG00000030660	Pik3c2a	8009	11.932	12.5565	12.8658	12.7837	15.0612	10.4732	12.7028	13.5952	17.294	17.2123	15.0855	14.655	12.858	12.0041	15.4866	13.3691	0.293076	6.78586	6.69075e-05	0.00149546	2.82522
ENSMUSG00000036572	Upf3b	3988	8.94253	9.58814	9.46801	10.3175	8.9854	9.33891	9.76358	11.7314	7.83739	7.16885	6.83482	6.58815	7.37093	8.43271	7.19952	8.19733	-0.299379	5.1035	6.7064e-05	0.00149679	2.82484
ENSMUSG00000026469	Xpr1	14767	6.64135	7.33886	7.98662	8.3765	8.36898	7.26377	7.51935	7.32097	10.1562	8.90402	8.6024	8.56863	8.25299	7.6778	9.3562	7.06259	0.256472	6.90303	6.89555e-05	0.00153678	2.81339
ENSMUSG00000024130	Abca3	8993	17.86	19.1448	22.9737	25.4822	25.6104	19.0709	22.1122	25.171	30.5581	26.1052	30.1544	29.7815	24.597	22.9869	32.1981	18.8086	0.36311	7.7879	6.91336e-05	0.00153852	2.8129
ENSMUSG00000045639	Zfp629	7665	4.28219	4.87541	4.67259	4.81536	4.47355	4.44758	5.24724	4.68735	4.50519	3.36435	4.15977	3.46093	3.72638	3.19086	3.77934	2.97857	-0.278549	4.99678	6.97653e-05	0.00154873	2.81002
ENSMUSG00000097729	2310015A10Rik	4840	2.27873	2.33011	1.9403	2.08223	1.78113	2.25284	2.51816	2.45662	1.57538	1.61815	1.63711	1.41954	1.62751	1.54555	1.76505	1.55869	-0.380964	3.21572	6.97935e-05	0.00154873	2.81002
ENSMUSG00000021179	Nrde2	3709	5.0925	5.46955	5.937	5.81508	5.37703	5.96817	7.21199	7.33483	4.06056	4.60083	4.80246	4.39088	4.57566	4.5949	5.09145	3.69329	-0.338821	4.28725	7.04896e-05	0.00156114	2.80656
ENSMUSG00000026365	Cfh	7473	16.1107	22.5566	17.4893	21.1049	22.8994	24.6111	25.4339	21.2545	23.4083	8.12	17.0581	11.7136	8.65548	6.94608	13.2882	13.345	-0.664666	6.98572	7.05555e-05	0.00156114	2.80656
ENSMUSG00000030795	Fus	4516	35.8143	40.1634	31.8952	36.4307	32.181	33.9917	36.5336	38.5486	27.768	26.8596	27.287	24.8211	27.1143	30.7666	29.3425	28.3255	-0.271872	7.16189	7.1672e-05	0.00158357	2.80036
ENSMUSG00000040264	Gbp5	3010	1.20675	1.21936	1.18343	2.3885	1.17553	1.17841	1.38523	1.56719	1.00489	0.825004	0.926617	1.01448	0.978715	0.561874	0.746883	0.593605	-0.676671	1.80257	7.25263e-05	0.00159558	2.79708
ENSMUSG00000043811	Rtn4r	1936	3.07015	2.99881	3.4457	3.5809	3.19009	3.22319	2.7501	2.80375	3.9059	4.40715	3.83084	3.54885	4.30034	4.53587	4.41263	3.11054	0.439883	2.82063	7.25023e-05	0.00159558	2.79708
ENSMUSG00000052291	5330438D12Rik	2225	1.306	1.58957	1.39719	1.21169	1.53244	1.77129	2.33524	1.71351	1.16118	1.0016	0.769215	1.0293	0.921053	0.964752	0.952654	1.10045	-0.61283	1.58616	7.2413e-05	0.00159558	2.79708
ENSMUSG00000024219	Anks1	7392	4.58329	4.82977	5.49352	5.02794	4.60395	4.93173	4.79887	5.38497	6.41916	4.97018	5.86554	6.50622	6.07325	4.83106	5.65679	5.03124	0.278192	5.30299	7.29108e-05	0.00160175	2.79541
ENSMUSG00000038145	Snrk	3410	8.28918	8.57146	8.31888	10.0898	9.82925	8.05175	11.3433	9.26658	12.4552	10.6807	13.2169	11.9584	10.0101	8.83199	13.2608	8.26715	0.350956	5.11986	7.3121e-05	0.0016018	2.79539
ENSMUSG00000092701	Gm24515	108	22.0141	29.0408	26.9857	23.7744	17.2747	29.8017	11.2851	16.1549	14.0034	4.71655	9.39097	5.8904	10.6737	11.4436	11.3001	16.544	-0.983635	0.908583	7.30673e-05	0.0016018	2.79539
ENSMUSG00000022197	Pdzd2	13389	4.60703	4.57541	4.61956	5.28332	5.31908	4.52325	5.22221	5.06282	6.48083	5.13135	5.6955	5.85846	5.24715	5.37813	6.00631	4.41371	0.258527	6.12973	7.33461e-05	0.00160445	2.79467
ENSMUSG00000051124	Gimap9	855	12.5133	16.2343	16.1346	18.2437	19.1119	15.7491	18.5313	14.5867	15.9196	9.30898	12.1588	11.8304	11.6849	10.4989	8.41401	11.1454	-0.4417	3.57713	7.34882e-05	0.00160527	2.79445
ENSMUSG00000002496	Tsc2	5978	10.8597	11.5425	10.0756	11.5432	11.1814	11.5482	12.0396	12.4634	12.8708	13.4206	11.8974	12.9297	12.352	12.3828	13.302	11.402	0.227276	6.16855	7.40869e-05	0.00161201	2.79263
ENSMUSG00000021390	Ogn	2533	14.2879	16.3076	11.915	14.2928	17.3469	17.2965	18.8161	16.2506	17.29	7.49099	11.1863	9.21721	7.02869	4.69946	9.86429	11.0511	-0.623494	5.00835	7.40161e-05	0.00161201	2.79263
ENSMUSG00000031862	Atp13a1	3889	13.11	12.8008	13.3395	13.4522	14.3754	12.9715	14.2677	14.5556	15.6201	15.2266	14.963	14.5096	15.8252	14.535	15.5253	13.0004	0.217007	5.79845	7.41105e-05	0.00161201	2.79263
ENSMUSG00000052957	Gas1	2960	11.4682	12.7377	12.8875	14.2261	15.0184	14.18	14.5197	13.0113	16.0518	15.0579	14.3696	14.1847	16.9841	15.317	14.8862	14.4201	0.253988	5.41436	7.42946e-05	0.00161373	2.79217
ENSMUSG00000098702	RP24-390G17.1	2862	1.66144	1.9586	2.05929	2.17558	1.93315	1.83607	1.99478	1.96433	1.07888	1.60185	1.15172	1.42259	1.49924	1.04549	1.54857	1.15611	-0.481564	2.25652	7.49087e-05	0.00162478	2.78921
ENSMUSG00000045763	Basp1	1845	0.894882	1.37443	0.737171	1.46126	1.49937	0.640832	2.01654	1.61111	0.922173	0.862783	0.2405	0.517206	0.451244	0.211537	0.76591	0.609752	-1.06662	0.868565	7.5174e-05	0.00162824	2.78828
ENSMUSG00000044636	Csrnp2	4121	0.673083	1.08494	1.11584	1.23055	1.03034	1.14762	1.10518	1.30149	1.17742	1.59145	1.52281	1.15778	1.5385	1.6258	1.65217	1.44524	0.520555	2.43347	7.58533e-05	0.00164065	2.78498
ENSMUSG00000031826	Usp10	5259	10.6994	10.7096	11.6625	12.389	11.2911	10.7415	13.3075	12.4472	14.283	12.495	11.4869	13.0281	12.9204	13.1728	13.313	12.6966	0.237984	6.01972	7.67975e-05	0.00165874	2.78022
ENSMUSG00000056025	Clca1	4924	1.46194	1.938	0.802337	1.51221	1.09748	1.1739	1.66751	0.826775	0.819043	0.775874	0.746662	0.568465	0.741347	0.634096	0.795725	0.981082	-0.701629	2.37652	7.70752e-05	0.00166241	2.77926
ENSMUSG00000032462	Pik3cb	6813	2.95654	3.52614	3.82149	3.39186	3.96596	3.40333	3.3707	3.62318	4.65237	4.33648	4.01008	4.38862	4.08899	3.7522	4.24253	3.0888	0.297985	4.69944	7.96902e-05	0.0017164	2.76538
ENSMUSG00000058715	Fcer1g	795	10.5501	11.2479	5.86557	10.9811	5.25997	6.69246	8.39154	10.3229	6.18262	4.64536	6.4585	5.76148	4.18891	3.84559	4.20134	5.57709	-0.675711	2.47809	8.10243e-05	0.0017427	2.75878
ENSMUSG00000073680	Tmem88b	3469	0.989968	1.1542	0.746794	0.814182	0.74181	0.568048	0.776642	0.800993	0.8356	1.26649	0.91365	1.17367	1.21844	2.08138	1.57386	1.50703	0.77553	1.95397	8.13307e-05	0.00174685	2.75774
ENSMUSG00000042364	Snx18	4444	10.2689	10.7366	11.4695	10.0822	11.4364	10.5091	11.1867	10.1059	12.9604	12.0498	10.6552	11.5952	12.6672	11.6366	12.2278	11.7044	0.240167	5.66152	8.32766e-05	0.00178485	2.7484
ENSMUSG00000054435	Gimap4	1878	14.0665	17.5181	14.0015	21.4311	16.5116	17.4881	23.2951	15.828	18.1865	8.57794	15.1891	11.8222	9.71883	8.38208	11.834	8.63318	-0.519944	4.76395	8.34477e-05	0.00178485	2.7484
ENSMUSG00000057561	Eif1a	1914	21.0825	21.9651	22.13	22.9062	23.4948	21.5519	23.9294	23.2617	22.4208	20.0269	18.6458	16.7516	17.7002	14.6816	15.7727	16.2501	-0.259087	5.26873	8.33667e-05	0.00178485	2.7484
ENSMUSG00000030930	Chst15	5378	4.89975	6.45234	4.57623	6.32599	5.87351	5.64273	6.77491	5.81553	6.11638	3.0191	4.58504	3.77345	3.56053	3.09636	4.29965	4.08524	-0.427063	4.72658	8.39822e-05	0.00179131	2.74683
ENSMUSG00000016520	Lnx2	5236	3.38031	2.85485	3.19128	3.71464	3.35429	3.04842	3.62633	3.59135	5.40371	4.42649	3.51085	3.62064	3.40024	3.76422	4.08504	3.67785	0.33687	4.27377	8.51013e-05	0.00180917	2.74252
ENSMUSG00000018008	Cyth4	2778	2.25846	2.04184	1.07243	1.82544	1.25054	1.67878	1.57019	2.23308	1.65591	0.893903	0.981183	1.0076	0.991291	0.632213	0.924866	1.0005	-0.702972	1.97434	8.52896e-05	0.00180917	2.74252
ENSMUSG00000022701	2610015P09Rik	3947	3.56397	3.43213	3.90531	4.04954	3.97704	4.07725	4.11177	4.35491	3.04938	3.33935	2.81051	3.07847	3.16397	2.78517	2.45732	3.05144	-0.319868	3.77662	8.5263e-05	0.00180917	2.74252
ENSMUSG00000021880	Rnase6	1070	1.11099	0.873131	0.48423	1.13984	0.601248	0.859434	0.779355	0.905883	0.471141	0.119016	0.177726	0.237818	0.897785	0.0607922	0.18009	0.37108	-1.32137	-0.424	8.55747e-05	0.00181272	2.74167
ENSMUSG00000031563	Wwc2	6523	14.9742	14.3531	17.2364	16.6898	17.8315	15.2557	16.8849	18.7232	21.8133	17.7071	18.6484	20.4122	19.8812	15.2273	20.4424	16.0494	0.271042	6.84866	8.61676e-05	0.00182034	2.73985
ENSMUSG00000053436	Mapk14	4644	16.9799	19.1977	17.3768	19.7521	20.6687	18.4298	17.3628	18.757	20.5844	20.1276	21.4163	20.8219	20.1062	22.3829	23.9556	18.4107	0.26358	6.52736	8.61708e-05	0.00182034	2.73985
ENSMUSG00000068882	Ssb	2299	55.1549	53.5831	62.343	55.2561	55.6587	52.7997	60.1848	61.2186	47.7205	45.1724	46.4044	47.3456	45.211	38.5929	40.1205	49.8551	-0.252878	6.87235	8.64569e-05	0.00182389	2.739
ENSMUSG00000030087	Klf15	2523	43.9758	49.9631	36.6826	41.1147	35.0609	35.329	25.3232	32.3226	36.2905	45.856	42.4603	47.0252	58.0262	61.8249	59.293	53.245	0.519389	6.81081	8.67423e-05	0.0018274	2.73817
ENSMUSG00000024817	Uhrf2	8874	4.19741	4.43678	4.94829	4.52099	4.46579	4.79649	4.59018	4.47838	3.8843	3.8603	3.65019	3.57726	4.0342	3.32055	3.59016	3.13206	-0.242389	5.18387	8.68922e-05	0.00182806	2.73801
ENSMUSG00000033220	Rac2	3029	1.37361	1.25577	0.598693	1.50464	0.53098	0.997532	1.12241	1.38669	0.416079	0.546553	0.648749	0.630073	0.401716	0.365074	0.827021	0.633577	-0.879621	1.38996	8.70457e-05	0.00182879	2.73784
ENSMUSG00000001240	Ramp2	3294	5.15266	5.61166	3.75539	5.84616	5.23418	5.72304	5.55005	5.88522	3.82606	4.52325	3.69481	3.9205	3.46068	3.673	4.34843	3.87734	-0.360947	3.93788	8.82317e-05	0.00184866	2.73314
ENSMUSG00000039485	Tspyl4	3887	3.48306	3.55378	3.41574	3.99645	3.87292	3.44734	4.05972	3.30829	4.50687	3.93147	5.16962	4.5335	3.74004	3.78204	5.38709	3.98384	0.352164	3.97801	8.81783e-05	0.00184866	2.73314
ENSMUSG00000024955	Esrra	2531	25.1801	26.1814	27.1755	27.9741	26.9941	27.769	27.8789	25.2504	29.6527	30.3147	27.4995	29.2821	32.3626	33.1021	29.9715	27.3228	0.247588	6.17317	8.85315e-05	0.00185243	2.73226
ENSMUSG00000054874	Pcnxl3	9011	5.02041	5.14691	5.60618	5.74876	5.46881	4.78188	5.77329	6.06683	6.66446	6.53622	5.39556	6.30445	5.8136	5.80383	6.92858	5.35371	0.248815	5.70723	8.92067e-05	0.00186402	2.72955
ENSMUSG00000074129	Rpl13a	3305	82.0683	86.8426	71.8596	81.7099	77.8815	79.8757	96.7929	84.6215	59.9073	66.833	67.5702	68.544	70.5721	67.0355	57.0605	61.2904	-0.2612	7.92686	8.93671e-05	0.00186484	2.72936
ENSMUSG00000021670	Hmgcr	7397	12.4996	7.62318	12.7833	8.66061	13.8721	10.141	4.73492	10.2472	19.3211	12.671	20.3099	19.2819	13.7746	13.3314	13.2424	10.002	0.669289	6.5599	8.98068e-05	0.00186643	2.72899
ENSMUSG00000035929	H2-Q4	2591	6.21934	6.18129	5.32424	10.6778	5.04041	5.7294	6.48649	6.43453	4.42638	4.3989	3.96334	3.9039	5.11644	4.39342	3.96647	4.72503	-0.486491	3.82213	8.95674e-05	0.00186643	2.72899
ENSMUSG00000038331	Satb2	10026	1.79828	1.4643	2.03483	1.74787	1.72608	1.68373	1.3244	1.63708	2.63977	1.86079	2.21286	2.38577	2.19733	1.88149	2.0565	1.5115	0.398928	4.25431	8.96949e-05	0.00186643	2.72899
ENSMUSG00000057322	Rpl38	503	28.3601	28.2583	23.9491	26.2889	16.627	22.7222	18.7467	20.555	12.152	14.3044	17.013	19.6034	15.7877	13.9665	12.0036	15.6559	-0.536845	3.28167	9.03631e-05	0.00187546	2.72689
ENSMUSG00000055413	H2-Q5	1585	1.45835	1.22097	1.30757	1.94395	1.54238	1.2847	2.30686	1.8754	1.07344	1.00431	0.799861	0.762594	1.25256	1.10807	0.688923	0.751525	-0.706345	1.09699	9.05479e-05	0.00187677	2.72659
ENSMUSG00000097536	2610037D02Rik	4126	1.55262	1.48797	1.36564	1.26017	1.66837	1.44871	1.24376	1.4252	1.19127	1.14199	1.01398	0.863431	0.977859	0.74097	1.01189	0.866094	-0.469432	2.34428	9.19794e-05	0.00190387	2.72036
ENSMUSG00000046402	Rbp1	2624	3.5991	4.09446	2.96185	3.963	3.40791	3.55462	3.8625	3.32456	2.92982	2.15965	2.63316	2.40016	1.92809	3.0739	2.57026	2.26976	-0.439032	3.01691	9.2371e-05	0.00190685	2.71968
ENSMUSG00000044167	Foxo1	5549	11.7588	11.3044	9.48901	11.4408	10.388	9.76579	9.62955	9.47926	12.1397	11.796	11.3778	12.0492	11.9451	12.6485	12.2815	10.6974	0.274736	5.95797	9.30446e-05	0.00191819	2.71711
ENSMUSG00000024818	Slc25a45	2411	15.9422	15.7766	14.264	16.3206	16.2235	15.7198	14.3938	14.2855	15.4205	16.5852	21.6906	18.8131	15.3531	21.152	20.1674	17.4566	0.343766	5.35662	9.42708e-05	0.00194087	2.712
ENSMUSG00000021186	Fbln5	5818	13.4968	17.0902	12.3676	15.1816	19.3399	17.714	19.0963	12.1731	17.1672	6.86202	13.3795	9.35985	8.18963	6.75297	10.2895	8.67863	-0.57255	6.22491	9.5028e-05	0.00195088	2.70977
ENSMUSG00000046280	She	5727	1.51066	2.1207	1.75287	1.9839	2.04447	1.81217	2.41937	2.53875	2.24465	1.21187	1.36142	1.24411	0.805138	0.863213	1.34588	1.1324	-0.582749	3.24759	9.51373e-05	0.00195088	2.70977
ENSMUSG00000072893	4933439C10Rik	4836	3.42775	3.78094	3.22757	3.83606	3.13952	3.84387	3.48855	3.24702	2.18911	2.38314	2.8837	2.56518	2.46315	2.8381	2.41733	2.73681	-0.361696	3.88286	9.50971e-05	0.00195088	2.70977
ENSMUSG00000054385	Ceacam2	4046	21.1055	18.588	29.6936	23.6869	26.9514	27.7774	15.9654	25.0269	35.1209	32.5606	37.7577	31.5252	32.1476	28.1348	29.2902	19.6761	0.46016	6.78805	9.64305e-05	0.00197477	2.70448
ENSMUSG00000097564	C430014B12Rik	997	5.1668	4.21677	2.72834	1.80275	3.67804	2.43767	1.15812	2.98145	1.58012	1.40503	1.01728	0.765693	1.15622	0.848164	1.99718	2.05763	-1.07982	1.20055	9.90108e-05	0.00202492	2.69359
ENSMUSG00000041782	Lad1	2982	60.7491	61.0033	64.0924	68.001	63.0822	59.8481	66.8573	67.5885	72.2075	67.645	67.7893	76.0324	75.317	61.5139	77.9529	63.5573	0.223254	7.64729	9.93693e-05	0.00202956	2.6926
ENSMUSG00000017801	Mlx	2068	16.0635	14.2951	16.1601	16.5444	17.3588	15.8814	13.7103	14.7488	18.1915	17.6118	17.5944	18.5496	18.7357	20.6026	16.8656	15.808	0.292523	5.12932	0.000100042	0.00204058	2.69025
ENSMUSG00000028937	Acot7	2112	18.5744	14.9452	22.2325	18.54	19.1295	21.0554	12.2402	19.3675	27.6288	23.1841	27.6126	28.284	25.5016	22.9145	18.856	15.9173	0.456312	5.48083	0.000101242	0.00206233	2.68564
ENSMUSG00000001445	Mrpl10	1065	40.9276	39.914	40.3189	46.1089	40.1707	39.6579	41.4997	40.4707	46.3294	45.1992	46.3662	49.8179	45.8216	47.213	42.9419	40.5755	0.233603	5.53579	0.00010162	0.00206458	2.68517
ENSMUSG00000074896	Ifit3	1743	10.8744	13.3617	7.02279	14.5838	8.74759	10.4765	16.3771	12.4568	9.72523	8.43865	8.54642	6.53318	7.78939	3.95585	6.00678	7.93504	-0.586459	4.0555	0.000101573	0.00206458	2.68517
ENSMUSG00000027087	Itgav	8531	17.9447	16.2235	20.7712	19.8193	21.1982	18.6946	18.0989	18.6489	26.0526	20.0029	23.1904	21.2005	21.4399	19.3214	20.2838	19.4626	0.258169	7.42875	0.000102041	0.00207041	2.68394
ENSMUSG00000026389	Steap3	5542	3.62267	3.15479	5.21211	4.36665	4.5853	4.70535	2.6506	4.47744	5.85579	4.5957	5.42158	5.53286	6.36722	5.29349	5.3546	4.04794	0.455644	4.71741	0.000102314	0.00207321	2.68336
ENSMUSG00000017309	Cd300lg	2729	7.50205	11.175	9.11324	11.8079	10.8912	13.5751	12.2699	12.6208	10.4371	6.34634	9.94155	7.71602	6.12494	5.60139	7.50824	7.46874	-0.456042	4.67554	0.000102601	0.0020763	2.68271
ENSMUSG00000034460	Six4	6451	0.941852	1.34478	1.1646	1.24382	1.40614	1.07931	1.14353	1.34228	0.957291	0.750144	0.83523	0.808641	0.754486	0.584834	1.0156	0.902726	-0.462141	2.73622	0.000102881	0.00207649	2.68267
ENSMUSG00000036896	C1qc	1928	5.51494	6.16095	3.76232	7.45786	4.9051	4.5312	4.82433	5.2956	4.86995	3.03836	3.97825	3.89353	2.88986	2.05804	3.33153	3.08913	-0.563221	3.08129	0.000102812	0.00207649	2.68267
ENSMUSG00000026048	Ercc5	4603	6.24123	6.42241	6.43014	6.62409	5.8142	6.22177	7.05156	6.35949	5.9004	7.01334	8.15257	8.49969	6.72003	7.71584	9.94947	7.53339	0.356218	5.03088	0.00010315	0.0020792	2.6821
ENSMUSG00000057143	Trim12c	3719	1.59823	1.97379	1.95046	2.22657	1.69526	2.1901	2.58726	1.65068	1.67747	1.52378	1.43175	1.43688	1.01599	1.03195	1.34716	1.20999	-0.486368	2.64804	0.000103492	0.00208337	2.68123
ENSMUSG00000028487	Bnc2	9374	1.08497	1.26004	1.31963	1.49966	1.37259	1.23326	1.0333	1.55793	1.8957	1.3653	1.62293	1.47266	1.67381	1.65846	1.80897	1.28483	0.38835	3.77852	0.00010406	0.00209206	2.67943
ENSMUSG00000058396	Gpr182	3952	2.7072	3.20828	2.62209	3.44344	2.84878	3.68981	4.20396	4.25129	3.12525	2.27175	2.11724	2.20532	1.75014	1.18508	2.55173	2.32755	-0.536426	3.4646	0.000105079	0.0021098	2.67576
ENSMUSG00000089827	1700023H06Rik	1042	0.570423	0.640424	0.683707	0.677639	0.802625	0.693415	0.184684	0.868211	0.362851	1.7721	1.09501	1.22104	1.10629	1.31094	1.60272	2.03228	1.11929	0.201882	0.000107367	0.00215013	2.66754
ENSMUSG00000002981	Clptm1	4116	41.0919	38.2786	39.2434	43.8388	41.8418	39.8325	43.4503	44.0532	47.4604	46.3937	43.9996	47.1713	45.1063	42.5749	45.8644	40.1461	0.199677	7.47549	0.000108164	0.00216328	2.66489
ENSMUSG00000018819	Lsp1	5278	1.7643	2.08617	1.27617	2.28645	1.70646	1.45608	1.78658	1.18759	1.01483	1.13401	1.06889	1.03657	1.16484	1.24475	1.1683	1.06574	-0.517665	2.90826	0.000109119	0.00217956	2.66163
ENSMUSG00000040859	Bsdc1	5652	12.7481	12.2791	13.4642	13.0381	12.6459	9.95971	12.8475	12.7021	14.0926	14.1384	14.0304	14.756	13.9823	12.4755	14.8306	12.9729	0.24486	6.22526	0.000110701	0.00220828	2.65595
ENSMUSG00000038400	Pmepa1	5205	6.57251	6.28218	6.15928	7.00488	7.00809	6.27197	6.76593	7.01443	7.79669	7.10745	7.38016	8.22552	7.00094	6.18609	9.0949	7.69192	0.275135	5.21569	0.000111927	0.00222986	2.65172
ENSMUSG00000076617	Ighm	1481	2.31884	3.87506	2.79879	3.68415	2.69323	3.63686	3.63831	3.97055	2.59549	2.0207	2.69649	2.23366	1.81618	1.14196	1.69146	2.27885	-0.604585	2.03403	0.000112789	0.00224412	2.64895
ENSMUSG00000073131	Vma21	7168	5.42674	5.15759	5.54773	5.56118	5.72611	5.9564	5.24415	5.47212	6.79558	6.03156	6.57944	5.86641	5.78951	5.9621	5.91422	5.89934	0.232381	5.3876	0.000114121	0.0022677	2.64441
ENSMUSG00000070047	Fat1	14601	3.67731	3.58775	3.78809	4.1941	3.88178	3.7474	5.04353	4.72665	6.56866	5.23743	4.77556	4.74911	4.52211	3.61302	5.25698	3.91137	0.32569	6.02495	0.000115199	0.00228616	2.64089
ENSMUSG00000021486	Prelid1	1083	87.1416	87.3125	87.3709	88.018	94.8667	91.2195	88.0169	90.8733	95.6573	103.535	101.259	97.4511	96.3882	109.734	97.3859	90.3122	0.234957	6.67862	0.00011611	0.00229537	2.63915
ENSMUSG00000024642	Tle4	6310	2.03046	2.11512	2.17596	2.23803	2.41633	2.01948	2.78546	2.20178	3.46533	3.42081	2.66214	2.8834	2.74031	2.15451	2.51431	2.07652	0.367744	3.98811	0.00011603	0.00229537	2.63915
ENSMUSG00000098132	Rassf10	3495	0.680264	0.840118	0.630053	0.569361	0.589034	0.845734	0.807572	0.813524	1.02771	1.84006	0.707345	0.746286	1.35597	1.17253	0.955669	1.155	0.71848	1.74806	0.000116037	0.00229537	2.63915
ENSMUSG00000038351	Sgsm2	8489	3.69538	4.28425	3.75365	4.44625	4.26667	4.14741	4.51877	4.377	4.49843	4.63543	4.56246	4.75118	4.82069	5.37147	5.13008	4.08484	0.266424	5.25125	0.000116681	0.00230075	2.63813
ENSMUSG00000063511	Snrnp70	1666	118.844	127.055	108.5	129.422	106.579	112.998	128.794	118.961	82.7972	89.0128	88.5011	88.5512	99.907	105.302	96.001	89.413	-0.27198	7.45826	0.000117169	0.00230742	2.63687
ENSMUSG00000000805	Car4	2218	43.3235	42.5726	42.8949	50.7044	42.0285	48.2423	43.4683	46.2069	48.4972	46.9369	60.1595	54.3521	49.2586	57.8625	47.7541	46.2754	0.282769	6.74624	0.000117427	0.00230954	2.63647
ENSMUSG00000027221	Chst1	2677	1.99829	2.04409	1.52418	2.15808	1.6582	1.74212	2.37226	1.83455	2.02439	2.37854	2.43895	2.13876	2.67938	2.64856	2.97526	2.84282	0.4832	2.60513	0.000117759	0.00231312	2.6358
ENSMUSG00000041073	Nacad	4901	0.458159	0.503793	0.436088	0.340535	0.485685	0.710329	0.431922	0.408735	0.848602	0.662588	0.737232	1.31101	0.666423	0.358353	0.799459	0.783148	0.786582	1.67249	0.000119473	0.00234082	2.63063
ENSMUSG00000005469	Prkaca	2283	29.5932	29.9608	28.851	30.5912	28.5739	30.469	33.5486	29.2105	33.2603	35.4764	31.9305	32.1008	32.6522	31.3129	34.7466	31.6821	0.214955	6.17364	0.00011976	0.00234345	2.63014
ENSMUSG00000029701	Rbm28	6030	6.86708	6.81708	8.34543	8.09039	7.83098	6.81907	8.27633	9.06604	6.91808	5.83937	6.26532	6.30889	6.0431	5.98697	5.80538	5.98108	-0.249634	5.38946	0.000120091	0.0023443	2.62999
ENSMUSG00000039988	Ankrd13c	2654	43.8706	46.5667	56.4443	55.4596	63.4609	52.0978	46.7446	52.4944	75.1718	59.7148	60.6184	61.2433	64.9831	55.8322	62.3926	46.403	0.303064	7.23078	0.000120107	0.0023443	2.62999
ENSMUSG00000031954	Cfdp1	1208	65.9876	61.1527	61.7633	71.9491	61.3512	61.8247	67.9702	73.553	52.3735	53.8167	52.6318	57.9815	53.439	49.1088	45.8876	53.138	-0.240629	6.15399	0.000120986	0.00235847	2.62737
ENSMUSG00000004319	Clcn3	18308	7.61138	7.62528	8.41586	8.02211	8.52134	7.77475	7.78536	8.21335	9.53763	8.60781	9.34839	8.36033	8.77657	8.3317	8.49035	8.17982	0.207515	7.26022	0.000122207	0.00237925	2.62356
ENSMUSG00000005973	Rcn1	4287	3.29672	3.37786	3.11214	3.938	3.55658	3.38616	4.47397	3.40659	3.24851	2.18334	3.10513	2.50785	1.83745	1.42628	2.32236	2.73225	-0.475194	3.68787	0.000122503	0.002382	2.62306
ENSMUSG00000019647	Sema6a	8618	1.27211	1.61836	1.47297	1.9366	1.53033	1.6387	1.6822	1.99453	2.26673	1.77322	1.8977	1.9488	1.74633	2.12096	2.10181	1.8122	0.342203	3.97089	0.000125187	0.00243112	2.61419
ENSMUSG00000031266	Gla	3257	1.90604	1.78253	1.73	1.8329	2.4493	1.6739	2.18615	1.98402	2.22497	2.63921	2.5885	2.2462	2.45786	2.09702	2.74125	2.37721	0.40386	2.85915	0.00012543	0.00243277	2.6139
ENSMUSG00000026856	Dolpp1	3319	4.27812	4.42334	4.46862	4.58368	4.5551	4.53207	5.19901	4.84794	3.79724	3.62587	3.45689	3.71846	3.29954	3.68453	3.48351	3.44937	-0.283968	3.77173	0.000126423	0.00244587	2.61157
ENSMUSG00000032383	Ppib	955	65.904	62.8889	64.9692	70.5092	69.9922	67.4736	66.6993	66.9203	53.3154	52.6722	58.6763	57.0216	54.3183	51.4932	49.0988	54.3267	-0.225931	5.85053	0.000127098	0.00245584	2.6098
ENSMUSG00000008301	Phax	2259	20.143	19.1127	21.5026	18.527	18.3973	19.3072	21.2403	21.3969	15.0355	16.4046	15.742	15.5732	17.2083	15.8948	14.5865	15.9654	-0.248869	5.33776	0.000127935	0.00246582	2.60804
ENSMUSG00000010651	Acaa1b	1950	36.0692	38.3624	33.9107	36.1444	40.5466	45.4071	63.1929	43.4774	24.5921	31.4775	30.0691	25.5118	29.1637	38.7951	24.9022	28.7781	-0.433569	6.11545	0.000127787	0.00246582	2.60804
ENSMUSG00000020806	Rhbdf2	6543	1.96825	1.94801	2.16777	1.97193	1.97632	2.02788	2.2647	2.09374	1.84914	2.45235	2.60609	2.18763	2.65251	2.70411	3.77951	2.64987	0.438242	3.95077	0.000128555	0.00247468	2.60648
ENSMUSG00000050628	Ubald2	1529	3.45545	3.31697	3.00743	4.07228	2.94529	4.29596	4.19535	2.95839	2.10188	2.16548	2.11435	2.5796	2.30367	3.06307	2.01644	1.94763	-0.536574	2.18958	0.00012969	0.00249205	2.60344
ENSMUSG00000056648	Hoxb8	2292	37.9196	34.9674	36.7627	39.6012	35.8999	31.4097	46.7108	41.5009	31.4526	33.8369	26.3291	29.6987	32.3842	26.5072	29.0613	29.3057	-0.264939	6.27877	0.000129808	0.00249205	2.60344
ENSMUSG00000035530	Eif1	2094	30.2142	29.4781	29.1353	37.9198	30.0162	29.0471	39.7012	28.1438	32.6812	37.6141	34.9941	42.4109	42.083	35.4438	42.5452	30.2437	0.322356	6.18011	0.000130334	0.00249645	2.60268
ENSMUSG00000072941	Sod3	3568	167.456	136.494	133.87	171.703	136.06	149.044	129.912	152.892	151.25	167.393	160.018	170.505	171.036	194.396	197.034	164.067	0.313849	9.16121	0.000130525	0.00249701	2.60258
ENSMUSG00000029422	Rsrc2	5788	19.0094	17.5362	19.5707	18.532	18.1508	17.4767	19.0845	19.2698	15.3401	14.1692	16.6686	14.761	14.7713	12.542	15.5586	15.3664	-0.232697	6.59674	0.000130799	0.00249915	2.60221
ENSMUSG00000021281	Tnfaip2	4997	7.50691	8.01266	7.47845	7.335	7.51867	5.67862	11.1811	9.82809	6.49446	7.68362	4.76972	4.11208	5.15207	4.24365	5.07737	6.48914	-0.463094	5.07836	0.000132117	0.00252095	2.59844
ENSMUSG00000054387	Mdm4	4369	10.9592	13.5328	11.6961	10.0202	10.9996	11.9523	11.5843	10.9302	9.0578	8.01565	8.77783	7.26586	9.49856	8.96285	8.46821	9.83021	-0.304742	5.46527	0.000132268	0.00252095	2.59844
ENSMUSG00000022787	Wdr53	1534	5.68291	5.74227	6.75522	5.60729	5.82944	6.03757	5.478	5.93962	4.19006	4.19232	4.5455	4.2715	4.88456	4.36761	3.85224	4.01197	-0.369837	2.98444	0.000133587	0.00253981	2.5952
ENSMUSG00000066258	Trim12a	6000	1.45293	1.42362	1.30611	1.69036	1.43678	1.62024	1.98855	1.58318	1.37583	1.02939	1.28891	0.890629	0.885914	1.04076	1.23111	1.04779	-0.420751	3.01364	0.000134508	0.00255369	2.59283
ENSMUSG00000040483	Xaf1	4763	1.0122	1.55517	0.979032	1.5229	1.13458	1.186	2.24911	0.990392	1.15102	0.681785	0.87837	0.654462	0.726069	0.573589	0.89005	0.778051	-0.658304	2.36242	0.000135158	0.00256018	2.59173
ENSMUSG00000042082	Arsb	3981	21.3671	19.8302	24.0451	24.0091	26.5673	17.8032	21.3662	21.1179	28.2389	25.287	25.6199	27.3098	25.2886	22.9897	31.8175	20.1803	0.31495	6.5787	0.000136935	0.00259066	2.58659
ENSMUSG00000026971	Itgb6	7365	10.1597	9.8943	12.8124	13.2914	11.0411	12.4682	10.7565	11.02	18.0789	12.6396	16.4476	14.7358	13.1388	10.8634	13.4394	10.3689	0.341981	6.5361	0.000138238	0.00261211	2.58301
ENSMUSG00000059895	Ptp4a3	4611	2.707	2.14191	1.75574	3.00699	2.44163	2.37897	3.40837	2.11615	1.95428	1.3809	1.75966	1.79356	1.65279	1.56588	1.96415	1.57869	-0.459186	3.28786	0.000142469	0.00268876	2.57045
ENSMUSG00000021737	Psmd6	2318	27.7788	29.5372	26.7389	27.3877	27.9759	28.1387	29.2508	28.0725	23.3248	23.1015	23.9008	21.0774	22.2683	24.3297	20.5886	22.0967	-0.228506	5.87746	0.00014325	0.00270019	2.56861
ENSMUSG00000070803	Cited4	1257	3.73031	2.49516	2.00944	1.48094	1.43305	1.72444	2.50056	1.18238	3.65959	3.4952	1.96672	3.69451	3.87207	4.19162	3.27036	3.10611	0.800398	1.84384	0.000143829	0.00270778	2.56739
ENSMUSG00000020290	Xpo1	7275	11.9466	12.1081	13.0422	11.7794	12.8136	13.1912	14.346	12.8262	13.1054	14.3189	14.9171	14.8132	12.826	13.8858	15.5658	14.2267	0.244266	6.62232	0.000144366	0.00270827	2.56731
ENSMUSG00000021490	Slc34a1	3068	1448.6	1477.83	1255.12	1431.64	1500.72	1399.43	1470.42	1418.52	1450.42	1608.02	1532.39	1550.74	1634.93	2129.59	1828.06	1544.05	0.311698	12.2165	0.000144382	0.00270827	2.56731
ENSMUSG00000029528	Pxn	8338	17.4888	18.2877	16.1099	19.3928	17.2137	15.4169	17.7716	18.3985	19.2416	20.0383	17.7593	18.7843	19.8009	20.2523	21.878	17.8575	0.240097	7.27268	0.000144149	0.00270827	2.56731
ENSMUSG00000066319	Rtp3	1422	0.417989	0.797782	1.002	1.35424	1.40249	1.10861	1.48864	1.09063	0.930603	0.402996	0.579506	0.671059	0.360292	0.137231	0.496872	0.465373	-1.00524	0.326204	0.000145903	0.00273347	2.56329
ENSMUSG00000051396	Hspa14	8084	2.7858	2.40216	2.56371	2.63624	2.17257	2.3076	2.69792	2.49398	2.58016	2.98518	2.87775	3.08481	2.81233	2.97719	3.20206	2.61953	0.293719	4.46132	0.000147028	0.00274453	2.56153
ENSMUSG00000062488	I830012O16Rik	1998	2.80961	3.47354	1.71801	3.66254	2.67251	2.39991	3.62793	3.00782	2.27082	1.68903	2.06221	2.26064	1.60265	1.39992	1.736	1.82166	-0.566061	2.28536	0.000147008	0.00274453	2.56153
ENSMUSG00000097762	4732463B04Rik	2929	4.59973	5.65025	4.59927	3.98865	5.31537	4.21606	6.57018	4.5889	2.45262	3.13041	2.98658	2.86697	3.76075	4.6415	2.67542	3.36641	-0.515242	3.59284	0.000146739	0.00274453	2.56153
ENSMUSG00000028675	Pnrc2	2339	48.9599	49.5855	51.9732	49.0968	49.2059	50.9981	50.9007	49.7839	48.7094	40.2893	43.3614	38.0229	38.9071	36.0418	37.8417	40.5713	-0.223376	6.72419	0.000147899	0.00275745	2.55949
ENSMUSG00000018559	Ctdnep1	1891	22.1421	20.3972	20.6524	23.7279	20.7187	20.8762	23.542	20.435	23.2266	23.9407	22.9957	24.5248	25.4339	26.1429	23.811	21.872	0.242506	5.43713	0.000148306	0.00276168	2.55883
ENSMUSG00000020829	Slc46a1	2697	13.0517	11.6787	11.6468	12.8525	12.8572	12.2505	12.8674	11.7643	13.2245	12.9849	14.0081	13.8461	14.1524	15.3635	15.2423	12.7101	0.260384	5.15934	0.000148702	0.00276463	2.55836
ENSMUSG00000038668	Lpar1	4280	1.68192	2.46348	1.19544	1.88973	2.76574	1.96442	2.51792	1.79667	1.56066	1.32405	1.56991	1.08505	0.912748	0.759903	1.12556	1.54617	-0.633664	2.82448	0.000148823	0.00276463	2.55836
ENSMUSG00000029073	Gltpd1	3437	3.40107	4.67921	3.93833	4.87455	4.21153	4.22358	4.06867	4.21147	5.06028	5.66892	5.07186	4.90496	4.91914	4.27721	4.72816	4.42842	0.302484	3.97863	0.00015026	0.00278459	2.55524
ENSMUSG00000061410	Zcchc14	9667	5.02815	4.73552	5.68132	5.99611	5.84306	5.27276	6.35032	5.84899	8.29816	6.12561	6.34743	5.98851	6.28032	5.6926	6.78399	5.25054	0.265822	5.85419	0.00015018	0.00278459	2.55524
ENSMUSG00000020821	Kif1c	7401	26.2616	24.2187	28.9219	29.3937	28.9983	25.4097	27.9868	28.3502	37.6933	31.841	28.6582	33.5058	32.9253	26.5429	33.0142	24.1689	0.260102	7.75946	0.000151125	0.00279727	2.55327
ENSMUSG00000039164	Naif1	4648	1.64821	1.23472	1.36554	1.42247	1.42563	1.3284	1.3801	1.30685	1.45065	2.00007	2.05932	1.62873	2.13565	1.42747	1.92088	1.55189	0.435481	2.90676	0.000151555	0.00280187	2.55255
ENSMUSG00000001542	Ell2	3635	22.6015	19.4964	18.3518	18.648	20.7425	14.655	16.0764	16.7816	18.8439	22.1587	25.5474	24.7815	18.3405	22.3685	35.6236	22.0101	0.450186	6.27084	0.000152371	0.00280684	2.55178
ENSMUSG00000031103	Elf4	10535	0.708379	0.665104	0.547143	0.792104	0.677838	0.598556	1.0473	0.883268	0.640021	0.634619	0.373054	0.489124	0.407291	0.370466	0.481664	0.458552	-0.531048	2.70541	0.00015214	0.00280684	2.55178
ENSMUSG00000030064	Frmd4b	12839	8.74974	9.31932	9.07497	9.77437	10.1669	9.1015	7.44941	9.2508	6.97442	8.21272	7.07998	7.99726	6.34983	4.97015	7.10409	6.70574	-0.3139	6.68277	0.00015419	0.00283695	2.54715
ENSMUSG00000035960	Apex1	1478	2.94911	3.34112	3.85615	4.29966	3.1775	3.0665	3.29849	4.50327	2.0465	2.92949	2.18731	2.19515	2.94645	2.24454	2.21639	2.19393	-0.498892	2.16837	0.000154844	0.00284558	2.54583
ENSMUSG00000039703	Nploc4	5067	7.5205	6.44011	8.48716	8.33582	7.92266	7.01317	8.79852	7.48604	10.4217	9.75144	8.94477	8.36165	9.17594	7.47143	8.93695	7.26146	0.265001	5.39424	0.000157141	0.00288436	2.53995
ENSMUSG00000052565	Hist1h1d	3820	1.26206	0.349383	0.27127	0.252058	0.589443	0.378292	0.738865	0.456736	0.445395	1.86686	1.24455	1.41555	1.5759	0.74924	0.706215	1.2473	1.18512	1.76055	0.000157627	0.00288982	2.53913
ENSMUSG00000042109	Csdc2	4623	0.728565	0.490784	0.434293	0.638715	0.695798	0.554126	0.846412	0.601048	0.981417	0.771298	1.06951	0.866933	0.595675	0.787945	1.76454	0.959072	0.730837	1.9404	0.000158737	0.00289875	2.53779
ENSMUSG00000048924	Ccdc125	2693	2.42784	2.55232	2.59736	3.00336	2.36503	2.78059	3.04894	3.19139	2.15276	1.82059	2.04784	2.07881	1.71223	1.71496	2.00352	2.16245	-0.397103	2.688	0.000158867	0.00289875	2.53779
ENSMUSG00000052921	Arhgef15	8139	2.09349	2.6483	2.01324	2.78405	2.33969	2.75202	2.91613	2.62798	2.89565	1.71329	1.84583	1.79773	1.5265	1.17484	1.63362	1.34157	-0.455568	4.11623	0.000158543	0.00289875	2.53779
ENSMUSG00000036916	Zfp280c	6850	3.1816	3.42915	2.94046	2.74568	3.47495	3.0781	3.65216	3.4338	2.43781	2.03569	2.40601	2.28462	2.21576	2.87729	2.50364	2.54077	-0.33603	4.28215	0.000160073	0.0029173	2.53502
ENSMUSG00000026238	Ptma	1187	57.6966	57.8495	51.8344	65.9755	62.7618	57.3294	70.3076	61.0811	55.1051	46.937	46.6206	50.057	49.2589	42.0316	50.0003	48.3915	-0.232675	6.01529	0.000160341	0.00291874	2.53481
ENSMUSG00000021273	Fdft1	2852	6.99326	7.1365	6.85808	9.2055	7.9853	8.59068	8.68187	8.22473	7.99842	9.19826	9.22386	9.39077	9.63324	10.3547	9.61678	8.23719	0.300686	4.62555	0.000161224	0.00292895	2.53329
ENSMUSG00000024074	Crim1	5978	15.0689	16.2086	16.3485	16.0424	17.1111	16.6686	15.688	18.3006	18.7949	18.8421	17.8355	18.9742	18.3834	15.386	19.0074	16.9923	0.21901	6.69066	0.000161283	0.00292895	2.53329
ENSMUSG00000042700	Sipa1l1	7673	10.0961	10.6451	11.6566	12.2057	11.5956	9.57072	10.3331	11.1166	14.6266	12.4476	11.7641	12.312	13.0538	11.0546	13.4943	9.72846	0.258055	6.48017	0.000162722	0.0029516	2.52994
ENSMUSG00000022488	Nckap1l	4686	0.775144	1.1535	0.608129	1.10957	0.741359	0.855058	0.766587	1.14457	0.645482	0.461992	0.716948	0.556609	0.492	0.402557	0.34268	0.649615	-0.656215	1.78957	0.000164323	0.00297715	2.5262
ENSMUSG00000057113	Npm1	2994	29.1609	31.9842	32.5126	32.6529	30.5982	30.1222	32.0949	30.2163	23.2992	23.0109	22.9716	26.1987	25.2403	24.6373	23.3415	27.938	-0.25255	6.38331	0.000165287	0.00299109	2.52417
ENSMUSG00000022676	Snai2	2028	1.07465	2.17176	1.02194	1.67757	1.83991	1.36035	1.77131	1.81623	1.77114	0.784929	0.90645	0.752856	0.56842	0.449047	0.696797	0.881041	-0.819442	1.37293	0.000165975	0.00300003	2.52288
ENSMUSG00000042851	Zc3h6	6082	1.85683	2.01886	2.1404	2.18473	2.2742	2.51639	2.35198	3.07055	1.71991	1.76929	1.41745	1.65264	1.8743	1.17646	1.78481	1.73002	-0.401079	3.59235	0.000166325	0.00300282	2.52247
ENSMUSG00000022897	Dyrk1a	8293	5.78159	5.42355	5.3262	5.71239	6.12072	5.49688	6.05656	6.52976	7.30225	6.9716	5.83977	6.19824	6.71078	5.77295	6.18077	6.1843	0.224882	5.66624	0.000168817	0.00303932	2.51722
ENSMUSG00000027952	Pmvk	1632	5.09885	5.56101	4.36534	5.27058	4.45446	4.7493	5.85655	6.49364	5.79183	6.59363	5.78735	6.39282	5.61152	8.0911	7.79285	6.81223	0.429824	3.29731	0.000168939	0.00303932	2.51722
ENSMUSG00000097588	Gm17388	2115	2.87276	7.19382	5.02202	4.00624	4.25848	5.03121	4.61008	6.38558	5.78011	2.82993	2.84726	2.61684	1.99847	1.78381	2.3081	2.40924	-0.72864	3.0438	0.000168604	0.00303932	2.51722
ENSMUSG00000085929	Gm13421	892	1.70288	1.57105	2.25083	1.58318	1.22609	1.10457	1.65401	1.81109	0.989027	1.07074	0.923831	1.28374	0.71796	0.802157	0.504063	0.44513	-0.844118	0.287131	0.000172547	0.00310061	2.50855
ENSMUSG00000027965	Olfm3	4930	3.21504	3.37045	3.56014	3.15095	3.94092	4.17028	3.31794	3.57833	4.52482	4.04255	3.96021	4.18087	4.16987	4.65757	3.51778	4.30882	0.323816	4.26345	0.000173031	0.00310568	2.50784
ENSMUSG00000022614	Lmf2	2892	13.4048	13.0372	12.7874	14.6272	13.4139	12.5602	14.1292	14.4121	14.904	16.2266	13.4362	14.8922	15.6119	16.6893	17.3018	12.837	0.257794	5.38734	0.000173647	0.00311127	2.50706
ENSMUSG00000040212	Emp3	966	4.23874	4.28301	3.01704	4.51861	4.06247	5.16779	5.04675	4.5488	3.58782	2.76841	3.34663	2.3708	2.98332	2.15479	2.79269	2.94572	-0.517062	1.85028	0.000173816	0.00311127	2.50706
ENSMUSG00000078813	Leng1	2218	5.92534	5.74655	5.31441	6.04865	5.24994	4.26451	5.26363	5.18589	4.09115	3.99035	3.97253	3.98678	4.04233	3.57792	3.8516	4.3262	-0.347047	3.38906	0.000173949	0.00311127	2.50706
ENSMUSG00000025925	Terf1	1622	5.78175	6.99412	6.38873	7.20268	6.42542	6.35795	7.9887	8.24678	6.25489	5.57437	4.57245	5.21638	4.34317	5.33375	4.59366	4.61029	-0.363666	3.29367	0.000175995	0.00314422	2.50249
ENSMUSG00000022661	Cd200	4583	6.80165	7.84827	6.75497	8.58586	5.92379	6.39224	8.04811	7.13453	7.36987	4.45978	6.30709	5.33028	4.06638	4.66958	4.91936	4.88053	-0.368492	4.8315	0.000176227	0.00314472	2.50242
ENSMUSG00000002111	Spi1	2803	1.17806	0.738029	0.554541	0.87023	0.596743	0.609282	0.778093	0.73772	0.606996	0.499756	0.407065	0.385829	0.38841	0.371303	0.481224	0.283308	-0.736844	0.83507	0.000176749	0.00315039	2.50164
ENSMUSG00000023830	Igf2r	9388	8.38543	8.30242	10.2999	10.7281	9.2649	8.84387	12.3196	10.1115	11.6794	12.4729	11.0127	10.7541	11.3172	9.93591	11.9802	9.28353	0.264169	6.61433	0.000179055	0.0031878	2.49651
ENSMUSG00000060586	H2-Eb1	1172	28.4004	30.4053	21.5517	44.5831	21.6824	24.7721	27.0928	27.8989	22.7435	15.9727	20.715	22.0377	22.8956	13.5978	19.1819	17.5603	-0.463885	4.80051	0.000179463	0.00319138	2.49602
ENSMUSG00000028909	Ptpru	7528	2.03531	2.90756	2.55518	2.82242	2.54668	2.19882	3.50218	3.33056	2.78747	2.11455	1.76829	1.86759	1.78651	1.58126	1.64675	2.00427	-0.406186	4.13987	0.000181173	0.00321807	2.4924
ENSMUSG00000017756	Slc12a7	5107	18.6863	21.0767	21.5083	24.2585	22.7	23.2928	24.2294	27.3941	25.7144	25.1103	24.9609	23.9542	27.1492	30.2503	27.9466	22.7929	0.274359	6.96888	0.000181558	0.00322118	2.49198
ENSMUSG00000086416	Gm14002	2836	1.09449	1.05887	1.18752	0.792201	1.29302	1.25071	0.56547	1.23042	0.955448	0.538844	0.491734	0.740247	0.519381	0.389919	0.385029	0.676694	-0.770292	1.29502	0.000182876	0.00324084	2.48934
ENSMUSG00000061353	Cxcl12	8314	15.3866	19.5846	16.8886	21.5179	21.0395	26.4274	27.7065	26.8148	21.7226	14.3445	18.8169	12.3881	9.74418	9.69378	14.9957	14.8367	-0.505838	7.23221	0.000186395	0.00329941	2.48156
ENSMUSG00000005886	Ncoa2	17932	3.0421	3.18552	3.62257	3.72645	3.98228	3.07694	3.41268	3.77657	4.853	4.26099	4.01572	4.12946	3.82138	3.13776	4.19091	3.29182	0.270637	6.06307	0.000189198	0.00333959	2.47631
ENSMUSG00000025497	Cdhr5	2614	89.4628	86.568	84.1409	101.443	91.8241	94.6079	89.6682	96.9048	96.7164	99.1639	100.564	102.896	106.745	108.496	114.212	87.2642	0.239935	7.98986	0.000189533	0.00333959	2.47631
ENSMUSG00000032245	Cln6	2587	15.1895	13.9294	15.3465	16.6246	15.0451	15.6152	18.6713	15.212	16.8804	18.9027	15.6329	17.2135	18.418	19.3861	19.5899	15.7062	0.263183	5.442	0.000189051	0.00333959	2.47631
ENSMUSG00000047379	B3gnt1	2033	12.2144	11.7183	11.3093	11.9983	11.2338	10.9529	11.1381	11.6017	14.1342	12.8099	12.1602	15.1453	12.4115	12.6384	12.3219	12.0764	0.255626	4.64846	0.000189512	0.00333959	2.47631
ENSMUSG00000018593	Sparc	3335	37.8431	44.9216	28.7804	45.7901	38.7158	38.6627	54.1642	37.5511	37.0911	25.8321	38.4896	29.2044	22.6403	22.4302	29.3714	27.3832	-0.404514	6.85566	0.0001902	0.00334752	2.47528
ENSMUSG00000004056	Akt2	5865	5.5739	5.29078	5.42199	6.07433	5.8136	5.29738	6.69359	5.56401	6.22093	6.49219	6.10653	6.75754	6.84643	6.58795	6.27535	5.56262	0.241374	5.15394	0.000190668	0.00335193	2.4747
ENSMUSG00000026944	Abca2	8203	9.76585	9.03808	9.51392	9.9616	9.30926	9.16055	9.93131	10.682	13.9965	10.6498	10.834	11.3304	9.75893	8.68307	11.3774	10.3261	0.25149	6.39976	0.000192099	0.00337324	2.47195
ENSMUSG00000029291	Rufy3	3973	10.1898	11.136	13.3509	12.7315	13.2618	12.3501	11.2859	13.4997	10.7219	9.47168	9.54106	9.01485	10.0746	9.47964	10.6541	7.86183	-0.263187	5.4379	0.000192853	0.00338262	2.47075
ENSMUSG00000035372	1810055G02Rik	1878	5.87277	5.01024	5.41439	6.69937	4.96718	3.63752	7.10466	6.98498	6.27467	7.89984	6.58193	7.48627	6.51332	6.78879	8.7558	7.71701	0.437171	3.62526	0.000197853	0.00346636	2.46013
ENSMUSG00000009090	Ap1b1	5074	13.8488	13.3885	14.6661	16.2944	15.5065	13.5927	14.7156	15.308	17.0889	16.1756	15.2663	16.7128	16.1809	16.1658	16.6846	14.0464	0.21619	6.28836	0.000200531	0.00350532	2.45527
ENSMUSG00000023118	Sympk	7834	7.69678	7.07868	7.4488	8.39873	7.9493	7.43718	9.03166	8.40534	9.3469	9.97285	8.10771	8.68086	9.26214	8.07906	9.65857	7.27311	0.23566	6.03794	0.000201004	0.00350959	2.45474
ENSMUSG00000032978	Guca2b	867	306.217	293.483	296.787	274.162	263.641	319.562	184.672	290.006	293.344	309.04	354.598	365.335	358.547	428.549	372.205	294.243	0.402691	8.09497	0.00020196	0.0035148	2.4541
ENSMUSG00000060807	Serpina6	1755	1.16656	1.67306	1.0702	1.8288	0.623174	1.12283	0.292408	0.552305	2.44161	3.04762	3.90086	1.92118	1.82456	1.33431	1.28098	1.35746	1.10383	1.55278	0.000201661	0.0035148	2.4541
ENSMUSG00000071855	Ccdc112	2791	1.34877	1.88887	2.06526	1.88594	1.82098	1.45915	2.39028	1.87538	1.76108	1.20913	1.09017	1.23084	1.19319	0.839024	1.1507	1.23295	-0.515643	2.12782	0.000201987	0.0035148	2.4541
ENSMUSG00000002948	Map2k7	5614	14.8695	15.4528	14.6975	16.6023	14.416	14.4615	17.2079	15.8614	13.3686	12.8617	12.6349	11.7737	12.9818	12.9655	12.5626	11.5283	-0.207858	6.29654	0.00020231	0.00351646	2.45389
ENSMUSG00000028518	Prkaa2	7960	23.0318	21.9143	25.0438	23.4023	28.1257	23.0889	23.3218	23.1202	29.283	26.4773	27.3226	25.0469	26.1398	24.9159	26.9435	24.1842	0.222727	7.64543	0.000203314	0.00352991	2.45224
ENSMUSG00000039168	Dap	1477	38.8116	37.0483	34.5096	34.7683	41.2919	31.7976	45.0375	40.2943	42.1523	53.6719	37.9819	43.1575	40.0208	44.745	46.0539	40.1895	0.2854	5.91705	0.000203996	0.00353397	2.45174
ENSMUSG00000022223	Sdr39u1	1220	42.9275	37.7419	36.8421	38.9355	38.3892	38.0652	32.7044	39.0896	41.2698	39.6132	44.0086	43.0714	46.6142	44.8402	44.6465	40.465	0.263202	5.63913	0.000205056	0.00354816	2.45
ENSMUSG00000050493	Fam167b	956	5.66471	6.49172	4.40353	6.84882	5.58544	5.15314	8.8571	5.33991	5.93239	3.46341	5.17191	2.72832	3.61743	2.17733	3.4266	2.63043	-0.647539	2.24072	0.000205472	0.00355137	2.4496
ENSMUSG00000003038	Hmgn2	3092	3.13978	3.43157	2.59733	3.15557	2.87129	2.78292	3.36087	2.82136	2.09915	2.16226	2.52162	2.34549	2.29905	2.18789	2.13968	1.94761	-0.361159	3.03486	0.000206866	0.00357145	2.44716
ENSMUSG00000039713	Plekhg5	4751	5.21277	6.34875	5.67092	5.76921	5.9039	5.91735	5.60323	5.93016	5.61048	6.41961	6.07072	6.84234	6.78028	7.57132	9.74768	6.97835	0.364106	4.9398	0.000207993	0.00358689	2.44528
ENSMUSG00000045930	Clec14a	4538	2.09566	3.48513	2.96855	3.16852	2.79279	3.24229	4.04275	4.31462	3.11049	2.46948	2.22099	2.15886	1.52414	1.07505	1.95329	2.18739	-0.560875	3.60486	0.00021056	0.00362709	2.44044
ENSMUSG00000027170	Eif3m	2330	21.1165	18.9313	19.9023	18.9818	18.5546	19.7338	19.9874	20.4398	15.9566	17.0798	16.0241	16.1908	17.426	14.9358	14.4453	14.9393	-0.22654	5.3751	0.000215235	0.0037006	2.43173
ENSMUSG00000047909	Ankrd16	5870	7.78556	8.35573	7.94401	7.7204	7.04709	8.82891	8.26151	9.44526	5.56079	6.23717	6.06893	5.47296	6.0769	7.84561	6.29189	5.975	-0.309687	5.39989	0.000215308	0.0037006	2.43173
ENSMUSG00000034459	Ifit1	2654	2.43864	2.46411	2.09866	4.16007	2.8361	2.47495	2.90039	2.4348	2.23189	1.84734	2.00628	1.70187	1.665	0.980372	1.71834	1.94489	-0.543641	2.59711	0.00021864	0.00375368	2.42554
ENSMUSG00000020109	Dnajb12	3606	21.7577	19.7272	21.2832	21.8064	21.498	22.0226	22.7876	22.2029	25.1117	24.1203	23.0458	22.4051	23.7271	22.5665	25.3829	21.2879	0.202217	6.34991	0.000222424	0.00380627	2.4195
ENSMUSG00000039157	Fam102a	6748	15.4144	16.238	17.6887	16.1428	17.2751	16.3045	19.7631	18.0414	18.2658	24.5522	17.8293	19.3357	19.3701	18.479	19.5799	16.4753	0.256088	6.94205	0.000222444	0.00380627	2.4195
ENSMUSG00000044147	Arf6	3728	25.6516	23.9505	23.0363	25.1391	23.6246	23.2048	23.8658	23.1577	27.5522	27.4814	25.3352	27.3544	26.5067	23.7124	24.914	26.3603	0.211861	6.55077	0.000222068	0.00380627	2.4195
ENSMUSG00000007476	Lrrc8a	4387	4.93774	4.91326	3.30693	4.56521	4.04742	4.04263	3.96257	3.63826	4.9556	4.55743	4.97055	4.79987	4.7006	5.02648	5.71016	5.30977	0.3472	4.34759	0.000222727	0.00380688	2.41943
ENSMUSG00000050666	Vstm4	2771	2.19267	2.19149	1.61272	2.2007	2.2288	2.5838	2.77792	2.37864	2.31958	0.988075	2.0817	1.33156	1.17869	1.07982	1.29808	0.907502	-0.618315	2.37316	0.000222994	0.00380721	2.41939
ENSMUSG00000061288	Taok3	10929	2.60447	2.52177	3.03413	3.1188	2.91382	2.34397	3.19883	2.68436	3.63826	3.30922	3.09144	3.46924	3.27564	2.82712	3.17957	2.59157	0.264084	5.03589	0.000227152	0.00387391	2.41185
ENSMUSG00000042510	AA986860	2904	6.27674	8.18066	6.73528	8.37753	7.15555	6.15234	10.1831	10.1691	7.725	6.62168	5.10779	4.7318	5.71173	3.3599	5.70656	4.73988	-0.44885	4.27567	0.000227665	0.00387837	2.41135
ENSMUSG00000028532	Cachd1	5991	5.66612	5.41342	6.2809	6.02158	6.14234	4.87898	5.06451	5.57643	7.47851	6.47256	6.66585	7.02955	6.24278	5.81965	7.44066	4.89333	0.290316	5.19173	0.000228039	0.00388044	2.41112
ENSMUSG00000024188	Luc7l	7214	11.0131	10.7952	9.60623	9.25402	9.49753	10.6714	10.5815	10.2653	8.60409	7.68777	7.20529	7.09004	8.24716	8.48487	6.06348	8.98981	-0.301712	6.02195	0.00022964	0.00390337	2.40856
ENSMUSG00000066621	Tecpr1	8858	3.37742	3.42776	3.31944	3.59434	3.48612	3.49264	3.81637	3.76425	3.84863	4.18355	3.85716	4.04335	3.78121	3.62029	4.90913	3.4739	0.252419	5.06207	0.000231201	0.00392557	2.4061
ENSMUSG00000040667	Nup88	6604	8.33029	9.47831	8.93422	8.97156	8.86485	8.74279	10.0824	9.20762	7.6622	8.12791	7.70766	7.17659	7.69008	6.88497	7.1585	7.08456	-0.200915	5.76861	0.000233745	0.0039644	2.40182
ENSMUSG00000020937	Plcd3	3720	1.8996	1.77594	2.2285	1.96714	1.9888	2.10122	2.41413	2.48404	2.3546	3.20079	2.16409	2.41127	2.28967	2.65786	3.0562	2.89965	0.408491	3.16484	0.00023577	0.00399434	2.39855
ENSMUSG00000075704	Txnrd2	3461	4.44607	4.2033	4.95895	4.58109	4.66562	4.00451	4.76329	4.10758	5.20726	4.82012	5.32973	5.62456	5.58818	6.29615	4.89952	4.32123	0.323894	4.08935	0.000236429	0.00400111	2.39782
ENSMUSG00000047787	Flrt1	5857	4.07056	4.26119	5.66161	5.63328	5.56891	5.46163	4.95038	5.81434	8.123	6.5989	5.48715	6.08249	6.18879	5.36418	6.21812	4.79061	0.320189	5.05268	0.000236903	0.00400473	2.39743
ENSMUSG00000015095	Fbxw5	3115	15.2014	13.6678	14.5957	16.5268	16.0679	15.2668	15.1152	16.1394	17.1547	17.9267	17.2565	18.1557	17.3931	16.7892	17.9808	13.3202	0.235251	5.65982	0.000238387	0.0040234	2.39541
ENSMUSG00000020435	Osbp2	7633	0.94309	1.05785	1.14547	0.883014	1.10411	1.05847	1.21856	0.922775	1.19706	1.54324	1.00486	1.38351	1.55218	1.53394	1.35482	1.02303	0.433011	3.20038	0.00023993	0.00404259	2.39334
ENSMUSG00000030166	Rad52	3398	2.87647	3.92773	2.72557	2.96585	3.2943	2.89959	3.09597	3.1378	2.46646	2.15493	2.23858	2.02194	2.54434	2.35458	2.30615	2.16172	-0.363008	3.21271	0.000240202	0.00404275	2.39332
ENSMUSG00000036904	Fzd8	3345	3.06025	3.23187	3.07855	4.14506	4.32737	4.16301	3.83539	4.25002	3.35327	2.91242	2.65305	2.85275	2.87184	2.64469	2.57312	2.15641	-0.36474	3.45594	0.000241514	0.00406039	2.39143
ENSMUSG00000015126	Tsr3	1186	8.79821	9.79038	8.40971	8.87631	7.16022	8.47374	8.27528	10.5702	5.04759	6.013	6.78786	5.90034	7.77576	6.36217	6.11991	6.13774	-0.399594	3.17576	0.000241784	0.00406049	2.39142
ENSMUSG00000019302	Atp6v0a1	6378	10.479	10.4733	9.9413	11.9565	10.5306	9.27916	11.6768	10.7396	12.3501	12.9982	10.5748	11.5004	12.4007	11.0147	12.1757	10.469	0.222605	6.15773	0.000245087	0.00410701	2.38647
ENSMUSG00000011831	Evi5	9215	11.2591	11.8619	13.9512	11.1664	12.5735	11.6758	10.8385	11.1077	13.6561	13.1907	13.7647	12.9373	14.0872	12.9389	13.4249	11.6266	0.245184	6.85432	0.000245628	0.0041116	2.38599
ENSMUSG00000075010	AW112010	767	3.09977	4.52421	2.27989	7.11372	3.2712	2.65482	2.92717	6.31874	3.36848	1.90937	2.47936	1.24413	1.41944	0.42404	2.34484	1.72558	-1.02496	1.24496	0.000248155	0.00414488	2.38249
ENSMUSG00000097061	9330151L19Rik	2544	3.99784	4.30191	4.35336	4.18856	4.5519	5.62869	4.13526	4.72455	3.59167	3.02849	2.79071	2.75071	3.85158	3.34955	2.52484	3.58973	-0.40756	3.30138	0.000250179	0.00417417	2.37943
ENSMUSG00000002265	Peg3	12365	4.33694	5.72607	4.72452	4.82275	4.63576	5.22189	5.91926	4.87065	4.11267	2.91976	4.56257	3.29272	3.28367	3.97704	4.50896	3.46267	-0.330153	5.76374	0.000250508	0.00417514	2.37933
ENSMUSG00000028796	Phc2	6318	6.28227	5.8726	6.11984	6.31952	5.82443	5.1047	7.5234	6.68903	8.13871	8.67724	6.18038	6.74627	7.34891	5.97145	6.66923	6.95487	0.274448	5.39867	0.000253872	0.00422663	2.37401
ENSMUSG00000060121	Gemin2	2564	2.52424	2.75882	2.7533	2.95418	2.88547	2.3825	3.42751	3.30155	1.96615	2.08602	2.34866	1.91048	1.82335	2.23253	2.27968	1.75506	-0.397773	2.68212	0.000255364	0.00424688	2.37193
ENSMUSG00000026895	Ndufa8	857	124.378	118.047	114.115	119.244	116.056	105.541	111.752	110.54	112.574	124.003	121.009	134.73	142.357	145.048	129.663	134.051	0.27198	6.72535	0.000255836	0.00424719	2.3719
ENSMUSG00000037656	Slc20a2	3638	9.65764	8.45616	10.5035	11.0102	10.3273	10.1652	10.7558	10.4798	11.4148	13.0567	11.9704	11.9783	11.4424	10.4598	11.4233	9.11329	0.244751	5.29775	0.000255935	0.00424719	2.3719
ENSMUSG00000019564	Arid3a	5667	2.01611	1.95474	2.22857	2.27675	2.48615	2.50362	2.07145	2.25775	2.40185	1.70785	1.49888	1.49303	1.57082	1.36592	1.40546	1.48303	-0.379754	3.45448	0.000256801	0.00425241	2.37136
ENSMUSG00000086725	A630052C17Rik	2201	1.77033	2.27393	2.35405	2.2165	2.57217	2.08904	2.15669	1.99643	2.14727	1.59111	1.1232	1.15614	1.51303	1.38902	1.42997	1.35298	-0.490222	2.04283	0.000256802	0.00425241	2.37136
ENSMUSG00000028001	Fga	3353	14.989	12.7971	10.9134	13.0373	14.0064	12.0087	14.5588	11.679	8.34439	10.1407	10.1521	13.0724	9.95105	8.67173	8.85033	8.28927	-0.338321	5.24978	0.000258403	0.00427034	2.36954
ENSMUSG00000036698	Ago2	13686	5.09576	4.62239	5.42317	5.36097	5.29297	4.85225	5.26824	5.59036	6.84667	5.68994	5.60432	5.16424	5.98961	5.26617	6.09185	5.04806	0.22301	6.22489	0.000258439	0.00427034	2.36954
ENSMUSG00000030747	Dgat2	2243	58.0041	59.1158	52.956	56.1778	59.1708	57.9835	59.1135	56.0056	52.8732	63.6734	67.9107	63.6164	68.9529	72.8198	73.6248	57.8855	0.274746	7.10971	0.000259904	0.00428995	2.36755
ENSMUSG00000032011	Thy1	1731	1.14458	1.81191	0.748304	1.66874	1.04063	1.10045	1.37114	1.49323	0.946501	0.88282	0.659158	0.551268	0.665948	0.601249	0.816351	0.841058	-0.708636	0.916987	0.00026181	0.00431679	2.36484
ENSMUSG00000005774	Rfx5	5528	3.15397	3.02999	2.95242	3.18168	2.93271	2.75669	3.38837	3.63544	2.56484	2.33822	2.28191	2.27859	2.56029	2.49459	2.49817	2.40618	-0.278018	3.9491	0.000262656	0.00432147	2.36437
ENSMUSG00000022972	1110004E09Rik	1481	15.7413	16.4014	17.3612	18.5941	15.0734	14.237	17.0654	15.7077	13.9986	12.5971	13.1401	12.6717	12.1511	13.44	11.1029	12.6454	-0.268214	4.42915	0.000262654	0.00432147	2.36437
ENSMUSG00000015355	Cd48	1341	0.689479	0.746444	0.821042	1.29243	0.719614	0.783717	0.669692	1.1565	0.751859	0.284892	0.51997	0.426955	0.286541	0.291041	0.143696	0.592179	-0.965352	-0.031471	0.000266006	0.00437193	2.35933
ENSMUSG00000057706	Mex3b	3401	0.621392	0.686746	0.799812	1.0947	1.04038	0.753228	1.11281	0.836009	0.944949	0.449327	0.67098	0.411514	0.470759	0.306017	0.377724	0.311325	-0.73236	1.28168	0.000269242	0.00441568	2.355
ENSMUSG00000020427	Igfbp3	3125	62.9145	76.79	81.6359	79.987	83.0468	100.346	128.807	67.0804	87.8381	34.3735	72.6387	58.5067	51.0082	43.608	54.181	36.8044	-0.552586	7.75888	0.000270101	0.00442414	2.35417
ENSMUSG00000029063	Nadk	3732	31.0922	30.827	34.0489	33.8499	35.3214	32.4378	31.8844	32.5349	37.029	37.2281	36.8071	35.7629	36.1051	32.489	35.5066	32.1837	0.196625	6.99428	0.000273831	0.00447665	2.34905
ENSMUSG00000027660	Skil	6809	4.74294	4.75328	4.30884	4.46857	5.63119	4.92953	5.79385	6.12126	5.07157	6.35893	6.1164	6.11965	5.40816	4.99632	6.88638	6.94901	0.324614	5.24741	0.000275459	0.00449848	2.34693
ENSMUSG00000005142	Man2b1	4301	23.3551	23.4284	23.5512	26.148	25.4133	24.2368	25.1904	24.5948	25.0537	26.3073	25.6445	27.4522	28.6633	27.8733	27.9568	25.0025	0.215911	6.78946	0.000276682	0.00451367	2.34547
ENSMUSG00000021070	Bdkrb2	1677	0.31505	0.358133	0.34758	0.382772	0.34526	0.274178	0.420761	0.346796	0.563642	0.83531	0.566986	1.13804	0.343696	0.310305	1.03415	0.552453	1.01329	-0.0216245	0.000278401	0.0045369	2.34324
ENSMUSG00000074151	Nlrc5	7597	0.904093	0.632449	0.49446	1.25898	0.355668	0.562004	0.802153	0.850595	0.414737	0.343637	0.40051	0.326581	0.606953	0.282555	0.380471	0.479094	-0.76519	2.14394	0.000279207	0.00454523	2.34244
ENSMUSG00000020100	Slc29a3	8291	6.64326	7.27606	9.47543	9.53069	8.77593	8.87318	8.95937	8.40968	11.5983	9.22347	9.57219	9.46841	9.91025	9.65006	10.3967	7.62249	0.274087	6.23935	0.000280503	0.00456151	2.34089
ENSMUSG00000024131	Slc3a1	2297	130.101	121.698	175.321	161.022	178.044	148.157	132.315	148.144	221.253	185.116	209.871	201.207	204.366	151.787	164.816	117.832	0.364089	8.57424	0.00028214	0.00457846	2.33928
ENSMUSG00000047036	Zfp445	2955	13.6554	14.9046	14.3997	14.0112	16.3065	14.9376	16.1507	17.7349	14.7355	12.6054	13.7289	11.3455	10.7929	10.8963	12.0421	10.8166	-0.2479	5.33723	0.000284294	0.00460855	2.33644
ENSMUSG00000026946	Nmi	2267	4.69025	5.76952	5.39952	7.24873	6.15808	6.22953	6.79103	6.49902	4.64205	4.38158	5.36863	4.85471	4.57645	3.98837	3.76835	4.55379	-0.344139	3.59837	0.000285742	0.00462715	2.33469
ENSMUSG00000029068	Ccnl2	5576	28.4257	34.1559	28.0504	29.3095	26.5595	30.0744	29.7956	29.0186	23.4499	21.2169	21.736	20.2737	25.1413	25.9327	20.7579	24.5668	-0.273512	7.18765	0.000286301	0.00463133	2.33429
ENSMUSG00000027663	Zmat3	13706	1.36363	1.17826	1.22859	1.40502	1.22509	1.08309	1.55851	1.3484	1.9448	1.48197	1.58634	1.60596	1.41578	1.17224	1.71991	1.29397	0.31777	4.28592	0.000287618	0.00464775	2.33276
ENSMUSG00000035878	Hykk	7855	28.4263	27.364	31.0348	28.9615	31.5812	29.7528	24.099	30.4877	36.9106	29.4495	33.2318	32.452	35.9711	33.0331	33.0277	27.3634	0.257214	7.92437	0.000287966	0.00464851	2.33269
ENSMUSG00000053907	Mat2a	2795	166.795	170.758	175.203	170.433	174.725	189.066	173.529	169.63	151.236	197.536	241.332	204.733	186.329	195.446	240.91	195.947	0.304076	9.04281	0.00029094	0.0046916	2.32868
ENSMUSG00000025321	Itgb8	11046	21.4999	20.1598	28.601	25.2033	29.9186	22.5552	16.4868	22.9966	37.3892	26.5854	30.4722	28.272	30.2991	28.6137	27.0337	21.9628	0.378216	8.178	0.000292065	0.00470481	2.32746
ENSMUSG00000038967	Pdk2	3519	125.854	123.85	103.471	124.077	108.301	105.164	105.526	106.12	108.678	138.511	114.871	133.831	136.255	147.064	154.018	117.458	0.307896	8.75474	0.000293305	0.00471984	2.32607
ENSMUSG00000034771	Tle2	5491	7.32467	7.59563	7.93796	8.17145	6.03383	9.52204	6.71726	8.02597	8.64149	10.4364	10.2628	9.51175	9.05055	8.84914	8.0597	7.29129	0.31705	5.5257	0.000293673	0.00472081	2.32598
ENSMUSG00000050029	Rap2c	3542	7.23444	8.06362	7.67973	7.77467	7.71929	7.95567	7.28037	7.64417	7.48994	6.0941	6.33532	6.1066	5.38806	5.74814	5.34964	5.99731	-0.254556	4.60802	0.000293978	0.00472081	2.32598
ENSMUSG00000029911	Ssbp1	3116	9.3468	10.3653	8.02297	8.89938	7.5565	8.72712	8.4198	8.35742	6.43094	6.64116	6.42841	6.3698	6.33021	6.65925	6.41083	7.81539	-0.305094	4.58561	0.000295304	0.00473717	2.32448
ENSMUSG00000022837	Iqcb1	5363	1.95799	2.00333	2.27036	1.69963	1.82336	2.26586	2.05729	2.07246	1.7155	1.47222	1.60748	1.25738	1.48074	1.41909	1.4492	1.54242	-0.350268	3.25109	0.000297755	0.00477151	2.32134
ENSMUSG00000030737	Slco2b1	7145	2.70824	3.1755	3.28134	3.19831	3.6106	4.045	4.06698	3.02071	3.67772	1.29218	2.79462	2.10125	2.21391	1.96645	2.13957	2.10244	-0.486019	4.34153	0.000298303	0.00477532	2.321
ENSMUSG00000001270	Ckb	1470	39.3558	34.9095	33.4403	35.6325	32.6044	34.2725	25.5278	36.0903	56.4136	37.1212	43.0787	51.0662	44.263	26.1961	39.1072	40.9661	0.391798	5.81571	0.000298969	0.00477606	2.32093
ENSMUSG00000018417	Myo1b	11552	1.5836	2.18358	1.40722	1.83371	2.07725	1.96737	2.84308	2.5284	1.74557	1.53231	1.44315	1.3437	0.71515	0.703857	1.39562	1.52952	-0.571194	4.27295	0.000298923	0.00477606	2.32093
ENSMUSG00000025885	Myo5b	9808	12.6321	11.5597	14.9566	15.0791	15.3553	13.1196	13.6168	14.7713	19.5959	16.5481	17.9477	16.7473	16.0236	12.926	16.9552	11.5376	0.28839	7.19856	0.000299735	0.00478333	2.32027
ENSMUSG00000019889	Ptprk	6145	21.1722	21.7083	25.8325	25.4779	25.6601	24.7349	23.3518	24.7542	30.2411	25.946	29.3271	27.8897	26.5339	24.9499	29.1735	20.892	0.241383	7.29357	0.000300148	0.00478497	2.32012
ENSMUSG00000023755	Rhebl1	2183	1.84543	2.04812	1.48341	2.20537	1.88609	1.89564	1.64555	2.01289	1.03919	1.40006	1.21958	1.25309	1.46683	1.57926	0.912135	0.879113	-0.534643	1.80647	0.000302277	0.00481393	2.3175
ENSMUSG00000010044	Zmynd10	1741	8.45918	9.54411	10.6765	10.2868	10.4205	10.5262	8.87961	9.20487	10.9308	10.1307	11.2141	11.2909	12.1757	14.4592	12.6914	9.95871	0.339982	4.23297	0.000303909	0.00483065	2.31599
ENSMUSG00000047473	Zfp30	6951	1.32066	1.48806	1.56533	1.46833	1.61968	1.38912	1.31967	1.47814	1.58648	0.961834	1.20376	0.979276	0.967402	0.729926	0.988753	0.752108	-0.432848	3.12016	0.00030647	0.00486059	2.31331
ENSMUSG00000019773	Fbxo5	1997	1.81889	1.37006	1.7513	1.80004	2.06176	1.41436	2.69822	2.13565	1.48308	1.17973	0.984006	1.0831	1.12242	0.912035	1.3509	1.42492	-0.568606	1.67103	0.000309351	0.00489117	2.31059
ENSMUSG00000040824	Snrpd2	610	36.5939	36.4292	34.931	40.7244	32.4831	32.4119	39.0139	37.8184	29.7514	29.3315	28.577	31.5996	28.8714	29.9646	24.2186	23.3243	-0.276792	4.30329	0.000309057	0.00489117	2.31059
ENSMUSG00000015536	Mocs2	2727	37.2472	39.129	39.8759	35.897	36.0711	35.3116	36.2723	37.2031	27.7757	27.0151	30.2185	28.8571	28.698	32.7981	27.4169	31.4985	-0.252971	6.50181	0.000310093	0.00489415	2.31032
ENSMUSG00000033530	Ttc7b	3421	15.1351	13.167	14.4828	13.6788	15.8342	15.0149	13.8569	15.4324	14.8282	16.2115	15.9723	17.2941	16.661	18.2156	17.2174	14.5854	0.255561	5.73537	0.000310175	0.00489415	2.31032
ENSMUSG00000027111	Itga6	8994	9.11991	9.39325	12.3065	11.4051	11.7451	9.706	8.46591	8.83006	14.7694	11.129	12.792	12.9015	11.108	10.6243	12.0265	9.83001	0.313617	6.63483	0.000310784	0.00489874	2.30992
ENSMUSG00000025936	Gm4956	1483	4.14156	4.81479	2.9697	2.38065	3.25355	5.04931	2.6818	2.09153	2.12458	1.50274	2.99206	1.84457	2.24557	1.71063	1.60255	1.65105	-0.72734	2.03769	0.000311181	0.00489999	2.3098
ENSMUSG00000041483	Zfp281	4935	3.81399	4.89504	4.50145	4.39646	4.83642	4.43226	4.87438	5.01506	5.10761	3.69009	3.49378	3.14537	3.27023	2.89979	3.14977	3.07078	-0.319806	4.3181	0.00031338	0.00492957	2.30719
ENSMUSG00000018677	Slc25a39	2990	122.543	114.337	119.611	131.581	120.039	127.57	133.271	120.94	129.318	139.549	133.838	142.467	139.093	152.59	131.622	119.537	0.225264	8.60585	0.000315183	0.00495288	2.30514
ENSMUSG00000037706	Cd81	2225	110.15	108.571	102.723	112.774	105.247	104.417	115.118	109.461	124.076	115.986	114.67	115.882	121.291	108.462	112.991	115.31	0.183193	7.9686	0.000316068	0.00495667	2.30481
ENSMUSG00000039238	Zfp750	3229	2.5157	2.45931	2.1261	2.70361	2.82916	1.60704	1.84753	2.86176	2.71264	1.67614	1.41344	1.2412	0.971836	1.18855	1.47202	1.00422	-0.621919	2.64846	0.000315808	0.00495667	2.30481
ENSMUSG00000051177	Plcb1	9107	3.45186	3.18016	4.00385	3.7921	4.40099	3.74335	3.07105	3.93806	5.50786	3.8734	4.95586	5.12032	3.55828	4.12842	3.97086	4.02564	0.33138	5.2121	0.000317594	0.00497554	2.30316
ENSMUSG00000026602	Nphs2	3108	34.5298	32.2281	31.4451	34.6152	31.049	37.5767	36.2632	28.006	38.0159	38.3516	37.0993	35.0217	35.7506	33.654	40.1966	40.4551	0.254182	6.78271	0.000318561	0.0049856	2.30228
ENSMUSG00000011382	Dhdh	3670	6.22633	5.40039	7.18246	6.2092	6.15288	7.39183	4.78917	7.64167	8.58517	7.58182	7.82431	8.77108	8.39351	6.93015	7.64833	5.69799	0.349872	4.69971	0.000319876	0.00499604	2.30137
ENSMUSG00000014599	Csf1	5381	1.96372	1.97183	1.52857	2.45741	1.41077	1.69676	2.13386	2.0295	2.04937	1.3253	1.26048	1.02855	1.21395	0.991249	1.12206	1.3036	-0.478271	3.11222	0.000319699	0.00499604	2.30137
ENSMUSG00000028224	Nbn	2660	13.2333	12.945	15.1932	13.5139	13.0118	12.816	15.7956	13.2883	11.8213	10.9873	12.0582	9.54245	9.55815	9.53706	10.5041	12.0659	-0.264393	5.02689	0.000322124	0.00502605	2.29877
ENSMUSG00000038633	Degs1	2587	49.1934	49.1656	48.4929	52.3552	51.0291	52.3299	50.0133	51.356	54.8551	55.8958	57.9249	56.3867	53.1497	50.7156	58.0744	48.7303	0.194841	7.08904	0.000323088	0.00503599	2.29792
ENSMUSG00000003581	Rnf215	2572	7.39509	7.99125	7.90686	7.88659	7.45388	7.63604	8.05577	8.34126	6.61512	5.57019	5.5946	6.05988	6.54862	6.27209	5.79386	6.63818	-0.264532	4.17454	0.000323662	0.00503983	2.29758
ENSMUSG00000035104	Eva1a	2798	14.7049	16.0987	13.9346	14.7286	12.2781	10.7989	12.3342	11.0163	15.202	15.8842	15.7	15.87	16.1822	15.4366	13.9575	14.9712	0.303417	5.33477	0.000324309	0.0050448	2.29716
ENSMUSG00000045672	Col27a1	12959	18.5452	17.5752	13.0741	15.9004	14.635	15.566	22.067	16.7296	10.0657	13.3449	11.6613	9.80828	11.7123	12.4935	12.3567	15.5444	-0.372673	7.5453	0.000325442	0.00505732	2.29608
ENSMUSG00000049521	Cdc42ep1	2539	8.8698	11.2228	7.88208	10.0117	9.75518	9.83081	12.7839	10.8166	9.23263	8.70212	8.06406	7.44154	6.2806	5.96932	7.69063	7.66276	-0.324906	4.49693	0.000325894	0.00505925	2.29591
ENSMUSG00000097309	Gm17249	2507	0.869324	0.931641	1.03336	1.101	0.898154	0.733621	0.562917	1.13413	0.879749	0.304779	0.657405	0.253755	0.357634	0.467036	0.640526	0.369551	-0.800978	0.90719	0.000327386	0.00507729	2.29437
ENSMUSG00000066687	Zbtb16	5093	14.5363	13.9282	8.48198	10.7006	11.3812	7.40298	5.9323	8.80543	5.39458	7.63881	4.60513	7.36965	5.15555	3.70387	7.94544	7.71815	-0.633238	5.37941	0.000328498	0.0050894	2.29333
ENSMUSG00000022629	Kif21a	6436	13.0422	12.2764	15.6681	14.5417	15.9434	14.125	13.1264	14.0866	17.0462	16.0865	17.4921	15.7064	15.6224	14.1597	15.6987	13.5416	0.235553	6.58643	0.000332736	0.00514988	2.2882
ENSMUSG00000032766	Gng11	878	10.5307	12.5408	9.73699	12.7943	11.7236	10.9974	14.6851	14.2046	10.6939	7.2521	9.38562	9.92647	7.80466	7.03819	8.12044	9.57215	-0.389258	3.20954	0.000333751	0.00516041	2.28732
ENSMUSG00000072664	Ugt3a1	2660	27.1866	21.1987	43.0229	29.827	36.0123	31.3116	25.924	29.6133	55.008	39.9275	50.9972	49.506	47.0925	28.709	36.8489	22.8879	0.512415	6.58317	0.000334672	0.00516946	2.28655
ENSMUSG00000054072	Iigp1	3118	8.30294	5.56458	5.2552	15.7904	5.59153	5.91968	6.37766	5.4506	5.51736	4.83983	4.63525	3.75414	4.29274	2.19051	5.19129	3.43826	-0.702262	4.16266	0.000337337	0.0052054	2.28355
ENSMUSG00000036305	Rpl39-ps	557	0.829975	0.958451	0.232552	0.345732	0.5775	0	0.69099	1.04412	1.0182	0.800204	0.79663	0.9137	1.60967	1.86851	1.84508	1.5445	1.22478	-0.61081	0.000339169	0.00522843	2.28163
ENSMUSG00000059208	Hnrnpm	5023	22.4304	25.8267	27.2833	27.3223	25.8333	24.8854	26.7162	26.9517	21.8539	22.5259	20.7216	21.5812	21.6746	21.6912	20.0637	19.6697	-0.19998	6.88535	0.000347414	0.00534483	2.27207
ENSMUSG00000001029	Icam2	1897	2.2281	3.09564	2.18503	3.24846	2.3061	3.53184	4.5312	2.82732	2.29206	2.08105	2.10517	2.21333	1.55294	1.81736	1.86229	1.53492	-0.541966	2.25585	0.000348021	0.00534882	2.27174
ENSMUSG00000023206	Il15ra	2734	10.9426	10.6176	11.6313	11.8568	10.3536	11.2919	12.5525	12.9523	10.9481	9.38566	8.83366	7.37615	9.69765	9.18376	8.81016	8.66533	-0.252509	4.81985	0.000349233	0.00535676	2.2711
ENSMUSG00000027962	Vcam1	3389	3.19591	3.54434	3.00036	4.62159	3.85356	3.13987	3.80452	2.80292	2.93786	1.82246	2.5812	2.34643	2.5322	1.57389	2.61552	2.8509	-0.451396	3.33416	0.000352351	0.00539353	2.26813
ENSMUSG00000037351	Actr1b	3014	24.9795	22.8049	25.5926	26.3025	25.3577	24.3214	25.4332	25.3204	29.7513	28.7523	26.8993	28.8954	26.8789	24.2148	28.6209	23.3614	0.203576	6.30131	0.000352681	0.00539353	2.26813
ENSMUSG00000038508	Gdf15	2629	1.00483	0.812259	0.492702	0.854576	0.856475	1.04937	1.36639	0.442432	0.982739	1.98601	0.868012	1.28249	1.31543	1.80619	1.24604	1.63615	0.784822	1.63278	0.000352563	0.00539353	2.26813
ENSMUSG00000029192	Tbc1d14	12277	6.18087	5.64753	6.89491	6.72391	6.29344	4.95435	6.69841	5.75298	8.14572	7.98705	7.98236	7.91253	6.43706	5.56325	7.23048	5.54117	0.290414	6.34831	0.000355245	0.00542735	2.26541
ENSMUSG00000025417	Pip4k2c	3364	43.0335	38.1071	48.1507	47.2654	46.9497	39.4619	45.1164	46.1404	51.832	46.9601	48.0694	51.9861	49.3832	47.7223	51.4009	41.6649	0.221579	7.29159	0.000355743	0.00542958	2.26523
ENSMUSG00000025413	Ttc4	4031	8.30648	9.38653	9.43128	8.88576	8.0756	9.97256	8.51367	8.30389	7.53493	7.25033	7.39093	6.73882	7.35585	6.43861	7.2502	6.63237	-0.240538	5.00804	0.000357408	0.0054442	2.26407
ENSMUSG00000039997	Ifi203	6368	1.73195	2.19017	2.10529	3.4172	2.08114	2.47558	3.31412	2.42527	2.84004	1.19988	1.8515	1.53846	1.06603	0.960189	1.33144	1.49644	-0.601576	3.67259	0.000357328	0.0054442	2.26407
ENSMUSG00000021969	Zdhhc20	5160	4.36442	5.34116	5.00805	5.16264	5.66035	5.53742	5.48232	5.92347	4.70171	4.07214	5.22099	3.95753	3.51238	3.55493	3.79666	4.00134	-0.286476	4.60412	0.000358831	0.00546046	2.26277
ENSMUSG00000028525	Pde4b	10597	1.89458	1.53653	2.01075	2.25943	2.30088	2.00211	2.15498	2.11598	2.79486	2.06096	3.18231	2.52136	2.18167	2.12386	2.24269	2.14821	0.328078	4.56689	0.000362773	0.00551501	2.25845
ENSMUSG00000028729	Ebna1bp2	3694	9.6185	10.1345	9.30985	10.739	8.35952	8.69521	10.3496	9.97109	7.19881	7.68769	7.92792	7.31915	8.65104	7.44861	7.47692	7.54198	-0.245034	5.00067	0.000364737	0.00553939	2.25654
ENSMUSG00000087174	5530601H04Rik	9129	1.73624	1.78362	1.83748	1.71569	1.76179	1.94271	1.63723	1.67053	1.64976	1.36707	1.29847	1.23344	1.26976	1.27544	1.49164	1.28307	-0.290351	3.84119	0.000367541	0.00557648	2.25364
ENSMUSG00000021133	4933426M11Rik	4995	28.6646	28.1224	30.0425	29.6216	30.0094	27.931	26.3779	27.9307	33.5324	32.9394	30.343	32.5023	31.412	29.0663	33.3698	26.5631	0.210054	7.22675	0.000369414	0.00559938	2.25186
ENSMUSG00000001052	Sec24b	6290	7.3287	6.93844	7.80483	8.25603	7.71184	7.35174	7.77106	7.77696	10.0985	8.5539	7.7901	8.22259	8.28779	7.51823	8.75148	7.35406	0.211657	5.65237	0.000370873	0.00561597	2.25058
ENSMUSG00000022146	Osmr	12364	1.48494	1.07946	1.05289	1.41216	1.01985	1.20065	1.39563	1.2857	1.26907	0.736436	1.1433	0.740922	0.590487	0.678676	0.914334	0.711857	-0.46888	3.69711	0.000373141	0.00563923	2.24878
ENSMUSG00000027954	Efna1	2692	8.53741	10.0396	9.28661	10.6349	10.6585	10.2237	11.4616	12.7223	7.67792	14.7121	11.4675	12.3121	14.5355	13.7248	17.1794	13.2008	0.422736	4.99955	0.000373095	0.00563923	2.24878
ENSMUSG00000032485	Scap	5116	7.88738	7.22627	8.57044	9.30994	8.5384	8.42251	9.78002	9.18266	10.6421	9.67049	8.62368	9.88565	9.93928	9.12905	10.8225	7.85161	0.238447	5.54493	0.000373594	0.00564054	2.24868
ENSMUSG00000062328	Rpl17	768	5.7615	5.73479	4.55384	6.60297	5.19359	5.5593	6.84902	6.22637	3.52819	4.22831	4.45704	3.31335	4.8365	4.23487	3.09451	3.79133	-0.47269	1.94786	0.000374781	0.00565292	2.24773
ENSMUSG00000045954	Sdpr	3052	14.2601	16.0052	18.9077	18.6137	18.0016	16.5074	19.0633	18.7168	16.2287	11.8084	15.328	13.8197	11.9187	12.6387	13.6167	14.5492	-0.261728	5.57426	0.000376968	0.00568035	2.24563
ENSMUSG00000014813	Stc1	3739	1.85462	1.92754	1.02198	3.07306	1.63458	1.8446	2.67636	2.66152	4.04483	3.49105	5.20471	3.38584	2.27804	1.63533	2.62837	2.76102	0.69189	3.31945	0.000380407	0.00572655	2.24211
ENSMUSG00000057110	Cep110	9671	3.12081	3.19481	3.248	3.44484	3.19971	3.62692	4.00628	3.96231	3.0755	2.63358	2.93644	2.55886	2.46341	2.77786	2.98877	2.60023	-0.247369	4.91427	0.000386671	0.00581517	2.23544
ENSMUSG00000075705	Msrb1	1334	61.4381	58.8784	52.0942	58.561	55.0259	53.5232	50.2019	49.7484	53.0007	60.7618	59.3025	66.1915	64.138	68.9486	69.7692	61.116	0.283594	6.30644	0.000387867	0.00582746	2.23452
ENSMUSG00000021624	Cd180	2840	0.302306	0.493442	0.364877	0.949302	0.679579	0.555087	0.993825	1.04666	0.310638	0.672606	0.223201	0.0896005	0.2255	0	0.29402	0.233014	-1.29899	0.525728	0.000389643	0.00584274	2.23338
ENSMUSG00000028039	Efna3	2428	1.06081	0.852017	0.746886	1.08395	0.980371	1.19034	0.898268	0.718588	0.596931	0.708065	0.600473	0.47162	0.395647	0.375069	0.740731	0.626873	-0.651141	0.963859	0.000389391	0.00584274	2.23338
ENSMUSG00000002227	Mov10	4201	3.67862	3.60585	3.23751	3.51438	3.41499	4.04963	4.64191	4.27619	4.06501	4.062	5.16045	4.34608	4.22272	5.09419	5.64189	3.81209	0.349508	4.14826	0.000391524	0.00586525	2.23171
ENSMUSG00000003528	Slc25a1	2363	33.6779	30.4432	28.2031	36.4283	31.4181	30.605	36.349	33.5541	34.2943	38.7753	32.9151	36.2368	38.6474	43.5211	37.3486	32.0378	0.263109	6.36233	0.000392294	0.00587107	2.23128
ENSMUSG00000021508	Cxcl14	1819	12.3807	13.9407	13.5299	15.0332	15.4202	17.8026	14.4586	12.3271	13.7878	6.54586	14.2181	10.9117	6.68938	4.86338	9.92259	6.58486	-0.569511	4.41903	0.000393465	0.00588287	2.23041
ENSMUSG00000003363	Pld3	3199	18.1879	18.0442	17.6542	20.3468	17.7576	18.6235	23.0199	18.1396	20.5257	21.8349	20.3503	21.1591	19.5389	20.6591	22.4481	19.6521	0.219636	5.99581	0.000394795	0.00589703	2.22937
ENSMUSG00000046062	Ppp1r15b	6158	17.6527	17.6529	19.1836	18.3671	19.6929	18.3467	18.7086	17.22	20.7322	20.0078	19.517	19.4837	20.1548	19.7847	21.0804	18.0646	0.198994	6.88305	0.000398608	0.00594823	2.22561
ENSMUSG00000035509	Fbxl21	2674	1.11141	0.823545	1.30791	0.8642	0.842062	1.15453	1.29541	1.03913	1.43752	1.50016	1.70681	1.14195	1.34119	1.50821	1.65744	1.11366	0.519336	1.78882	0.000400154	0.00595974	2.22477
ENSMUSG00000054519	Zfp867	3408	2.24792	2.91757	2.43251	2.59928	2.64281	2.85253	3.1057	2.86314	2.27431	1.84967	2.17621	2.29601	1.95433	1.43151	2.07322	1.82528	-0.361522	3.01663	0.000400019	0.00595974	2.22477
ENSMUSG00000022971	Ifnar2	3553	4.44247	5.33406	4.57534	6.0162	5.14234	5.41677	6.9509	6.14733	4.68224	4.08599	4.60297	4.3151	3.96545	3.78972	3.66988	4.35834	-0.305735	4.1094	0.000405873	0.00603908	2.21903
ENSMUSG00000032235	Narg2	6302	3.76217	4.38386	3.98748	3.74837	3.90983	4.22129	4.39725	3.92722	3.33974	3.53629	3.25897	3.02839	3.03849	3.10685	3.20039	3.27625	-0.240285	4.52196	0.000408224	0.00606819	2.21694
ENSMUSG00000048442	Smim5	1810	8.20967	9.0328	7.44269	7.69581	7.21531	9.90723	6.34381	7.85433	5.25706	6.12109	6.05873	5.48296	6.89955	6.03757	4.86176	5.33795	-0.383295	3.64651	0.000408629	0.00606835	2.21693
ENSMUSG00000005397	Nid1	6026	7.2881	9.03641	6.34115	9.17165	8.69025	9.02546	10.5705	8.06405	9.69383	3.39183	7.22673	5.51074	3.76217	2.89293	5.72396	5.0516	-0.579445	5.38172	0.000414909	0.00615568	2.21072
ENSMUSG00000062157	Ifnlr1	4175	1.31294	1.39059	0.992816	1.15313	1.27897	1.08558	1.50572	1.22274	0.83014	1.06758	0.91098	0.807585	0.782309	0.607631	0.938479	0.88763	-0.454265	2.16652	0.000419577	0.00621895	2.20628
ENSMUSG00000026088	Mitd1	2920	3.36997	3.40517	3.48227	3.20954	3.12855	3.89163	3.84442	3.51867	2.48176	2.66033	2.99578	2.67973	2.50027	2.53953	2.57368	2.53826	-0.322277	3.17267	0.000423662	0.00626779	2.20289
ENSMUSG00000020182	Ddc	4853	21.4062	21.6023	27.9588	26.8774	25.2933	22.9959	19.9195	21.6642	28.4237	26.3327	29.1801	28.7604	27.9235	25.7885	25.0813	22.1859	0.270247	6.93315	0.000424131	0.00626834	2.20285
ENSMUSG00000025937	Lactb2	3044	218.174	206.685	237.765	220.134	252.811	210.176	175.308	214.705	250.053	228.442	249.308	248.196	245.564	254.207	250.703	228.268	0.256396	9.4617	0.000426194	0.0062928	2.20116
ENSMUSG00000028902	Sf3a3	2875	8.33855	9.12199	7.47903	9.0872	7.7424	8.2021	10.1296	8.42865	6.86043	7.84014	6.41607	5.99653	6.88312	6.38033	6.65778	6.79023	-0.260883	4.46254	0.000428116	0.00631512	2.19962
ENSMUSG00000018698	Lhx1	4451	8.81355	7.97607	7.11535	8.07614	8.49879	7.4525	7.89766	6.86702	6.52662	5.25009	5.58268	5.11675	5.76968	6.22564	6.89797	6.64585	-0.298085	4.94871	0.00042961	0.00633109	2.19852
ENSMUSG00000046111	5830418K08Rik	9901	2.65476	2.48704	2.43337	2.26915	2.5146	2.53427	2.98026	2.63674	2.02392	2.25085	2.20239	1.89545	1.73349	2.0235	2.0111	1.99176	-0.259288	4.50782	0.000436634	0.00642231	2.19231
ENSMUSG00000014232	Cluap1	2157	6.246	6.77531	6.54563	6.3685	5.84579	5.39003	7.49421	7.13003	4.67428	4.81167	4.93711	5.4562	4.86921	5.09646	4.25831	5.06214	-0.313779	3.62745	0.000440745	0.00646319	2.18955
ENSMUSG00000024132	Eci1	1084	76.3385	75.6585	74.8629	70.1718	69.6155	75.8653	87.7582	70.5809	52.3189	68.2551	63.1551	60.2125	60.7926	57.6068	52.9143	60.4985	-0.248754	6.18852	0.000440857	0.00646319	2.18955
ENSMUSG00000040978	Gm11992	2393	12.9711	12.5768	14.236	14.1633	11.9903	14.2185	14.0732	13.2318	14.8255	14.0757	15.6817	15.8177	15.2009	16.989	15.246	12.5273	0.251225	5.10028	0.000441092	0.00646319	2.18955
ENSMUSG00000071369	Map3k5	6777	12.9317	13.4311	13.7234	13.8289	14.4862	14.839	11.1029	13.3301	11.6788	11.1149	11.8509	10.5229	10.9335	9.80946	10.3404	10.0773	-0.236124	6.36014	0.000443648	0.00649447	2.18746
ENSMUSG00000040459	Arglu1	1707	24.7997	26.3097	27.8868	25.7215	25.4394	24.5887	28.6726	30.436	23.6999	19.5832	19.2358	20.8328	23.2232	21.7588	20.3194	22.4076	-0.233647	5.36099	0.000449488	0.00656747	2.1826
ENSMUSG00000032839	Trpc1	3001	6.44798	5.69258	6.90604	6.82336	7.16008	5.29685	4.61704	5.77077	7.79028	7.38365	6.4424	7.65262	7.38372	6.74103	7.61965	6.43898	0.320945	4.32968	0.000450192	0.00657152	2.18233
ENSMUSG00000002833	Hdgfrp2	2235	17.434	16.6308	15.1844	17.2612	15.1407	15.6645	18.7418	17.0295	11.588	13.2475	13.1032	12.4956	13.6394	12.4857	13.9385	14.538	-0.251853	5.05883	0.000450634	0.00657174	2.18232
ENSMUSG00000020708	Psmc5	1384	55.1625	55.3047	53.7218	55.0539	47.5529	55.6711	56.3603	55.9819	39.9308	47.479	46.2135	44.127	45.1163	45.4488	41.1196	41.1687	-0.222888	6.08669	0.000452128	0.0065839	2.18152
ENSMUSG00000030942	Thumpd1	2649	10.2217	11.0842	11.6378	11.7041	10.8315	10.4888	13.1975	12.1238	9.34879	8.79746	10.2418	9.91829	9.2352	8.81545	8.17145	8.41876	-0.235446	4.76761	0.000452323	0.0065839	2.18152
ENSMUSG00000028833	Ncdn	4243	4.94967	5.06428	4.65556	5.47657	5.03387	4.72166	6.31945	5.23902	5.95547	6.51291	5.4978	5.83237	5.82612	5.62632	6.26727	4.83492	0.248146	4.55095	0.000452893	0.00658598	2.18138
ENSMUSG00000093904	Tomm20	4981	12.9141	12.2854	15.434	14.0857	14.1815	14.6114	13.9859	14.556	15.5862	14.0744	15.7295	15.7604	15.5444	16.3892	15.1392	14.9065	0.224178	6.20095	0.00045514	0.00661241	2.17964
ENSMUSG00000030319	Cand2	4795	0.826389	0.848939	1.10757	1.08435	1.58318	0.95891	1.05685	1.40155	1.83986	1.63333	1.65248	1.55227	1.25546	1.08526	1.46012	1.21449	0.481668	2.65554	0.000455745	0.00661496	2.17947
ENSMUSG00000021911	Parg	5993	4.18756	4.15336	5.33861	4.5843	4.938	4.17589	4.43131	4.71196	5.94086	5.52481	5.21455	5.62601	5.24689	4.47182	5.18743	4.07458	0.259773	4.87308	0.000463531	0.00670901	2.17334
ENSMUSG00000027698	Nceh1	5455	55.9937	48.26	71.7231	60.6018	68.1192	62.4101	46.4139	56.5881	85.8069	70.8637	87.7337	78.3921	71.7082	63.0563	67.7527	47.2634	0.361618	8.47745	0.000466782	0.0067497	2.17072
ENSMUSG00000048138	Dmrt2	2343	3.10058	3.04752	3.31707	3.39721	2.58103	2.52312	4.90068	3.19927	3.17362	6.14178	3.59827	2.93238	5.43933	5.33041	4.02992	5.62058	0.573448	3.2177	0.000467501	0.00675377	2.17045
ENSMUSG00000018379	Srsf1	3019	68.5361	75.7064	71.5662	70.6972	74.1785	72.9087	75.7057	74.6583	65.8539	60.2145	59.2737	57.1262	61.157	56.2784	55.6578	64.6197	-0.195569	7.64784	0.00046823	0.00675795	2.17018
ENSMUSG00000080783	Gm8250	773	0.0854363	0.431644	0.586494	0.415206	0.665806	0.169949	0.58089	0.334384	0.244561	0.741346	0.738035	0.740682	1.15988	1.09395	1.08023	1.28414	1.18446	-0.665317	0.000469149	0.00676488	2.16974
ENSMUSG00000062545	Tlr12	3591	2.33566	2.80606	3.44479	3.75385	3.26057	2.99983	2.37581	2.96916	5.14159	2.78383	3.28331	3.73797	4.61901	4.09378	3.86358	3.07752	0.437595	3.6331	0.000469946	0.00677004	2.16941
ENSMUSG00000032698	Lmo2	2248	3.40788	5.01678	5.09944	6.39625	4.83646	5.05496	7.16231	7.41631	5.71846	4.02208	3.80672	2.9714	3.4471	2.19912	3.37161	3.67971	-0.5176	3.3759	0.000472061	0.00679415	2.16787
ENSMUSG00000026788	Zbtb43	6822	5.034	4.97899	4.9367	5.15635	5.49787	4.91051	5.23744	5.17185	5.26512	3.85475	4.16275	3.89792	3.9991	3.69004	4.45349	3.14292	-0.251486	4.96816	0.000472695	0.00679692	2.16769
ENSMUSG00000024474	Ik	1976	76.0355	68.3532	76.2701	75.6257	67.6869	66.8155	86.9359	79.9897	61.3887	68.088	64.1589	61.234	59.537	56.818	55.4553	58.4733	-0.213372	7.0604	0.000478198	0.00686964	2.16307
ENSMUSG00000037416	Dmxl1	16411	7.48111	7.18923	8.50467	7.36527	8.94185	7.76488	7.20778	7.45384	10.0142	8.26424	8.7256	8.79178	8.66719	7.1663	8.67333	8.45194	0.233716	7.07078	0.000479063	0.00687565	2.16269
ENSMUSG00000017314	Mpp2	6761	0.927972	1.11533	0.747186	0.949429	0.922992	0.816087	1.01519	0.860194	1.23029	1.10188	0.993823	0.931522	1.31664	1.03907	1.33955	1.15497	0.394607	2.82829	0.000479568	0.00687649	2.16263
ENSMUSG00000024388	Myo7b	6574	9.83501	9.82609	10.039	10.0182	10.4711	10.0416	10.9383	10.38	10.2948	10.8092	10.7898	10.935	12.1382	13.1204	13.6886	9.91532	0.258882	6.16122	0.000480794	0.00688125	2.16233
ENSMUSG00000029254	Stap1	4281	0.910183	1.13792	1.07413	0.839685	0.961772	1.0587	0.749205	1.14718	0.500471	0.535446	0.562668	0.802449	0.583424	0.714142	0.705186	0.726529	-0.529658	1.84848	0.000480536	0.00688125	2.16233
ENSMUSG00000025169	Ogfod3	1299	12.8119	11.7642	13.5614	11.9092	11.9851	12.0853	13.2343	11.8892	13.68	14.3621	13.2243	13.1738	14.9875	14.3215	15.2792	12.9907	0.261068	4.1151	0.000484776	0.0069318	2.15915
ENSMUSG00000052609	Plekhg3	4936	19.8689	20.9281	17.8709	21.0545	17.478	16.5278	22.3007	21.6403	24.9839	28.7795	17.4525	19.5128	24.8202	21.7309	21.6406	23.1133	0.294671	6.71599	0.000488242	0.00697488	2.15646
ENSMUSG00000028278	Rragd	5617	10.6406	10.7518	13.0984	11.2223	12.1406	10.3726	10.7806	9.80167	14.1131	10.5083	12.346	13.5002	12.3478	11.3489	14.66	12.0641	0.268364	6.06449	0.000489511	0.00698624	2.15576
ENSMUSG00000042625	Safb2	7904	9.5671	9.68393	8.53819	9.38012	8.28587	8.3187	9.70644	10.2358	8.06026	6.71052	6.56025	7.09084	8.09438	7.76885	7.2651	7.32591	-0.236016	6.03317	0.000489944	0.00698624	2.15576
ENSMUSG00000021807	2700060E02Rik	1502	35.1756	37.1425	39.0233	36.9675	39.4053	38.3091	39.3338	38.2039	27.6478	32.4302	31.4835	31.0034	35.1336	30.7915	28.6093	28.1094	-0.220495	5.68807	0.000494448	0.00704395	2.15218
ENSMUSG00000040782	Rfwd2	5036	2.26873	2.38518	2.23774	2.33259	2.43997	2.39994	2.54753	2.1557	2.81541	2.51609	2.85729	2.58963	2.70869	2.44123	2.58918	2.96977	0.281756	3.68168	0.000496269	0.00706335	2.15099
ENSMUSG00000011877	Git1	4721	10.0162	10.6296	10.2341	11.1766	10.0295	10.1012	13.0169	11.4155	12.587	13.5682	11.1042	11.7638	11.4492	10.6369	13.0205	10.6532	0.216869	5.74649	0.000502943	0.00715173	2.14559
ENSMUSG00000032366	Tpm1	6185	19.754	19.4964	19.037	19.6568	18.7956	18.2772	22.8689	22.8807	18.6957	19.591	15.7525	15.6238	14.0923	13.3881	15.2038	15.9208	-0.240682	6.79949	0.000504918	0.00717319	2.14429
ENSMUSG00000040524	Zfp609	8256	4.39162	4.33242	5.13042	5.13154	5.4936	4.07351	5.01925	5.00145	6.6404	5.35239	4.99066	5.36301	5.46094	4.82973	5.67943	4.66502	0.240468	5.40047	0.000508329	0.00721499	2.14176
ENSMUSG00000020807	4933427D14Rik	5712	2.80957	3.16604	3.20881	2.91062	2.2751	2.75989	2.81878	3.07713	2.41602	2.22946	2.16402	2.0604	1.99571	2.20925	2.1703	2.35184	-0.30134	3.86769	0.000510332	0.00723676	2.14046
ENSMUSG00000061232	H2-K1	2339	77.0823	73.4367	59.2001	92.6775	62.3532	67.7073	74.1296	68.4875	58.8662	59.2634	55.7195	54.233	63.1658	51.6989	54.648	54.6893	-0.259867	7.22733	0.000512381	0.00725913	2.13912
ENSMUSG00000030498	Gas2	4994	35.7453	36.5463	42.3947	40.7973	42.9234	37.5119	37.7252	35.1695	41.2867	39.9329	46.5834	43.0436	44.8704	44.3246	41.8009	38.8257	0.228734	7.66881	0.000514649	0.00728455	2.1376
ENSMUSG00000085385	9430008C03Rik	3170	4.95838	4.84176	4.51521	5.20412	4.54596	4.70365	5.98974	4.70888	4.23414	3.61553	3.23944	2.99017	3.87888	4.63747	3.52567	3.23573	-0.338428	3.77831	0.000517638	0.00732014	2.13548
ENSMUSG00000020883	Fbxl20	10664	6.27352	6.58936	6.15226	6.15183	6.4973	5.92547	7.15216	6.62315	5.54278	5.42753	5.05852	4.8977	4.97851	5.67276	5.09567	5.15681	-0.208057	5.95711	0.000523556	0.00739026	2.13134
ENSMUSG00000042834	Nrep	2508	6.10917	5.72066	4.20925	6.4498	6.59239	6.4952	5.90827	6.75054	6.33167	3.6305	4.77692	4.71796	2.88546	2.8011	3.35502	4.38007	-0.471505	3.67476	0.000523194	0.00739026	2.13134
ENSMUSG00000020949	Fkbp3	940	44.2624	46.9255	56.8422	53.4014	55.1626	53.806	56.1627	53.6206	44.3788	40.8458	49.6997	43.584	42.1042	35.2226	41.6141	39.776	-0.231266	5.47529	0.000526293	0.00742102	2.12954
ENSMUSG00000044197	Gpr146	6716	5.82147	7.09451	7.628	7.28312	6.94488	7.64829	9.32212	8.17849	7.15911	9.36708	8.00385	9.72811	7.59998	9.00749	10.0805	8.17839	0.299198	5.76714	0.0005267	0.00742102	2.12954
ENSMUSG00000075327	Zbtb2	5710	1.72334	1.94002	2.17776	2.18092	1.98296	2.01312	1.77499	2.03705	1.97543	2.16333	3.1306	2.58476	2.14221	2.03915	2.78976	2.43379	0.370477	3.6666	0.000527685	0.00742811	2.12912
ENSMUSG00000037977	6430571L13Rik	1497	3.08815	3.34329	4.15331	3.00158	3.56692	3.7735	3.21377	3.53962	4.04105	4.89141	5.37769	7.01182	3.93578	5.60531	3.90455	2.96178	0.532658	2.65016	0.000530212	0.00745687	2.12744
ENSMUSG00000024529	Lox	6797	0.991071	1.88503	1.01003	1.35994	1.26831	1.31429	2.83126	1.55916	1.04763	0.861844	1.13778	0.861072	0.603014	0.373232	1.10566	1.02229	-0.709133	3.03949	0.000533042	0.00748813	2.12563
ENSMUSG00000042772	Smg7	6044	19.0019	21.4417	20.9706	22.2926	20.4475	17.2799	20.3139	19.3196	25.4709	22.429	20.8395	19.567	21.0012	23.2144	23.4334	21.4163	0.225609	7.00285	0.000533408	0.00748813	2.12563
ENSMUSG00000021840	Mapk1ip1l	4604	7.18662	6.58045	6.78042	7.51496	7.50371	5.94934	8.9867	7.36866	10.7306	10.1097	8.52255	8.69129	7.24715	6.3437	9.20788	6.75558	0.306649	5.1787	0.000540618	0.00757554	2.12059
ENSMUSG00000090272	Mndal	1897	6.4406	7.70392	7.47691	8.86558	7.52875	7.09831	9.26529	7.63037	8.27136	4.02784	6.7165	4.99675	4.72635	3.97761	4.90967	5.96526	-0.423635	3.65258	0.000540577	0.00757554	2.12059
ENSMUSG00000029417	Cxcl9	2901	1.06997	0.851117	0.446506	1.32763	0.554408	0.905692	0.375904	0.645974	0.369272	0.438976	0.28406	0.219291	0.353213	0.26907	0.774946	0.228114	-0.988622	0.82611	0.000544421	0.0076219	2.11794
ENSMUSG00000018427	Ypel2	4842	4.48738	3.55574	4.96243	3.63245	4.19855	3.405	4.9945	4.20388	4.25567	5.28639	4.96168	4.91378	4.616	4.4601	5.55828	5.20716	0.319889	4.47297	0.000547485	0.00764394	2.11668
ENSMUSG00000019539	Rcn3	1590	9.67789	9.4852	6.8839	10.8196	9.58933	9.58427	9.60186	9.67263	8.91724	5.56642	9.24921	6.40165	5.80003	5.56383	6.01922	6.65922	-0.391044	3.69362	0.000547309	0.00764394	2.11668
ENSMUSG00000028111	Ctsk	1474	1.79219	2.62582	1.23028	2.43873	1.83311	2.45094	2.00187	2.06046	1.7528	0.777559	1.8062	1.12213	0.825507	0.35304	1.04584	1.34687	-0.779724	1.29971	0.000546945	0.00764394	2.11668
ENSMUSG00000024378	Stard4	5989	10.9611	10.4293	12.6417	12.8403	13.5026	12.2618	11.5355	11.7716	14.6885	12.79	14.5322	12.9803	12.9495	15.0102	12.8485	11.2153	0.243742	6.25338	0.000553289	0.00770403	2.11328
ENSMUSG00000031765	Mt1	537	353.332	326.702	236.992	273.14	246.312	258.093	318.823	166.543	260.04	352.042	275.63	326.019	407.03	411.726	407.52	388.553	0.466183	7.40729	0.000552962	0.00770403	2.11328
ENSMUSG00000058254	Tspan7	6785	7.64085	7.90754	6.25225	7.14283	6.9027	6.51528	7.43102	6.99054	7.35564	8.03308	7.80101	7.96962	7.58876	9.05011	8.51062	7.18816	0.249744	5.68151	0.000553053	0.00770403	2.11328
ENSMUSG00000018481	Appbp2	6450	7.87388	8.64931	8.58522	8.60855	8.50798	8.89043	8.75183	9.32727	10.9812	9.80274	9.8081	8.64985	9.16446	8.50158	9.22152	8.55671	0.194527	5.86237	0.000554602	0.00770837	2.11304
ENSMUSG00000072889	Nfxl1	5924	2.5418	3.24424	2.74412	2.87147	2.68237	2.56133	3.12938	3.31607	2.61677	2.54737	1.93677	2.21218	2.21617	2.15215	1.86494	2.18948	-0.293765	3.92496	0.000557398	0.00773327	2.11164
ENSMUSG00000029070	Mxra8	2680	6.99851	9.06362	6.11408	8.04781	8.47378	8.55379	8.8561	8.05335	8.27662	4.87054	6.95387	6.19547	5.80679	3.73781	5.29674	5.2842	-0.385734	4.21291	0.000558041	0.00773523	2.11153
ENSMUSG00000041445	Mmrn2	3928	4.80858	6.35382	3.94068	5.81771	5.29015	5.33442	7.34881	7.25491	5.75928	3.71212	4.88973	4.0651	3.32601	2.7324	4.12079	3.87487	-0.421335	4.26966	0.000564691	0.00782036	2.10677
ENSMUSG00000006705	Pknox1	7004	2.47046	2.33429	2.48743	2.95109	2.67291	2.23202	2.99487	2.70325	3.47285	3.06367	3.03188	3.40607	2.97168	2.5447	2.94381	2.31484	0.273222	4.29701	0.000567878	0.00785038	2.10511
ENSMUSG00000027875	Hmgcs2	3274	61.9474	74.0291	46.5664	69.2297	34.7605	63.5988	199.768	51.3168	28.1586	54.3772	58.5874	39.4639	31.9232	24.0998	14.6552	40.8092	-0.940957	7.49063	0.000567441	0.00785038	2.10511
ENSMUSG00000020720	Psmd12	2793	26.2939	23.7015	25.5306	25.1432	25.9591	23.9882	25.08	24.779	20.4636	21.1333	21.2658	21.3193	20.82	19.3536	17.7541	21.0872	-0.210477	5.9892	0.000576926	0.0079683	2.09863
ENSMUSG00000026489	Adck3	5708	20.0047	20.9853	22.5114	22.4241	22.9247	22.808	19.4868	21.3399	22.1017	24.1508	24.0652	26.5811	26.1755	26.3929	22.9336	20.1844	0.24599	7.03164	0.000579297	0.00797056	2.09851
ENSMUSG00000028641	Lepre1	4318	2.79892	2.68907	2.54983	2.82452	2.81589	2.73816	2.85229	2.88828	3.35653	3.28837	3.30304	3.56534	3.04044	2.72664	3.10896	2.75861	0.268083	3.69102	0.000579231	0.00797056	2.09851
ENSMUSG00000031584	Gsr	2739	29.6816	29.7968	31.6853	31.9197	34.7622	32.1352	37.5654	31.8262	36.6265	34.9634	36.4967	34.7463	30.9104	41.1327	36.1847	35.7819	0.235807	6.55328	0.000578956	0.00797056	2.09851
ENSMUSG00000033819	Ppp1r16a	3879	7.15075	6.19324	8.13119	7.46329	8.60765	7.75557	7.82199	7.27992	9.35724	8.63424	8.20348	8.3969	9.19603	9.10567	8.36224	6.82402	0.257743	4.97016	0.000579852	0.00797056	2.09851
ENSMUSG00000035637	Grhpr	1724	45.3945	43.0817	38.3185	43.4145	47.3545	42.5964	47.0311	45.5036	48.6503	48.7523	46.9902	52.0665	48.5516	55.5773	49.329	40.4963	0.234592	6.3295	0.000578177	0.00797056	2.09851
ENSMUSG00000093470	Gm20645	3510	0.714988	0.703444	0.774974	0.82296	0.93476	0.692409	0.621366	0.699586	0.879699	0.707482	1.06551	1.10558	0.930525	0.871009	1.61037	1.26319	0.586589	1.72258	0.000580195	0.00797056	2.09851
ENSMUSG00000030029	Lrig1	5806	3.84469	3.90784	3.11223	3.62635	3.302	2.77177	3.00516	3.2499	3.52737	4.628	4.18154	4.34993	3.60691	3.54031	4.30352	3.37377	0.316829	4.41713	0.000580744	0.007971	2.09849
ENSMUSG00000021520	Uqcrb	872	170.71	169.662	137.627	153.926	146.521	157.283	152.055	149.47	103.845	110.26	126.051	125.92	109.43	126.142	109.239	141.838	-0.28663	6.90028	0.000581427	0.00797327	2.09836
ENSMUSG00000038602	Slc35f1	4933	1.41911	1.48805	1.68052	1.60054	1.83885	1.81091	1.4434	1.53264	2.18439	1.72962	1.86325	1.76676	1.89542	1.75377	2.09636	1.95858	0.335534	3.1382	0.000583704	0.00799737	2.09705
ENSMUSG00000039958	Mettl20	2490	5.6494	6.05681	5.35813	5.82616	5.50323	6.01456	7.36788	7.0329	4.42878	5.19105	4.58234	4.67542	4.98962	4.59775	4.82385	4.35858	-0.285855	3.75916	0.00059014	0.00806402	2.09345
ENSMUSG00000023883	Phf10	5072	7.30475	8.48624	8.00633	7.68215	7.74996	8.72869	8.86573	7.88635	7.52902	6.01332	6.71134	6.79812	6.83098	5.87378	5.69881	6.54975	-0.22973	5.21077	0.000593862	0.00810769	2.0911
ENSMUSG00000034390	Cmip	4710	44.2245	40.7052	40.0832	43.2164	44.2549	37.7377	41.1575	43.2581	50.1847	44.5444	44.2781	41.1548	44.1767	43.0475	50.0082	46	0.204817	7.68701	0.000596215	0.00813261	2.08977
ENSMUSG00000026288	Inpp5d	7848	0.934084	1.03738	0.982049	1.19417	1.2788	1.00436	1.49578	1.01277	1.02777	0.567933	0.88848	0.753864	0.579381	0.679652	0.941218	0.733602	-0.446621	2.90771	0.000596859	0.00813418	2.08969
ENSMUSG00000050368	Hoxd10	2649	9.89761	9.77428	8.85058	9.98363	9.37438	9.44738	10.6306	8.75744	10.7285	9.92719	11.6776	11.6954	10.3231	9.20833	10.7659	11.0168	0.240461	4.7562	0.000597478	0.00813542	2.08962
ENSMUSG00000026726	Cubn	11669	43.2339	46.3448	51.3452	53.2219	56.1629	48.0101	51.4319	54.469	60.3744	52.2963	69.6198	57.1288	55.3651	57.8065	60.6871	42.1986	0.258465	9.2947	0.000599805	0.00815989	2.08832
ENSMUSG00000064337	mt-Rnr1	954	1069.34	1228.6	957.229	969.457	987.796	997.742	1016.53	828.947	640.522	836.698	817.28	781.601	940.155	565.315	570.682	807.083	-0.351132	9.70376	0.000601192	0.00817154	2.0877
ENSMUSG00000036602	Alx1	4160	0.698524	0.850193	0.326942	0.663512	0.943352	1.01054	1.61909	1.64656	0.787689	0.704081	0.47237	0.152924	0.184737	0.0312729	0.370569	0.381784	-1.25002	1.54521	0.000602023	0.00817411	2.08756
ENSMUSG00000030968	Pdilt	2127	4.16063	3.41975	3.71482	4.34579	3.8715	4.26167	4.37297	3.91911	3.02188	2.39486	3.45704	3.3498	3.55287	2.66062	2.29508	2.33343	-0.388808	2.89411	0.000603261	0.008178	2.08735
ENSMUSG00000043008	Klhl6	2593	1.60457	1.54413	1.12397	1.26253	1.58787	1.62123	1.90486	1.37064	1.11789	0.785788	1.22231	0.785084	0.765639	0.878006	1.08994	1.19949	-0.527711	1.73837	0.000608297	0.00823902	2.08412
ENSMUSG00000043415	Otud1	2528	3.84027	4.67231	3.76604	4.36742	4.12264	3.94943	4.56742	4.26878	3.7141	3.32472	2.90867	2.89394	2.9893	3.03624	3.35388	3.35068	-0.305189	3.23907	0.000618221	0.00836608	2.07748
ENSMUSG00000019996	Map7	4492	21.5975	18.6143	23.1553	21.4208	20.8382	19.6676	22.877	22.0961	26.1207	21.8151	22.8042	23.5092	22.4831	24.5015	24.4659	20.4038	0.214832	6.64923	0.000620628	0.00839129	2.07617
ENSMUSG00000027935	Rab13	1642	4.8667	5.03945	5.4826	5.16029	4.7016	5.12041	5.66462	4.60445	3.03179	3.80024	4.63257	3.87432	3.78324	3.24842	3.16857	3.9899	-0.372917	2.8703	0.000621563	0.00839655	2.0759
ENSMUSG00000015766	Eps8	7160	21.9434	22.7598	26.6932	25.3715	24.1969	21.0817	22.4156	21.6873	28.0928	23.6997	27.5955	26.7971	26.4039	23.7933	28.1239	21.4333	0.229616	7.45878	0.000629025	0.00848247	2.07148
ENSMUSG00000032449	Slc25a36	9014	14.6826	16.2425	17.7614	16.1154	16.7221	17.263	17.7126	17.4632	18.9031	17.5819	17.3486	18.3566	19.0122	19.6283	17.0307	17.3993	0.205339	7.30227	0.000635348	0.00856025	2.06751
ENSMUSG00000059824	Dbp	3079	25.8678	27.8936	20.9716	29.7292	30.4639	34.4533	32.7922	33.1178	13.303	17.247	18.5288	17.7688	24.1691	31.4992	16.1675	18.8921	-0.477571	6.23927	0.000639919	0.0086143	2.06478
ENSMUSG00000040606	Kazn	10633	9.01847	10.4934	10.1172	9.39349	8.23454	8.82764	10.3945	10.4043	12.6587	9.7609	8.68596	11.565	11.3171	10.0144	11.3446	10.9163	0.252896	6.76538	0.000642027	0.00862996	2.06399
ENSMUSG00000057060	Slc35f3	2302	5.27879	5.18899	7.34311	6.60871	6.95875	6.47722	6.96643	7.69148	7.99323	7.16395	7.87544	10.0592	7.76182	7.91197	7.47792	6.06565	0.334734	4.06057	0.000642203	0.00862996	2.06399
ENSMUSG00000063730	Hsd3b2	4932	9.36001	8.22651	10.5185	9.16269	10.2788	8.52364	10.0408	8.52948	12.2785	9.33412	10.7191	11.7636	10.8295	11.936	10.8486	7.86276	0.282103	5.63344	0.000644497	0.00865323	2.06282
ENSMUSG00000005533	Igf1r	4468	12.904	13.0836	13.0749	13.4186	15.6802	11.1436	12.0168	14.7665	18.2642	14.5503	14.769	15.3061	14.9785	13.6268	17.74	11.5675	0.269743	5.99011	0.000646383	0.00867099	2.06193
ENSMUSG00000089726	Mir17hg	3534	2.1304	2.37924	1.53942	1.9072	1.78401	1.80291	1.79698	1.42624	1.23035	1.06303	1.29146	1.24209	1.28664	1.15959	1.50856	1.42314	-0.446701	2.49338	0.000646946	0.008671	2.06193
ENSMUSG00000046491	C1qtnf2	1385	1.1921	1.8791	1.87049	1.62215	1.85801	2.08675	2.82524	1.86627	1.95643	0.505709	1.18997	0.918648	1.01727	1.17415	0.834784	1.14673	-0.707694	1.1321	0.000648066	0.00867844	2.06156
ENSMUSG00000052396	Mogat2	1828	8.5985	7.95821	6.62538	7.37423	8.93912	7.36624	6.63226	9.57983	8.23885	9.57888	11.9288	8.59586	7.98773	13.2729	9.52235	9.48474	0.40863	4.03649	0.000651457	0.00870871	2.06005
ENSMUSG00000078517	Emc1	6783	2.58989	2.36115	2.55893	2.65924	2.6367	2.67273	3.28158	2.99139	3.35375	3.71733	3.12132	2.85115	2.92688	3.203	2.93556	2.5366	0.266772	4.30878	0.00065367	0.00873072	2.05895
ENSMUSG00000029231	Pdgfra	6713	4.58449	7.19709	4.37046	6.33016	6.28672	7.35816	10.7979	8.39392	7.46269	3.85095	4.73081	3.13675	2.39454	1.11433	4.12394	4.10088	-0.76131	5.16135	0.000655742	0.0087508	2.05795
ENSMUSG00000032966	Fkbp1a	3474	24.8657	27.1808	25.8951	30.1184	26.0371	25.3174	30.0977	27.1388	29.6392	30.1688	26.5124	29.1895	29.477	29.865	31.5613	27.5828	0.200113	6.61692	0.000658159	0.00876787	2.05711
ENSMUSG00000044155	Naa38	3364	3.90678	4.18564	4.25482	4.44604	3.86307	4.31524	5.4727	4.20681	2.97842	3.4638	3.54255	3.25268	3.21733	3.40321	2.95956	3.54093	-0.304665	3.69172	0.000657793	0.00876787	2.05711
ENSMUSG00000016664	Pacsin2	5192	31.3548	29.8958	34.7155	34.0241	33.443	29.6166	32.3329	34.5377	37.928	34.7923	34.0753	36.4642	35.5487	32.0352	38.314	30.9594	0.193313	7.45614	0.000661394	0.00880334	2.05535
ENSMUSG00000021103	Mnat1	2497	5.50132	4.65014	4.56498	4.37022	5.38474	5.49789	5.29206	5.84864	4.87061	4.23299	3.93484	3.94895	2.94947	2.99579	3.96144	3.6308	-0.346523	3.49387	0.000672758	0.00893604	2.04885
ENSMUSG00000029404	Arl6ip4	1578	20.7167	18.3957	16.2119	18.8749	16.3891	18.6067	18.5367	19.4514	14.8553	13.2754	15.2648	15.0373	15.4626	15.5405	13.3511	13.5875	-0.251795	4.7048	0.000673203	0.00893604	2.04885
ENSMUSG00000039450	Dcxr	1320	81.1019	78.6125	68.74	73.1387	73.3987	70.5619	65.6534	66.6268	69.078	83.7884	81.3492	75.8095	88.3974	110.088	87.2971	79.7621	0.315208	6.70336	0.000673685	0.00893604	2.04885
ENSMUSG00000022119	Rbm26	7626	10.2883	10.8683	9.54585	9.66314	10.4607	9.90534	10.4388	10.5073	8.31278	8.13243	8.23741	7.73307	7.72602	8.9818	7.53837	8.97272	-0.226697	6.13486	0.000674653	0.00894118	2.0486
ENSMUSG00000063146	Clip2	4978	4.31172	4.2227	5.15211	5.24823	4.48448	4.63149	5.23175	5.30925	6.21544	5.16755	4.74972	5.38017	5.71206	5.29215	5.80643	4.6395	0.241367	4.67412	0.000675382	0.00894315	2.04851
ENSMUSG00000018287	Spag7	1590	31.8166	30.8479	28.9205	33.4277	28.4848	26.522	30.5807	30.2778	23.8982	25.2291	23.6812	26.0067	25.4557	25.3645	22.1782	22.7662	-0.220382	5.43718	0.000676645	0.00895217	2.04807
ENSMUSG00000043059	Zfp513	3487	5.00005	5.03314	4.51335	4.98874	4.31719	4.18186	5.5556	4.37346	3.72272	4.10855	3.74481	3.42985	3.80175	3.39509	3.7946	3.6058	-0.272196	3.88886	0.000680347	0.00899343	2.04607
ENSMUSG00000016534	Lamp2	9540	91.8777	89.0741	102.424	95.9566	104.404	94.4243	89.6174	88.1713	109.887	103.299	103.349	105.834	102.239	95.2123	102.28	94.7274	0.195633	9.87649	0.000689203	0.00908709	2.04158
ENSMUSG00000024241	Sos1	8897	4.77298	5.23536	5.87456	5.65647	5.45935	4.87269	5.5805	5.76689	7.40146	6.72017	5.57869	6.16357	5.8521	5.19826	6.54809	4.70082	0.238986	5.67092	0.000688634	0.00908709	2.04158
ENSMUSG00000027386	Fbln7	3219	1.86699	2.07307	1.87114	1.91436	2.23838	1.91812	3.74639	2.30856	1.72269	1.76046	1.94952	1.28458	1.23349	1.0912	1.51651	1.29515	-0.508944	2.60524	0.000692294	0.00912005	2.04
ENSMUSG00000029313	Aff1	9435	10.8216	11.6843	11.2988	12.3619	11.7689	9.57258	12.1155	12.3418	15.6286	12.1476	14.5187	14.4629	10.3716	10.2725	18.7079	12.141	0.319932	6.88714	0.000695326	0.00914106	2.039
ENSMUSG00000033082	Clec1a	3262	1.78164	1.88208	1.62808	2.0072	1.67638	1.89283	1.73051	1.8225	1.77725	1.22974	1.37971	1.46267	0.86384	0.95717	1.39806	0.852051	-0.456841	2.34203	0.000695578	0.00914106	2.039
ENSMUSG00000057894	Zfp329	5398	3.93954	4.83369	4.73925	4.26909	4.42159	4.34414	4.9554	4.63279	4.23759	3.36179	3.67558	2.73416	3.5948	3.65125	3.0938	3.72684	-0.277298	4.44159	0.00069567	0.00914106	2.039
ENSMUSG00000005320	Fgfr4	3523	8.64192	8.39124	8.58518	8.72763	8.72876	9.26642	7.35605	8.8593	9.39056	9.77784	8.52864	9.29958	11.5977	12.1307	11.0487	8.05833	0.306622	5.04206	0.000696295	0.00914147	2.03898
ENSMUSG00000041669	Prima1	1329	3.37914	2.8621	3.41129	4.39531	3.29171	3.36087	3.62003	2.47976	4.26739	5.03063	3.62495	5.16973	4.52968	4.16031	5.70306	2.88804	0.484599	2.40826	0.000700596	0.0091901	2.03668
ENSMUSG00000070368	Prok1	411	1.12481	0.974192	2.36371	1.09328	2.50447	2.55709	0.31215	0.628902	3.67972	3.40831	2.31347	2.47655	4.20714	2.374	2.96936	1.44911	1.0482	0.0253704	0.000704529	0.00923383	2.03462
ENSMUSG00000059939	9430015G10Rik	3723	1.93355	2.15091	1.94836	1.8621	1.74528	2.18775	2.46388	2.18697	1.33715	1.65896	1.31103	1.28155	1.70297	1.78213	1.44923	1.31534	-0.388047	2.74387	0.000715538	0.00937015	2.02825
ENSMUSG00000022016	Akap11	9407	9.21798	9.8534	10.2102	9.95583	11.3594	9.63599	10.1127	10.6612	13.3774	10.9315	11.9945	11.1854	10.491	9.8951	10.4811	9.86977	0.20671	6.63958	0.000716244	0.00937142	2.02819
ENSMUSG00000042275	Pelo	1598	12.1918	9.98059	9.68649	11.85	11.0712	12.4547	11.5609	11.2417	11.9484	7.80976	8.13188	8.55915	8.33588	8.75172	7.19495	7.53694	-0.31588	3.98951	0.000717051	0.00937401	2.02807
ENSMUSG00000002885	Cd97	4133	3.57935	4.4402	3.55718	3.97601	4.62305	4.25929	4.81141	4.65925	3.59825	3.83612	3.68095	2.86297	2.9441	2.75426	3.43462	2.96215	-0.293055	3.95958	0.000720425	0.00941013	2.0264
ENSMUSG00000031565	Fgfr1	8101	7.19853	6.91952	7.09137	6.8858	6.94875	6.66502	8.05301	7.3785	7.75535	7.80493	7.61357	7.37387	8.1347	7.91717	8.88036	6.71481	0.20952	5.92283	0.000723364	0.00944052	2.025
ENSMUSG00000068917	Clk2	4429	10.8554	11.0894	10.4848	11.6816	10.8651	11.6718	12.7164	11.9639	9.30501	8.26647	8.81635	8.02925	9.86151	10.1486	9.16564	9.54763	-0.230265	5.51018	0.00072567	0.00946259	2.02399
ENSMUSG00000030761	Myo7a	9121	2.5632	2.65582	2.84029	2.92768	2.82134	2.96704	3.01711	3.17395	3.49585	2.93201	3.1274	3.034	3.08239	3.10226	3.65491	2.85135	0.225256	4.79042	0.000729513	0.00950465	2.02206
ENSMUSG00000024180	Tmem8	3451	59.4208	57.141	68.294	70.1431	69.4414	65.533	69.2214	61.8297	71.2139	70.9983	69.5975	70.4554	74.5827	77.6388	73.5196	60.7684	0.214582	7.88102	0.000732001	0.00952598	2.02109
ENSMUSG00000038884	A230050P20Rik	3012	3.4863	4.14306	3.99948	5.26399	3.54561	4.27434	3.91867	4.37663	3.15913	3.19213	2.86219	2.5134	2.55147	3.13145	3.36941	3.49335	-0.354311	3.44353	0.000732387	0.00952598	2.02109
ENSMUSG00000022853	Ehhadh	3011	232.694	210.679	262.031	220.543	225.926	241.297	276.486	209.29	186.115	205.316	223.156	203.885	186.958	149.949	165.134	156.748	-0.264082	9.29798	0.000739048	0.00958963	2.0182
ENSMUSG00000026667	Uhmk1	8092	16.4126	17.0871	19.7531	18.7607	20.6945	16.4376	18.0185	19.469	24.9273	21.3005	21.6441	20.3223	19.9518	17.4918	20.5746	16.2087	0.229448	7.28969	0.000739149	0.00958963	2.0182
ENSMUSG00000087439	Gm15788	1032	1.34388	1.03461	1.50618	2.11482	1.87016	1.52757	1.181	1.62802	0.793795	0.308495	1.28989	0.554794	0.682618	1.00849	1.24481	0.64124	-0.810634	0.415188	0.000739052	0.00958963	2.0182
ENSMUSG00000036898	Zfp157	4324	4.75003	4.56816	4.56835	4.98801	4.93958	6.03077	5.31096	5.0811	4.38658	3.94646	4.57386	3.50155	3.92487	2.96355	3.69883	4.13217	-0.285746	4.27447	0.000741358	0.00961019	2.01727
ENSMUSG00000022205	Sub1	4179	14.3337	14.5792	15.8234	14.0547	14.1937	14.4448	15.0735	13.4528	12.0029	10.8179	11.8617	12.8633	13.1486	11.3627	10.6515	11.2273	-0.217838	5.77795	0.000753043	0.00975345	2.01084
ENSMUSG00000028029	Aimp1	1115	22.2115	23.042	23.1762	20.7253	22.56	24.6246	25.5437	22.8342	17.3504	19.359	18.3629	18.3147	18.3798	20.4186	16.0724	17.8052	-0.25071	4.53266	0.000754833	0.00976843	2.01018
ENSMUSG00000043614	Vps37d	2620	2.47028	2.87814	3.06525	2.89104	2.89746	3.15891	2.64422	2.88569	2.69378	2.40598	2.27426	2.25814	1.73549	1.68826	1.88773	1.79332	-0.368065	2.72134	0.000760355	0.00983162	2.00737
ENSMUSG00000030499	Kctd15	4260	2.04638	2.13042	2.31089	1.8986	1.87262	1.97364	2.55985	2.12365	2.47031	2.3616	2.29153	2.64321	2.67593	2.16826	3.24175	2.31461	0.340305	3.32566	0.000764469	0.00987653	2.0054
ENSMUSG00000034708	Grn	3404	35.6209	35.6205	32.6112	38.9596	31.4108	34.3092	38.8763	33.6197	37.8387	40.1793	33.0912	36.6486	41.2209	40.6644	45.0228	36.4123	0.235299	6.98247	0.000765356	0.00987971	2.00526
ENSMUSG00000093772	4931403E22Rik	664	1.39246	2.211	1.268	1.25675	1.25954	1.6817	1.35249	1.26514	0.759219	0.76715	0.477327	0.383231	0.578693	1.17556	0.483674	1.19595	-0.90981	-0.231926	0.000774354	0.00997913	2.00091
ENSMUSG00000060961	Slc4a4	10849	94.16	94.5223	111.174	110.17	122.043	87.6995	86.1362	93.1324	127.622	111.072	126.825	114.414	115.753	103.24	110.655	93.2832	0.258212	10.1754	0.000780555	0.0100506	1.99781
ENSMUSG00000042579	4632404H12Rik	2789	3.38618	3.68474	3.32072	3.86664	3.43696	3.93311	3.082	3.42908	3.18578	2.14604	2.27282	2.39502	2.73252	2.86872	2.67153	2.56257	-0.347763	3.11195	0.000781754	0.0100576	1.9975
ENSMUSG00000090582	Gm17024	632	1.98545	1.58383	1.74212	0.914111	1.01794	0.935392	1.21798	1.63594	0.598245	3.22397	1.10329	2.51647	2.93864	2.98478	4.06531	4.29306	1.06731	0.51368	0.000782484	0.0100586	1.99746
ENSMUSG00000050100	Hmx2	1786	5.43573	4.93205	4.67793	5.35523	4.61069	3.86168	4.30998	3.83521	3.17546	2.70951	3.30077	2.42212	3.4782	3.96987	4.02798	2.51958	-0.445412	2.82821	0.00078836	0.0101218	1.99474
ENSMUSG00000097093	C330013E15Rik	876	1.13086	1.29503	1.7744	0.952605	1.836	1.72461	1.39131	2.36054	0.791286	1.0903	0.795981	0.798836	1.16972	0.668298	0.659918	0.90652	-0.765527	0.244332	0.000788709	0.0101218	1.99474
ENSMUSG00000011254	Thg1l	2996	2.79952	2.69512	2.72379	2.99957	2.6412	2.78439	3.16881	2.48039	2.06124	1.91275	2.30621	2.46312	1.88107	2.17115	1.99385	1.76705	-0.341607	2.88458	0.000790821	0.0101396	1.99398
ENSMUSG00000024063	Lbh	3203	10.4332	11.2088	10.5955	12.8462	12.3525	11.0535	21.0685	16.281	11.5682	19.2829	18.801	16.5049	14.8758	15.8608	25.388	14.3178	0.465954	5.6086	0.000791415	0.0101396	1.99398
ENSMUSG00000041220	Elovl6	5946	9.95188	10.0222	12.5262	13.9696	12.6265	10.6824	12.4065	11.5633	17.8045	14.9921	16.844	15.749	12.677	9.17844	14.1297	10.3282	0.33271	6.25606	0.000796932	0.0102018	1.99132
ENSMUSG00000050627	Gpd1l	7131	7.9184	8.22571	9.94509	9.46975	9.96894	8.97174	8.96851	9.85924	10.4009	9.50949	10.3115	10.4466	10.0226	8.98499	10.3045	9.63268	0.205443	6.09612	0.000798942	0.010219	1.99059
ENSMUSG00000022602	Arc	3054	1.31912	0.874029	1.48448	1.21908	1.39031	1.01087	2.62553	2.6872	2.41414	3.98219	2.36619	2.1872	2.72608	1.21405	2.52385	2.12353	0.720049	2.6492	0.00080012	0.0102256	1.99031
ENSMUSG00000032125	Robo4	4209	4.89551	5.59668	4.70855	5.99359	5.02868	5.24359	7.80309	6.1718	5.29992	4.37197	4.75907	4.12622	3.18004	3.35361	4.47136	4.33941	-0.334514	4.38404	0.000801708	0.0102374	1.98981
ENSMUSG00000028878	Fam76a	4135	9.0878	8.16601	8.95913	7.91713	8.9149	7.9426	8.23749	8.8139	7.84832	9.0698	9.18259	9.70784	9.80377	10.2881	11.1688	10.2265	0.273835	5.24314	0.000803366	0.0102447	1.9895
ENSMUSG00000062997	Rpl35	1383	10.6967	9.65034	8.56987	10.9073	7.44278	7.40919	8.58075	8.31692	5.8322	7.22829	6.05014	5.97985	7.59428	7.5254	4.31929	5.9812	-0.41506	3.41337	0.000803611	0.0102447	1.9895
ENSMUSG00000021065	Fut8	3529	18.0966	18.3802	22.1697	19.3355	20.0712	19.3017	16.6502	20.1605	21.7312	20.4967	21.7883	20.7127	23.3919	22.7455	20.8404	18.9771	0.232532	6.17001	0.00080775	0.0102775	1.98811
ENSMUSG00000039230	Tbcd	7934	3.15478	3.05316	2.95503	3.48705	3.60832	2.82313	3.17743	3.26601	3.71705	3.98059	3.77905	3.76053	3.44668	3.31223	3.47309	2.85256	0.235005	4.74752	0.000808188	0.0102775	1.98811
ENSMUSG00000089788	Gm16586	2638	12.6927	17.6064	13.3067	14.5512	12.7057	16.633	14.4683	14.7219	11.2749	10.6927	11.7983	9.83907	10.706	11.6139	12.0283	12.5177	-0.278666	5.09709	0.000809214	0.0102821	1.98792
ENSMUSG00000051427	Ccdc157	5575	4.08692	4.14158	4.22865	4.502	4.00426	4.35938	4.55644	4.64798	3.9335	3.64338	3.286	3.57164	3.68744	2.81193	3.69838	3.20494	-0.225457	4.44552	0.000819427	0.0104033	1.98283
ENSMUSG00000023191	Leprel2	4551	1.52372	1.68627	1.66504	1.7772	1.75288	1.51548	1.88875	1.71808	1.85542	0.867447	1.30929	1.09033	1.01319	1.00051	1.18556	1.25052	-0.414129	2.73769	0.000820313	0.0104059	1.98272
ENSMUSG00000002617	Zfp40	7290	2.0927	2.48071	2.09667	2.22775	2.43567	2.65805	2.43741	2.2249	1.83254	1.7032	2.06949	1.5795	1.36166	1.83811	1.84149	1.9063	-0.31291	3.91024	0.000821397	0.0104111	1.9825
ENSMUSG00000030533	Unc45a	4001	6.38799	6.18786	5.71415	6.27309	6.80157	5.74603	7.50331	7.46171	7.13468	8.43462	6.47991	6.83705	6.53065	7.38107	8.01094	7.97221	0.264734	4.80314	0.000825804	0.0104584	1.98054
ENSMUSG00000034349	Smc4	5104	5.70624	5.76584	6.10351	6.42663	7.09635	5.05767	6.4725	6.3936	5.38296	5.33938	4.89327	5.11025	4.91859	3.93804	4.31653	5.03062	-0.246548	4.81202	0.000826748	0.0104617	1.9804
ENSMUSG00000070473	Cldn3	1262	8.58235	7.13854	7.69798	6.15459	6.3212	7.54704	8.23439	8.14146	7.29018	9.58633	7.63481	10.5355	10.403	8.04076	10.1285	9.22898	0.371809	3.41054	0.000834281	0.0105484	1.97681
ENSMUSG00000049288	Lix1l	2503	1.92612	1.54633	1.70777	2.10294	2.13331	2.49305	2.84471	2.2977	2.1903	1.57721	1.77277	1.19455	1.20255	0.805624	1.25744	1.03111	-0.546398	2.1687	0.000842461	0.0106431	1.97293
ENSMUSG00000038624	Nepn	1977	7.71662	9.82248	9.69684	10.9745	8.72098	9.60195	7.36538	9.64229	11.5703	9.69433	10.9656	10.4901	12.1152	12.4699	10.3642	8.5356	0.31548	4.31678	0.000847205	0.0106942	1.97085
ENSMUSG00000027230	Creb3l1	2591	7.11146	4.66172	6.52406	7.58102	7.44888	6.48994	4.28306	6.98321	10.1418	7.93767	8.80743	9.20731	8.10721	6.15078	7.46192	6.02761	0.399462	4.23107	0.000849648	0.0107075	1.97031
ENSMUSG00000046718	Bst2	759	9.04927	9.23172	6.4851	11.0791	6.78087	9.77923	9.5502	9.96114	7.05703	8.30523	5.34506	6.45383	5.90638	3.77088	6.34703	5.92881	-0.465252	2.54641	0.000849603	0.0107075	1.97031
ENSMUSG00000006395	Hyi	1454	20.7574	23.9116	19.3317	22.2946	18.4948	22.0909	21.4852	23.6435	15.7321	15.8527	15.9126	15.2259	18.8514	19.2817	15.2407	17.4315	-0.275221	4.79971	0.000851084	0.0107168	1.96993
ENSMUSG00000018189	Uchl5	1840	18.9872	20.9626	23.4072	20.0248	20.8734	20.7051	19.6276	18.543	15.8565	17.268	16.6052	15.6966	17.8552	14.3176	15.29	17.4072	-0.238889	5.08	0.000856051	0.0107706	1.96776
ENSMUSG00000028270	Gbp2	2678	6.92975	5.68145	4.90942	11.7691	5.30908	5.10177	4.93438	5.81529	4.4473	3.78046	4.85241	4.46597	4.32845	3.23052	4.79701	3.6078	-0.504151	3.81801	0.000863256	0.0108524	1.96448
ENSMUSG00000050148	Ubqln2	3305	10.9504	11.0244	11.4638	12.8188	13.1198	10.7521	14.3433	12.6698	14.6622	15.7209	12.697	13.9167	13.6222	10.6084	16.1503	11.5533	0.250704	5.41623	0.00086686	0.0108888	1.96302
ENSMUSG00000035203	Epn1	2871	82.8576	81.2826	76.045	95.4255	80.8482	78.6348	99.0691	86.8348	88.4978	105.568	84.055	95.8566	90.096	106.532	103.72	81.2275	0.240691	8.01411	0.000873136	0.0109498	1.9606
ENSMUSG00000060032	H2afj	1826	23.9792	23.9739	21.0329	21.6899	21.2449	23.1301	20.4104	21.9056	23.0526	25.0718	22.6687	25.8855	25.5326	25.6486	25.0807	23.0855	0.230484	5.42296	0.000876155	0.0109787	1.95945
ENSMUSG00000092341	Malat1	8811	189.964	158.988	132.685	91.3505	154.047	113.151	146.291	128.572	84.342	104.453	67.6049	103.637	103.015	99.0665	98.2834	118.765	-0.429745	10.0262	0.000881666	0.0110388	1.95708
ENSMUSG00000024423	Impact	3421	10.7336	11.4894	11.4916	10.3388	11.5654	12.0964	12.7319	13.6191	10.7758	12.3587	13.9341	12.4964	12.8234	14.5459	15.7153	14.7595	0.284263	5.43969	0.000882431	0.0110394	1.95706
ENSMUSG00000018395	Kif3a	3700	5.06919	5.3025	5.67138	6.02006	4.79893	5.23707	6.10262	5.51887	5.02418	4.52598	4.59142	4.76263	3.91175	3.35787	4.5136	3.73805	-0.259921	4.18023	0.000887386	0.0110923	1.95498
ENSMUSG00000045005	Fzd5	6910	3.39291	3.1	3.41168	4.08741	3.57512	2.82323	3.13772	3.77805	3.23739	3.79645	3.67858	4.014	4.3189	4.24551	4.30382	3.71581	0.288002	4.67452	0.000890665	0.0111243	1.95373
ENSMUSG00000030982	9030624J02Rik	8976	5.37844	5.41232	5.38271	5.79978	6.23553	5.78844	6.5176	6.23447	6.64832	6.62555	6.41235	6.28651	6.54261	6.29751	6.27578	5.24188	0.193234	5.7719	0.000892873	0.0111428	1.953
ENSMUSG00000028034	Fubp1	5643	14.126	17.0408	14.9777	15.5159	15.4136	16.1914	19.0179	16.5815	16.0581	12.8746	14.1089	11.7921	12.0866	10.824	13.4315	12.806	-0.224545	6.35622	0.000905141	0.0112868	1.94743
ENSMUSG00000020679	Hnf1b	3284	49.3708	50.2929	67.152	63.9759	64.6469	70.3257	70.378	68.0828	68.6182	78.5448	63.9295	85.3126	73.6366	72.5547	69.7672	59.6067	0.271093	7.79102	0.000906488	0.0112944	1.94714
ENSMUSG00000046010	Zfp830	3277	6.85211	6.74041	8.16242	7.42397	7.79384	7.61685	6.36184	8.49896	6.94186	5.36279	5.28081	6.03744	6.60549	5.83583	5.37063	4.86677	-0.276313	4.44148	0.000908669	0.0113124	1.94644
ENSMUSG00000007038	Neu1	3961	58.9062	60.3302	67.529	65.9411	61.6374	65.4863	76.7463	63.6245	71.765	68.2066	67.1978	72.9797	79.8383	78.0211	73.3292	59.3262	0.222557	8.08085	0.000913243	0.011351	1.94496
ENSMUSG00000058638	Zfp110	4455	7.63452	7.66933	8.12661	8.61642	7.17705	7.75544	8.7689	8.25333	6.78951	6.23156	7.56969	7.11132	6.08075	5.41699	6.53133	5.86745	-0.224606	5.00977	0.000913072	0.011351	1.94496
ENSMUSG00000030579	Tyrobp	559	7.44305	6.68515	6.60402	8.7272	7.02029	5.17022	6.42617	5.66434	3.72004	4.10061	4.1957	5.69019	3.78065	3.37457	3.67696	6.1559	-0.542063	1.6824	0.000915414	0.0113597	1.94463
ENSMUSG00000064030	Wibg	1281	10.1048	12.3462	10.769	10.5732	11.5509	11.5372	11.4673	12.0058	7.57559	9.99091	8.56073	7.74719	8.24897	9.95265	9.12585	7.69728	-0.302897	3.68397	0.000914688	0.0113597	1.94463
ENSMUSG00000036391	Sec24a	11265	4.21521	3.56616	3.6278	3.5956	4.52876	3.66765	4.06577	3.88349	4.97856	4.32403	4.10777	4.15073	4.35474	4.07667	4.21371	3.93002	0.216136	5.529	0.000916567	0.0113648	1.94444
ENSMUSG00000026754	Golga1	6316	6.31563	7.0261	7.19847	7.20572	7.07913	7.41508	7.28203	7.05946	6.49507	5.83707	6.29273	5.74118	5.65792	5.57169	5.62386	5.58451	-0.187887	5.35235	0.000920974	0.0114103	1.9427
ENSMUSG00000006219	Fblim1	4441	2.45372	1.98348	1.29794	2.48611	2.43369	2.11506	2.74441	2.13895	2.10003	1.27605	1.88411	1.3895	0.865237	1.14247	1.35956	1.62422	-0.515212	3.03817	0.000932428	0.0115429	1.93768
ENSMUSG00000036553	Sh3tc1	5937	7.64208	9.44164	7.81072	9.3632	8.50628	8.44162	9.83218	8.20671	8.16214	8.92307	10.5381	11.5296	9.08259	10.6934	11.6087	8.46009	0.281444	5.79003	0.000934927	0.0115646	1.93687
ENSMUSG00000005233	Spc25	3830	12.2946	12.3533	12.2936	12.5533	13.589	11.7822	10.5348	11.2874	8.04554	8.49533	10.6752	8.20535	7.65829	10.6148	8.31829	10.9372	-0.316123	5.34778	0.000938698	0.0115891	1.93595
ENSMUSG00000097123	Gm6297	2144	1.54016	1.494	1.38956	1.37723	1.32028	1.25611	1.88491	1.74811	0.822959	1.12854	0.97567	0.830811	1.13507	0.940521	1.13844	1.11116	-0.482351	1.49184	0.000939171	0.0115891	1.93595
ENSMUSG00000024968	Rcor2	3122	0.55	0.726743	0.290429	0.76075	0.556376	0.483908	1.10952	0.910719	0.444053	0.509877	0.243648	0.244522	0.32821	0.0208353	0.30861	0.466327	-0.976364	0.740537	0.000947224	0.0116435	1.93392
ENSMUSG00000027804	Ppid	3333	10.482	11.4724	9.81299	10.6118	11.2145	11.253	12.4522	10.3337	8.5268	8.90243	8.63445	8.28368	9.64569	9.32877	7.30391	9.03392	-0.242449	5.0373	0.00094546	0.0116435	1.93392
ENSMUSG00000040021	Lats1	4420	12.4464	12.667	12.704	12.6494	13.216	11.9779	13.5405	13.231	18.263	14.7371	13.9542	13.5005	13.6633	12.156	14.1543	11.6482	0.211631	5.89208	0.000946466	0.0116435	1.93392
ENSMUSG00000069601	Ank3	26125	7.68492	7.63492	8.68914	8.69556	9.13844	7.99538	8.13469	8.61266	10.642	8.19894	9.49197	9.44079	8.56998	7.91278	9.94766	8.31348	0.207454	7.82991	0.000947357	0.0116435	1.93392
ENSMUSG00000084416	Rpl10a-ps1	1360	0.582726	0.490677	0.380975	0.330394	0.378432	0.48298	0.377335	0.712717	0.509681	0.749099	0.745753	0.608098	0.847615	1.05224	0.850129	0.778541	0.79781	-0.0433988	0.000945188	0.0116435	1.93392
ENSMUSG00000031931	Ankrd49	1751	7.01534	7.39351	7.6195	7.18527	7.60539	7.35255	7.94967	8.08207	6.26193	6.21825	5.43024	6.24901	5.92507	4.71791	6.60294	5.66899	-0.269014	3.565	0.000951161	0.0116809	1.93252
ENSMUSG00000038451	Spsb2	1607	8.26042	8.09755	9.26952	10.4655	6.96579	8.3384	8.1431	9.16819	7.05832	10.6188	9.97973	10.2135	12.5932	12.4267	12.071	9.10074	0.382761	3.95857	0.000952842	0.0116829	1.93245
ENSMUSG00000039100	2017-03-06	6210	23.6306	24.6296	28.3989	26.3172	30.8614	27.4694	26.6091	29.0528	34.1154	29.8373	31.276	28.4993	30.4535	27.5903	28.8578	25.2129	0.204266	7.45977	0.000952353	0.0116829	1.93245
ENSMUSG00000043088	Il17re	3107	6.18548	5.7561	5.81578	6.90047	5.71485	5.87722	5.09954	6.84257	8.66027	6.41448	6.77346	6.55205	6.98752	6.11327	6.36738	6.77308	0.265108	4.33128	0.000960573	0.0117684	1.92928
ENSMUSG00000029066	Mrpl20	1657	37.5448	37.8565	36.4674	36.2599	36.4569	40.3546	34.222	32.6023	28.5603	29.2813	30.8338	28.4872	30.6489	31.9154	26.2045	28.2356	-0.231458	5.76986	0.000962333	0.0117806	1.92883
ENSMUSG00000025404	R3hdm2	5919	21.0434	20.925	23.6785	25.5397	22.1075	21.4068	25.3055	24.7823	28.3829	25.5382	25.0065	23.9032	24.3119	21.7155	29.5604	22.3829	0.205827	7.1581	0.000964118	0.011793	1.92837
ENSMUSG00000030486	Zfp108	1926	1.23443	1.17803	1.31146	1.19983	1.56992	1.05724	1.19901	1.54336	1.24329	0.760378	0.987368	0.825757	0.931036	0.709243	0.600299	0.412311	-0.583497	1.09756	0.000968294	0.0118347	1.92684
ENSMUSG00000022999	Lmbr1l	4094	6.29128	5.98209	6.35951	7.33789	6.6942	6.89904	7.47388	7.03966	4.70997	5.28797	4.61405	4.72383	6.39794	6.1012	5.08333	5.04321	-0.27514	4.62351	0.000973864	0.0118775	1.92527
ENSMUSG00000044783	Hjurp	8032	6.19146	6.6217	5.4509	7.1927	6.11937	6.50965	7.39542	6.00982	6.15088	4.96259	5.48498	4.72846	5.38201	4.68907	5.51794	4.74569	-0.220143	5.5463	0.000973167	0.0118775	1.92527
ENSMUSG00000055531	Cpsf6	9780	8.08984	9.69595	8.39703	8.70318	9.06458	9.49683	9.62204	9.38241	8.27315	7.4481	7.14909	6.64134	7.67456	6.91048	7.27043	7.90322	-0.202962	6.33033	0.000976743	0.0119002	1.92445
ENSMUSG00000022414	Tab1	2920	6.94349	7.95301	7.20851	7.34238	8.10778	7.71577	7.71081	7.72338	6.58206	5.40788	6.23036	5.92591	5.85589	6.08151	6.44519	6.14167	-0.231865	4.32576	0.000978988	0.0119087	1.92414
ENSMUSG00000024769	Cdc42bpg	6062	10.3824	9.56619	11.1219	10.3349	10.3685	10.8031	9.79875	10.5958	12.5677	11.323	10.5404	11.3233	11.6526	10.827	11.8991	9.77029	0.199558	6.03889	0.000980902	0.0119226	1.92363
ENSMUSG00000030417	Pdcd5	2653	2.11594	2.71657	2.49005	2.39536	2.23094	2.17878	2.63551	2.75236	1.56766	1.56003	1.91147	1.9423	1.7139	1.81437	1.54951	2.02045	-0.381322	2.50715	0.00098668	0.0119833	1.92142
ENSMUSG00000025816	Sec61a2	4212	3.55926	3.04192	2.79852	2.9718	2.87149	2.57314	3.27436	3.25246	2.36382	2.53968	2.1521	1.78222	2.38713	2.7026	2.11972	2.15245	-0.332194	3.49829	0.000993255	0.0120537	1.91888
ENSMUSG00000022558	Mroh1	14972	4.27872	4.24319	4.49449	4.56608	4.52466	4.22927	4.69577	4.70448	4.8907	4.71214	4.38202	4.89912	5.20138	4.4402	5.31977	4.56584	0.191288	6.12168	0.000996743	0.0120807	1.91791
ENSMUSG00000034171	Faah	7400	7.20218	8.31446	7.34303	7.32991	7.1897	6.46201	9.36198	7.79802	7.65549	8.29475	7.99216	7.96064	8.44662	9.23853	9.73896	8.88904	0.253618	5.90909	0.000997052	0.0120807	1.91791
ENSMUSG00000034739	Mfrp	4487	0.691773	0.327191	0.721704	0.543627	0.516159	0.614839	0.457477	0.619266	1.19373	0.553435	0.72049	1.2193	0.785003	0.405914	1.045	0.929148	0.686708	1.73195	0.00100168	0.0121272	1.91624
ENSMUSG00000004530	Coro1c	9649	2.68988	3.35424	3.44334	3.53918	3.107	3.04975	4.36776	3.67667	4.30376	4.19694	3.73147	3.92287	3.67699	3.46507	3.77444	3.2097	0.240834	5.12128	0.00100326	0.0121369	1.91589
ENSMUSG00000002968	Med25	2279	28.2831	24.5085	25.4061	30.4477	27.2126	26.7468	27.584	28.0425	30.0283	32.1859	24.8104	30.1752	30.6862	30.5972	34.6103	27.295	0.226903	6.03586	0.00100573	0.0121476	1.91551
ENSMUSG00000010376	Nedd8	733	100.46	100.053	88.6221	103.424	96.1931	87.3713	107.291	96.4446	75.2227	72.0995	81.2037	78.1101	80.118	91.2265	66.4227	76.1972	-0.239024	6.00429	0.00100542	0.0121476	1.91551
ENSMUSG00000031984	2810004N23Rik	1375	12.5841	13.8318	16.0619	15.4525	15.1593	13.2804	14.7888	16.1667	12.8322	12.4105	11.1565	12.5845	10.6193	11.5903	12.099	9.76998	-0.247777	4.18219	0.0010085	0.0121713	1.91466
ENSMUSG00000066357	Wdr6	4086	4.88124	5.06289	4.39063	4.91722	5.11708	4.85486	5.8401	5.32962	6.04551	6.31124	5.6625	5.5894	5.17226	5.01469	5.59632	5.03689	0.223375	4.44681	0.00100927	0.0121713	1.91466
ENSMUSG00000035325	Sec31a	6936	23.6328	24.6301	24.1844	26.6259	25.6369	25.3707	26.0342	28.9466	26.7106	29.1286	25.0869	27.3415	28.3277	27.1126	30.1805	26.104	0.190066	7.52936	0.00101369	0.0122151	1.9131
ENSMUSG00000038253	Hoxa5	1875	7.85463	8.43494	8.25547	7.46326	8.68073	7.67204	7.76605	8.61596	8.7381	10.0859	8.04618	9.36433	11.8179	9.05464	7.91338	10.1293	0.302311	4.05133	0.00102025	0.0122845	1.91064
ENSMUSG00000063200	Nol7	1803	25.677	27.5367	29.3834	26.5593	26.4042	28.7806	27.4661	26.665	22.8574	23.7672	21.1297	21.6641	21.8446	23.5225	21.0544	22.6092	-0.205146	5.48562	0.00102162	0.0122913	1.9104
ENSMUSG00000029648	Flt1	11550	4.37995	4.99191	4.74388	5.99115	5.33049	5.01028	7.03672	6.43959	6.2906	3.02655	4.31375	3.95468	2.61158	2.52869	4.23208	3.9018	-0.425275	5.74528	0.00102837	0.012363	1.90788
ENSMUSG00000022336	Eif3e	1528	51.4334	52.3638	53.8301	50.1596	51.3237	49.5219	54.4913	51.2136	41.1578	42.3795	43.3518	44.9228	44.2594	40.3568	39.9348	44.3916	-0.194598	6.17299	0.00103656	0.0124516	1.90477
ENSMUSG00000041372	B4galnt3	4582	5.01587	5.49062	6.24759	5.92596	6.10761	5.74854	5.6139	7.48866	7.33022	6.62859	6.83417	6.66431	6.86264	7.29692	6.79889	5.18489	0.256936	4.86627	0.00103767	0.0124553	1.90465
ENSMUSG00000071379	Hpcal1	1557	28.8855	28.2444	28.9927	26.7565	24.3781	23.3716	29.9929	23.9055	27.2782	31.2028	31.0228	30.4803	29.8205	33.1296	29.7439	26.5214	0.244726	5.47355	0.00104154	0.012492	1.90337
ENSMUSG00000047284	Neurl4	5658	16.1195	15.9459	18.0172	18.0388	16.7144	17.8899	17.1081	17.474	17.92	20.3242	17.2981	18.8555	20.5324	21.3836	18.266	16.1639	0.222674	6.6765	0.00104906	0.0125724	1.90058
ENSMUSG00000031618	Nr3c2	6461	2.9234	2.97459	3.3681	3.25872	3.17635	3.30409	3.38556	3.61054	4.14509	3.40984	3.85573	3.73171	3.608	2.75856	4.11578	3.4312	0.245048	4.48427	0.00105031	0.0125752	1.90048
ENSMUSG00000067995	Gtf2f2	1459	8.28357	9.23913	9.98786	8.97529	9.12751	8.50893	9.36483	9.25669	8.11984	8.29195	6.73427	7.45606	7.15479	6.68756	5.85528	6.25928	-0.277892	3.57095	0.00105093	0.0125752	1.90048
ENSMUSG00000035125	Gcfc2	7325	0.883569	1.27543	0.963749	0.928906	1.08906	1.0402	1.22602	1.22623	0.84307	0.747565	0.735572	0.790319	0.638234	0.816981	0.806736	0.894392	-0.371476	2.79329	0.00105863	0.0126575	1.89765
ENSMUSG00000035004	Igsf6	2127	0.745188	0.878467	0.852581	1.05627	0.725907	0.957332	0.75396	0.91142	0.533273	0.56878	0.536437	0.687906	0.692509	0.397565	0.483174	0.404461	-0.58656	0.688282	0.00106015	0.0126659	1.89736
ENSMUSG00000029561	Oasl2	4308	2.40683	3.14453	2.54072	4.27641	2.49389	2.88174	3.96079	3.08998	2.96938	1.75885	2.58971	2.11168	1.6947	1.66092	2.26631	2.27346	-0.428579	3.51072	0.00106764	0.0127455	1.89464
ENSMUSG00000037519	Ppfia1	7872	7.39116	7.94309	7.84067	7.78739	9.16131	6.64196	7.7576	8.52073	9.22973	8.60626	8.13299	8.57431	8.42829	8.1888	9.26109	8.10387	0.206761	6.0218	0.00107067	0.0127718	1.89375
ENSMUSG00000020368	Canx	6546	65.0233	65.937	73.9869	74.9874	77.896	70.6824	73.3583	78.3018	89.2763	81.581	87.8014	79.535	77.8757	68.2474	75.1335	66.4489	0.193257	8.94753	0.00107564	0.0128013	1.89275
ENSMUSG00000060675	Pla2g16	6349	5.42984	4.90847	4.99846	5.13608	4.88404	5.56602	5.00122	5.05843	4.30754	4.48291	4.37303	4.41878	4.0953	4.02642	3.38915	3.8878	-0.228462	4.87913	0.00107489	0.0128013	1.89275
ENSMUSG00000022788	Fgd4	17752	2.25448	2.43968	2.73992	2.58181	3.1094	2.38291	2.29457	2.39521	3.69529	2.70447	2.80666	2.83822	2.95462	2.25717	2.95977	2.6542	0.260285	5.58407	0.00107719	0.0128098	1.89246
ENSMUSG00000006445	Epha2	4654	1.23457	1.66328	1.14112	1.51719	1.06439	1.10087	3.39066	3.38788	2.04454	4.70641	2.73769	2.59714	1.8164	2.06856	4.19564	3.29885	0.797734	3.48624	0.00107982	0.0128234	1.892
ENSMUSG00000049866	Arl4c	5144	2.06703	2.60753	1.95153	2.33353	2.43877	1.6217	2.64369	2.27375	2.15604	2.93363	2.57549	2.64656	2.36547	2.76933	3.12169	2.98461	0.357035	3.68602	0.0010814	0.0128302	1.89177
ENSMUSG00000052833	Sae1	1875	15.5684	15.126	13.6785	15.8851	14.994	16.1148	16.6611	15.1296	12.9055	13.0403	12.475	13.5376	12.1253	11.3096	12.0927	12.7764	-0.210095	4.71472	0.00108287	0.0128378	1.89151
ENSMUSG00000020241	Col6a2	8297	1.56808	1.43164	0.999158	1.7949	1.45772	1.57543	1.72409	1.54988	1.51139	0.905564	1.43632	0.989094	0.694682	0.533113	1.02189	0.965083	-0.506323	3.3939	0.00108926	0.0129028	1.88932
ENSMUSG00000030835	Nomo1	5905	8.98085	9.4928	9.4434	10.5119	10.1321	8.94343	11.8408	11.6545	11.5252	12.7131	11.1642	11.9799	10.9647	9.85905	11.0081	9.23438	0.214209	5.9697	0.00109113	0.0129028	1.88932
ENSMUSG00000033669	Zfp7	2764	8.86457	9.9229	9.30246	11.3565	8.89124	10.6703	9.56169	9.51527	9.48419	7.64818	8.09563	8.0326	8.15585	6.49535	6.69277	7.49388	-0.246264	4.6009	0.00109171	0.0129028	1.88932
ENSMUSG00000050079	Rspry1	6862	4.49457	4.83327	5.56861	4.81759	5.47519	4.78616	4.60863	5.06636	6.15275	5.7345	5.67194	5.19166	5.98235	5.09992	5.12957	4.64833	0.220739	5.1655	0.0010916	0.0129028	1.88932
ENSMUSG00000011179	Odc1	2535	31.9139	30.9574	34.8994	37.5776	33.1438	31.4046	40.8415	34.7952	35.199	37.6766	40.4589	38.2702	39.6378	47.3424	35.5746	33.2838	0.250455	6.53556	0.00109979	0.0129784	1.88678
ENSMUSG00000051627	Hist1h1e	747	1.06092	0.625335	1.21382	1.28897	1.72245	0.175864	0.772854	0.519034	2.10894	0.852388	3.81862	3.15101	2.74343	1.04494	1.80572	0.620123	1.19662	0.304215	0.00110121	0.0129851	1.88655
ENSMUSG00000027566	Psma7	3167	26.3794	23.9789	27.2805	25.3966	22.5076	25.1998	26.4933	26.8109	18.6638	18.9191	20.5559	22.5379	22.1629	20.4571	17.8478	21.7731	-0.235393	6.18358	0.0011029	0.0129952	1.88622
ENSMUSG00000055148	Klf2	1844	8.0583	8.43199	7.30546	8.18051	5.8263	8.12161	11.2709	8.20011	9.63681	11.464	8.00957	8.79727	12.2249	9.45378	8.53407	10.8379	0.36208	4.07123	0.00110729	0.0130369	1.88483
ENSMUSG00000042178	Armc5	3828	4.57189	4.79398	4.70347	5.16478	4.48721	4.10104	4.54123	4.42277	5.18542	4.85701	5.36521	5.08532	5.1528	5.14876	5.75537	4.40827	0.241302	4.23039	0.00111105	0.0130712	1.88368
ENSMUSG00000061887	Ssbp3	6195	8.59242	8.99457	8.94906	10.3099	8.46357	8.82166	10.5307	8.77242	10.4974	10.2268	8.76907	9.735	10.0482	9.88053	10.9386	9.36825	0.201862	5.89286	0.00112047	0.0131719	1.88035
ENSMUSG00000028919	Arhgef19	4438	2.18752	2.16526	3.00625	3.05189	3.37758	2.3681	2.57281	2.65002	4.11771	2.86946	3.35656	3.44027	3.47772	2.49169	3.28541	2.6542	0.347697	3.72244	0.00112772	0.0132471	1.87788
ENSMUSG00000031167	Rbm3	6617	2.62492	2.57166	2.38822	2.86177	2.58617	3.24605	2.77256	2.80276	2.67602	1.49152	2.61526	1.85552	1.59694	1.70066	2.41707	1.59014	-0.372824	3.97179	0.00113189	0.013277	1.8769
ENSMUSG00000036327	Qsox2	5485	2.82952	2.79825	3.09364	2.91404	3.09645	2.7783	3.76578	3.05132	3.69934	3.42455	3.64039	3.2939	3.26924	3.08339	3.77077	2.94384	0.243297	4.15247	0.00113199	0.013277	1.8769
ENSMUSG00000029918	Mrps33	1585	2.75003	3.6629	2.94204	3.72591	2.76005	3.564	3.03534	2.8131	2.18665	2.12914	2.83951	2.44833	2.22228	2.21614	2.10729	1.50305	-0.429534	2.12638	0.00114115	0.0133742	1.87373
ENSMUSG00000024168	Tmem204	2587	6.91823	10.4728	7.03485	8.88301	7.80855	10.2578	9.91835	10.0164	9.79207	6.05476	7.54689	6.44279	4.57973	3.74646	5.90924	5.96019	-0.431555	4.29345	0.00114366	0.0133833	1.87344
ENSMUSG00000027699	Ect2	6208	0.67021	0.644963	0.67812	0.868562	0.943033	0.677168	0.619977	0.489228	1.12672	0.964127	1.28657	1.035	1.1554	0.733463	0.641492	0.671567	0.524457	2.39689	0.00114776	0.0134006	1.87287
ENSMUSG00000031775	Pllp	1885	26.6622	20.7454	29.4108	27.379	26.8255	26.309	29.5042	26.8763	30.3542	29.5228	29.0883	31.5551	30.713	31.7819	31.0426	23.2406	0.23788	5.73804	0.0011472	0.0134006	1.87287
ENSMUSG00000056069	Fam105a	2823	1.42706	1.96201	0.871802	1.50074	1.09387	0.814377	2.1814	2.51795	1.09378	1.48865	0.830816	0.743656	0.635202	0.414757	0.65984	0.914227	-0.778082	1.79954	0.00114871	0.0134017	1.87284
ENSMUSG00000063455	D630045J12Rik	18781	3.73798	4.06128	3.9416	4.37828	4.04204	3.56039	4.28989	3.974	4.1471	4.50572	4.21896	4.66089	4.31357	5.09478	4.64101	3.61165	0.227427	6.30728	0.00115485	0.013463	1.87086
ENSMUSG00000053289	Ddx10	3350	5.46081	5.53777	5.91591	6.05502	5.74201	4.98032	7.18062	6.65486	4.72143	5.41699	4.31424	4.61456	4.51161	4.1747	4.4483	5.07678	-0.261549	4.15588	0.00115625	0.0134692	1.87066
ENSMUSG00000025857	Heatr2	3500	5.37773	5.3767	4.49659	5.13527	5.05478	4.12879	5.18674	5.48344	5.47332	6.14903	5.5239	5.34377	5.5808	5.03655	6.40485	5.65332	0.253407	4.23658	0.00115884	0.0134892	1.87001
ENSMUSG00000033285	Wdr3	3776	4.84473	5.31948	5.29995	5.38891	4.92383	4.95771	6.04775	5.51047	4.33897	4.9239	4.29756	4.22874	3.93478	4.11716	3.98048	4.11847	-0.230072	4.17561	0.00116039	0.013497	1.86976
ENSMUSG00000029445	Hpd	2328	84.0564	82.8992	89.498	79.6596	97.1911	88.6526	50.0665	84.9937	72.5973	97.8076	118.31	117.504	111.908	135.265	89.5881	86.2164	0.423736	7.76974	0.00116282	0.013515	1.86918
ENSMUSG00000035392	Dennd1a	5893	11.2517	11.256	10.8914	13.7466	12.5763	11.425	12.1153	12.6323	13.9974	12.5661	12.7359	13.6776	12.1716	12.7159	14.9871	11.3194	0.206555	6.2078	0.00116421	0.013521	1.86899
ENSMUSG00000006342	Susd2	3240	46.1073	46.9185	38.0399	49.1932	51.2285	48.9193	41.9133	56.4624	46.4056	49.3469	53.4502	52.0908	54.4555	65.911	62.2099	50.5511	0.289758	7.37165	0.00116942	0.0135713	1.86738
ENSMUSG00000022305	Lrp12	4567	2.06789	2.03104	2.39663	2.05208	2.25386	1.91288	2.06472	2.54687	2.42844	2.69082	2.7482	2.46553	2.31376	2.2219	2.70036	2.34739	0.286907	3.43048	0.00117855	0.0136669	1.86433
ENSMUSG00000032437	Stt3b	4179	28.7463	28.4398	31.3212	30.8897	32.1283	29.8955	33.5394	34.5906	37.7126	36.2782	33.0824	32.6683	31.8294	30.1346	33.3225	30.6889	0.176144	7.07435	0.00118402	0.01372	1.86264
ENSMUSG00000030878	Cdr2	2776	42.1567	40.8903	39.942	34.1303	35.2954	35.7294	22.0447	31.1692	35.8887	46.6311	43.7512	46.8185	43.7636	50.4026	40.816	36.5446	0.374751	6.77538	0.00118763	0.0137515	1.86165
ENSMUSG00000058761	Rnf169	7640	4.87537	5.10973	4.37423	4.96555	4.33662	3.71414	3.70272	4.18675	5.10555	5.03387	4.94501	4.61302	5.36477	5.78107	4.82581	4.52145	0.274346	5.18194	0.00119036	0.0137728	1.86098
ENSMUSG00000040209	Zfp704	13834	5.9101	6.02972	6.73687	6.39403	7.04534	6.3862	6.09289	6.75905	7.67533	6.5358	7.2764	6.80126	6.92546	6.85554	7.46138	5.98425	0.197417	6.5343	0.00119727	0.0138423	1.85879
ENSMUSG00000039824	Myl6b	1019	4.34233	5.10805	6.73716	6.48838	5.49265	5.86591	7.93181	5.20001	6.6169	8.06072	5.53643	6.6176	7.22751	9.31988	8.95087	7.79305	0.442815	2.80461	0.00119872	0.0138486	1.85859
ENSMUSG00000001249	Hpn	3272	75.8921	67.5479	74.4054	73.2938	71.4511	69.9813	63.6372	64.8962	74.6475	72.6251	68.2517	84.3033	88.3122	84.4705	81.1341	71.2524	0.241979	7.92921	0.00120471	0.0139075	1.85675
ENSMUSG00000058486	Wdr91	2973	15.7942	15.6225	16.7524	16.9707	16.5108	15.4658	13.96	16.6277	16.8295	15.3133	17.2065	19.2368	18.4393	18.5319	20.8273	15.8261	0.242556	5.6571	0.0012064	0.0139165	1.85647
ENSMUSG00000070985	Acnat1	2921	5.15496	5.32304	7.33908	6.92233	5.79244	4.74481	4.37016	5.15453	8.13307	6.51775	8.55025	7.42663	8.2656	5.4559	6.57493	4.64433	0.389549	4.20852	0.00121003	0.0139479	1.85549
ENSMUSG00000092335	Gm7221	1421	0.79009	0.939228	0.865974	0.993807	1.04129	1.01694	0.722273	1.31877	0.753876	0.358471	0.579914	0.626762	0.585887	0.503536	0.452019	0.65198	-0.677574	0.273776	0.00121495	0.0139942	1.85405
ENSMUSG00000006273	Atp6v1b2	5245	50.8066	51.121	54.1957	55.9177	55.5513	48.5407	53.8858	49.5767	53.9924	55.2969	59.6787	58.7526	61.2215	60.9675	56.4923	48.3356	0.203714	8.16741	0.0012289	0.014117	1.85026
ENSMUSG00000038526	Car14	2530	49.9885	54.8628	37.2723	48.2066	50.348	45.5903	40.2122	41.4026	46.676	50.5361	61.2343	56.7267	44.9053	63.7107	52.3757	53.5162	0.312744	6.98888	0.00122928	0.014117	1.85026
ENSMUSG00000024165	Hn1l	2928	10.5108	10.7574	11.48	10.5669	11.0079	8.6369	10.7788	11.0127	14.5701	12.9174	11.6473	11.5153	10.1487	9.84157	12.548	11.2553	0.239339	5.0423	0.00123037	0.014119	1.8502
ENSMUSG00000042709	Atpaf2	2178	7.39867	7.56788	8.05854	9.10697	9.33397	8.2936	8.0699	9.01946	10.0107	9.00432	8.09098	9.25913	9.73274	10.9607	9.28975	8.90246	0.259289	4.28721	0.0012377	0.014182	1.84826
ENSMUSG00000042203	Tbc1d22b	4126	10.8043	11.4024	11.0664	11.9638	11.32	11.2076	11.8779	11.9028	12.6916	13.1946	10.9694	13.5682	12.5725	11.556	12.8433	10.9064	0.189053	5.6192	0.00124047	0.0142032	1.84761
ENSMUSG00000037965	Zc3h7a	8941	8.09555	9.38922	8.37369	8.17732	8.77831	8.56605	9.0757	9.251	7.29456	6.85801	7.23149	5.98382	7.24869	7.15153	6.87507	7.8677	-0.21419	6.14071	0.00124847	0.0142841	1.84515
ENSMUSG00000051451	Crebzf	5752	9.39196	10.6618	9.34554	9.8429	9.65226	11.1341	10.7506	9.57162	9.54211	7.8042	7.21832	7.71979	8.62875	8.26666	6.82297	8.5251	-0.230062	5.70345	0.00125194	0.0143132	1.84426
ENSMUSG00000000131	Xpo6	9659	4.59472	4.29728	4.1103	4.33965	4.04957	4.17546	4.78827	4.91722	4.80165	5.366	4.28544	4.59719	4.70751	4.82184	5.12712	4.56977	0.205488	5.47948	0.00126019	0.0143968	1.84173
ENSMUSG00000059316	Slc27a4	4399	8.31721	8.88953	10.1146	11.3527	9.82771	9.31749	10.6887	9.31322	11.947	10.248	11.5567	10.7305	10.7295	9.81852	11.0387	8.78535	0.210691	5.48791	0.0012625	0.0144125	1.84126
ENSMUSG00000078427	Sarnp	1051	6.34659	5.96843	6.53203	7.08482	6.85571	6.74977	6.59169	6.88621	5.57603	5.08903	4.76473	4.96341	4.81381	4.45617	5.19478	5.28904	-0.315013	2.63986	0.00126406	0.0144197	1.84104
ENSMUSG00000021537	Cetn3	994	39.2001	36.4543	37.6605	39.4574	37.8623	35.6842	40.7856	40.046	33.8532	30.5556	29.9727	31.8082	31.0546	29.7099	28.885	35.0187	-0.204505	5.11829	0.00126639	0.0144355	1.84057
ENSMUSG00000030802	Bckdk	3118	16.5	16.865	17.6351	19.3108	18.3014	17.6958	17.878	17.616	17.9062	19.2164	20.2284	19.1176	19.5946	18.9844	19.591	17.2338	0.186491	5.84491	0.0012685	0.0144489	1.84016
ENSMUSG00000030203	Dusp16	8111	3.43605	3.74345	4.46357	4.13905	3.99755	3.61994	4.94289	5.09086	4.84792	5.69928	5.36904	5.56084	4.25578	3.79331	5.18702	3.7612	0.289073	5.19329	0.00127767	0.0145426	1.83736
ENSMUSG00000039031	Arhgap18	3866	21.5927	22.3188	29.1999	25.0222	26.4589	25.8086	24.5902	25.206	27.9216	25.7922	29.6777	28.3526	28.36	27.9473	27.6467	23.6392	0.218103	6.66869	0.00128744	0.0146429	1.83437
ENSMUSG00000026348	Acmsd	2293	50.547	41.6748	58.4671	54.9528	60.4617	43.0263	44.8721	46.9782	60.954	54.5931	61.8409	52.5189	51.1945	71.3454	57.0608	53.0735	0.294012	6.95922	0.00129079	0.0146702	1.83356
ENSMUSG00000035112	Wnk4	4811	50.4343	51.724	48.3824	53.1566	46.0538	50.7488	58.1602	56.4935	44.2979	44.0857	39.8306	38.7834	47.3759	40.643	43.8449	43.1636	-0.191175	7.82821	0.00129381	0.0146937	1.83287
ENSMUSG00000021003	Galc	3805	28.0832	25.3249	30.7914	30.0963	30.1125	26.6021	25.4733	24.4553	34.4306	29.4186	31.2864	32.2512	30.8849	27.6089	32.0907	25.6356	0.222998	6.79208	0.00129956	0.0147481	1.83126
ENSMUSG00000027514	Zbp1	4132	0.495477	0.306852	0.501574	1.04085	0.544935	0.349728	0.620977	0.656831	0.396514	0.385246	0.429548	0.23094	0.232485	0.267621	0.326445	0.304294	-0.7197	0.965421	0.00130378	0.0147852	1.83017
ENSMUSG00000024383	Map3k2	10774	4.86705	4.77543	5.10359	4.83785	5.70248	4.96877	5.26321	5.39797	6.61501	5.59078	5.45402	5.72748	5.40321	4.70922	5.3775	5.27	0.193623	5.84439	0.00132061	0.0149405	1.82564
ENSMUSG00000043940	Wdfy3	16947	8.72536	8.11559	9.99747	9.5186	9.69539	8.1782	9.26983	9.94061	12.4268	9.63348	9.07802	9.9139	9.89331	9.87978	11.8973	8.44235	0.228798	7.35807	0.00132259	0.0149435	1.82555
ENSMUSG00000000958	Slc7a7	2132	106.467	99.034	125.248	109.895	116.627	105.029	123.63	104.355	114.06	110.831	125.856	124.01	125.801	140.987	130.241	111.369	0.233285	7.96963	0.00132533	0.0149634	1.82497
ENSMUSG00000036054	Sugp2	7588	2.45439	2.3745	2.58619	2.15718	2.08567	2.4065	3.09407	2.69107	2.15919	1.97196	2.13859	1.91151	1.6711	1.68877	1.97233	1.95353	-0.273188	4.0723	0.00133025	0.015008	1.82368
ENSMUSG00000058392	Rrp1b	7887	1.49049	1.68374	1.46168	1.5301	1.78636	1.21593	1.82998	1.50755	1.58996	2.01023	1.76014	1.74225	1.72143	1.82269	1.95457	1.82913	0.295474	3.74881	0.00133343	0.0150328	1.82296
ENSMUSG00000016495	Plgrkt	3045	7.43924	8.28399	6.99767	7.84204	7.83834	8.36975	7.85773	8.3613	6.72575	6.25233	5.59988	5.55729	7.25599	6.28047	6.47593	6.21554	-0.236117	4.43673	0.00134559	0.0151588	1.81934
ENSMUSG00000039364	Sectm1b	3328	13.2164	13.8758	12.3966	13.1545	13.1451	11.4673	16.2295	11.9414	11.7964	16.2245	12.6664	15.5027	15.5102	19.4478	18.1038	14.0982	0.320223	5.58351	0.00134774	0.0151698	1.81902
ENSMUSG00000051316	Taf7	2889	2.72033	2.88734	2.77984	3.2662	2.51633	2.77383	3.33058	3.44459	2.11577	2.27011	2.47939	2.13596	2.61577	1.35094	1.8676	2.38224	-0.374605	2.90501	0.00134854	0.0151698	1.81902
ENSMUSG00000055013	Agap1	9563	6.64359	6.9014	7.84259	8.00121	7.23861	6.82748	7.58655	7.95329	8.64539	8.0965	7.53668	7.74998	7.67459	7.32577	8.93323	7.38364	0.189281	6.19625	0.00135162	0.0151824	1.81866
ENSMUSG00000060671	Atp8b2	10316	0.960289	1.24201	0.954283	1.14493	1.12253	1.13338	1.31826	0.977188	1.16672	0.759193	0.89713	0.900348	0.738755	0.693606	0.672456	0.731297	-0.34858	3.32498	0.00135488	0.0152079	1.81793
ENSMUSG00000024896	Minpp1	2614	13.4914	12.2538	13.9244	14.1446	14.6436	12.8405	13.1533	13.3739	14.681	14.6639	14.6711	15.4539	15.4593	14.9057	14.2274	12.7593	0.20176	5.20598	0.00135827	0.0152348	1.81716
ENSMUSG00000031939	Taf1d	1355	11.8437	11.081	12.4274	10.0432	11.1575	11.4404	10.0836	10.2533	7.62693	6.86075	9.07562	6.9485	8.74374	9.45712	8.24824	9.13277	-0.330965	3.72223	0.00136326	0.0152796	1.81589
ENSMUSG00000074063	Osgin1	2668	18.4166	19.0592	17.5266	22.7844	23.1967	21.9608	38.7093	24.1234	20.5248	16.3718	17.3441	15.0219	18.2428	19.5045	14.132	11.5089	-0.393745	5.72266	0.00136613	0.0153007	1.81529
ENSMUSG00000022440	C1qtnf6	4029	0.934328	1.15941	0.594771	0.908136	1.03789	1.0597	0.971199	0.994396	0.891502	0.568936	0.818126	0.647374	0.524543	0.59736	0.542042	0.542022	-0.4918	1.73886	0.00136717	0.0153012	1.81527
ENSMUSG00000031853	BC021891	5682	2.06891	2.44285	2.30248	2.37242	2.46827	2.45077	2.75464	2.69533	2.29569	1.78178	1.70688	1.74659	1.81464	1.62562	2.06872	2.09639	-0.282604	3.6331	0.00137322	0.0153466	1.81399
ENSMUSG00000061315	Naca	7025	7.47382	6.58297	7.39389	6.40538	6.28225	6.61061	7.50587	7.76356	5.42693	5.65583	5.50424	5.42437	5.7615	5.62049	5.96146	6.00058	-0.216357	5.47832	0.00137282	0.0153466	1.81399
ENSMUSG00000038539	Atf5	1988	15.9126	13.8298	12.7381	22.7962	13.9799	16.5204	16.3594	13.8471	13.8519	15.0215	12.4992	10.0161	11.4683	9.16164	12.5685	9.08755	-0.345614	4.76909	0.00138403	0.0154338	1.81153
ENSMUSG00000041974	Spidr	3259	4.21503	4.4024	5.44517	5.25897	5.09299	4.09147	3.0115	3.8863	5.414	6.15438	5.97129	5.13381	5.65943	5.2094	4.53309	4.58907	0.351098	4.00776	0.00138364	0.0154338	1.81153
ENSMUSG00000086855	Gm13844	578	0.79982	1.26999	1.12051	1.5548	0.445215	1.02278	0.665885	2.34777	0.436091	0.881293	0.548348	0.330189	0.664796	0	0.444512	0.457965	-1.1835	-0.746224	0.00138944	0.0154829	1.81015
ENSMUSG00000042962	Gm5436	641	7.62422	6.24638	5.86024	8.21163	6.92514	6.35334	7.70563	7.25837	4.42384	4.86739	5.14232	5.16077	4.39602	5.68279	3.80782	5.78136	-0.427532	1.97927	0.00139207	0.015501	1.80964
ENSMUSG00000068335	Dok1	3093	0.896791	1.29451	0.942275	1.07919	0.852788	1.23173	1.14067	1.29532	0.509337	0.823452	0.61483	0.740443	0.869629	0.778133	0.913743	0.449303	-0.525596	1.54051	0.00140268	0.0156079	1.80666
ENSMUSG00000028550	Atg4c	3476	4.97787	4.60751	6.03685	5.3554	5.6079	5.27221	5.6839	5.26104	6.14561	5.88008	5.79911	5.7101	6.31945	5.98828	5.45122	6.016	0.231316	4.30392	0.00140407	0.015612	1.80654
ENSMUSG00000040283	Btnl9	6679	0.86026	1.2689	0.959995	1.14369	1.00175	1.41618	1.65193	1.11263	1.2454	0.572003	1.05348	0.723887	0.498605	0.672	0.721275	0.66384	-0.529674	2.71946	0.0014058	0.01562	1.80632
ENSMUSG00000015970	Chdh	6207	45.0283	40.4027	50.3872	46.7238	49.9888	43.8325	50.5052	51.169	52.7614	52.9432	51.471	55.2633	49.8345	48.1753	53.5525	43.0085	0.192844	8.2528	0.00140685	0.0156204	1.80631
ENSMUSG00000020184	Mdm2	5734	7.53255	8.34443	8.30185	7.76918	8.13425	8.15625	8.98325	8.89169	9.06653	8.98357	8.86606	8.83129	8.90155	8.42874	8.96156	8.17101	0.173638	5.61617	0.00142237	0.0157813	1.80186
ENSMUSG00000025780	Itih5	7886	3.59271	3.60486	3.61361	3.88271	4.73976	5.28081	5.25474	4.1135	5.28988	1.82478	3.81009	2.87992	2.37132	1.57546	2.63086	1.83776	-0.544974	4.78729	0.00142679	0.015819	1.80082
ENSMUSG00000024045	Akap8	3681	24.8488	25.761	23.6999	25.2509	23.0874	26.5525	27.9695	29.0183	22.2547	21.3456	20.217	20.4796	20.6514	21.7179	22.0563	21.2137	-0.190458	6.43453	0.00143087	0.0158528	1.7999
ENSMUSG00000060601	Nr1h2	3640	16.9823	17.2147	16.9743	18.9222	16.7196	18.28	19.4203	18.2675	18.3679	21.4111	18.355	19.8888	18.5264	18.4957	21.5989	17.1621	0.194723	6.08138	0.00143259	0.0158605	1.79968
ENSMUSG00000002996	Hbp1	5766	17.6044	17.9272	19.4432	18.9478	20.7974	19.4572	20.9151	19.8364	17.4532	16.8404	17.4468	16.0861	16.0827	15.3763	15.2615	14.7019	-0.175467	6.67646	0.00143424	0.0158673	1.7995
ENSMUSG00000021423	Ly86	992	2.92929	4.03622	1.69749	3.0413	2.14013	2.1851	1.55194	2.47535	1.77865	0.83443	1.66141	1.47498	1.29117	0.721295	1.1655	2.26813	-0.754395	1.04075	0.00143615	0.015877	1.79923
ENSMUSG00000078921	Tgtp2	2935	0.517537	0.704837	0.573734	1.2029	0.438388	0.5595	0.808666	0.594457	0.493815	0.347112	0.475148	0.195076	0.610963	0.155139	0.393927	0.248019	-0.798156	0.72057	0.00144336	0.0159453	1.79737
ENSMUSG00000025510	Cd151	2105	36.1428	40.3246	41.5362	40.7711	41.962	38.7559	46.2284	44.2975	46.4306	46.9459	43.1226	46.239	41.7718	43.7874	42.8111	40.3972	0.178869	6.49005	0.00144747	0.0159564	1.79707
ENSMUSG00000026821	Ralgds	4745	5.7065	5.25981	5.81458	5.15421	5.59952	5.81408	3.98806	5.91042	6.73313	6.2667	6.87995	7.19957	6.26248	5.12705	6.25399	5.09046	0.284323	4.79698	0.00144584	0.0159564	1.79707
ENSMUSG00000071103	1700029J07Rik	2937	4.9245	5.83935	5.90984	6.07595	4.95042	6.19504	4.49924	6.49057	4.67732	4.31427	3.94967	4.2021	4.25202	4.07517	4.11155	4.82181	-0.297167	3.87303	0.00144737	0.0159564	1.79707
ENSMUSG00000042608	Stk40	4155	12.1276	11.4352	13.0467	14.244	12.9286	13.0738	15.0988	13.9504	14.8476	13.6082	15.3629	15.8467	14.5501	14.1367	15.5363	11.4355	0.210515	5.84891	0.00145221	0.0159971	1.79596
ENSMUSG00000034160	Ogt	7803	48.04	59.6595	51.6598	50.5926	49.3446	59.3634	56.4194	58.6488	44.667	42.7998	46.8086	35.8316	44.369	45.1241	42.064	46.7379	-0.227364	8.57336	0.0014568	0.0160363	1.7949
ENSMUSG00000030967	Zranb1	5421	14.0101	14.2795	13.9065	13.5581	13.1254	15.037	13.1465	14.4473	11.9149	10.5711	12.0791	11.1719	11.5183	11.5192	10.5454	11.9266	-0.202881	6.10361	0.00146283	0.0160681	1.79403
ENSMUSG00000046879	Irgm1	5806	9.07712	8.27543	7.98695	12.3606	7.68988	8.11167	7.09306	7.39019	7.38035	7.02974	6.95467	6.53037	7.32413	5.16483	6.26168	4.95807	-0.317234	5.43761	0.00146182	0.0160681	1.79403
ENSMUSG00000086061	Gm13075	1703	8.76427	9.36523	7.30183	9.23474	7.70642	8.17691	8.17374	10.3209	6.47543	5.4214	6.62551	6.87341	7.25784	6.5315	6.52503	7.03338	-0.299523	3.70741	0.00146201	0.0160681	1.79403
ENSMUSG00000004032	Gstm5	1432	66.6418	65.9865	61.4641	59.9324	64.3784	67.0614	57.2484	61.506	63.4552	66.9193	71.3126	75.8332	71.3317	79.4926	63.7834	67.4237	0.237757	6.58178	0.00146925	0.0161204	1.79262
ENSMUSG00000036934	4921524J17Rik	1591	4.85666	4.32018	4.47783	4.68017	5.37797	4.45884	4.83823	4.54897	4.39641	3.00158	3.78501	3.7586	3.70325	3.51609	2.7453	2.95317	-0.345612	2.72576	0.00146968	0.0161204	1.79262
ENSMUSG00000021532	Fastkd3	2355	3.67369	4.19378	4.42772	4.68825	4.42549	4.57426	5.20257	4.71957	3.90667	3.67711	3.95677	3.48472	3.56242	3.09356	3.05477	3.03482	-0.283953	3.24292	0.00147175	0.0161316	1.79232
ENSMUSG00000028024	Enpep	4704	29.2585	30.5572	30.7995	33.6784	32.2898	30.9855	30.2598	30.5652	36.1158	32.5	36.2762	31.2402	32.021	32.0813	33.3586	30.5698	0.174204	7.23891	0.0014731	0.016135	1.79223
ENSMUSG00000033676	Gabrb3	6201	2.33241	2.23839	3.2691	2.83637	3.47552	2.6058	3.12407	2.14669	3.00798	2.99833	3.39383	3.69326	3.18093	3.39872	3.38717	2.87072	0.323553	4.23117	0.00148486	0.0162522	1.78909
ENSMUSG00000044254	Pcsk9	3509	0.865758	0.532488	0.424512	0.658556	0.788356	0.730045	0.712946	0.662955	0.861991	0.943579	1.17421	0.68892	0.766533	1.01956	0.951856	0.829793	0.513995	1.53763	0.00148609	0.0162541	1.78904
ENSMUSG00000003199	Mpnd	2282	11.663	11.2292	11.8065	13.0238	10.5155	10.5062	10.7661	11.4401	13.089	11.7748	12.3056	13.7436	14.8178	11.3449	12.2159	11.2517	0.230053	4.78108	0.00148857	0.0162697	1.78862
ENSMUSG00000027506	Tpd52	6016	13.7551	13.2777	14.6304	12.7293	15.1851	13.8009	12.3581	14.8015	17.2936	14.1402	16.2055	16.0204	15.4995	14.2616	13.7945	13.585	0.211209	6.44783	0.00149257	0.0163019	1.78776
ENSMUSG00000034858	Fam214a	4507	22.4635	21.8838	15.8645	15.7949	17.7142	16.4833	14.1758	17.4202	11.1853	13.5061	12.405	12.0824	13.3853	15.8903	13.7813	13.6845	-0.334178	6.12809	0.0014941	0.0163056	1.78766
ENSMUSG00000060181	Slc35e3	3477	5.83117	4.87488	5.90473	5.04001	5.6988	5.02511	4.81517	4.925	5.727	6.13477	5.79744	5.9829	6.40972	6.3233	5.81912	5.23394	0.256405	4.29683	0.00149503	0.0163056	1.78766
ENSMUSG00000044337	Ackr3	3426	9.63839	10.8299	11.9285	11.1107	12.2433	12.4047	15.9899	9.80801	13.3903	8.6236	8.32605	8.44876	9.62686	7.32878	6.80566	7.64906	-0.338971	5.13165	0.00149665	0.0163117	1.7875
ENSMUSG00000037395	Rcor3	3670	4.93068	5.83679	5.50597	6.05178	6.15288	5.31568	5.90781	6.49718	6.11264	4.59767	4.73259	4.03886	4.79879	4.00566	4.53299	3.55223	-0.261535	4.24648	0.00150455	0.0163862	1.78552
ENSMUSG00000020027	Socs2	10122	2.88388	1.58886	3.29523	1.95325	2.33258	2.21287	1.28015	2.35573	2.20385	2.77415	2.87449	5.54962	3.33433	2.67979	2.58273	3.17739	0.575455	4.7883	0.00151392	0.0164157	1.78474
ENSMUSG00000021190	Lgmn	2823	216.351	210.054	230.247	232.729	245.894	212.483	226.866	212.515	228.377	227.605	259.08	255.277	252.992	273.97	242.138	209.944	0.213957	9.36962	0.00151167	0.0164157	1.78474
ENSMUSG00000029415	Sdad1	4998	4.37375	4.86004	4.79458	4.58506	4.33781	4.15297	4.86428	4.87427	4.33718	4.07673	3.86828	3.3221	3.86968	3.3578	3.66269	3.41605	-0.215692	4.38669	0.00150994	0.0164157	1.78474
ENSMUSG00000090659	Zfp493	3847	0.635187	0.676515	0.65658	0.650752	0.635475	0.563456	0.800377	0.571112	0.802636	0.943432	1.02161	0.876441	0.682537	0.76089	0.751349	0.791291	0.438965	1.57385	0.00151472	0.0164157	1.78474
ENSMUSG00000042328	Hps4	4005	3.24852	3.69901	3.33127	4.27939	4.03189	3.49338	3.73189	3.61418	3.43004	4.35618	3.90938	4.20932	4.84512	4.72631	4.92365	3.65166	0.300359	4.00634	0.00151736	0.0164228	1.78455
ENSMUSG00000044475	Ascc1	1566	26.147	28.636	25.4348	25.1681	26.0456	27.8512	24.8641	26.5741	26.2362	29.7631	25.7442	27.9083	32.798	37.7576	33.1004	26.538	0.275977	5.47387	0.00151856	0.0164228	1.78455
ENSMUSG00000085445	Gm16348	2554	1.08605	1.48932	1.16649	1.20641	0.982383	1.20877	1.00465	1.34097	0.690847	0.797787	0.719766	0.747256	0.927781	0.916882	0.754487	0.829143	-0.482401	1.40856	0.00151858	0.0164228	1.78455
ENSMUSG00000024039	Cbs	3975	22.1138	25.4673	24.114	27.162	26.7368	26.8525	23.3349	25.8804	24.9524	26.6868	28.1463	29.3195	30.7402	31.0429	30.7021	22.5415	0.240794	6.73143	0.0015208	0.016429	1.78439
ENSMUSG00000031681	Smad1	5806	2.61621	2.65503	2.65488	3.08461	2.72581	2.43237	3.0604	3.52815	3.35372	3.02685	3.60289	3.88974	2.93406	2.38635	4.52478	3.2028	0.330298	4.18466	0.00152128	0.016429	1.78439
ENSMUSG00000044340	Phlpp1	6718	3.11631	3.4866	3.80805	3.82202	3.68687	3.52968	3.55205	3.90527	4.58684	3.87651	4.01017	3.82569	3.69876	3.58256	4.28341	3.5856	0.206902	4.67207	0.00152391	0.0164458	1.78394
ENSMUSG00000041717	Golt1a	1935	0.750868	0.758712	0.736354	0.696645	0.831182	1.01838	0.895073	1.00186	1.13981	1.25043	1.17933	0.821917	1.026	1.24381	1.09543	1.33378	0.527034	1.02957	0.00153212	0.0165229	1.78191
ENSMUSG00000090257	Gm4524	2150	5.12979	4.15912	6.35608	6.59823	6.4932	5.7742	5.54945	7.12319	8.08939	6.36734	7.63617	7.42684	6.79143	6.11146	7.76759	5.4172	0.321778	3.80306	0.00153725	0.0165666	1.78077
ENSMUSG00000030945	Acsm2	7251	260.28	253.28	292.486	279.488	297.801	255.014	263.824	234.105	283.19	281.125	295.343	289.831	290.446	301.6	305.011	271.996	0.20503	10.9841	0.0015416	0.0166019	1.77984
ENSMUSG00000034269	Setd5	11735	5.3239	6.1927	5.63492	6.52575	5.83305	6.26347	6.7782	7.02639	6.12163	5.68096	4.76971	4.70008	4.71515	4.55084	4.86598	5.08656	-0.205728	6.04312	0.00155877	0.0167634	1.77564
ENSMUSG00000009291	Pttg1ip	3588	65.7478	66.8065	72.2387	73.0109	69.7126	70.1156	69.2422	71.2473	73.5528	75.5101	76.3212	71.8078	77.625	77.1399	74.0243	66.3235	0.172818	8.01484	0.00157383	0.0169016	1.77207
ENSMUSG00000032212	Sltm	3625	16.7429	17.6909	18.6347	16.8756	16.5936	16.598	18.1204	20.9279	17.2444	13.3846	14.0418	14.0219	14.9814	14.5886	13.2008	14.5678	-0.206415	5.87009	0.00157642	0.0169177	1.77166
ENSMUSG00000041881	Ndufa7	1408	48.2653	48.8642	41.7665	43.4474	39.9343	41.8464	46.0145	42.3608	49.6781	43.4137	46.7764	49.2485	50.6696	55.7617	45.4824	48.175	0.231136	6.03679	0.00158148	0.0169438	1.77099
ENSMUSG00000020364	Zfp354a	4456	2.25279	2.57584	2.80516	2.39131	2.13675	3.11032	2.41846	2.42179	2.50307	1.91478	1.79242	1.54187	2.06958	1.73713	1.52796	1.84152	-0.347509	3.30109	0.00158893	0.0169928	1.76974
ENSMUSG00000047586	Nccrp1	1525	33.1294	27.218	26.968	30.6853	24.0882	33.2518	16.9095	39.4498	74.7504	42.5464	47.0949	60.8631	46.4042	12.4124	29.989	38.3604	0.671643	5.80385	0.00158859	0.0169928	1.76974
ENSMUSG00000021764	Ndufs4	1529	66.7334	68.5216	66.5448	65.2404	65.175	68.9073	63.4337	64.3238	53.3712	51.3052	55.5535	56.5849	55.9163	58.6237	44.3196	52.8023	-0.216625	6.51651	0.00159508	0.0170187	1.76907
ENSMUSG00000058230	Grlf1	10088	8.82484	8.22906	9.47603	10.5182	10.6819	8.43856	11.6874	10.755	13.9673	11.033	11.5681	11.2123	10.6335	8.38888	11.8684	9.2691	0.245964	6.7148	0.00159578	0.0170187	1.76907
ENSMUSG00000026305	Lrrfip1	5735	10.698	11.4265	10.9317	12.424	10.7466	9.65522	13.3215	12.9803	10.9109	10.2255	9.75981	9.70607	9.0675	7.07755	8.6464	9.09271	-0.221685	5.89721	0.00160608	0.0171108	1.76673
ENSMUSG00000027597	Ahcy	2795	12.2869	11.2454	13.4398	11.3224	11.0713	15.0406	10.1442	13.5713	8.86045	14.5116	14.6282	14.362	16.085	21.1783	16.0637	17.2839	0.421167	5.28939	0.00160664	0.0171108	1.76673
ENSMUSG00000029608	Rph3a	4105	0.337853	0.260101	0.567982	0.484755	0.266424	0.512041	0.296904	0.472251	1.7807	0.558403	1.1427	0.898843	0.686443	0.126768	0.469418	0.515866	1.00826	1.34604	0.00161152	0.0171391	1.76601
ENSMUSG00000071337	Tia1	6862	8.75816	9.84158	8.88145	8.38167	9.83472	9.87864	8.74051	9.16277	8.01694	6.95935	6.98369	7.06436	7.28895	7.20435	6.3558	8.80482	-0.237512	5.82668	0.0016115	0.0171391	1.76601
ENSMUSG00000025736	Jmjd8	2537	14.005	16.4923	17.8699	17.8884	18.5875	17.0621	18.1037	17.8806	19.0263	19.1246	19.6888	19.5588	19.4373	16.8452	20.1785	15.4941	0.201398	5.51459	0.00161614	0.0171764	1.76507
ENSMUSG00000062627	Mysm1	13985	2.97509	3.06343	2.96852	3.0248	3.02232	2.9684	3.05483	3.42852	2.83872	2.47227	2.6244	2.2699	2.44079	2.4326	2.36535	2.6972	-0.196287	5.28826	0.00161743	0.0171782	1.76502
ENSMUSG00000026385	Dbi	1660	277.019	247.11	245.603	239.71	224.896	229.186	257.36	237.146	172.912	173.107	208.038	208.669	194.209	228.255	166.926	190.914	-0.253544	8.50467	0.00162205	0.0172154	1.76408
ENSMUSG00000019577	Pdk4	3500	55.2491	26.6929	46.0022	23.6039	32.5528	28.301	63.4871	28.2296	18.2564	25.5421	30.6078	29.5907	25.8913	21.5772	22.6097	22.9536	-0.538201	6.77152	0.00163161	0.0173049	1.76183
ENSMUSG00000030337	Vamp1	8885	3.32999	3.84545	3.98726	4.05302	3.35968	3.78513	4.19464	4.02191	2.77309	2.78773	2.98931	2.67067	3.23634	3.45554	3.07244	3.20266	-0.246637	4.93034	0.00163288	0.0173065	1.76179
ENSMUSG00000060147	Serpinb6a	5883	4.4118	4.76415	4.44762	5.11738	4.57104	4.34329	6.24786	5.2614	3.87753	4.2752	3.80356	3.95777	3.76654	3.62666	3.74495	4.252	-0.232887	4.69802	0.00163942	0.0173639	1.76035
ENSMUSG00000055373	Fut9	15742	27.777	30.4665	34.4153	30.4236	36.278	32.0958	26.9758	30.1383	41.5631	31.7518	34.7468	32.9518	33.213	33.5858	35.4047	31.1416	0.224908	9.01069	0.00165419	0.0174963	1.75705
ENSMUSG00000029338	Antxr2	5410	1.8067	1.78857	2.04712	1.96963	1.91455	2.02762	2.12242	2.10223	2.7955	2.42453	2.77693	2.48116	2.08344	1.49093	2.14898	2.4342	0.323438	3.55803	0.00166633	0.017605	1.75436
ENSMUSG00000064181	Rab3ip	2680	80.6061	74.8496	87.5062	81.9392	77.9204	80.1459	81.4522	82.0043	84.0594	87.2183	80.6791	92.0538	95.8957	98.3482	85.1793	78.3	0.206668	7.82442	0.00166676	0.017605	1.75436
ENSMUSG00000043015	Tmem194b	3385	1.01453	1.20256	0.994924	1.04298	1.17834	1.2225	1.59183	1.24085	0.539864	0.733608	0.823964	0.883299	0.681097	1.01847	0.986725	0.684242	-0.486281	1.79493	0.00167707	0.0177018	1.75198
ENSMUSG00000052102	Gnpda1	2675	16.9118	19.134	20.144	19.1013	19.8412	17.4097	18.5127	18.1901	24.358	18.1856	18.9101	19.2871	21.4511	22.1041	20.7703	18.084	0.214164	5.71319	0.00167962	0.0177166	1.75162
ENSMUSG00000040855	Reps2	8276	5.03536	5.66852	7.08228	6.22828	6.864	6.1828	5.57294	5.88729	8.07106	6.82435	7.02365	6.85667	6.55432	5.85555	7.07048	5.5733	0.231668	5.73133	0.0016814	0.0177231	1.75146
ENSMUSG00000039630	Hnrnpu	5357	57.3632	63.4186	60.3771	62.4534	60.4185	59.015	69.2839	72.4483	58.404	57.1836	53.189	50.4703	51.6448	46.4088	50.0235	53.131	-0.176696	8.27128	0.00168285	0.0177264	1.75138
ENSMUSG00000025854	Fam20c	5352	7.31746	8.34152	7.9868	8.97137	9.05141	7.85474	9.45663	10.9148	10.1493	12.4444	9.99632	10.4482	9.48903	7.83927	10.2613	7.82687	0.252308	5.63635	0.00168617	0.0177308	1.75127
ENSMUSG00000027014	Cwc22	6797	2.3708	2.02248	1.91524	2.49322	2.19588	1.90378	2.18007	2.30072	1.89129	1.79863	1.93049	1.7315	1.66771	1.58863	1.47421	1.54803	-0.264927	3.72949	0.00168673	0.0177308	1.75127
ENSMUSG00000029577	Ube3b	5384	13.7629	13.8323	15.6381	14.3309	15.713	14.7377	15.0002	15.6268	17.0881	16.8881	14.1048	16.4594	16.4982	15.8753	16.404	13.9997	0.18757	6.37551	0.00169485	0.0178007	1.74956
ENSMUSG00000036620	Mgat4b	2704	25.0101	22.1618	23.377	24.4039	23.4589	27.2312	26.3325	24.6386	28.5479	28.2339	23.1848	27.7851	27.971	24.874	27.6026	24.2042	0.196642	6.11621	0.00170019	0.0178358	1.74871
ENSMUSG00000022774	Ncbp2	2426	12.468	16.2842	17.86	17.3575	16.2823	16.7327	19.0378	15.2626	15.8187	14.4092	14.1097	11.8789	13.0143	11.6635	12.2321	12.1932	-0.232778	5.16435	0.00170612	0.0178858	1.74749
ENSMUSG00000024181	Mrpl28	1395	20.4991	21.957	18.5708	19.1422	19.692	22.7427	23.2676	20.6134	21.7278	22.0917	24.1287	22.8472	24.9741	25.5528	24.0352	19.3073	0.23724	4.94632	0.00171948	0.0180043	1.74462
ENSMUSG00000063524	Eno1	4523	18.5292	20.508	15.3931	19.5141	17.9929	19.4311	23.0889	20.4017	19.5329	23.2282	24.3578	20.9148	19.6388	26.8503	20.1657	19.7811	0.264223	6.54746	0.00171976	0.0180043	1.74462
ENSMUSG00000020530	Ggnbp2	5077	19.174	19.4137	21.3292	20.1663	19.7296	20.3382	21.1507	22.0193	16.0362	15.6518	17.0927	15.6002	17.7859	18.3343	15.903	17.1143	-0.200706	6.55788	0.00172227	0.0180184	1.74428
ENSMUSG00000040451	Sgms1	12071	4.65048	4.61613	5.17761	4.94553	4.99383	4.28796	4.50107	4.32011	5.46573	4.86347	5.44565	5.68126	4.95528	4.74749	5.25733	4.36385	0.205326	5.88988	0.00172702	0.0180435	1.74368
ENSMUSG00000002949	Timm44	4159	17.245	16.5266	17.41	16.4529	15.2829	15.7304	16.858	17.5727	12.9545	14.2381	13.8849	13.8888	14.8287	13.9354	13.112	12.952	-0.190287	5.98147	0.0017354	0.0181064	1.74217
ENSMUSG00000026994	Galnt3	4569	11.9394	11.918	11.5668	11.0708	12.5175	11.4867	13.0147	11.4842	13.2678	13.8663	12.4863	12.8792	11.802	11.0335	13.3694	13.8464	0.196531	5.82423	0.00173528	0.0181064	1.74217
ENSMUSG00000002379	Ndufa11	2657	14.8887	12.3569	13.3334	13.7949	12.5665	13.5969	13.3509	12.0387	13.8505	16.1999	15.0779	14.2939	15.1609	18.2878	12.1598	14.6698	0.26461	5.23897	0.00173867	0.0181283	1.74164
ENSMUSG00000015757	Ppil4	6549	4.88082	5.08464	4.99415	5.06744	5.18676	5.20548	5.40679	5.80186	4.89765	4.60852	4.62665	3.65243	4.06802	4.17163	3.87412	4.13284	-0.204811	4.95487	0.00175329	0.018249	1.73876
ENSMUSG00000030769	Slc5a11	2924	15.5394	17.4818	17.0331	18.7919	18.2836	21.7678	18.8667	17.945	19.1804	18.5097	24.237	20.0378	20.5004	26.8733	19.2213	17.7661	0.281659	5.84278	0.0017538	0.018249	1.73876
ENSMUSG00000069094	Pde7a	10891	4.34784	5.03662	4.05566	4.28489	4.22353	3.85994	4.04636	4.30165	3.67989	3.49032	3.15461	3.09583	3.42232	3.78663	3.14348	3.6275	-0.230811	5.39173	0.00175937	0.0182946	1.73768
ENSMUSG00000009995	Taz	3381	15.5876	17.7044	15.2288	16.2708	14.7086	18.2233	16.8668	17.8129	12.4875	13.6726	13.7052	12.4749	12.9372	14.237	12.8426	14.5035	-0.219755	5.66207	0.00176165	0.0183059	1.73741
ENSMUSG00000060279	Ap2a1	4492	7.3658	6.59596	6.60345	7.34508	6.53074	6.90193	7.86842	7.30783	8.45907	8.40568	6.11029	7.98745	8.32603	7.24039	8.50802	7.08607	0.222404	5.06546	0.00176401	0.0183181	1.73712
ENSMUSG00000000058	Cav2	3515	16.7032	20.0481	17.7991	16.6367	17.7169	17.0427	19.7459	17.906	15.2204	14.8903	14.8058	15.1123	13.0999	13.6572	14.491	16.1533	-0.202535	5.84247	0.00176779	0.0183327	1.73677
ENSMUSG00000032316	Clk3	2481	11.1801	14.7397	12.8435	13.454	11.6687	11.5962	11.3763	12.5801	10.4644	10.3684	9.01907	8.00012	10.6866	10.4873	8.93189	10.3492	-0.2576	4.78869	0.0017675	0.0183327	1.73677
ENSMUSG00000024962	Vegfb	1598	30.8721	31.7374	30.5996	34.7065	30.1136	30.212	31.672	32.5525	33.2032	32.5141	30.0681	37.8593	35.5878	32.4424	37.1002	33.792	0.198699	5.71956	0.00177064	0.0183498	1.73637
ENSMUSG00000034006	Pqlc1	5761	3.54228	3.39394	3.70989	3.91095	3.45063	4.15023	3.51856	4.22871	4.37529	4.32152	3.63103	4.30661	4.13533	4.2793	3.9915	3.90554	0.226422	4.51156	0.00178987	0.0185367	1.73197
ENSMUSG00000099034	RP24-289J12.1	5825	1.12244	1.0196	0.989553	0.980771	0.98295	1.36445	0.858963	0.898574	1.17917	1.38824	1.19705	1.22318	1.12142	1.37354	1.49966	1.12471	0.382969	2.77104	0.00179354	0.0185497	1.73166
ENSMUSG00000031834	Pik3r2	4184	7.03988	7.04962	7.30627	7.21074	6.35032	6.70354	8.43231	7.59868	8.07269	8.41573	6.8631	8.1193	7.83688	7.38471	8.04435	7.90822	0.206701	4.98401	0.00179749	0.0185781	1.731
ENSMUSG00000028423	Nfx1	8539	8.55402	8.74497	7.91084	8.67505	8.47584	8.35393	9.23253	8.71787	8.08076	7.21816	7.08199	6.29533	7.45494	7.21398	6.86024	6.92062	-0.179166	6.06875	0.00181557	0.0187215	1.72766
ENSMUSG00000030583	Sipa1l3	13339	4.03512	3.88716	4.05423	4.34067	4.09952	3.50118	4.69837	4.54406	5.84847	5.07421	3.93003	4.7072	4.50344	3.53546	5.25355	4.11274	0.240097	5.87218	0.00181623	0.0187215	1.72766
ENSMUSG00000052942	Glis3	9595	5.69911	5.68214	6.53395	6.70342	6.73172	6.16121	6.56511	6.62697	8.34072	6.72901	7.17462	7.10753	6.98822	5.56583	6.86837	6.06929	0.196791	5.98705	0.00181569	0.0187215	1.72766
ENSMUSG00000087613	Gm13855	742	15.309	14.2997	17.0206	21.9737	15.2597	12.9246	14.0916	11.1473	26.3271	14.8457	20.5886	18.3476	23.4763	17.5331	18.6117	13.8238	0.41189	3.693	0.00182902	0.0188408	1.7249
ENSMUSG00000003410	Elavl3	5020	0.670947	0.345625	0.593471	0.549842	0.474171	0.654236	0.306678	0.450536	1.19252	0.583462	0.896538	0.887081	0.867501	0.246196	0.88287	0.725036	0.703756	1.75683	0.00183691	0.0188897	1.72378
ENSMUSG00000008200	Fnbp4	6549	12.9281	13.6643	11.0564	12.8009	11.3755	13.2594	13.9088	15.1164	10.9596	10.7338	10.5116	9.54877	9.67133	10.7171	11.5243	10.7413	-0.21401	6.26916	0.00183737	0.0188897	1.72378
ENSMUSG00000030685	Kctd13	2481	4.65836	4.86841	4.62053	5.27809	4.61562	4.58023	4.24026	4.87057	4.59724	4.61959	4.95666	6.10266	5.3691	5.63694	7.09374	6.26818	0.333088	3.69604	0.00183745	0.0188897	1.72378
ENSMUSG00000003949	Hlf	8571	20.9431	23.0693	22.5104	21.3595	23.0583	23.7191	20.836	23.0327	24.0488	24.9389	23.4889	22.4301	26.9588	25.3937	23.3741	21.8888	0.194804	7.63987	0.00184229	0.0189142	1.72321
ENSMUSG00000023832	Acat2	3123	13.5764	12.7994	10.7632	10.1743	11.4741	11.1894	10.7014	10.9872	10.6539	12.6001	13.8632	14.7888	12.6115	16.1422	12.8135	12.4173	0.296614	5.2824	0.0018423	0.0189142	1.72321
ENSMUSG00000024223	Armc12	1077	0.797168	0.433728	0.601353	0.417211	0.477872	0.487913	0.357364	0.779996	0.292549	0.709453	0.765141	1.2995	0.89195	2.1743	1.55063	0.675892	1.02916	-0.0174457	0.00184872	0.018955	1.72228
ENSMUSG00000019970	Sgk1	5223	44.9259	40.8723	28.235	24.9488	15.6184	29.4031	35.7518	30.4478	51.8068	56.7368	38.2907	34.6644	43.2587	38.0223	29.2567	39.9869	0.485172	7.57759	0.0018503	0.0189585	1.7222
ENSMUSG00000097020	Gm26613	1455	1.18014	1.23833	1.4244	1.05882	1.7244	0.677168	1.45488	1.4656	0.476403	0.568903	0.871327	0.612116	0.704242	0.983539	0.794622	1.0006	-0.672653	0.678799	0.00185675	0.0190119	1.72097
ENSMUSG00000020156	Mum1	7104	4.09046	4.38681	5.00512	4.77998	4.43742	5.37207	5.30043	5.18486	3.80539	3.68381	3.81905	3.54618	4.07474	4.54162	3.472	3.66092	-0.243239	4.94376	0.00187709	0.0191947	1.71682
ENSMUSG00000032872	Cyb5r4	6885	3.24216	3.58619	3.96966	3.95308	3.85908	3.3582	3.75471	3.47266	4.14609	4.21715	3.94052	4.01009	3.73927	4.08142	3.89963	3.61397	0.202951	4.72009	0.00188933	0.0192942	1.71457
ENSMUSG00000048668	Rhno1	3351	3.13361	3.30574	3.30496	3.39057	3.03333	3.27348	3.3691	4.20385	2.89595	2.43217	2.78072	2.44897	2.27425	2.7176	2.60685	2.70549	-0.284961	3.34051	0.00189122	0.0193008	1.71443
ENSMUSG00000018932	Map2k3	3519	9.3649	10.0316	10.0673	10.1421	8.84837	9.16496	11.0648	10.724	10.5473	11.0374	9.36695	11.2445	11.6473	11.4975	11.3168	9.75997	0.210942	5.19673	0.00189665	0.0193433	1.71347
ENSMUSG00000020235	Fzr1	4418	3.46804	3.73084	3.44498	4.24258	3.23269	2.9884	3.83313	3.67124	4.32177	3.81925	3.85958	3.81583	4.0588	3.75445	4.41976	3.71472	0.237773	4.07231	0.00190066	0.0193714	1.71284
ENSMUSG00000006057	Atp5g1	9257	1.69796	1.3841	1.47624	1.65037	1.48724	1.46882	1.44135	1.5497	1.85158	1.6233	1.7804	1.98608	1.60503	1.52483	1.73469	1.52983	0.250605	3.91467	0.0019066	0.0194062	1.71206
ENSMUSG00000002658	Gtf2f1	1704	25.1147	26.5127	25.8075	25.051	24.7669	23.7454	31.0194	28.821	22.5213	23.4291	21.4645	21.5415	21.6104	20.9573	19.7898	22.1363	-0.193338	5.356	0.00191723	0.0194555	1.71096
ENSMUSG00000008333	Snrpb2	2886	7.46008	8.92537	7.98912	8.34081	7.60143	7.73839	8.00169	6.762	6.46309	7.01599	6.72108	5.68712	6.1246	6.01792	5.9202	6.39747	-0.233618	4.35786	0.0019154	0.0194555	1.71096
ENSMUSG00000019782	Rwdd1	1416	9.51456	9.0013	9.46787	9.56517	10.2225	8.99926	9.42271	9.8116	8.72244	8.09408	7.47596	8.31146	6.33184	6.38533	7.16713	7.43078	-0.258034	3.60006	0.00191638	0.0194555	1.71096
ENSMUSG00000034820	Cpsf7	3594	18.8718	19.8488	17.7322	20.9504	18.1151	18.5505	21.2038	18.6631	16.8321	16.7776	14.6567	14.5146	16.1798	16.5425	16.335	15.43	-0.186743	5.9812	0.00191611	0.0194555	1.71096
ENSMUSG00000034951	Cog7	3310	8.89875	9.03202	9.72464	8.57171	9.42651	9.3666	9.47669	10.6203	10.9277	9.25284	9.70944	11.7239	10.7382	9.21672	10.7312	9.65649	0.211914	5.03053	0.00191776	0.0194555	1.71096
ENSMUSG00000028629	Exo5	1956	3.07252	3.03638	3.70847	4.03654	3.68372	3.45889	3.41067	3.86529	3.25385	1.95317	3.27315	2.79704	2.52108	2.12835	2.69275	1.72545	-0.389972	2.59672	0.00192797	0.0195463	1.70894
ENSMUSG00000033105	Lss	10780	1.94206	2.10472	1.80839	1.95312	2.23198	2.24232	2.2017	2.45171	2.3733	2.26224	2.26977	2.11268	2.31692	2.68518	2.55021	2.24679	0.241013	4.60184	0.00192998	0.0195537	1.70877
ENSMUSG00000028256	Odf2l	2626	8.34959	9.17376	8.43483	8.8733	8.37855	8.60462	9.28249	7.7268	6.69506	6.57102	7.00031	6.78316	7.14558	7.0844	6.3596	7.56009	-0.230204	4.35473	0.00193454	0.0195871	1.70803
ENSMUSG00000000326	Comt	3219	41.1969	40.7566	40.7628	43.093	40.7506	39.7091	48.3842	34.5883	47.1194	46.0688	46.0402	45.731	43.9083	46.6993	46.1536	36.2025	0.20636	7.11497	0.00193844	0.0195946	1.70786
ENSMUSG00000012483	Rpa3	1132	3.44213	3.24229	3.71888	3.45905	3.75089	3.77168	4.59002	3.53924	3.28436	2.41869	2.74387	1.91074	2.82871	2.64328	3.00733	2.10454	-0.408466	1.88242	0.00193892	0.0195946	1.70786
ENSMUSG00000019809	Pex3	4633	6.18656	6.25119	6.724	6.81673	6.40141	6.05388	6.49361	6.68095	7.27673	6.78927	7.2515	7.3187	7.21561	6.02319	6.72405	6.72758	0.186307	4.96052	0.00193911	0.0195946	1.70786
ENSMUSG00000027620	Rbm39	7105	44.0127	47.8161	45.5411	42.6433	45.8257	45.3002	47.0651	43.9741	41.9687	37.2989	36.7754	36.1194	39.4708	37.0969	34.4439	38.6252	-0.177372	8.20248	0.0019433	0.0196242	1.70721
ENSMUSG00000010097	Nxf1	4447	29.598	35.9396	30.8755	32.3047	30.5971	31.0185	35.0233	34.8891	25.549	27.4338	26.8694	23.1891	26.6998	28.8597	25.6379	27.9019	-0.204423	7.03593	0.00195179	0.0196969	1.7056
ENSMUSG00000009281	Rarres2	702	14.582	15.875	11.2556	15.8191	13.3799	15.8131	72.2795	12.9792	10.6821	11.7914	16.073	9.42465	11.0386	8.89541	8.78386	9.23824	-0.894054	3.49473	0.00195426	0.0197089	1.70534
ENSMUSG00000041837	Pdcd7	2449	4.12596	3.65133	3.80819	3.48607	3.73024	3.64769	4.71476	3.79961	4.14269	2.72997	2.76955	2.80546	2.74578	3.00138	2.75392	2.32386	-0.327566	3.07033	0.00196597	0.019814	1.70303
ENSMUSG00000040663	Clcf1	3945	2.76222	2.96023	2.08498	2.74988	2.23414	2.31439	3.52849	3.04671	1.59734	2.2435	2.00852	1.95122	2.20778	2.06108	1.98639	1.89553	-0.351297	3.22892	0.00199159	0.0200461	1.69797
ENSMUSG00000019989	Enpp3	2790	21.0199	20.9285	26.5795	27.517	29.0308	27.2394	18.5543	29.3915	30.4686	27.8657	34.5345	28.0687	28.6697	29.1899	31.0339	21.8926	0.294698	6.24107	0.00199813	0.0200988	1.69683
ENSMUSG00000052738	Suclg1	4707	65.2425	69.8795	66.293	70.7504	66.1513	64.8201	67.9627	62.9448	54.2731	49.4155	60.8303	59.6158	56.0418	55.4156	50.2721	53.7759	-0.19288	8.1611	0.00201038	0.0202088	1.69446
ENSMUSG00000070661	Rnf186	1253	13.6512	12.5689	15.9718	13.6783	11.9117	13.0008	20.8874	13.615	13.3775	19.412	14.3675	16.0437	27.8043	22.2709	15.2762	16.7949	0.429285	4.36708	0.0020127	0.0202189	1.69424
ENSMUSG00000004040	Stat3	9647	7.94807	6.46777	6.3846	7.87831	7.08889	5.65818	8.05244	7.28788	8.03448	7.51778	8.92979	8.67166	6.8908	7.26873	9.27492	6.80487	0.246461	6.18386	0.00202044	0.0202614	1.69333
ENSMUSG00000021286	Zfyve21	1303	18.8041	20.6905	18.2915	19.7056	19.1569	22.3824	17.4275	18.7462	21.134	21.0616	20.2864	20.9939	25.1646	24.2618	23.0703	18.2327	0.252543	4.75742	0.00202087	0.0202614	1.69333
ENSMUSG00000026003	Acadl	1993	165.089	171.803	173.597	163.972	159.785	184.268	183.59	169.963	142.409	146.484	148.883	148.108	143.862	138.744	128.722	143.841	-0.178931	8.28897	0.00202013	0.0202614	1.69333
ENSMUSG00000037001	Zfp39	3885	2.73689	2.92007	3.31747	3.05671	3.12974	3.39839	2.72439	3.37652	2.54656	2.32732	2.31692	2.29248	2.68696	2.27709	2.26507	2.48692	-0.275146	3.42725	0.00202609	0.0202873	1.69278
ENSMUSG00000039678	Tbc1d13	4742	20.2221	20.3771	24.3657	25.0293	24.5965	24.4485	22.2661	23.1661	26.418	25.4586	25.9598	27.1262	27.7398	24.1837	25.7903	19.1746	0.214428	6.8427	0.00202563	0.0202873	1.69278
ENSMUSG00000002477	Snrpd1	833	15.3808	15.4613	14.6947	16.4138	13.9788	17.4267	19.0978	18.4628	11.5742	15.5935	11.1863	10.6918	12.916	11.9475	9.48443	14.5381	-0.329115	3.58573	0.00203454	0.0203366	1.69172
ENSMUSG00000020432	Tcn2	2166	622.218	648.281	607.111	652.044	625.93	636.99	614.164	616.393	612.172	639.615	646.738	670.644	736.305	782.464	750.055	642.909	0.215527	10.4797	0.00203307	0.0203366	1.69172
ENSMUSG00000028073	Pear1	7804	2.8519	3.52302	2.30713	3.10919	3.15732	3.4425	3.73998	3.46118	3.25411	2.64354	2.46928	1.98088	2.07619	2.05045	2.63381	2.47609	-0.301332	4.4633	0.00203498	0.0203366	1.69172
ENSMUSG00000022425	Enpp2	4081	124.333	114.758	137.609	117.434	121.999	120.168	92.0628	105.219	149.346	119.514	138.847	135.635	133.184	121.488	129.503	117.369	0.242542	8.98434	0.00203631	0.0203366	1.69172
ENSMUSG00000025935	Tram1	2877	37.1875	39.1996	41.6013	39.1348	39.9597	41.0733	40.4681	41.7995	45.8869	42.0948	42.7	45.9046	40.9806	41.9407	39.4724	40.8511	0.171218	6.89567	0.00204121	0.0203636	1.69114
ENSMUSG00000046080	Clec9a	3469	0.837665	0.981072	0.746794	1.16576	0.667629	0.946747	0.610218	0.875504	0.781104	0.532294	0.676101	0.550156	0.516914	0.431276	0.37032	0.572292	-0.539238	1.35709	0.00204165	0.0203636	1.69114
ENSMUSG00000027018	Hat1	2602	7.79207	8.02735	8.26373	8.36307	8.48055	8.81021	8.62852	8.3196	6.53885	6.8274	7.23541	6.62569	6.86692	6.42477	7.2082	6.71424	-0.205839	4.30709	0.00206188	0.0205521	1.68714
ENSMUSG00000003810	Mast2	8848	6.65797	6.76523	6.52927	6.73975	6.92196	6.22852	7.80087	8.31847	7.70597	7.77207	6.87049	8.04551	7.62163	7.55753	8.48634	6.52934	0.203081	6.01484	0.00206628	0.0205693	1.68678
ENSMUSG00000071647	Eml3	3139	7.82661	9.50279	8.81012	9.30451	8.62836	8.62133	10.279	9.05787	7.72884	8.15442	6.90635	7.31618	7.36514	7.25285	7.46883	6.99918	-0.195769	4.68977	0.00206607	0.0205693	1.68678
ENSMUSG00000009566	Fpgs	3786	20.0778	19.6706	19.416	20.4644	20.6459	20.8368	17.6548	18.6725	18.7081	22.0486	23.5072	22.18	20.9921	25.6858	22.9376	18.9649	0.240528	6.30645	0.00207154	0.0206004	1.68612
ENSMUSG00000061479	Snrpa	2077	9.44369	11.2452	8.8246	9.61164	8.54889	8.41227	11.4272	9.86251	8.76812	11.9867	11.0481	10.5057	11.6552	11.5564	12.3083	10.0363	0.273505	4.43577	0.00207724	0.0206384	1.68532
ENSMUSG00000003746	Man1a	9592	13.6945	15.3055	15.2664	13.8995	15.0505	15.1613	13.87	14.821	15.3333	15.7192	15.345	14.6042	17.3592	17.2927	15.6763	15.2125	0.199678	7.19642	0.00208234	0.0206757	1.68454
ENSMUSG00000020205	Phlda1	1947	4.47744	4.11292	3.39296	4.12114	3.23815	4.14961	6.19395	4.14867	3.94856	3.07411	2.70225	2.48323	3.09191	2.27182	3.365	3.16095	-0.403155	2.83667	0.00208432	0.0206821	1.68441
ENSMUSG00000035378	Shq1	2876	1.14816	0.951327	1.10345	1.42845	1.54347	0.936404	1.27134	1.46046	0.920249	0.907723	0.661221	0.752071	1.02432	0.949931	0.781683	0.736311	-0.459462	1.63191	0.00208845	0.0207097	1.68383
ENSMUSG00000052419	2610001J05Rik	4131	7.59382	7.44699	9.28136	8.70174	7.47521	8.95203	7.7175	7.08611	6.63558	6.25791	6.92047	6.3293	7.39483	5.92058	5.55091	6.23153	-0.241789	4.90187	0.00209041	0.0207158	1.6837
ENSMUSG00000000876	Pxmp4	3109	44.5663	42.864	40.101	42.0369	40.5783	41.7901	43.5555	37.3501	32.2474	34.7961	37.3932	35.7676	35.2653	34.2709	31.2379	32.2685	-0.198369	6.87999	0.00210141	0.0208025	1.68188
ENSMUSG00000018102	Hist1h2bc	734	180.402	153.557	175.326	169.922	161.973	155.891	147.52	144.294	158.311	159.964	168.49	186.602	199.891	193.548	177.469	202.044	0.255418	6.98086	0.00212355	0.0209902	1.67798
ENSMUSG00000028944	Prkag2	7504	7.92085	7.78127	7.46566	8.89639	8.14457	7.48413	8.83046	8.27552	8.76703	8.72285	8.08413	8.30811	8.83308	9.53524	8.98768	8.11326	0.187157	5.98121	0.00212654	0.0209928	1.67793
ENSMUSG00000001847	Rac1	4266	38.6562	40.1081	36.8463	40.9732	40.0991	39.8023	40.5692	40.0654	43.6202	42.6728	41.2638	39.8907	39.5571	40.4375	45.9832	41.6819	0.166528	7.44595	0.00212821	0.0209958	1.67787
ENSMUSG00000075012	Fjx1	2424	1.96165	1.87202	1.62983	1.37703	1.88436	1.46329	2.32877	1.75945	1.14384	1.57607	1.28138	1.04977	1.63804	1.04656	1.00694	1.09201	-0.450796	1.91418	0.00213517	0.0210509	1.67673
ENSMUSG00000022369	Mtbp	5598	1.17975	1.3232	1.45775	1.16961	1.29862	1.22031	1.53549	1.45446	1.02436	1.21705	0.905881	0.840945	0.960973	0.976064	1.17036	0.851138	-0.334252	2.72482	0.00213856	0.0210574	1.6766
ENSMUSG00000072940	Gm10443	518	1.27495	1.15944	1.00024	0.371762	0.993568	0.507222	0.86685	1.49698	1.33816	1.35214	0.611863	1.96498	3.09083	2.26034	2.108	1.40528	0.959649	-0.257222	0.00213742	0.0210574	1.6766
ENSMUSG00000021364	Elovl2	6751	10.7706	8.97538	10.7255	11.0582	12.5789	9.77836	8.94123	9.60058	13.0585	11.667	13.3614	12.9381	10.8239	9.72198	11.522	9.56714	0.249615	6.21216	0.00214204	0.0210782	1.67617
ENSMUSG00000035047	Kri1	4621	3.91594	3.59582	3.64403	4.12566	3.61972	2.95662	4.3033	4.48884	2.61824	3.01763	3.1962	3.05623	3.14597	2.942	2.9885	3.00735	-0.26442	3.98761	0.00216139	0.021255	1.67254
ENSMUSG00000040009	Gnaz	3781	0.716142	0.882467	1.06201	1.01863	0.986867	0.851251	1.01794	1.29889	1.96662	1.31355	1.19033	1.3965	1.1179	0.825784	1.18917	1.13765	0.453432	2.13051	0.0021634	0.0212612	1.67241
ENSMUSG00000024082	Ndufaf7	2293	12.1255	12.9215	12.7385	12.5694	11.8959	12.9766	12.5608	12.9352	13.7682	12.4959	15.3427	15.2036	13.825	14.2123	12.4374	12.4964	0.211204	4.92472	0.00216601	0.0212733	1.67216
ENSMUSG00000059897	Zfp930	1320	7.25464	6.21822	8.58636	7.34305	8.91896	7.56376	8.45573	8.51805	6.49247	5.74025	6.14681	6.31344	6.30717	5.22353	6.27722	5.96586	-0.288807	3.2154	0.00216868	0.0212859	1.67191
ENSMUSG00000031447	Lamp1	2246	442.889	436.611	474.843	480.717	499.516	448.128	464.137	445.835	516.017	502.952	501.129	491.455	486.018	453.538	503.732	435.3	0.159983	10.0579	0.0021772	0.021356	1.67048
ENSMUSG00000023007	Prpf40b	4603	9.06772	9.46689	8.99094	9.58052	8.5396	9.61805	9.86661	10.9641	7.57058	8.29981	6.98202	7.51842	8.09742	8.01261	7.95399	7.87843	-0.199436	5.31754	0.0021798	0.0213679	1.67024
ENSMUSG00000040385	Ppp1ca	1372	86.8851	81.5183	87.3771	88.8473	89.2792	88.0911	87.2903	82.2347	92.6855	90.1267	90.0475	100.386	99.7505	90.4599	92.8367	81.7071	0.179646	6.94229	0.0021861	0.021416	1.66926
ENSMUSG00000018378	Cuedc1	4998	6.75222	8.03776	6.20704	7.28216	5.8052	6.96543	8.83015	8.94694	6.46794	6.61195	4.69266	4.63312	6.24019	4.77641	5.35909	6.35544	-0.293847	5.02056	0.00220093	0.0215338	1.66688
ENSMUSG00000020793	Galr2	2818	0.796819	1.06563	1.03423	0.979492	0.707714	0.839131	0.614608	0.986035	1.20753	1.62686	0.809796	1.12875	1.40901	1.0849	1.11688	0.986299	0.498677	1.59594	0.00220722	0.0215544	1.66646
ENSMUSG00000027569	Mrgbp	3050	4.85032	5.60112	5.28743	5.11422	4.83029	5.3625	5.97302	6.16535	4.35941	4.57196	3.65786	4.10899	4.87139	4.03082	4.27511	4.31771	-0.249103	3.89141	0.00220666	0.0215544	1.66646
ENSMUSG00000027775	Mfsd1	2962	70.1894	70.044	83.7013	78.9492	84.3156	73.1364	78.7218	71.9717	89.353	78.0762	84.0835	82.7958	85.7497	80.8374	79.9755	72.2529	0.181705	7.8736	0.00220668	0.0215544	1.66646
ENSMUSG00000024590	Lmnb1	2951	1.74561	2.05782	1.79966	2.32749	2.46347	2.44845	3.06497	2.27735	2.11403	1.31619	1.654	1.50903	1.71444	1.80749	1.26244	1.56975	-0.400593	2.54775	0.00221167	0.0215841	1.66587
ENSMUSG00000036533	Cdc42ep3	1965	4.47004	7.09772	4.51547	6.72943	7.39917	6.48496	6.59424	5.88647	6.02893	4.2773	5.61307	3.98209	2.60731	2.61515	3.66106	4.78218	-0.467943	3.35493	0.00222118	0.0216632	1.66428
ENSMUSG00000026737	Pip4k2a	3556	3.86299	5.16067	3.86117	5.45153	3.99823	4.56251	4.618	5.05182	4.80234	2.66798	3.61866	3.29173	2.73745	2.67069	3.37778	3.90803	-0.347658	3.82871	0.00222333	0.0216704	1.66413
ENSMUSG00000055172	C1ra	2740	2.96467	3.77499	2.69463	3.49067	2.74709	3.85961	3.60534	3.27815	2.87478	2.62595	2.38287	2.06637	2.66452	1.70928	2.67243	2.56009	-0.348801	2.99475	0.00222783	0.0217006	1.66353
ENSMUSG00000021697	Depdc1b	3437	2.0368	2.2134	2.75118	2.07308	2.28359	1.7009	2.4636	2.50056	3.13517	2.81593	2.6927	2.81341	2.57137	2.74423	2.48555	2.00242	0.323335	3.10099	0.00223335	0.0217178	1.66318
ENSMUSG00000040840	4930579G18Rik	962	4.66827	4.85577	4.03944	3.33632	4.41373	5.18928	4.73433	4.36619	3.99576	3.17705	3.42643	2.2484	3.32859	3.24562	3.27169	2.27007	-0.427462	1.91034	0.00223383	0.0217178	1.66318
ENSMUSG00000001305	Rrp15	3689	1.91557	2.35163	2.47546	2.9059	2.00552	1.85179	2.50397	2.78518	1.84485	1.79508	1.90734	1.81071	1.92699	1.81619	1.44518	1.27365	-0.354972	2.9294	0.00223777	0.0217287	1.66297
ENSMUSG00000005362	Crbn	5166	9.35791	9.90777	10.3806	10.4251	10.6102	9.6252	10.4304	10.6449	9.51448	8.34435	9.03103	8.49696	8.73976	7.9956	7.771	8.23677	-0.170307	5.59385	0.00224368	0.0217723	1.6621
ENSMUSG00000004980	Hnrnpa2b1	4711	116.888	125.815	117.145	126.188	117.169	128.498	135.619	126.373	104.241	103.491	111.035	101.211	105.3	106.622	98.4136	101.954	-0.167217	9.06864	0.00225769	0.0218944	1.65967
ENSMUSG00000006517	Mvd	1751	11.7677	12.9577	11.9841	12.2443	12.3082	12.6794	11.6864	12.5106	13.6755	12.1819	14.9875	14.3146	14.7761	16.6055	12.8391	10.96	0.256377	4.5247	0.00226756	0.0219625	1.65832
ENSMUSG00000020674	Pxdn	9123	1.9256	1.87257	1.86708	2.13899	1.99566	1.79279	2.81957	1.81329	2.39683	1.31213	1.63979	1.46437	1.20039	1.15507	1.53486	1.21863	-0.362763	4.00659	0.00228613	0.0220492	1.65661
ENSMUSG00000023968	Crip3	1472	0.762716	0.725349	0.747974	1.0902	0.655572	0.624724	0.610093	0.877985	1.15585	0.692102	0.861264	0.950788	1.34871	1.41408	1.83271	0.854174	0.664143	0.61509	0.00228082	0.0220492	1.65661
ENSMUSG00000026430	Rassf5	3831	1.27568	1.23675	1.21721	1.27343	1.47777	1.59455	2.09302	1.88917	2.12189	2.1773	1.62154	1.69378	1.53794	1.64699	1.9952	2.05558	0.388942	2.71818	0.00228635	0.0220492	1.65661
ENSMUSG00000039637	Coro7	6960	4.23202	4.19952	4.26188	4.50996	4.82501	4.19971	4.44236	4.62365	4.68087	4.93103	4.35344	4.77123	4.54551	5.70102	5.04812	4.6114	0.220096	5.0175	0.00229083	0.0220492	1.65661
ENSMUSG00000048758	Rpl29	829	16.9686	15.375	10.7813	15.7961	15.5984	18.3031	15.0115	14.1867	15.8108	18.5106	16.3634	19.9521	20.5491	20.6364	17.9757	14.8477	0.332523	3.80742	0.00228464	0.0220492	1.65661
ENSMUSG00000051107	Gm15440	1227	3.22945	3.37196	3.5893	3.19123	2.67401	3.64026	3.76412	4.00252	3.2355	3.78823	4.23627	4.97732	4.2799	5.51341	6.07246	3.28992	0.456548	2.31254	0.00228277	0.0220492	1.65661
ENSMUSG00000051851	Cxx1c	1531	2.67447	3.53057	2.58048	3.56383	3.02548	3.43228	3.43569	3.33439	3.2516	4.57484	3.72633	3.44883	3.80655	3.44145	4.78279	4.06306	0.36967	2.47608	0.002282	0.0220492	1.65661
ENSMUSG00000060044	Tmem26	5046	2.23806	2.01016	1.7584	2.32797	2.07815	1.53604	1.62719	1.80566	1.73585	1.31233	1.46978	1.29855	1.59915	1.52113	1.28566	1.20654	-0.344257	3.09791	0.00228894	0.0220492	1.65661
ENSMUSG00000097928	Gm26578	4609	0.945713	1.05694	0.843121	1.16989	0.809578	0.698325	1.36394	0.953382	0.656265	0.828901	0.495119	0.46929	0.833699	0.719772	0.627129	0.64611	-0.480668	1.96031	0.00229027	0.0220492	1.65661
ENSMUSG00000090213	Tmem189	4212	39.4341	35.9802	40.9322	37.3532	41.3463	40.219	27.1238	34.2889	38.599	41.3152	42.0336	44.6915	46.7391	48.0445	43.5686	35.0362	0.280668	7.39775	0.00229527	0.0220781	1.65604
ENSMUSG00000029309	Sparcl1	3103	10.9184	13.6561	12.1057	16.2598	12.1494	13.5054	16.352	14.9106	12.6112	7.96174	14.0547	10.0868	6.89334	8.42706	10.4121	10.8765	-0.344875	5.20959	0.00230337	0.0221284	1.65505
ENSMUSG00000071528	Usmg5	337	110.332	139.999	113.004	121.906	93.3504	120.261	104.12	88.7801	81.153	88.2359	94.049	88.3456	86.6562	85.8938	85.1979	87.5801	-0.269803	5.06878	0.00230241	0.0221284	1.65505
ENSMUSG00000019854	Reps1	5490	5.32909	5.79804	5.68617	5.74093	5.51932	5.79084	7.04564	7.10934	5.75056	8.67536	6.40818	6.24576	5.9026	7.07349	7.17199	6.75019	0.259958	5.13793	0.00230864	0.0221376	1.65487
ENSMUSG00000035847	Ids	5091	16.6565	16.3324	17.454	18.0304	18.2853	17.8825	18.2071	19.1282	21.6487	19.7236	19.262	19.706	18.5044	16.8145	19.4803	15.8713	0.173056	6.54512	0.00230782	0.0221376	1.65487
ENSMUSG00000069539	Scyl2	11527	6.01009	5.74868	6.2198	5.72467	6.10016	5.74967	5.82648	6.28426	7.86118	6.22538	6.654	6.49023	5.90584	5.53585	6.70348	5.93615	0.189092	6.15999	0.00230748	0.0221376	1.65487
ENSMUSG00000053565	Eif3k	765	90.9052	94.0356	84.1531	90.0351	86.3667	84.2317	96.3461	91.3122	84.4321	98.7978	100.014	97.5451	101.211	98.2943	98.3211	91.4353	0.191014	6.15863	0.00231686	0.0222026	1.6536
ENSMUSG00000000804	Usp32	8579	8.83745	9.6065	10.6597	10.3181	10.5885	9.61659	10.4382	11.1252	12.2372	10.8139	11.8813	10.604	10.772	9.39434	10.744	10.0201	0.176147	6.49289	0.00232187	0.0222218	1.65322
ENSMUSG00000022816	Fstl1	3645	8.37079	9.13562	6.07678	9.68587	8.91315	8.16336	8.62331	8.93507	10.0963	4.83883	7.8432	5.9864	4.70871	3.49776	5.86811	5.3195	-0.419105	4.72117	0.00232263	0.0222218	1.65322
ENSMUSG00000060938	Rpl26	1398	41.6189	48.8796	44.9839	46.3754	37.4128	40.1254	45.1047	40.9535	28.0368	28.6485	30.5609	37.7694	38.0679	39.7824	29.0836	34.7448	-0.280746	5.74355	0.00232319	0.0222218	1.65322
ENSMUSG00000019478	Rab4a	1847	11.9069	9.7551	10.169	10.3915	10.3449	10.5978	12.5724	9.62123	12.6917	10.9282	10.5362	12.3651	12.1011	12.8194	11.9283	11.5011	0.239747	4.39176	0.00233028	0.0222758	1.65217
ENSMUSG00000023073	Slc10a2	1623	7.85346	5.75631	11.2133	9.96679	9.83038	7.97289	6.04712	9.67503	22.0534	12.9073	16.8725	15.0516	13.8501	5.41062	10.1711	5.34138	0.638184	4.11762	0.00233205	0.0222789	1.65211
ENSMUSG00000050856	Atp5k	704	137.901	133.938	122.08	138.412	111.304	128.292	122.098	113.727	91.4794	87.0987	103.097	108.618	106.524	112.17	81.9323	102.366	-0.256281	6.31009	0.0023358	0.0223008	1.65168
ENSMUSG00000034731	Dgkh	3938	3.70628	3.05022	2.911	2.64066	3.05494	2.93566	4.43066	2.95367	2.25626	3.05594	2.20526	1.84161	2.2605	2.51073	2.39769	2.35262	-0.355901	3.46766	0.00233741	0.0223024	1.65165
ENSMUSG00000039523	Cep104	5083	8.57523	7.71955	8.58786	8.43587	8.08757	7.61138	9.54064	8.73376	10.3393	9.99634	9.10368	8.34785	8.75648	8.76602	8.87091	7.87654	0.183912	5.47328	0.00236801	0.0225665	1.64654
ENSMUSG00000024816	Frmd8	5071	3.42519	3.11882	3.58887	3.77221	3.50149	3.43258	4.18707	3.72095	3.91437	4.60819	3.57509	4.01444	3.75083	3.98932	3.96462	3.74532	0.222537	4.2685	0.00237436	0.0225752	1.64637
ENSMUSG00000039202	Abhd2	10643	10.8095	9.88787	11.0205	12.2073	12.1498	10.5166	12.4762	13.1571	15.1928	13.5268	14.9911	13.8853	11.818	10.9279	12.6617	9.28317	0.232614	7.0162	0.00237422	0.0225752	1.64637
ENSMUSG00000046223	Plaur	1389	2.09205	3.02673	1.67859	2.40311	1.76002	2.60093	5.35712	4.41963	4.80893	6.0052	4.51801	4.76321	2.99693	2.15421	4.99428	4.47843	0.663738	2.37133	0.0023725	0.0225752	1.64637
ENSMUSG00000048120	Entpd1	3846	3.98383	4.26836	3.70475	4.68997	3.94766	4.06477	4.25311	4.20045	4.93176	2.20191	3.36229	2.97736	2.14805	1.53909	3.29009	2.71862	-0.437723	3.76236	0.00237579	0.0225752	1.64637
ENSMUSG00000085933	Tmem61	4213	1.78704	1.48892	1.82937	1.87408	1.4354	1.83975	2.22299	1.93261	1.37607	1.40556	1.1435	1.2382	1.59611	1.45134	1.14346	1.30373	-0.346541	2.74621	0.00237626	0.0225752	1.64637
ENSMUSG00000037174	Elf2	5204	5.60928	5.18059	5.61286	6.56217	5.34052	4.78377	6.21254	5.79888	6.24824	5.87303	6.33403	6.65013	6.48542	5.78729	6.38123	5.26458	0.207726	4.94382	0.00237872	0.0225847	1.64619
ENSMUSG00000049241	Gpr81	3284	0.542978	1.3005	0.631091	1.01642	1.21458	1.12009	2.38305	1.92836	0.882673	1.27967	0.656281	0.348689	0.273017	0.118845	0.567213	0.664984	-0.991877	1.66126	0.00238124	0.0225946	1.64599
ENSMUSG00000097258	Gm26767	4474	0.693783	1.04409	1.7516	1.40606	0.862765	1.18921	1.23304	1.44434	1.61975	1.2951	1.33182	1.47879	1.63183	1.89008	1.47874	1.81932	0.475264	2.66714	0.00238741	0.0226393	1.64514
ENSMUSG00000037826	Ppm1k	5553	6.88609	7.54687	7.83767	7.50223	7.79695	8.51673	6.48054	8.7044	6.92225	5.54978	5.8332	5.38442	6.58527	6.43097	6.29249	6.16117	-0.231664	5.26284	0.00238981	0.022648	1.64497
ENSMUSG00000020440	Arf5	1212	33.5115	30.9434	29.9782	33.6843	30.7867	33.3846	34.8786	32.7897	31.0916	42.2388	33.002	35.7448	37.4107	35.1	33.6529	34.5622	0.209481	5.36972	0.00239228	0.0226575	1.64479
ENSMUSG00000026043	Col3a1	7108	3.27981	4.11208	1.90434	4.09095	4.17245	3.69642	4.40401	2.6637	3.55502	1.64827	3.51368	2.44334	1.46861	1.24458	1.94286	2.33683	-0.562197	4.36558	0.00240445	0.0227308	1.64339
ENSMUSG00000028064	Sema4a	6531	15.2693	14.1414	17.5525	16.9642	15.9381	15.2873	18.2393	15.3856	18.4771	17.3345	15.8885	18.6437	19.0626	18.6249	19.2666	13.6587	0.21731	6.78677	0.00240307	0.0227308	1.64339
ENSMUSG00000031849	Comp	2406	0.658776	0.3883	0.969063	0.373513	0.775425	0.546012	0.42658	0.671443	0.969061	0.793933	0.816733	1.13695	0.984852	0.811068	0.747504	0.687614	0.610376	0.928406	0.00240899	0.0227598	1.64283
ENSMUSG00000038930	Rccd1	3599	1.77997	2.42898	2.14146	1.76574	1.50153	1.62434	1.80018	2.06481	1.3482	1.52151	1.33858	1.1136	1.29899	1.60857	1.44562	1.23195	-0.382565	2.57656	0.00241386	0.0227918	1.64222
ENSMUSG00000043384	Gprasp1	8347	4.17759	4.99672	4.73309	5.0679	4.58589	4.76094	6.04811	5.99205	4.05405	4.48544	4.28314	4.05462	4.02037	3.76399	3.99382	4.1464	-0.209284	5.25435	0.00241786	0.0228156	1.64177
ENSMUSG00000032624	Eml4	5421	4.38576	4.3331	3.66779	4.39307	4.20108	4.32571	4.75688	4.73234	4.63808	3.40625	3.98739	3.22717	3.24876	2.74782	2.95033	3.30819	-0.255447	4.40272	0.00242053	0.0228268	1.64156
ENSMUSG00000005534	Insr	9612	14.1195	15.5375	16.0162	15.1929	16.1704	15.2254	16.0968	15.3347	16.7175	15.7262	17.1398	15.7783	17.0499	17.5003	17.1138	14.5405	0.17628	7.26491	0.00242806	0.0228838	1.64047
ENSMUSG00000018167	Stard3	3609	6.66095	6.54563	6.37069	6.74102	6.80948	6.82516	6.86082	7.03672	5.95405	5.6281	5.44489	5.90509	6.19303	4.9385	5.53509	4.41907	-0.205945	4.46901	0.00244672	0.0230315	1.63768
ENSMUSG00000052562	Slc22a30	3804	2.56947	1.29815	1.75365	1.16435	1.20076	1.98575	1.5514	2.29328	1.60685	0.769973	0.966499	1.25427	0.993291	0.803691	1.18198	1.26994	-0.56284	2.45871	0.00245219	0.0230689	1.63697
ENSMUSG00000028863	Meaf6	1815	11.753	11.986	13.0959	12.8735	11.9451	11.5085	14.5965	12.2831	10.8671	10.735	10.0584	10.2697	10.4443	9.92739	10.6876	8.93285	-0.201563	4.37268	0.00246413	0.0231671	1.63513
ENSMUSG00000025498	Irf7	3035	3.59044	3.45204	3.26496	5.45675	3.73071	3.57103	4.37509	3.19372	3.17671	2.41267	2.77784	3.39567	2.51104	1.69317	2.83594	3.16162	-0.392458	3.3308	0.00247962	0.0232842	1.63294
ENSMUSG00000039308	Ndst2	3292	6.49991	6.83133	6.45296	6.59068	6.918	7.04341	7.54096	8.59764	5.83828	5.66717	5.71888	5.68141	5.71942	6.30322	5.26811	5.26674	-0.224187	4.39608	0.00247853	0.0232842	1.63294
ENSMUSG00000023952	Gtpbp2	5507	9.79781	10.1667	9.60842	11.3415	9.06534	9.58979	11.2755	9.84491	8.23877	8.98388	8.19557	7.99392	9.001	8.03204	8.67779	7.81086	-0.182041	5.66749	0.00248128	0.0232857	1.63291
ENSMUSG00000051403	Ppp1r37	2958	23.7556	24.7708	26.7777	27.2345	25.816	25.337	30.5338	24.7075	29.1003	31.4923	25.6085	27.937	28.2105	28.2137	28.3159	24.5867	0.184191	6.32479	0.00249651	0.0233716	1.63131
ENSMUSG00000067219	Nipal1	4199	0.849317	1.76406	0.724932	0.840795	0.980554	1.0168	2.62759	2.03139	0.735352	1.39508	0.286828	0.42421	0.289783	0.201386	0.642473	1.05592	-1.01045	2.08696	0.0024941	0.0233716	1.63131
ENSMUSG00000020019	Ntn4	3730	28.9311	27.6232	32.7996	30.8047	30.7525	32.4376	28.7371	33.5918	38.4849	30.1296	35.5522	38.7156	34.7853	27.4665	32.5809	30.5332	0.210143	6.90806	0.00251735	0.0235238	1.62849
ENSMUSG00000030538	Cib1	2274	27.0675	26.7046	26.4303	25.3771	25.5467	23.426	23.8365	23.4154	27.2955	25.3126	25.98	29.7939	30.8945	32.1806	25.4216	25.9582	0.230311	5.92438	0.0025145	0.0235238	1.62849
ENSMUSG00000046434	Hnrnpa1	1907	4.91767	5.42395	4.51696	4.17392	4.04825	3.78887	5.31474	5.25225	3.6679	3.20537	3.95558	2.73547	2.8881	3.51332	3.90714	3.78248	-0.348613	2.97544	0.00251683	0.0235238	1.62849
ENSMUSG00000028049	Scamp3	2328	18.6382	18.4603	15.8576	20.8455	17.2717	17.8039	20.1699	21.3178	20.8968	23.1938	21.4564	20.2763	20.6871	19.3634	19.9207	16.7146	0.198554	5.51343	0.00252086	0.0235423	1.62815
ENSMUSG00000059981	Taok2	9636	9.97214	10.3949	9.83987	11.771	10.2349	10.2045	11.5566	11.4271	10.7445	8.4845	8.89393	8.63535	8.82604	8.21534	9.43882	8.0282	-0.175197	6.55723	0.00252749	0.0235756	1.62754
ENSMUSG00000040234	Tm7sf3	3425	20.0344	16.7366	20.6116	19.0792	20.4177	17.548	17.7177	19.6595	23.127	18.944	22.0242	20.803	22.0828	21.6319	20.9481	16.5392	0.213893	6.09428	0.00253061	0.0235905	1.62726
ENSMUSG00000001123	Lgals9	2688	5.13498	5.38723	4.26471	5.63581	5.14572	5.18054	7.30244	5.76961	5.53258	3.24526	5.40033	4.02336	2.69224	2.90391	3.84723	3.84057	-0.391515	3.66742	0.00253404	0.0236081	1.62694
ENSMUSG00000023915	Tnfrsf21	3620	161.311	152.82	156.744	152.622	158.079	134.582	97.6911	136.023	135.97	161.4	171.833	171.922	186.642	188.998	175.91	148.75	0.307763	9.14823	0.00255159	0.0237286	1.62473
ENSMUSG00000042359	Osbpl6	10180	12.2678	11.7011	12.7305	13.0463	13.7704	13.9501	11.9094	13.3746	14.8686	12.7597	13.9169	13.7794	14.1987	15.2843	14.184	12.0001	0.19757	7.09245	0.00255155	0.0237286	1.62473
ENSMUSG00000027346	Gpcpd1	7258	4.37673	5.01089	4.96139	4.52821	5.07896	5.10423	4.49859	4.84336	4.07194	5.17599	6.20964	6.17056	5.21477	5.98675	5.59308	4.99648	0.266733	5.22563	0.002554	0.0237366	1.62458
ENSMUSG00000034570	Inpp5j	5769	7.42961	7.07923	8.34129	7.96684	7.28199	6.43304	7.00512	6.98954	7.9083	7.83639	8.12004	8.2484	7.59312	8.20848	9.20781	6.82522	0.21381	5.47257	0.0025686	0.0238291	1.62289
ENSMUSG00000045095	Magi1	7675	3.57962	3.39964	3.74671	4.00618	3.8642	3.41478	3.80285	4.12556	4.31048	4.08174	3.52666	3.97861	3.96351	4.19526	4.24308	4.01798	0.198166	4.90921	0.00256743	0.0238291	1.62289
ENSMUSG00000022014	Epsti1	2561	1.70199	1.61554	1.46678	1.72947	1.40675	1.15417	1.67819	1.33731	1.32871	0.969646	1.21283	1.1675	0.925245	0.73658	1.12864	1.0336	-0.421648	1.77158	0.00257936	0.0239002	1.6216
ENSMUSG00000059412	Fxyd2	626	2790.66	3076.18	2397.78	3022.2	2633.25	3048.28	2787.73	2719.81	2854.71	3123.86	3064.44	3034.68	3021.02	3249.99	3041.37	2895.99	0.199788	10.8421	0.00257908	0.0239002	1.6216
ENSMUSG00000050010	Shisa3	5464	3.49308	3.90818	2.96329	3.39516	2.79045	3.16165	3.41632	2.92113	3.74816	3.47267	3.39915	3.49285	3.69203	3.79762	3.92633	3.6576	0.250965	4.25172	0.00260511	0.0241243	1.61755
ENSMUSG00000054422	Fabp1	549	9.14246	13.0061	5.42664	8.30155	3.98422	9.57163	24.8876	7.06226	4.47649	6.72688	5.65767	4.75095	4.54943	7.10904	2.80796	6.1475	-0.84151	2.11667	0.00261277	0.0241807	1.61653
ENSMUSG00000041720	Pi4ka	11465	8.81332	8.35825	9.72757	9.42288	10.538	8.98912	9.97592	10.444	11.5203	9.95227	11.0412	10.4649	10.4512	8.7203	10.8911	8.85425	0.187357	6.82667	0.00263134	0.0243379	1.61372
ENSMUSG00000024810	Il33	2922	3.75189	4.75027	3.47988	3.88836	4.71163	4.49591	4.03937	3.42781	4.20532	1.52537	4.44721	2.63435	1.51229	2.13709	2.54993	2.21945	-0.538357	3.30713	0.00264511	0.0244506	1.61171
ENSMUSG00000018572	Phf23	3443	7.25065	7.73341	7.84412	8.93042	7.79177	7.57394	7.32203	7.86397	8.01645	6.86112	6.2045	6.15285	6.43582	5.74339	5.93255	5.49705	-0.209905	4.60882	0.00264778	0.0244606	1.61153
ENSMUSG00000034165	Ccnd3	5573	9.93063	10.4774	9.30869	10.424	9.53517	10.5606	11.7635	11.2821	10.086	11.6081	11.3516	11.5407	10.5262	11.6136	11.8368	10.9482	0.194268	5.91785	0.00265189	0.0244838	1.61112
ENSMUSG00000027936	Crtc2	4180	17.3637	18.966	17.4929	20.1019	16.8529	18.0085	19.1366	20.4681	15.0452	16.2992	14.4673	15.3258	16.2556	14.9081	15.9812	15.1825	-0.176833	6.15006	0.00265697	0.0245161	1.61055
ENSMUSG00000004631	Sgce	3352	2.04904	3.06586	2.00944	2.70015	2.55261	2.91978	2.92795	2.73747	3.04548	1.89956	2.08019	1.65114	1.28008	1.28077	1.68628	1.75706	-0.432779	2.91697	0.00267584	0.0246634	1.60795
ENSMUSG00000021770	Samd8	7863	5.99697	5.62678	7.13304	6.44113	8.05907	6.4073	5.68617	6.13077	8.27059	6.47828	6.69926	7.13591	7.63975	7.55291	7.02524	6.41309	0.23682	5.74666	0.00267762	0.0246634	1.60795
ENSMUSG00000027722	Spata5	3937	1.61038	2.1357	1.95761	2.23372	2.32039	2.11888	2.11813	2.37995	1.80866	1.94077	1.77109	1.29269	1.44774	1.23916	1.4194	1.69768	-0.333465	2.87935	0.00267934	0.0246634	1.60795
ENSMUSG00000028683	Eif2b3	6574	2.34071	2.07079	2.05903	2.08957	2.12357	2.28809	2.06863	1.86762	1.67746	1.72404	1.71634	1.56767	1.50996	1.85031	1.64146	1.57035	-0.265139	3.64488	0.00268319	0.0246841	1.60758
ENSMUSG00000041959	S100a10	1256	63.308	63.438	70.2316	66.1841	58.5968	66.6267	60.7251	57.9313	46.3081	46.7412	52.6391	53.1318	57.7704	54.4826	48.9411	49.6847	-0.219944	6.17117	0.00269573	0.0247595	1.60626
ENSMUSG00000055436	Srsf11	8265	36.6768	38.376	32.3633	32.7362	32.4275	32.5685	34.4523	36.3012	28.2253	24.6219	24.7037	23.2298	28.4373	31.7093	26.0969	31.6908	-0.244765	7.99728	0.00269622	0.0247595	1.60626
ENSMUSG00000020894	Vamp2	3924	44.1965	43.9099	41.6752	47.0635	38.6263	39.6723	46.4591	43.1457	40.4845	43.244	48.3333	48.4094	44.8653	49.4986	54.3778	46.5627	0.215423	7.47137	0.00273155	0.0250691	1.60086
ENSMUSG00000020865	Abcc3	6145	9.05999	8.51391	13.2061	14.0708	13.6938	11.7475	8.24671	9.93744	19.0532	15.3562	19.7027	16.0257	14.8615	11.2735	13.0345	6.51529	0.461919	6.29713	0.00273772	0.0251107	1.60014
ENSMUSG00000029147	Ppm1g	2155	26.846	25.3923	29.2723	28.3274	26.5394	25.2378	28.7545	31.6352	23.5978	23.1056	20.7081	25.8893	22.2884	21.763	22.8016	23.1232	-0.188357	5.77102	0.00274474	0.0251601	1.59929
ENSMUSG00000030123	Plxnd1	7212	4.73431	5.39446	5.01997	5.92778	5.72686	5.59218	8.65432	7.24866	6.71917	4.65279	5.02753	3.96941	3.75621	3.24697	4.6936	3.96395	-0.337966	5.24125	0.00275109	0.0252034	1.59854
ENSMUSG00000020340	Cyfip2	9618	30.5561	26.8719	33.3121	31.1744	33.13	31.586	26.6245	34.05	50.3374	31.9161	40.0844	41.1343	34.3581	23.8129	35.749	30.0468	0.2936	8.32947	0.00276932	0.0252661	1.59746
ENSMUSG00000040997	Abhd4	2741	19.8055	20.8401	20.3678	21.2643	19.4573	20.633	23.941	22.3729	22.0932	22.4402	22.2937	21.8398	22.0561	22.7109	23.3869	21.4873	0.168895	5.89892	0.00276943	0.0252661	1.59746
ENSMUSG00000041697	Cox6a1	969	371.513	331.044	305.181	377.858	309.385	349.101	348.671	321.698	326.586	368.767	342.719	404.545	388.482	399.885	374.256	359.426	0.216658	8.43217	0.00276691	0.0252661	1.59746
ENSMUSG00000052681	Rap1b	2016	39.7367	40.1849	39.9003	41.17	41.2934	41.542	44.7056	40.5796	49.1681	44.1229	45.1207	43.7362	41.5511	38.8802	43.0443	40.802	0.158897	6.41474	0.00276443	0.0252661	1.59746
ENSMUSG00000052713	Zfp608	6102	3.45255	3.51049	3.46012	4.39721	3.58463	2.76649	4.68855	4.47953	3.44921	3.21393	2.649	2.6585	2.8652	2.51577	2.74739	3.3294	-0.282985	4.3602	0.00276364	0.0252661	1.59746
ENSMUSG00000075389	2810410L24Rik	3069	2.23799	2.97892	2.659	2.82365	2.41067	2.71816	2.88442	2.6109	2.5666	1.74277	1.94153	1.63757	2.52495	1.86517	1.67434	1.96221	-0.33621	2.85737	0.00276406	0.0252661	1.59746
ENSMUSG00000096696	Zfp960	2663	0.818398	0.726711	1.16739	0.843665	0.84554	0.690645	1.03579	1.04343	0.496928	0.645581	0.428465	0.668891	0.60122	0.537382	0.747725	0.596404	-0.513853	1.07252	0.002767	0.0252661	1.59746
ENSMUSG00000041570	Camsap2	7804	5.96615	6.7553	7.51893	7.39462	7.57592	6.27899	7.45531	7.64274	9.78657	8.79548	7.83022	7.74417	7.71393	5.93464	7.16066	7.08907	0.215898	5.85715	0.00277662	0.0253135	1.59665
ENSMUSG00000056692	D17Wsu92e	6994	23.89	22.7179	28.5028	27.0292	28.8001	25.1321	26.4787	26.4059	32.0031	27.6853	28.9936	30.5893	30.8764	25.6601	28.2128	22.2353	0.198344	7.57366	0.00277791	0.0253135	1.59665
ENSMUSG00000044442	N6amt1	6289	5.1141	4.84919	5.08734	4.7666	4.77719	4.60601	5.38552	5.07587	4.14824	3.9992	3.79991	4.18782	4.2362	4.02346	4.29983	4.05116	-0.189308	4.83535	0.00279743	0.0254613	1.59412
ENSMUSG00000030474	Siglece	1842	1.11146	0.688334	1.30094	1.95151	0.76837	0.855835	0.592018	1.01736	0.615783	0.656783	0.688263	0.897951	0.556282	0.423763	0.488191	0.395188	-0.72311	0.698046	0.00279913	0.0254616	1.59411
ENSMUSG00000066170	E230001N04Rik	4144	0.65341	0.354273	0.64078	0.340782	0.248392	0.602327	0.340548	0.327465	0.258508	0.860452	0.550677	0.767572	1.01997	0.9889	0.5115	0.782486	0.796837	1.34387	0.00282668	0.0256668	1.59063
ENSMUSG00000046056	Sbsn	3797	1.65236	1.5466	2.23448	1.80891	1.64349	1.55693	1.97661	2.12733	0.979166	1.30801	1.35225	1.30684	1.39992	1.4219	1.48865	1.34199	-0.366367	2.60467	0.00286807	0.0260273	1.58457
ENSMUSG00000030846	Tial1	6376	11.9116	12.4966	11.9861	12.6348	11.8052	12.1872	12.4752	12.1922	11.079	8.828	9.48449	9.79788	10.8478	9.73267	10.2856	10.8148	-0.185289	6.15359	0.00287015	0.0260308	1.58451
ENSMUSG00000036151	Tm6sf2	1937	3.95504	5.58111	5.01541	4.63951	5.34729	5.9344	3.7753	4.33689	5.07505	4.33913	6.41417	5.25484	6.57943	8.5969	6.1347	6.18371	0.423248	3.42619	0.00287453	0.0260552	1.58411
ENSMUSG00000047921	Trappc9	6337	5.24211	5.23369	4.77286	5.26736	5.38058	4.91318	4.87909	5.16998	5.78741	5.19475	5.73172	5.71212	5.80087	5.8509	6.07148	4.3442	0.208378	5.08767	0.00288233	0.0261105	1.58318
ENSMUSG00000045817	Zfp36l2	3528	13.1972	12.011	11.9508	15.2472	16.6122	12.0274	14.8003	15.6421	12.0922	12.6878	10.9601	10.7109	12.8701	9.64284	11.033	9.99767	-0.222674	5.47183	0.0028912	0.0261754	1.58211
ENSMUSG00000028037	Ifi44	3116	4.64161	7.04585	6.33939	7.45735	5.80158	5.62836	8.00807	6.78133	7.15897	4.08687	5.26886	4.08321	3.35008	2.29629	4.10211	5.52174	-0.4439	4.09215	0.00289306	0.0261769	1.58208
ENSMUSG00000032596	Uba7	5028	1.78635	1.91118	1.36539	2.4129	1.47143	1.84201	2.3347	1.82498	1.54154	1.45633	1.48765	1.10076	1.21002	1.13846	1.46911	1.53989	-0.361176	3.04101	0.00289569	0.0261854	1.58194
ENSMUSG00000020846	Fam101b	3509	5.53332	6.86529	5.16797	7.07947	5.29849	5.6906	9.01237	8.61841	7.47059	5.73405	4.48004	4.20604	3.50415	1.96496	3.67929	4.77131	-0.491834	4.28321	0.00290511	0.0262397	1.58104
ENSMUSG00000031545	Agpat6	3931	14.1795	16.1271	17.3159	18.0767	17.5931	15.6736	17.4115	15.9946	20.7112	18.3197	20.0278	18.9668	17.3179	16.2826	18.3333	13.6695	0.201482	6.08645	0.00291204	0.0262868	1.58026
ENSMUSG00000022678	Nde1	3177	6.52731	5.98636	6.38076	6.6272	6.41918	5.89245	7.18801	6.65113	6.10912	5.13075	5.60665	4.94594	5.52329	5.20054	4.97358	4.74917	-0.204755	4.22704	0.00291521	0.0263	1.58004
ENSMUSG00000021024	Psma6	1226	51.4979	53.6687	53.989	59.2692	53.5763	57.2737	52.636	54.8687	41.6846	45.4439	46.275	49.7619	45.6547	47.5389	39.6604	42.9118	-0.194914	5.93159	0.00292358	0.0263601	1.57905
ENSMUSG00000036402	Gng12	4780	60.3223	60.729	65.7819	65.1981	72.3281	65.2593	60.3088	63.6328	77.2001	68.6154	69.9268	69.0996	66.5608	63.5644	68.8142	61.3581	0.169696	8.30765	0.00294621	0.0264945	1.57684
ENSMUSG00000063060	Sox7	3296	0.941744	1.19454	0.746692	1.1101	1.28823	0.856938	1.55696	1.56844	0.879459	0.946601	0.692356	0.694839	0.602337	0.434177	0.760026	1.00388	-0.532506	1.70496	0.00294708	0.0264945	1.57684
ENSMUSG00000019818	Cd164	2824	161.878	145.138	173.175	173.911	174.07	147.141	148.578	164.844	202.144	174.065	185.251	181.388	172.759	157.183	161.876	151.052	0.18741	8.88469	0.00295263	0.0265289	1.57628
ENSMUSG00000021054	Sgpp1	3321	37.4856	35.9481	38.9842	37.1113	40.3319	39.5378	35.7144	36.0555	40.4542	36.9271	40.0261	37.7177	40.5927	46.8124	43.4596	41.5069	0.20932	7.03513	0.00296093	0.0265774	1.57549
ENSMUSG00000043144	Aqp6	2055	38.6934	30.5571	35.0145	38.2646	31.0554	31.9956	58.3721	36.8537	38.1157	23.2385	24.2143	29.3781	27.9541	19.4035	28.4434	31.5262	-0.348287	6.0633	0.00296148	0.0265774	1.57549
ENSMUSG00000032777	Gtf3c1	6923	11.6192	10.3814	11.9465	11.822	11.6438	10.0478	13.1203	12.4143	15.037	12.3153	12.4068	12.8096	12.3958	10.7301	13.5645	10.792	0.18992	6.38648	0.00296664	0.0266081	1.57499
ENSMUSG00000086290	Snhg12	1658	6.33337	8.33145	6.25001	7.78189	6.47991	6.65569	7.50573	6.43079	4.40878	5.29972	5.50544	4.45084	5.56215	6.23799	5.88858	4.78958	-0.314348	3.35809	0.00296894	0.0266133	1.5749
ENSMUSG00000026576	Atp1b1	2416	1312.15	1222.03	1290.3	1276.48	1351.22	1274.01	1249.01	1303.63	1521.52	1305.62	1339.75	1428.13	1384.78	1266.57	1283.84	1304.84	0.160524	11.6411	0.00298002	0.0266816	1.57379
ENSMUSG00000022099	Dmtn	7279	27.0647	26.6507	28.152	31.3591	26.497	25.6461	27.1164	26.7481	32.3257	27.1524	27.8062	30.1345	30.301	28.9716	30.3467	26.0013	0.174006	7.68798	0.00300223	0.0268493	1.57107
ENSMUSG00000038843	Gcnt1	9912	45.0143	42.5895	53.8081	49.2376	58.8231	54.3401	39.9753	50.0164	67.7705	54.0826	64.2332	55.2536	53.6914	48.9367	50.8827	47.0416	0.246076	9.01876	0.00300838	0.0268886	1.57043
ENSMUSG00000014303	Glis2	4203	22.4383	23.1332	24.2852	27.0478	25.8681	23.6298	25.1978	27.4899	34.2888	27.4661	23.9801	27.9107	29.8954	24.2207	26.9276	21.7438	0.203817	6.7716	0.00301384	0.0269062	1.57015
ENSMUSG00000060149	BC002059	860	6.83461	7.44917	7.90744	6.86693	5.68529	7.33231	11.0392	7.96475	6.00842	5.25676	5.23328	5.03013	5.28719	4.68948	6.34851	6.3098	-0.37846	2.52714	0.00301336	0.0269062	1.57015
ENSMUSG00000019960	Dusp6	2793	15.4879	11.4685	20.4523	15.7202	16.7456	19.0494	17.1334	14.599	18.3428	21.8856	17.7707	18.4722	26.8504	20.1454	14.3734	17.4384	0.334655	5.65067	0.00304356	0.0271557	1.56614
ENSMUSG00000025178	Pi4k2a	3762	11.0773	10.3947	11.7928	12.729	12.7915	9.41105	10.7764	11.2165	12.8643	13.2865	11.8791	12.1754	13.4315	10.945	13.164	10.3609	0.205927	5.4742	0.00307168	0.0273749	1.56265
ENSMUSG00000021779	Thrb	6544	5.22767	5.35366	6.39344	5.51273	6.46874	6.03253	4.57772	6.07291	8.49318	6.30507	6.62562	6.40635	6.20456	5.64595	5.95795	5.52141	0.244545	5.31363	0.0030853	0.0274804	1.56098
ENSMUSG00000026028	Trak2	7749	20.0283	19.6778	24.0207	21.8194	24.5329	22.6749	21.5065	23.7247	30.2756	21.8325	26.4632	26.5335	23.6945	20.7508	24.9169	20.3336	0.212317	7.49812	0.0030883	0.0274913	1.56081
ENSMUSG00000029086	Prom1	4677	27.4788	28.2367	36.4749	30.3593	31.8573	29.7599	25.6066	28.0198	39.6118	30.3187	36.6347	36.9837	33.0548	28.5114	31.2302	28.2419	0.234536	7.20213	0.00309553	0.0275397	1.56004
ENSMUSG00000097732	D930048G16Rik	2092	0.694517	1.08456	1.08356	0.951203	1.19933	0.816357	1.37983	1.14289	0.843415	0.608732	0.787818	0.45614	0.795933	0.52859	0.828998	0.569392	-0.535133	0.943583	0.00309763	0.0275424	1.56
ENSMUSG00000032602	Slc25a20	1774	33.3934	39.4976	31.2146	32.5658	33.3635	35.4345	44.0422	36.6445	24.6164	28.8935	34.3744	26.6084	26.3532	28.9671	22.9555	31.6332	-0.258941	5.82332	0.00310013	0.0275487	1.5599
ENSMUSG00000026696	Vamp4	4743	6.18232	6.55644	6.17206	6.17142	6.55136	7.10448	6.5053	6.17177	5.52695	5.53098	5.33254	5.44555	5.67102	4.8412	5.09197	5.09261	-0.188396	4.80398	0.00311285	0.0276309	1.5586
ENSMUSG00000079065	BC005561	5179	7.15384	7.29299	6.92802	5.85018	7.44077	6.40492	6.63888	6.92487	6.37574	5.27436	5.26304	4.98711	4.66187	6.15435	5.45705	5.54554	-0.23592	4.9967	0.00311297	0.0276309	1.5586
ENSMUSG00000052056	Zfp217	8138	1.82594	2.11562	2.06123	2.16914	2.35579	2.21157	2.91648	3.09679	1.8584	2.36291	1.62017	1.454	1.77064	1.55066	1.77589	1.82964	-0.309281	4.07183	0.0031203	0.0276801	1.55783
ENSMUSG00000032715	Trib3	2121	0.653884	1.06973	0.702316	1.90666	0.788624	0.898102	0.695605	0.548399	0.386231	0.810553	0.597728	0.269942	0.452914	0.429358	0.696528	0.280803	-0.798302	0.683412	0.00312693	0.0277216	1.55718
ENSMUSG00000044068	Zrsr1	4491	6.89687	6.38941	6.70587	6.18897	6.05947	5.86502	6.42755	6.79147	6.51058	7.03229	6.3516	7.98923	7.15856	6.99578	7.00816	6.85189	0.210671	4.92198	0.00312858	0.0277216	1.55718
ENSMUSG00000023806	Rsph3b	1606	3.04304	2.41	3.10521	3.23752	3.20466	2.6994	2.67612	2.85679	3.60983	3.5286	3.39443	3.32738	3.50915	3.32124	3.59955	3.0492	0.319584	2.38291	0.00313646	0.0277754	1.55634
ENSMUSG00000033578	Tmem35	1916	4.06732	3.69186	3.9549	4.55635	4.49932	4.28531	4.08451	3.91226	6.11734	3.6888	6.4183	5.27923	6.21702	4.20977	4.39164	3.73017	0.359463	3.15352	0.00314258	0.0278136	1.55574
ENSMUSG00000021278	Amn	1673	29.4881	29.1978	24.0016	29.7741	30.0326	27.9545	29.6004	25.8015	27.1195	30.9423	27.1667	31.523	37.4759	40.786	34.0165	27.4514	0.274205	5.66667	0.00315587	0.0278803	1.5547
ENSMUSG00000022982	Sod1	641	456.32	458.588	429.919	474.472	406.977	460.002	434.117	463.124	306.13	358.101	376.675	398.471	378.058	399.013	337.393	354.212	-0.211386	8.02275	0.00315699	0.0278803	1.5547
ENSMUSG00000027030	Stk39	6479	8.3381	8.3634	8.35687	8.99604	8.47983	8.74925	9.3364	9.36531	9.1425	7.38057	6.96604	7.38378	6.91918	5.00985	6.81083	7.34381	-0.214136	5.68176	0.00315736	0.0278803	1.5547
ENSMUSG00000034429	Zfp707	3217	3.61313	3.40195	3.54329	4.0905	3.21968	4.02238	3.40974	4.53965	2.6444	4.6711	4.80787	4.98331	4.3199	5.78291	5.25117	4.03186	0.384273	3.75889	0.00315314	0.0278803	1.5547
ENSMUSG00000013089	Etv5	6463	0.919666	1.46619	1.94407	1.36069	1.44335	1.57531	2.35228	2.03967	2.43753	1.89158	1.9616	2.15565	2.08089	1.90221	2.2262	1.5154	0.392501	3.58017	0.00315959	0.027884	1.55464
ENSMUSG00000025208	Mrpl43	1210	20.7405	18.9718	20.9284	19.4164	19.5127	18.9456	20.5694	19.7597	21.0918	21.3122	20.955	23.9219	25.4051	20.8583	19.8004	19.634	0.209152	4.65997	0.00316224	0.0278914	1.55453
ENSMUSG00000035478	Mbd3	2383	19.2612	16.074	16.2798	18.2094	16.1171	17.3378	17.1202	18.5751	18.6428	19.2383	17.4233	19.9151	20.5321	19.326	18.841	16.1622	0.197191	5.43553	0.00316528	0.0279023	1.55436
ENSMUSG00000065147	Snora31	129	5.11956	6.20764	7.5309	4.97604	5.98451	4.5827	6.46442	4.00742	5.37338	11.3526	9.82775	10.3562	6.45384	10.5892	5.97507	9.23386	0.705537	0.0715755	0.00317461	0.0279686	1.55333
ENSMUSG00000022442	Ttll1	3389	1.6759	1.85094	1.41418	1.9888	1.80339	1.68623	2.38492	1.88768	2.34285	2.46126	1.94525	2.06486	1.98419	2.26486	2.25542	1.89409	0.316074	2.78551	0.0031833	0.0280136	1.55263
ENSMUSG00000067206	Lrrc66	3209	8.66432	7.21597	12.3113	9.76166	10.5652	11.7493	8.93539	12.3843	10.1131	6.32964	8.51376	8.34605	8.82099	5.67571	6.10494	6.88775	-0.343297	4.83555	0.00318601	0.0280208	1.55252
ENSMUSG00000020910	Adprm	2375	5.53365	6.88395	6.32659	6.37855	5.90514	6.83127	7.07642	6.74765	4.19217	5.49602	5.73837	5.11609	5.52784	5.17643	5.00333	4.31885	-0.260889	3.78569	0.00319018	0.0280416	1.5522
ENSMUSG00000041577	Prelp	3673	5.82567	7.66702	5.55437	8.49354	8.14459	9.15624	11.544	8.14563	9.45313	5.33934	7.54179	4.5898	4.21948	2.93981	5.47362	4.28802	-0.479491	4.62956	0.00319873	0.0281006	1.55128
ENSMUSG00000031349	Nsdhl	2845	25.7205	21.3918	21.3761	25.022	24.7611	21.8643	23.3138	23.9854	27.0666	27.327	26.2914	23.68	20.1693	35.0503	27.2958	24.8887	0.266136	6.15811	0.00320493	0.0281231	1.55094
ENSMUSG00000033386	Frrs1	2381	10.5401	10.9025	12.6213	11.5118	12.7262	10.9246	9.26776	12.0772	15.2443	13.1305	11.2881	13.1989	13.072	11.4742	12.787	10.3947	0.233293	4.83876	0.00320425	0.0281231	1.55094
ENSMUSG00000036782	Klhl13	5806	1.02373	1.06891	1.2382	1.26038	1.17454	1.31235	1.46943	1.2688	1.54119	1.27215	1.56125	1.57781	1.42291	1.266	1.50457	1.17398	0.291946	2.96495	0.00322134	0.0282509	1.54897
ENSMUSG00000000538	Tom1l2	12272	9.60605	9.53782	9.71063	10.2417	9.27363	9.17946	10.0569	9.94149	11.8872	10.2836	10.1499	10.8602	10.9694	9.26527	10.8711	8.29896	0.174296	6.94258	0.00322852	0.0282978	1.54825
ENSMUSG00000020923	Ubtf	8734	12.4463	12.5457	13.7184	14.655	13.9141	12.9205	15.3647	14.9304	12.0634	12.2914	11.6341	12.4698	12.0253	10.0915	10.9725	11.0167	-0.167945	6.78985	0.00323441	0.0283333	1.5477
ENSMUSG00000018569	Cldn7	1593	8.74759	8.16872	7.52144	8.2606	8.76357	6.39123	9.50324	9.3299	9.53337	11.1518	8.39616	9.90386	10.6536	7.75835	9.87874	8.43297	0.269035	3.84007	0.00324018	0.0283677	1.54718
ENSMUSG00000023959	Clic5	5864	19.7091	22.8851	24.011	24.3452	23.7521	23.019	23.7816	21.6648	27.2521	23.2912	25.7167	23.9755	24.7584	22.9065	24.3937	21.6449	0.167664	7.11345	0.00324721	0.0284131	1.54648
ENSMUSG00000028821	Syf2	2154	29.0353	30.6398	31.6312	28.0127	30.2851	29.3053	31.9841	33.2098	24.9252	28.8807	24.4845	25.0744	26.1341	24.8836	24.8101	24.6086	-0.173366	5.91482	0.00325834	0.0284943	1.54524
ENSMUSG00000024575	Pde6a	4498	1.10119	1.06819	1.1231	1.11314	1.27294	1.10985	1.26925	0.66085	1.28888	1.41559	1.49383	1.4709	1.0536	1.50399	1.49941	1.08871	0.396365	2.49524	0.00326708	0.0285383	1.54457
ENSMUSG00000028393	Alad	1860	26.3104	27.2669	23.7126	28.3337	28.5004	28.3224	27.7625	27.7239	25.8159	31.6998	26.1054	28.73	35.1198	35.4964	28.6972	29.1744	0.234989	5.74594	0.00326592	0.0285383	1.54457
ENSMUSG00000027347	Rasgrp1	8265	1.1027	1.04155	1.70828	1.42905	1.67353	2.03454	1.21076	1.75134	1.74597	1.04004	1.18878	1.0545	0.968572	0.527307	0.699441	0.648549	-0.531194	3.36424	0.00327238	0.0285522	1.54436
ENSMUSG00000025027	Xpnpep1	7087	17.333	17.2221	19.2003	17.4086	21.2418	18.3051	16.3377	18.7558	19.0726	18.4453	20.8673	19.9727	21.1003	23.093	19.6222	17.5268	0.218926	7.08695	0.00328338	0.0286158	1.54339
ENSMUSG00000042302	Ehbp1	5796	2.76885	2.08394	3.17348	3.11208	2.81931	2.57256	2.64512	2.87645	3.44648	3.57037	3.13883	3.29277	3.19326	2.49147	2.92568	2.79729	0.25616	4.09933	0.00329448	0.0286963	1.54217
ENSMUSG00000026791	Slc2a8	2071	7.43015	7.31443	6.0669	6.63296	8.07664	6.88253	8.8895	6.83327	6.93745	9.25432	7.65198	7.55655	8.22558	9.29701	9.49058	8.05232	0.283418	4.02759	0.00331039	0.0288186	1.54033
ENSMUSG00000029730	Mcm7	4644	2.31802	2.75895	2.20348	2.88887	1.96713	2.20648	3.13552	2.96382	1.96753	2.48167	2.12935	1.68493	1.9858	1.86291	1.65974	1.62447	-0.320572	3.39014	0.00332012	0.0288776	1.53944
ENSMUSG00000055932	Fto	13098	4.40685	4.48345	4.82108	5.22917	5.04923	4.95975	5.08356	5.12596	5.44611	5.2891	5.0477	5.44464	5.44685	4.62356	5.68368	4.53198	0.170239	6.04917	0.00332092	0.0288776	1.53944
ENSMUSG00000025373	Rnf41	4367	3.99248	4.0189	3.98946	4.57141	3.77133	4.42214	4.56828	4.8831	5.20918	4.35959	4.74656	4.5742	4.79545	4.06641	4.83909	4.59156	0.206513	4.29528	0.00333107	0.0289331	1.5386
ENSMUSG00000028134	Ptbp2	3350	9.9162	11.8923	10.4205	10.2514	11.196	11.1763	11.0677	10.9757	7.90041	9.12335	8.43925	8.26063	8.39237	9.57269	8.74322	9.73873	-0.218782	5.04409	0.00332985	0.0289331	1.5386
ENSMUSG00000073002	Vamp5	2775	1.90392	2.33262	2.17053	2.66016	2.22559	2.74576	3.4674	3.09709	1.74853	2.01919	2.30713	2.24663	1.73086	1.6174	1.48139	1.6693	-0.384389	2.64288	0.00333411	0.0289432	1.53845
ENSMUSG00000028093	Acp6	4844	19.5918	21.5598	19.5474	19.8112	20.3732	22.2115	21.5589	21.491	15.5196	15.9446	17.8625	14.8928	18.4035	19.713	16.2171	16.2161	-0.21213	6.51022	0.00335019	0.0290664	1.53661
ENSMUSG00000064368	mt-Nd6	518	19818.5	21269.6	18147.5	17456.8	19488.6	21544.5	17966.8	20166.3	19580.9	21916.9	18574.6	22334.7	22576.9	21063.9	21190.4	29969.3	0.275817	13.4055	0.00335245	0.0290696	1.53656
ENSMUSG00000020604	Arsg	3891	5.31258	4.99076	7.3238	6.41744	6.28289	6.71877	6.13278	4.8826	7.38497	6.98755	7.54282	7.32463	7.6699	7.58973	5.84377	5.0342	0.288437	4.66386	0.0033569	0.029087	1.5363
ENSMUSG00000021215	Net1	3721	30.5097	27.4927	29.1019	29.6544	29.8932	26.4965	35.4954	32.6311	28.0274	38.3478	32.2141	32.039	32.5459	33.7038	33.2639	31.3362	0.206561	6.87424	0.00335823	0.029087	1.5363
ENSMUSG00000096971	4930556M19Rik	4027	1.91878	2.28682	2.13902	2.4229	2.18865	2.83815	1.95929	2.27862	2.01861	1.64441	2.03059	1.59554	1.82886	1.56683	1.53123	1.47898	-0.312598	3.01644	0.00336463	0.0291261	1.53572
ENSMUSG00000032349	Elovl5	3604	18.6362	22.2379	21.4388	20.3046	21.5635	22.3811	22.9605	24.1876	24.0066	27.1548	23.2872	21.2349	21.0926	22.6151	22.9731	24.1091	0.189949	6.3469	0.00337178	0.0291716	1.53504
ENSMUSG00000035958	Tdp2	2194	14.4486	15.8162	17.5641	16.0624	16.3326	17.7536	18.7997	16.8765	15.4522	11.4926	14.0993	12.961	14.5364	14.9722	12.3838	12.3364	-0.216693	5.05408	0.00337594	0.0291912	1.53475
ENSMUSG00000027959	Sass6	4224	0.71921	0.695126	0.674643	0.851016	0.852906	0.94858	1.18453	0.902595	0.522143	0.723562	0.615282	0.527124	0.485167	0.615982	0.42578	0.736333	-0.462788	1.65513	0.00338599	0.0292616	1.5337
ENSMUSG00000042605	Atxn2	6283	12.7607	12.894	12.6377	14.8958	13.5568	12.8694	13.446	14.4502	16.8094	15.4648	12.4599	13.6487	14.5657	12.9101	15.0076	13.6502	0.176277	6.44903	0.00340175	0.0293814	1.53193
ENSMUSG00000001211	Agpat3	9772	36.2719	35.5718	39.7727	38.9665	39.8628	38.2806	38.5131	38.5192	45.056	38.4894	42.4237	43.8583	40.4162	37.3299	41.8047	34.2189	0.16599	8.58833	0.0034076	0.0293824	1.53191
ENSMUSG00000024397	Aif1	1726	1.03311	0.579943	0.412759	0.892573	0.410005	0.41862	1.00346	1.12317	0.182547	0.442689	0.550889	0.368577	0.704981	0.263809	0.148857	0.268385	-0.903094	0.104199	0.00340633	0.0293824	1.53191
ENSMUSG00000063785	Utp14a	4184	3.20425	2.98253	3.48286	3.49797	3.58263	3.29682	4.50745	3.33601	2.56037	3.39368	2.36345	2.63041	2.83168	2.8917	2.33348	2.51481	-0.285084	3.70156	0.00340743	0.0293824	1.53191
ENSMUSG00000028108	Ecm1	2602	24.7468	33.0583	30.8147	32.6135	30.1641	37.2604	52.1902	35.7867	36.666	14.9518	27.0658	24.8891	25.794	19.2743	28.6106	22.2282	-0.384944	6.26573	0.0034202	0.0294746	1.53055
ENSMUSG00000079426	Arpc4	2409	13.2688	13.4628	12.3402	14.2291	13.1124	14.015	14.5389	13.439	15.0933	15.3567	13.0251	15.0788	14.8607	13.798	14.9848	13.1857	0.176302	5.08188	0.00342366	0.0294879	1.53036
ENSMUSG00000038323	1700066M21Rik	3006	2.63642	2.97475	2.99482	2.73334	3.06044	2.68772	2.19798	2.88058	3.22832	3.05022	3.12095	3.36494	2.81222	2.89966	3.54707	3.9186	0.313268	3.20147	0.00343256	0.029548	1.52947
ENSMUSG00000078348	Sf3b5	732	22.9163	21.0589	15.4836	15.0831	18.1927	16.9597	23.0473	18.2736	20.4885	21.0505	20.7833	23.3781	23.4471	23.2821	21.8494	20.0698	0.294916	3.91304	0.00343999	0.0295955	1.52877
ENSMUSG00000022894	Adamts5	8083	1.74032	2.13001	1.17785	2.27126	2.02161	2.16161	1.98401	1.7508	2.17509	1.09497	1.81941	1.04676	1.05377	1.08641	1.33502	1.06432	-0.434392	3.71578	0.00344511	0.0296229	1.52837
ENSMUSG00000055240	Zfp101	6762	3.52577	3.89814	3.7258	3.44592	3.68191	3.73985	3.88942	3.93719	2.86094	2.60833	2.85916	2.43665	2.79391	3.18408	3.46712	3.37633	-0.249753	4.50368	0.00345814	0.0297184	1.52697
ENSMUSG00000050866	Clrn3	3302	22.9408	22.4731	27.5774	24.9998	25.2892	21.2851	18.9022	17.4367	25.5152	23.1785	29.602	27.4926	29.1893	25.3532	24.4323	21.5242	0.27198	6.32815	0.00346274	0.0297322	1.52677
ENSMUSG00000091649	Phf11b	1159	1.08266	1.2667	0.894091	1.55077	0.444062	0.793438	1.6604	0.780566	0.761184	0.824074	0.437543	0.439112	0.663075	0.505116	0.387941	0.628072	-0.772332	0.104592	0.00346361	0.0297322	1.52677
ENSMUSG00000087590	2410004N09Rik	612	7.12221	9.37739	8.14863	9.7545	8.61985	9.23029	6.28891	8.5526	5.25126	3.84954	5.69673	5.61321	8.05757	7.22752	3.77835	5.94719	-0.472696	2.14494	0.00346608	0.0297369	1.5267
ENSMUSG00000015890	Amdhd1	2412	0.985705	1.10667	1.58424	1.43711	1.49365	1.47057	2.73927	1.33955	2.27293	2.21748	1.78709	1.95175	1.59308	2.31928	2.15704	1.64617	0.481812	2.12865	0.00348828	0.0299106	1.52417
ENSMUSG00000020132	Rab21	1816	26.2933	23.5914	29.9934	26.6166	28.7659	24.8852	25.9625	26.4741	35.741	29.8732	26.703	29.5312	30.3988	25.754	26.6336	25.7634	0.198481	5.65688	0.00349712	0.0299698	1.52332
ENSMUSG00000021143	Pacs2	5456	7.85583	7.75443	8.25003	9.12979	8.40722	7.64483	9.44098	8.04193	9.92119	8.92782	8.62072	9.40953	8.733	7.76137	9.77136	7.78684	0.178261	5.55519	0.00350802	0.0300131	1.52269
ENSMUSG00000021417	Eci2	2920	30.6916	29.3667	27.9025	27.435	27.3197	33.2251	31.9856	29.1452	23.2207	25.4694	28.0041	25.6426	25.4194	23.3904	22.6572	20.7367	-0.20019	6.29944	0.00350687	0.0300131	1.52269
ENSMUSG00000019189	Rnf145	8063	6.95397	6.93557	8.02443	8.04874	7.64374	7.8288	6.44413	8.22272	8.37805	8.18918	7.42146	8.23707	8.91171	8.01096	7.90253	7.67389	0.192996	5.98137	0.00351949	0.0300944	1.52151
ENSMUSG00000031980	Agt	1886	44.4017	34.7814	40.4872	37.2008	40.5922	43.9179	38.1956	39.4022	43.9369	47.907	51.0204	49.9216	43.3964	36.4902	43.6614	36.0003	0.224748	6.3115	0.00352405	0.0301084	1.52131
ENSMUSG00000093535	4930533I22Rik	2557	2.19538	2.81856	2.83682	2.35977	2.23922	2.08076	1.48012	2.60298	1.97153	1.04587	1.26431	1.49276	2.02871	1.95881	1.6328	1.21638	-0.476979	2.35206	0.00352503	0.0301084	1.52131
ENSMUSG00000036661	Dennd3	5854	6.03564	6.30387	7.46786	6.67787	6.58281	7.66366	6.9582	7.60556	5.45758	5.15565	5.98806	5.46618	5.21832	5.97807	6.50659	4.94002	-0.218534	5.19595	0.00355514	0.0303488	1.51786
ENSMUSG00000033721	Vav3	6535	4.2546	3.98248	5.08413	5.01936	4.75487	4.34217	5.43801	5.09245	4.48386	3.86815	4.60746	3.76733	3.04775	3.15533	3.64653	3.77714	-0.236697	4.80349	0.00356239	0.0303646	1.51763
ENSMUSG00000036309	Skp1a	2310	80.2514	80.4252	84.1113	82.5311	86.2515	83.5426	87.1121	84.7049	71.499	77.869	75.2161	71.8231	71.2225	64.2029	63.648	69.098	-0.158774	7.47495	0.00356291	0.0303646	1.51763
ENSMUSG00000056413	Adap1	3437	3.99674	4.09674	5.10664	5.19205	3.93076	5.14092	6.86822	3.94825	6.60036	6.65079	5.29318	7.86644	6.22346	4.84498	4.59734	4.21662	0.359236	4.19447	0.00356562	0.0303709	1.51754
ENSMUSG00000026617	Bpnt1	2286	94.701	95.048	97.8285	96.1459	107.898	93.5858	87.7741	88.9015	125.396	93.9782	112.553	110.09	99.9851	91.0554	100.506	91.7953	0.196783	7.82813	0.00358596	0.0305226	1.51538
ENSMUSG00000030663	1110004F10Rik	1679	23.0892	22.8932	22.4501	22.6331	22.5685	22.6906	24.2222	25.6323	21.2803	21.1992	18.4995	20.0435	18.9952	18.2474	19.2428	18.761	-0.166646	5.16958	0.0035874	0.0305226	1.51538
ENSMUSG00000030247	Kcnj8	2185	1.17879	1.61867	1.54133	1.4689	1.17773	1.80372	2.52478	1.80403	1.93227	1.86503	2.43692	2.99885	1.96376	1.6969	2.05777	1.99891	0.459877	2.08534	0.00361215	0.0307162	1.51263
ENSMUSG00000037808	Fam76b	4641	5.72053	6.55675	5.42854	5.86446	6.21017	6.10006	7.03529	7.21245	5.36328	5.52906	4.8351	4.44122	5.14709	5.39611	5.21772	4.90509	-0.207494	4.7251	0.00362903	0.0308257	1.51109
ENSMUSG00000085087	Gm13528	408	4.69418	2.12627	3.96849	5.19191	3.31128	4.18583	3.14446	4.2763	6.02351	4.52581	4.0395	5.92505	5.17987	6.05836	5.82496	4.37929	0.524759	0.994093	0.00362788	0.0308257	1.51109
ENSMUSG00000020173	Cobl	9507	4.71681	4.51339	5.34775	5.58387	5.58274	5.14732	5.02676	5.66875	7.17844	5.84025	5.70081	6.2365	5.73259	4.34472	6.28334	4.53842	0.22234	5.70245	0.00364255	0.0308895	1.51019
ENSMUSG00000026483	Fam129a	7363	5.32787	4.17812	3.65038	4.978	4.2289	3.58624	5.09656	4.54611	4.5616	3.98661	3.93437	3.05856	2.53106	2.36762	3.63775	2.91199	-0.319169	4.84624	0.00364069	0.0308895	1.51019
ENSMUSG00000028164	Manba	6433	11.1696	9.99997	11.6786	11.4751	12.0107	11.7525	9.91171	11.6221	13.0869	11.1451	12.8296	12.3218	12.3146	11.4261	12.9003	10.4721	0.190562	6.23089	0.00363887	0.0308895	1.51019
ENSMUSG00000020810	Cygb	2327	3.4057	3.15451	2.78323	3.1723	3.81522	4.06475	4.07982	2.88803	3.60164	1.36814	2.94199	2.3511	2.47691	1.90083	2.18063	2.33194	-0.431953	2.77953	0.00365504	0.0309784	1.50894
ENSMUSG00000024331	Dsc2	5707	0.578608	1.01729	0.703605	0.832333	1.09346	0.725105	0.921683	0.690696	0.739796	0.535539	0.466504	0.45703	0.493753	0.524302	0.585257	0.70733	-0.453646	2.02284	0.00367452	0.0311161	1.50701
ENSMUSG00000008429	Herpud2	2736	14.145	14.4147	14.6528	15.5081	17.0239	15.557	16.6463	15.5645	19.3698	16.7096	14.8742	16.1831	17.4851	13.8131	17.3727	16.4956	0.184308	5.4563	0.00368425	0.0311745	1.5062
ENSMUSG00000016559	H3f3b	4546	39.4278	39.091	34.8048	37.7436	35.266	39.9082	43.7147	37.285	28.4026	47.3559	41.4831	45.6901	45.6014	48.2921	44.8748	47.3829	0.278298	7.55196	0.0036915	0.0311766	1.50617
ENSMUSG00000021124	Vti1b	2006	33.91	33.9981	33.0931	35.5834	33.193	33.4648	34.5997	35.9499	29.4343	28.4721	32.8321	30.4762	28.9242	27.4329	26.5445	25.4015	-0.168475	5.97982	0.00369256	0.0311766	1.50617
ENSMUSG00000027002	Nckap1	5826	24.848	23.6644	29.726	28.4264	31.5594	27.1265	27.4711	28.1283	36.1153	32.405	32.2712	31.2404	28.8112	23.3238	29.9881	26.3636	0.204149	7.39383	0.0036926	0.0311766	1.50617
ENSMUSG00000039108	Lsm14b	2882	15.2388	14.6338	17.124	15.2793	15.7597	14.655	15.6472	15.0226	17.7326	16.8131	14.2306	16.2683	17.3771	14.9416	17.5624	17.6806	0.190212	5.53412	0.00369121	0.0311766	1.50617
ENSMUSG00000005575	Ube2m	2797	36.74	36.0024	31.2135	38.1427	35.2604	34.8271	33.2546	31.3048	35.3714	39.406	34.6294	35.6179	40.0463	41.117	36.7663	37.0983	0.204357	6.66287	0.00369662	0.0311934	1.50594
ENSMUSG00000005716	Pvalb	1613	15.5177	14.6455	15.8602	14.4061	13.8798	12.176	17.5778	11.8583	8.55568	11.2109	10.4928	10.6487	12.9434	10.4851	10.4332	13.4978	-0.302295	4.37064	0.00369935	0.0311993	1.50585
ENSMUSG00000026832	Cytip	6848	4.36874	3.53735	4.81392	3.87133	4.15237	4.41227	3.42841	4.12366	5.43837	3.87731	5.24848	5.07222	4.52633	4.01799	4.32403	4.40658	0.256106	4.90734	0.00370296	0.0312127	1.50567
ENSMUSG00000003382	Etv3	7080	2.93832	3.19523	3.11022	3.06448	3.14398	2.94099	3.72378	3.33138	3.07955	2.93185	2.54272	2.38112	2.38801	1.93857	2.70355	2.58909	-0.22324	4.35114	0.00370732	0.0312153	1.50563
ENSMUSG00000044350	Lacc1	3636	1.36226	1.1746	0.979679	1.41234	1.11469	0.975524	1.3408	1.2796	1.07452	0.805549	1.04602	0.769835	0.616466	0.787156	0.847947	0.928211	-0.400116	1.95215	0.0037067	0.0312153	1.50563
ENSMUSG00000041629	Fam104a	2616	6.33662	5.79059	7.10541	7.3368	6.78748	7.7587	7.84672	6.74357	5.78121	5.91462	6.03359	5.35	5.75301	5.71902	5.30356	5.00873	-0.225427	4.04722	0.00371384	0.0312531	1.50511
ENSMUSG00000031310	Zmym3	6980	5.5256	6.28123	6.3745	6.649	6.42413	7.01082	6.57092	7.55439	5.01052	5.74703	5.59422	5.23149	4.87196	5.33055	5.99989	5.186	-0.197143	5.3802	0.00372256	0.0313094	1.50433
ENSMUSG00000002870	Mcm2	3354	2.77637	2.92475	2.95443	3.00476	3.33752	3.05513	4.57099	3.29456	3.13761	3.8728	3.60981	3.79346	3.53243	3.87881	4.32809	3.76852	0.299179	3.56826	0.0037295	0.0313383	1.50392
ENSMUSG00000025196	Cpn1	3679	32.6531	32.6859	29.5926	34.5294	32.9624	33.5122	33.076	31.0715	31.0879	34.4241	33.7879	32.6641	35.8593	44.8208	38.183	35.4354	0.230177	6.98121	0.00373078	0.0313383	1.50392
ENSMUSG00000039759	Thap3	1880	5.16394	5.78582	5.44308	4.84846	4.41437	5.48542	5.90288	5.25894	4.42447	3.01433	3.77637	3.82375	4.87128	4.39418	4.16824	3.5904	-0.312593	3.14512	0.00373211	0.0313383	1.50392
ENSMUSG00000048486	Fitm2	3965	10.0104	10.0477	9.27791	8.74226	9.96236	9.02862	10.2894	9.04512	8.55035	8.17396	9.04872	8.19873	7.88209	6.93951	7.43568	6.84291	-0.192889	5.11335	0.00373491	0.0313448	1.50383
ENSMUSG00000024664	Fads3	3257	35.2212	33.6017	40.0088	39.7719	42.5071	42.5734	33.9937	40.8709	45.2154	40.9566	43.2065	43.4201	43.8679	43.9576	38.9494	35.13	0.202377	7.03729	0.00375167	0.0314511	1.50236
ENSMUSG00000034591	Slc41a2	5335	2.90908	2.5392	3.90901	3.00801	4.29292	4.18613	3.27047	3.96076	4.73647	4.04598	4.76457	4.49548	4.05739	3.65779	3.82863	3.17545	0.305055	4.35389	0.00375028	0.0314511	1.50236
ENSMUSG00000006262	Mob1b	8972	7.7805	7.55683	8.27257	7.74841	8.64042	7.73845	7.7145	8.26832	10.7952	8.40983	9.25542	8.60083	8.3443	7.08332	8.51224	7.63399	0.18867	6.21687	0.00375824	0.0314891	1.50184
ENSMUSG00000046589	Lrrc8e	3875	0.238604	0.413309	0.284133	0.397569	0.431657	0.339021	1.02635	0.63369	0.357763	0.377933	0.310811	0.164171	0.264431	0.184651	0.182336	0.187854	-0.793746	0.609055	0.00376093	0.0314945	1.50177
ENSMUSG00000030283	St8sia1	9578	6.30222	5.10698	8.48622	7.59997	9.00723	7.92777	5.11005	7.94084	11.2306	8.28326	10.1324	9.27213	8.60535	7.39579	8.12791	5.94188	0.340831	6.24678	0.00376425	0.0315051	1.50162
ENSMUSG00000041396	Mettl18	1599	3.09767	3.21349	3.44283	3.17141	3.86242	2.95769	4.57333	2.82888	2.40396	2.74763	2.775	2.02904	2.32297	2.68489	2.41021	2.44177	-0.365914	2.2658	0.00378618	0.0316543	1.49957
ENSMUSG00000075033	Nxpe3	6424	3.35146	3.58384	4.47633	3.55728	4.01584	3.64009	2.62619	3.62128	4.35534	4.21252	4.1937	4.49593	4.74533	3.67564	3.86952	3.37885	0.270812	4.64439	0.00380483	0.0317929	1.49767
ENSMUSG00000054675	Tmem119	2427	2.06807	2.19966	1.81461	2.30103	2.33265	2.19222	4.04387	3.46129	2.05117	3.01708	1.69769	0.891206	1.34575	1.17927	1.32328	1.33606	-0.581969	2.36042	0.003809	0.0318106	1.49743
ENSMUSG00000053510	Nrd1	7502	15.7667	16.1538	17.672	18.9013	18.2487	16.487	18.3069	19.8373	19.7647	19.6656	19.7299	19.0035	18.1233	17.6883	17.7575	16.8748	0.159185	7.08925	0.00382097	0.0318759	1.49654
ENSMUSG00000048332	Lhfp	2225	9.17171	11.4569	6.25826	9.28965	10.9584	10.7458	11.4455	9.93255	11.1586	5.72345	9.11662	6.06142	4.28865	3.04043	5.86027	7.67344	-0.505216	4.19961	0.00382873	0.0319234	1.49589
ENSMUSG00000012187	Mogat1	1549	16.1162	17.5339	12.418	16.7418	12.9581	16.0291	11.7195	17.1874	10.4551	11.5097	14.5684	10.7602	11.8658	12.0101	9.70322	11.3213	-0.302052	4.37204	0.00384173	0.0320038	1.4948
ENSMUSG00000025486	Sirt3	1562	41.6464	40.1162	40.9658	41.5885	38.3859	40.4961	40.5744	37.5638	30.7007	30.6545	33.3178	33.7224	35.014	36.6049	34.0898	30.4613	-0.192585	5.84042	0.00384375	0.0320038	1.4948
ENSMUSG00000059498	Fcgr3	2297	1.78259	2.44036	1.71994	3.10195	1.51241	1.68717	1.45217	1.60354	1.78319	1.16425	1.37982	1.30168	1.39404	0.707963	1.06261	1.26763	-0.52227	1.90837	0.00384461	0.0320038	1.4948
ENSMUSG00000064302	Clasp1	7912	3.57256	3.41589	3.51169	4.22693	3.67527	3.29589	3.89973	4.21433	4.98578	4.65962	3.60529	3.82727	3.69909	3.60919	4.33517	3.79726	0.210533	4.95208	0.00384756	0.032011	1.4947
ENSMUSG00000005580	Adcy9	6730	0.922433	0.902322	1.14519	1.18271	1.31917	0.927207	1.16284	1.17141	1.76967	1.34348	1.2998	1.4368	1.28465	0.918206	1.68931	0.914467	0.368313	3.05092	0.00386891	0.0321713	1.49253
ENSMUSG00000029581	Fscn1	3077	2.87607	3.86036	2.86257	3.77593	2.59258	2.49762	5.39943	3.57015	3.64534	2.56597	2.57511	2.41895	1.81074	1.24726	2.06661	2.30121	-0.47359	3.15667	0.003876	0.0322032	1.4921
ENSMUSG00000034520	Gjc1	4576	0.793777	1.51664	0.990734	1.44486	1.25124	1.10528	1.64012	1.14384	1.33577	0.862708	0.748035	0.931446	0.601793	0.554384	0.519358	0.968923	-0.513686	2.26136	0.00387693	0.0322032	1.4921
ENSMUSG00000027122	Arl14ep	5748	3.95243	4.4581	4.31546	4.45584	4.09639	4.06819	4.55322	4.73293	3.92474	3.94359	3.40766	3.57482	3.36477	3.22522	3.62059	3.60353	-0.186331	4.51177	0.0038907	0.0323001	1.4908
ENSMUSG00000002033	Cd3g	1226	0.377077	0.816462	0.211307	1.25659	0.157423	0.482192	0.575543	0.47437	0.308394	0.25968	0.310224	0.155668	0.417892	0.106114	0.104783	0.161931	-1.14273	-0.736754	0.00389498	0.0323183	1.49055
ENSMUSG00000026627	Tmem206	2238	11.2431	12.0464	13.0515	13.0791	12.7057	11.7987	9.48732	11.7517	13.9095	12.177	13.5672	12.9052	14.3651	12.963	12.944	11.6207	0.218749	4.81356	0.0038994	0.0323375	1.49029
ENSMUSG00000036985	Zdhhc9	6366	18.1134	18.1454	18.7501	21.4272	20.4946	18.6655	21.2715	18.5556	20.9853	20.5543	20.3032	20.2561	21.0154	20.3849	22.904	17.9525	0.168076	6.99456	0.00390451	0.0323624	1.48996
ENSMUSG00000048930	Tada3	4275	3.42956	3.27807	3.81777	3.91902	3.59666	3.61077	4.12641	4.32309	4.15679	4.55768	3.72179	3.73514	4.32939	4.07784	4.43238	3.94734	0.218448	4.08746	0.00390829	0.0323764	1.48977
ENSMUSG00000043342	Hoxd9	2181	25.9809	25.8239	25.4787	26.1061	24.1583	22.3167	27.7352	25.7768	24.3855	26.9466	27.8144	29.0809	26.1042	27.7071	28.8028	26.4886	0.185027	5.84866	0.00391587	0.0324145	1.48926
ENSMUSG00000071669	Snx29	6417	4.02408	4.48209	5.0666	5.18169	5.35361	4.20705	3.81863	4.61209	7.77747	5.21929	6.64809	6.04737	5.35929	4.20676	5.13495	3.37222	0.328244	5.01862	0.00392106	0.0324145	1.48926
ENSMUSG00000031875	Cmtm3	1611	4.46841	4.80505	3.45739	5.85727	4.75213	4.19962	6.37089	4.49249	4.45917	3.24098	4.36759	3.47501	2.82246	1.81697	3.74786	3.1219	-0.420513	2.7404	0.00395583	0.0326472	1.48615
ENSMUSG00000039067	Psmd7	1592	35.5102	36.0907	38.3224	40.966	39.6023	36.6798	42.5497	40.5091	35.07	30.7968	34.9595	34.8451	33.5899	30.154	30.3811	31.0927	-0.16254	5.82831	0.00395283	0.0326472	1.48615
ENSMUSG00000047603	Zfp235	2462	1.39488	1.49077	1.89404	1.51221	1.43718	1.8409	1.53723	1.54856	1.66368	1.08622	1.2616	1.05941	0.988463	1.00399	1.09575	0.913884	-0.395675	1.79172	0.00395543	0.0326472	1.48615
ENSMUSG00000049630	C1ql3	2474	1.17456	1.40262	2.14664	1.7384	1.66425	1.77887	1.21864	1.17538	2.92916	2.0847	2.4341	1.64569	2.17442	1.86677	1.63566	1.39093	0.470972	2.18243	0.00397507	0.0327709	1.48451
ENSMUSG00000036712	Cyld	8017	4.66258	5.35222	6.05083	5.71689	6.33946	5.73528	6.17705	5.37624	7.61652	6.92568	6.79196	5.91171	5.79949	5.53356	5.87277	5.06824	0.207689	5.57573	0.00398469	0.0328327	1.48369
ENSMUSG00000042371	Slc5a10	2651	64.1739	67.437	64.6191	73.2953	65.2314	78.4705	71.6722	66.2772	78.4659	79.3576	88.5438	80.1024	75.3719	79.1319	62.6571	59.0117	0.213786	7.58222	0.00399551	0.0329042	1.48275
ENSMUSG00000020334	Slc22a4	2542	20.8623	21.894	21.8858	24.2925	25.4854	29.6902	23.1151	27.2511	21.5669	19.8134	23.0914	18.8947	18.618	18.5521	17.2582	19.6549	-0.218634	5.80486	0.00399851	0.0329113	1.48265
ENSMUSG00000013539	Tango2	7285	5.02229	4.83659	5.36084	5.09298	5.71363	5.20253	5.7675	4.67461	5.25919	5.83855	5.54273	6.15642	5.42401	6.47352	5.73106	4.92346	0.210375	5.31712	0.00401152	0.0329506	1.48214
ENSMUSG00000025212	Sfxn3	2955	13.0967	13.3916	11.6819	14.0547	10.4501	12.7147	13.4806	13.8643	12.9869	12.9286	14.6084	13.4768	14.2605	13.1416	15.5417	14.6013	0.207798	5.31486	0.00401181	0.0329506	1.48214
ENSMUSG00000032399	Rpl4	1412	403.924	423.881	409.51	431.743	387.459	415.883	443.849	413.987	307.98	353.676	364.352	346.601	374.546	361.033	326.937	335.192	-0.176226	9.07137	0.00400654	0.0329506	1.48214
ENSMUSG00000039087	Rreb1	13814	3.33701	3.7535	3.79761	4.27506	4.32647	3.49967	5.03832	4.03698	5.56982	5.12559	4.35473	4.79402	4.21878	3.28205	5.34724	3.45874	0.256432	5.88143	0.00401398	0.0329506	1.48214
ENSMUSG00000092569	Gm20544	688	2.20781	1.45492	1.31791	1.77271	1.87016	1.81398	1.21208	1.69063	0.824326	0.740389	1.10562	1.29452	1.30318	0.850914	1.12033	0.673302	-0.660845	0.0571719	0.00401345	0.0329506	1.48214
ENSMUSG00000027577	Chrna4	4930	13.6773	14.2398	13.7545	14.5569	13.6236	13.2969	15.783	13.9201	14.7632	13.7938	12.8964	14.6589	16.8224	22.4698	19.8429	14.2285	0.292041	6.2321	0.00401968	0.0329798	1.48175
ENSMUSG00000029649	Pomp	728	78.4706	79.3819	78.911	80.415	73.1705	83.9112	77.4521	75.005	56.956	62.0991	64.8693	64.9271	70.9036	71.3023	59.8204	61.7218	-0.201582	5.69899	0.00402817	0.0330143	1.4813
ENSMUSG00000039463	Slc9a8	8639	16.199	10.0187	21.4036	16.696	19.9502	15.4272	10.1875	17.2713	31.7884	20.0992	25.2191	24.1019	21.9651	16.5123	18.796	10.1114	0.476866	7.32147	0.00402629	0.0330143	1.4813
ENSMUSG00000047126	Cltc	8757	39.4881	38.0869	45.4551	45.1836	46.1141	41.6299	45.0281	43.3233	52.6098	51.1961	48.3615	45.2659	44.4791	38.9677	45.7406	39.4698	0.171653	8.60341	0.0040369	0.0330682	1.48059
ENSMUSG00000026072	Il1r1	5044	2.44843	3.53241	2.45247	3.01611	2.67844	2.51334	3.78981	4.0099	2.68601	2.77719	2.53858	2.08103	1.95529	1.89572	2.38132	2.11228	-0.319466	3.76213	0.00404007	0.0330766	1.48048
ENSMUSG00000022718	Dgcr8	8918	1.69586	1.74351	1.78654	1.93624	1.97661	1.6204	2.12193	2.02888	1.79478	1.59219	1.32209	1.49803	1.43624	1.37856	1.4333	1.55088	-0.225593	3.91489	0.00405446	0.0331258	1.47983
ENSMUSG00000026112	Coa5	3860	32.5592	32.7091	35.3527	34.8892	36.5501	33.7616	33.1869	35.7082	42.576	38.3855	37.6557	34.6429	34.659	33.0462	35.9766	32.6937	0.159613	7.09138	0.00405499	0.0331258	1.47983
ENSMUSG00000045287	Rtn4rl1	3523	3.18683	3.59895	4.00764	3.86275	3.94438	4.19506	3.73265	3.74181	5.38392	4.97025	3.74252	4.42407	4.03557	3.52657	3.88345	4.17004	0.256477	3.84036	0.00405683	0.0331258	1.47983
ENSMUSG00000095567	Noc2l	2868	12.9183	14.8681	14.6107	16.8311	13.6159	13.5356	17.1327	15.0284	12.0406	12.8546	12.0457	12.3994	13.3756	12.4516	12.0491	10.5217	-0.189582	5.27759	0.00405303	0.0331258	1.47983
ENSMUSG00000073490	AI607873	3542	1.08144	0.960852	0.713118	1.12361	0.672033	0.815966	0.887408	1.00341	0.996287	0.467394	0.769545	0.341251	0.325453	0.220376	0.689106	0.597863	-0.639752	1.43191	0.0040631	0.0331418	1.47962
ENSMUSG00000091183	Gm5141	1740	1.32844	1.41902	1.74942	1.66011	1.36801	1.35901	1.62211	1.48551	1.23133	1.13441	1.02005	1.06027	0.699309	0.971977	1.18128	1.0649	-0.432453	1.22436	0.00406219	0.0331418	1.47962
ENSMUSG00000026991	Pkp4	5906	61.8489	57.7155	74.8984	67.8319	70.8366	66.6084	60.8233	67.4535	81.9965	67.6624	74.7123	80.2475	75.7856	61.303	72.802	59.0609	0.201469	8.66963	0.00407488	0.0332203	1.4786
ENSMUSG00000059811	Atl2	3603	15.6353	14.5948	17.2025	15.7493	17.7306	16.4806	17.1984	16.4464	18.8188	17.9904	19.5287	17.3034	16.6904	15.4179	17.5599	15.8323	0.171131	5.93148	0.00407833	0.0332308	1.47846
ENSMUSG00000036822	Topors	3853	12.324	13.4919	14.4223	12.6616	14.0088	11.4732	13.4853	14.3562	12.9857	15.6002	14.6422	13.737	13.7625	13.776	14.9536	14.3241	0.1873	5.7342	0.004086	0.0332757	1.47787
ENSMUSG00000024561	Mbd1	2674	13.4357	13.7507	11.529	12.5789	11.837	12.0857	13.5539	12.4454	12.16	14.0253	13.5834	13.3228	14.1544	13.1604	16.8387	13.1412	0.212694	5.15344	0.00409509	0.0333321	1.47714
ENSMUSG00000020630	Rnaseh1	1449	6.51763	5.38831	6.39165	6.64502	5.94941	5.89309	6.50766	6.95698	3.69654	5.44893	4.89963	5.61966	4.81751	4.66871	4.56583	4.74969	-0.296884	3.02638	0.00409883	0.033345	1.47697
ENSMUSG00000043953	Ccrl2	2108	1.15919	1.01301	0.860266	1.06579	1.34282	1.0906	1.27807	1.31814	0.98648	0.724934	0.962262	0.875178	0.759511	0.740581	0.365647	0.659248	-0.499181	1.08798	0.00410374	0.0333673	1.47668
ENSMUSG00000024887	Asah2	4660	16.1279	17.084	18.1511	17.7145	20.087	18.0423	15.4586	18.0269	22.0688	18.7878	20.9347	19.5081	17.7009	15.3965	20.6617	17.6517	0.200385	6.42105	0.0041113	0.0334111	1.47611
ENSMUSG00000003123	Lipe	5029	3.59825	3.66237	3.30976	3.53567	4.14477	4.10125	7.06649	4.266	2.50607	4.60869	2.84866	2.92213	2.95441	2.70331	2.74605	2.88179	-0.386316	4.18637	0.00412215	0.0334816	1.47519
ENSMUSG00000052658	5830454E08Rik	726	1.91031	1.93027	1.87339	2.82935	1.86089	1.71904	2.12056	1.86916	0.954775	1.14016	1.48432	1.40201	1.32318	1.88154	0.70779	1.09382	-0.597914	0.389811	0.00413396	0.0335421	1.47441
ENSMUSG00000025651	Uqcrc1	1642	170.576	149.761	159.982	156.021	164.556	151.532	159.312	152.183	162.373	166.008	153.377	178.645	178.826	180.961	167.034	164.07	0.184204	8.07375	0.00413838	0.0335603	1.47417
ENSMUSG00000021998	Lcp1	9526	2.78007	2.65499	2.77393	2.97168	2.48528	2.48923	2.77436	2.86264	2.64603	2.23251	2.48871	2.36408	2.07064	1.75491	2.32627	1.88955	-0.210538	4.56108	0.00415384	0.0336679	1.47278
ENSMUSG00000039206	Daglb	5192	1.61544	1.28529	1.70896	1.76797	1.43734	1.60671	1.44553	1.59309	1.89337	1.81504	1.37961	1.83791	1.81321	2.07972	1.90519	1.74617	0.302671	3.15289	0.00415737	0.0336789	1.47264
ENSMUSG00000037526	Atg14	3440	5.27954	4.48114	5.47873	5.95259	5.8349	4.79274	5.68744	5.67301	5.5871	4.33127	3.99867	3.7726	5.36166	3.78184	3.15558	3.38575	-0.288612	4.04569	0.0041736	0.0337926	1.47118
ENSMUSG00000001666	Ddt	1043	33.1794	38.5165	29.8059	34.8342	36.3919	39.8646	35.8558	31.4115	30.5711	40.1088	35.2499	38.426	49.7968	52.0132	42.924	34.8328	0.30202	5.31101	0.0041771	0.0338031	1.47104
ENSMUSG00000006649	Nphs1	5249	5.00759	4.61493	4.20749	4.45142	4.46131	4.44242	4.47281	4.48115	4.76605	4.59749	4.7098	4.1813	5.66117	5.8616	5.34757	5.04294	0.24092	4.65885	0.00418026	0.0338033	1.47104
ENSMUSG00000010607	Pigyl	774	16.8092	19.9162	19.9987	19.0748	17.6211	21.6405	16.7412	16.6141	13.8405	13.5738	14.8235	16.6849	14.728	14.9593	14.2738	13.3378	-0.266617	3.69106	0.0041881	0.0338033	1.47104
ENSMUSG00000058914	C1qtnf3	2731	12.6716	10.5071	13.2567	12.0343	12.9327	11.5208	15.7138	12.7299	16.8902	11.6575	14.1819	15.6304	14.3749	15.6486	12.8417	11.6311	0.242334	5.19971	0.00418267	0.0338033	1.47104
ENSMUSG00000049044	Rapgef4	6747	1.38016	1.41436	1.1327	1.53175	1.54469	1.66477	1.5307	1.67607	1.17681	1.04754	1.165	1.32947	1.12954	0.877329	1.01865	1.29468	-0.305983	3.15755	0.00419172	0.0338148	1.47089
ENSMUSG00000026932	Nacc2	7724	6.55806	6.60928	7.56327	7.42965	7.72102	6.99884	6.68543	7.94778	8.77023	7.4522	7.99338	7.62671	7.26318	7.1667	8.14958	6.81122	0.17523	5.84573	0.00422224	0.0340254	1.4682
ENSMUSG00000042744	Gm15800	16312	2.56282	2.61005	2.44976	2.59329	2.5399	2.73018	3.03589	2.93942	3.31842	2.91199	2.85624	2.71048	2.56372	2.73558	3.35887	2.5599	0.186807	5.50788	0.00422462	0.0340267	1.46818
ENSMUSG00000030138	Bms1	4263	10.7359	10.488	11.0146	10.706	8.96413	10.7704	11.0297	11.202	9.31258	9.2605	9.36783	8.65529	8.44279	8.04131	8.60344	9.09667	-0.176508	5.37645	0.00423179	0.0340667	1.46767
ENSMUSG00000025145	Lrrc45	2981	8.26359	9.20057	8.21249	8.03194	7.25128	8.19689	8.71503	9.84144	6.53193	6.55744	5.91149	6.12475	7.32584	7.63726	6.85198	7.08156	-0.236176	4.50963	0.0042462	0.0341648	1.46642
ENSMUSG00000035681	Kcnc2	6191	1.3761	1.25035	0.931053	1.16126	1.25737	1.34745	0.808183	1.05421	1.15017	1.14162	1.50512	1.56189	1.49993	1.68109	1.37988	1.38958	0.386991	3.01829	0.00425411	0.0342106	1.46584
ENSMUSG00000003929	Zfp81	6635	1.7817	2.01152	2.2158	1.8285	2.32706	2.26706	2.15595	2.11341	1.58606	1.84255	1.75789	1.86007	1.5733	1.27448	1.63605	1.58583	-0.263194	3.63961	0.00428454	0.0344194	1.4632
ENSMUSG00000021395	Spin1	4428	7.65124	7.5051	9.40478	7.42225	9.1822	7.72856	8.15599	8.61012	11.1429	9.37558	9.50549	9.16604	8.8658	7.65353	8.66	7.39772	0.20984	5.25473	0.00430078	0.0345318	1.46178
ENSMUSG00000025950	Idh1	3456	120.944	128.386	148.272	137.13	140.953	145.549	150.084	142.347	150.099	152.717	157.464	143.892	143.668	171.616	134.356	138.767	0.188192	8.96433	0.00430983	0.0345741	1.46125
ENSMUSG00000040433	Zbtb38	14545	2.99222	3.07853	3.59785	3.30112	3.45442	3.35088	4.29998	4.67376	4.80033	5.31013	4.48452	3.89702	3.24943	2.96505	4.69872	3.60339	0.283896	5.81313	0.00431054	0.0345741	1.46125
ENSMUSG00000034295	Fhod3	5381	8.67718	8.81742	11.8314	9.96086	10.4851	9.57021	10.3951	10.7119	13.9123	11.4544	10.9909	12.2007	11.1874	8.31682	12.2114	8.89151	0.229687	5.83691	0.00431382	0.0345824	1.46115
ENSMUSG00000061079	Zfp143	3062	4.11955	3.4216	3.72265	4.10889	4.09701	3.75406	4.77645	5.21263	3.23102	3.72225	3.4365	3.19952	3.15818	2.86788	3.52416	2.89601	-0.263586	3.51447	0.00433971	0.0347718	1.45877
ENSMUSG00000028557	Rnf11	5781	21.3743	21.563	23.0786	21.719	24.516	20.9634	19.6402	20.478	27.0766	22.1497	23.5639	23.6704	24.6929	20.4898	22.5551	21.6237	0.182604	7.02365	0.00434292	0.0347763	1.45872
ENSMUSG00000062960	Kdr	6384	4.12764	5.97913	5.37685	6.4754	6.5704	6.54384	9.27437	7.18671	7.94599	3.54074	5.53065	3.98599	3.67158	3.6681	4.57794	4.00124	-0.39691	5.13346	0.00434478	0.0347763	1.45872
ENSMUSG00000031072	Oraov1	4375	2.82284	3.03536	2.96072	3.75608	3.64679	3.22796	4.03209	3.70732	3.18317	2.60515	2.91227	2.80639	2.64951	2.1856	2.52523	2.67729	-0.248312	3.7443	0.00435585	0.0348287	1.45806
ENSMUSG00000067870	Rpl31-ps8	810	0.652269	0.906239	0	0.39624	0.238272	0.243279	0.554356	0.638219	0.388982	0.786092	0.469548	0.942465	0.869706	1.20459	1.18948	0.980385	0.993726	-0.601807	0.00435557	0.0348287	1.45806
ENSMUSG00000005312	Ubqln1	3675	33.2098	34.6281	37.7492	37.0648	40.4382	35.8722	38.8896	38.4377	42.9875	44.2682	38.6889	39.2084	39.8367	34.2142	39.1684	34.2314	0.161732	7.1295	0.00436041	0.034829	1.45806
ENSMUSG00000022346	Myc	3100	2.87603	2.56165	2.38171	2.11209	2.59409	2.24601	4.1799	2.52225	2.27668	2.44424	1.59495	1.41598	2.56168	1.30095	1.4504	1.83585	-0.444458	2.83478	0.00435927	0.034829	1.45806
ENSMUSG00000006641	Slc5a6	4888	8.39039	7.09916	9.34121	8.87746	9.89746	9.51416	6.92913	8.7649	10.3006	9.52235	10.5692	10.6721	11.3986	9.74118	9.14596	6.76923	0.264828	5.49591	0.00438081	0.0349557	1.45648
ENSMUSG00000018986	Slfn3	1813	0.546406	0.515306	0.464398	1.13299	0.78066	0.652143	0.919923	0.570278	0.66039	0.280964	0.629345	0.491246	0.28259	0.107635	0.389714	0.219005	-0.775142	0.145067	0.00437887	0.0349557	1.45648
ENSMUSG00000049493	Pls1	3873	20.8375	20.0041	22.224	21.5461	23.2551	21.9121	18.0367	20.5889	25.0076	20.5833	25.5978	25.279	22.9843	23.3789	20.598	20.0254	0.207408	6.41838	0.00439452	0.0350469	1.45535
ENSMUSG00000021843	Ktn1	4442	14.6893	15.9995	15.7759	15.8815	15.1637	15.6894	19.4376	19.5517	15.0516	15.8825	12.8148	12.4168	12.9612	11.715	12.349	14.7637	-0.204021	6.05668	0.00439768	0.035054	1.45526
ENSMUSG00000040811	Eml2	3517	3.86827	3.87073	4.1618	4.5264	3.76818	3.90339	4.54154	5.19971	5.0706	5.19598	3.8931	5.0828	5.02576	4.17992	4.52929	4.53466	0.235868	3.98428	0.00440246	0.0350739	1.45502
ENSMUSG00000024127	Prepl	3815	24.3223	22.0225	32.4762	29.2266	31.6693	27.6171	23.4897	29.5743	39.3783	30.7602	35.4081	33.1005	32.4658	26.4112	31.1142	22.0297	0.264989	6.81375	0.0044128	0.0351075	1.4546
ENSMUSG00000027499	Pkia	3680	5.85048	5.87533	6.05419	6.33187	6.76551	6.31864	5.8046	6.19857	8.95569	6.22892	8.13033	6.82839	6.439	6.09822	5.70757	6.25795	0.233927	4.5872	0.00440956	0.0351075	1.4546
ENSMUSG00000034855	Cxcl10	1516	2.65737	2.55308	2.09335	3.34504	1.18822	1.42983	2.66574	1.66238	1.6211	1.51203	1.08715	1.17497	1.73201	1.20141	1.65241	1.22225	-0.563815	1.50892	0.00441352	0.0351075	1.4546
ENSMUSG00000074218	Cox7a1	360	25.4997	28.1758	25.5465	22.6451	22.6954	23.1723	26.7279	21.0014	26.9565	28.2993	26.5882	28.2739	24.0157	31.259	30.3318	28.8601	0.287843	3.26479	0.00441704	0.0351174	1.45448
ENSMUSG00000026222	Sp100	5591	3.98073	4.61909	4.23972	6.18832	4.19992	5.15755	6.76921	5.50151	5.40999	3.05213	4.89788	3.74348	2.77198	2.7108	3.69928	3.65737	-0.35475	4.62195	0.00442758	0.035183	1.45367
ENSMUSG00000025158	Rfng	3348	9.94185	9.84638	8.45359	10.0466	9.99206	9.65268	9.9056	9.68909	10.3331	10.2129	9.0123	10.3937	10.7119	12.9396	11.6646	9.84338	0.224098	5.09925	0.00448255	0.0356015	1.44853
ENSMUSG00000024290	Rock1	6154	10.7531	9.82439	12.0291	12.0892	12.6493	11.5275	12.2373	12.1595	16.189	13.0472	13.2052	12.3945	12.0612	10.0732	11.6064	12.3986	0.197633	6.22577	0.0044933	0.0356685	1.44772
ENSMUSG00000025194	Abcc2	5818	35.4276	34.8457	40.8431	41.3964	41.5879	38.8828	45.0175	43.9831	36.3274	30.2389	37.0877	30.004	34.3876	35.6655	33.9045	27.5146	-0.191979	7.7345	0.00450101	0.0357112	1.4472
ENSMUSG00000003526	Prodh	3444	97.4143	105.388	108.187	90.6016	103.3	94.9614	79.0847	88.8427	84.8802	103.072	92.838	108.022	126.615	156.122	120.034	108.814	0.321469	8.5003	0.00452506	0.0358836	1.4451
ENSMUSG00000025082	Vwa2	4035	4.23914	4.23381	5.31287	5.07482	4.59183	5.29064	2.7026	4.8685	5.66902	5.90182	5.81262	5.77041	5.8725	5.11031	5.03031	3.87052	0.325061	4.33627	0.00452813	0.0358895	1.44503
ENSMUSG00000047878	A4galt	2168	9.44331	10.7424	10.7246	10.7182	10.4453	11.7252	12.8116	11.1475	9.82432	8.39972	9.97032	8.94972	9.39361	9.42111	7.34757	7.53942	-0.221578	4.43027	0.00453259	0.0359063	1.44483
ENSMUSG00000036820	Amdhd2	2887	11.4379	10.7714	12.2487	11.2729	11.2756	11.376	12.065	10.6991	11.3501	12.2848	11.3297	13.7942	13.4206	14.6678	12.7485	10.4295	0.222436	5.11851	0.00454216	0.0359636	1.44414
ENSMUSG00000000359	Rem1	2112	2.59541	1.67462	1.56394	2.27951	1.49259	1.89716	2.94614	1.86638	2.32726	1.59787	1.62074	0.843399	1.21292	0.646781	0.821147	1.19067	-0.59075	1.8545	0.00454489	0.0359667	1.4441
ENSMUSG00000046687	Gm5424	1594	4.84752	3.72595	3.77868	4.14784	3.63238	2.84334	5.03034	3.97285	3.43935	5.43261	4.01649	4.78919	4.94176	7.42702	6.32649	4.40066	0.445128	2.88991	0.00456424	0.0361013	1.44248
ENSMUSG00000055760	Gemin6	1424	2.36528	1.92136	2.18311	1.53265	1.71676	2.67538	1.75683	1.49751	1.10631	1.43086	1.37996	1.38491	1.16931	1.27903	1.30809	1.4871	-0.483483	1.2959	0.00456918	0.0361219	1.44223
ENSMUSG00000025225	Nfkb2	3266	4.42843	3.92302	4.38249	5.16908	4.53053	3.86148	5.51907	5.20361	5.51817	4.93245	4.81337	5.33707	5.37278	4.54099	5.91973	4.55897	0.234821	4.0056	0.00457823	0.0361713	1.44164
ENSMUSG00000034159	2310007B03Rik	2878	1.33094	1.2521	1.32772	1.31594	1.31886	1.91715	1.1813	1.93096	1.97059	1.61507	1.82811	1.98939	1.73568	2.05675	1.69619	1.37962	0.387836	2.26005	0.00458013	0.0361713	1.44164
ENSMUSG00000046982	Tshz1	9798	4.53628	4.1682	4.89808	4.46807	4.59619	4.66595	4.72034	5.56634	5.76899	5.6148	4.34109	5.35655	4.80413	4.41485	5.33628	4.9372	0.194237	5.5868	0.00459265	0.0362516	1.44067
ENSMUSG00000098424	RP23-360O1.5	510	8.67614	7.85084	9.0164	9.69157	8.32551	7.47009	8.6787	8.99607	7.78422	5.74309	5.22027	8.2327	7.28321	4.33651	5.54158	5.44979	-0.384657	1.9589	0.00459885	0.0362819	1.44031
ENSMUSG00000052698	Tln2	12514	10.898	14.1207	13.5235	14.4704	16.1579	15.1012	13.8249	17.0663	15.3434	15.468	17.0098	14.9153	14.8821	18.3385	17.3592	13.4372	0.228715	7.56834	0.00461875	0.0364203	1.43866
ENSMUSG00000029314	Agpat9	3390	6.23408	6.51573	7.52734	6.94928	6.12971	6.74292	8.30693	6.69071	5.6695	8.47101	8.19009	7.9755	7.57547	10.1313	7.08636	7.9255	0.288457	4.65938	0.00463047	0.036494	1.43778
ENSMUSG00000022109	Med4	1297	12.5771	10.3417	11.8346	11.6306	10.5156	10.8885	10.2872	11.8577	9.27979	9.67129	9.67697	8.24021	8.64098	9.72957	7.13138	8.57175	-0.256434	3.71694	0.00464263	0.0365592	1.437
ENSMUSG00000040631	Dok4	2595	2.39228	3.2916	3.64385	3.09205	3.1485	3.21466	3.88095	3.85975	3.15683	2.64999	2.71144	2.40247	2.17175	2.10559	2.82175	2.11661	-0.311475	2.93823	0.00464349	0.0365592	1.437
ENSMUSG00000001657	Hoxc8	2297	2.61639	2.90519	2.48123	2.90634	2.82877	2.85961	2.84849	2.70069	2.24956	1.88498	2.18012	1.88329	2.3141	2.26548	1.87355	2.24716	-0.302971	2.51666	0.00465496	0.0366171	1.43632
ENSMUSG00000020589	Fam49a	4833	1.76277	1.90545	1.11226	1.81961	1.71716	1.63092	2.48199	2.16602	1.95578	1.17255	1.54767	1.07936	0.768557	0.497985	1.26258	1.2871	-0.526891	2.88258	0.0046556	0.0366171	1.43632
ENSMUSG00000042379	Esm1	2094	4.88852	6.15057	5.53632	5.11933	6.206	7.08924	6.55561	7.46799	6.56032	2.64546	4.84348	5.49883	2.32435	4.87702	3.68092	2.59142	-0.486059	3.43388	0.00466355	0.0366609	1.4358
ENSMUSG00000013275	Slc41a1	4900	6.57727	6.78216	6.56909	7.2837	7.0373	6.19319	7.84163	7.89943	7.35605	7.86172	9.00383	8.32206	6.80936	6.87647	9.09734	6.17192	0.21775	5.17793	0.00467634	0.0367427	1.43483
ENSMUSG00000049858	Suox	2345	36.6119	36.3114	37.3404	39.8832	37.5576	31.7642	35.78	32.4338	38.454	36.4934	39.385	38.007	37.3601	39.5556	39.1692	38.4357	0.180669	6.45137	0.00468557	0.0367964	1.43419
ENSMUSG00000024778	Fas	1791	6.85866	7.8618	5.31578	6.88144	5.45991	5.53796	5.58733	6.13364	5.77023	5.04837	4.45953	4.54656	4.04062	4.43094	4.5547	5.06204	-0.304097	3.30806	0.0046934	0.0368391	1.43369
ENSMUSG00000096727	Psmb9	3976	0.847122	0.906322	0.651567	1.59831	0.776662	1.07383	0.790543	0.650097	0.839991	0.448404	0.621774	0.480003	0.773143	0.458082	0.613887	0.466028	-0.549761	1.63112	0.00469594	0.0368403	1.43368
ENSMUSG00000016194	Hsd11b1	3290	8.10975	9.69543	7.24431	8.77991	10.3051	9.9626	15.1496	11.1169	11.0899	7.89628	8.8051	6.53566	4.59389	3.57861	6.57938	6.81874	-0.442626	4.80135	0.00470196	0.0368499	1.43356
ENSMUSG00000031065	Cdk16	4261	28.9061	29.2394	28.8033	31.0183	29.4113	28.4107	28.6185	29.3147	31.8403	30.5142	28.3696	31.1886	31.9233	31.5392	32.9074	27.629	0.159812	7.00125	0.00470052	0.0368499	1.43356
ENSMUSG00000046329	Slc25a23	4310	61.7365	61.3905	59.0104	70.2525	60.4675	61.7533	66.3347	65.6542	68.8196	66.0224	68.0807	67.395	61.6646	63.5837	73.9338	61.754	0.155955	8.12955	0.00470784	0.0368773	1.43324
ENSMUSG00000020682	Mmp28	4934	0.455095	0.540998	0.735079	1.04079	0.717135	0.745516	0.741057	0.890583	0.625809	0.696872	0.423964	0.348124	0.454291	0.355956	0.520729	0.509665	-0.488565	1.65005	0.00471099	0.0368832	1.43317
ENSMUSG00000027933	Ints3	4961	7.22857	6.48355	7.16718	8.25515	7.44355	7.34839	7.3961	7.47666	9.0439	8.47096	7.39815	8.38643	8.24891	6.72636	7.56127	6.97642	0.179413	5.24235	0.0047428	0.0370945	1.43069
ENSMUSG00000020611	Gna13	6416	7.78179	7.90468	8.60043	8.28399	8.31242	7.82163	7.88839	8.88319	11.7859	9.22947	9.67236	8.64611	8.34462	7.21851	8.54958	7.56032	0.197646	5.7773	0.00474642	0.037104	1.43058
ENSMUSG00000022610	Mapk12	1877	4.18702	5.93728	3.58851	5.2324	4.62708	4.7593	5.60474	6.16245	3.82724	4.47783	3.61355	3.28758	3.71901	4.19327	3.6616	3.3846	-0.320989	3.06034	0.00479524	0.0374476	1.42658
ENSMUSG00000024395	Lims2	1678	32.3127	36.7862	24.5091	33.5874	31.9367	30.1416	29.5504	31.4626	20.9925	20.2252	25.3858	23.3538	21.9453	29.6165	24.9961	27.5273	-0.274407	5.54594	0.00479311	0.0374476	1.42658
ENSMUSG00000023353	Agap3	3189	8.44943	8.72603	7.65653	8.6554	8.21064	8.32137	10.0173	8.67269	9.74176	10.5424	8.12985	9.43573	9.88042	8.50576	9.10406	8.42504	0.188773	4.83542	0.00481467	0.0375803	1.42504
ENSMUSG00000035735	Dagla	9083	0.843433	0.727346	0.691652	0.784453	0.814528	0.701472	0.656794	0.690092	0.908839	0.834211	0.746738	0.714397	0.973004	0.73047	1.18097	0.983569	0.343678	2.91081	0.00482393	0.0376311	1.42445
ENSMUSG00000054580	Pla2r1	9866	0.736332	0.91312	0.597373	1.041	0.899861	0.965373	1.0858	1.01521	0.913356	0.632475	0.841675	0.677044	0.467365	0.448332	0.651044	0.576843	-0.393066	2.95789	0.00482607	0.0376311	1.42445
ENSMUSG00000035161	Ints6	4974	3.16004	3.00523	3.125	4.19422	3.55684	3.32784	3.39176	3.49471	5.47297	4.21161	2.93114	3.31255	5.04714	3.94942	2.91846	4.29731	0.323179	4.21896	0.00483326	0.0376681	1.42403
ENSMUSG00000022475	Hdac7	6577	5.80393	6.03704	5.23877	7.04665	5.62441	5.51289	8.61209	7.60463	5.90198	6.22503	5.06958	4.10116	4.8589	3.76816	5.0198	5.19185	-0.270999	5.23126	0.00486643	0.0379074	1.42128
ENSMUSG00000025403	Shmt2	2293	61.6932	64.8405	57.2243	67.8861	61.1631	59.641	64.7344	64.5633	54.0012	68.7273	64.5777	65.9191	72.4208	94.6638	73.9522	68.3116	0.260142	7.26197	0.0048746	0.0379519	1.42077
ENSMUSG00000042807	Hecw2	15067	1.06074	1.23127	0.851106	1.18864	1.14004	1.17708	0.957925	1.3424	1.26306	0.760683	0.862464	0.857113	0.35279	0.401502	0.835566	0.759836	-0.478114	3.82792	0.00488349	0.0380019	1.4202
ENSMUSG00000018126	Baiap2l2	3171	35.5308	37.1646	31.331	37.308	32.1566	36.7059	31.3149	32.2589	34.2798	34.7583	33.5236	36.6531	37.3831	43.4677	45.4141	37.5018	0.23545	6.84531	0.00489984	0.0380906	1.41918
ENSMUSG00000024012	Mtch1	3143	44.9457	48.048	43.9945	51.3037	45.8706	50.4709	48.1459	45.5812	47.918	51.113	51.409	49.1645	51.47	51.9678	51.4591	44.9314	0.165617	7.25973	0.00492225	0.0381696	1.41828
ENSMUSG00000027809	Etfdh	7119	25.8362	23.7157	29.1123	26.2751	26.2792	26.9052	28.6539	25.3432	22.74	21.7701	25.3681	23.8059	22.004	20.248	19.7685	21.1477	-0.176522	7.43367	0.00491464	0.0381696	1.41828
ENSMUSG00000052151	Ppap2c	2407	13.4993	12.0323	12.5119	11.4674	12.7758	12.9351	11.6461	12.5105	14.3728	14.3378	12.4039	15.0914	15.0859	14.1337	12.5689	10.8323	0.214689	4.97852	0.00492239	0.0381696	1.41828
ENSMUSG00000089989	Flt3l	3922	0.740913	1.63342	1.00732	1.83309	1.55831	1.49056	1.60285	1.53229	1.18897	0.860452	0.953583	0.85968	0.89809	1.09463	1.13004	0.911143	-0.438144	2.27438	0.00491885	0.0381696	1.41828
ENSMUSG00000098048	Gm8330	1007	13.4446	9.01248	6.49587	2.29481	6.70806	8.61019	9.68255	5.71117	3.5669	5.81723	6.04304	2.71649	4.89695	2.8422	6.88883	2.62864	-0.735741	2.6394	0.00491703	0.0381696	1.41828
ENSMUSG00000027894	Slc6a17	12212	2.39033	2.12022	2.65172	2.66498	2.54974	2.44195	2.00131	2.59812	4.22612	2.53401	3.12481	3.55276	2.96296	1.60329	3.01383	2.32472	0.340821	5.03436	0.00493411	0.0382412	1.41747
ENSMUSG00000026853	Crat	7628	16.3634	16.788	17.4141	18.6396	17.7111	17.4633	21.5281	18.2643	19.7934	18.5561	20.0688	19.5569	19.4527	18.5643	18.5252	16.7869	0.157895	7.14045	0.00494577	0.0382738	1.4171
ENSMUSG00000041375	Ccdc9	5429	4.86589	4.89213	4.41395	4.84772	4.27784	4.646	5.6006	5.28479	4.23661	3.84691	3.71297	3.89034	4.25846	4.07372	4.28292	3.62024	-0.194796	4.58977	0.00494212	0.0382738	1.4171
ENSMUSG00000064351	mt-Co1	1544	25358.6	26975.7	26551.5	22889.7	26625.5	28078.8	23687.9	23613.1	27562.9	27011.1	27056.1	26919	26551.6	27326.6	26958.9	31070.3	0.199695	15.3274	0.00494431	0.0382738	1.4171
ENSMUSG00000035863	Palm	2642	31.5213	34.8563	34.5156	41.7411	39.3257	36.373	35.2055	36.7613	44.0057	39.4525	33.7579	38.1409	42.0806	40.3286	41.16	32.9127	0.189494	6.63912	0.00495054	0.0382915	1.4169
ENSMUSG00000031845	Bcmo1	2760	1.1007	1.23309	1.45488	1.55826	1.67827	1.57074	1.62691	1.52184	1.50688	1.70719	1.90626	1.79785	1.60105	2.19182	2.0247	1.48656	0.364971	2.20804	0.00497165	0.0383585	1.41614
ENSMUSG00000034427	Myo15b	7704	14.5818	14.0151	14.1906	14.0813	14.9727	13.5821	14.7295	14.838	15.2303	14.8604	14.1852	15.4417	16.4677	17.2667	17.7422	12.6872	0.194941	6.85104	0.00496353	0.0383585	1.41614
ENSMUSG00000036371	Serbp1	6677	31.3743	30.7126	34.1143	33.9557	32.1041	30.9686	37.2085	34.1728	29.9173	30.3634	28.329	29.1357	27.067	25.1929	25.3099	28.2167	-0.156257	7.66787	0.00497012	0.0383585	1.41614
ENSMUSG00000040195	Tmem194	7519	0.913472	1.10052	1.14561	1.20374	1.16363	1.03957	0.989632	1.31491	0.972171	0.838365	0.843051	0.812232	0.885805	0.899715	0.922603	0.686491	-0.284238	2.90707	0.00497166	0.0383585	1.41614
ENSMUSG00000059423	Zfp933	4464	3.04765	2.8702	2.68406	3.20667	3.4732	2.88403	3.14699	3.4597	3.1197	2.39631	2.30041	2.26591	2.45322	2.30231	1.97128	2.66839	-0.260856	3.63666	0.00497086	0.0383585	1.41614
ENSMUSG00000004633	Chn2	6308	2.97337	2.98327	2.69002	3.01213	2.3967	2.89482	3.07108	3.1142	3.65624	4.33036	3.06494	2.86415	2.87316	2.70173	3.22789	3.1892	0.247173	4.28404	0.00497785	0.038387	1.41582
ENSMUSG00000038515	Grtp1	1302	18.2605	19.4764	21.887	19.3263	19.0728	20.5834	20.9882	21.8873	18.7787	21.6157	21.4218	22.3292	22.9705	29.0266	21.1147	22.8719	0.250325	4.80998	0.0049839	0.0384144	1.41551
ENSMUSG00000036752	Tubb4b	2005	31.2589	29.0559	26.2616	27.2451	30.5785	28.2398	30.3938	28.6518	22.4717	27.2795	23.2374	23.7015	25.4251	23.5859	24.123	22.8728	-0.179508	5.73467	0.00498705	0.0384195	1.41545
ENSMUSG00000023913	Pla2g7	2879	12.6625	11.9603	11.9678	12.7757	11.9997	11.613	12.21	11.4919	10.9658	8.31581	9.40157	11.5566	9.40943	7.18484	9.14731	11.263	-0.238379	4.97088	0.0050054	0.0385416	1.41407
ENSMUSG00000033955	Tnks1bp1	6247	10.075	9.59268	9.08192	9.88501	9.57742	9.75764	10.9564	11.6061	10.5715	8.68413	8.29019	8.63561	8.48836	6.40376	7.72182	7.71188	-0.192893	5.8407	0.00502784	0.0386951	1.41234
ENSMUSG00000007836	Hnrnpa0	2677	24.6209	23.4323	21.2902	24.0266	24.0079	21.6416	27.1492	23.4871	26.27	25.712	22.9688	24.073	25.8847	25.2221	24.7858	26.0798	0.172124	6.0359	0.00505917	0.0388911	1.41015
ENSMUSG00000067288	Rps28	1361	1.98952	3.72641	2.37934	2.2639	1.79623	2.36486	2.73367	2.3265	2.50023	3.55561	3.26027	3.31871	3.15269	3.34558	2.6901	2.86876	0.422964	1.96512	0.00506089	0.0388911	1.41015
ENSMUSG00000024456	Diap1	8198	10.1182	9.02732	10.4993	10.5393	9.55821	8.81359	11.0015	10.9407	12.2986	10.7961	9.95141	10.7398	11.132	9.41834	11.3452	9.69472	0.170283	6.41191	0.00506936	0.0388979	1.41007
ENSMUSG00000033538	Casp4	3766	0.964505	0.567028	0.498727	0.715884	0.409985	0.819758	1.00496	0.53192	0.619108	0.287426	0.504958	0.422307	0.323101	0.362719	0.44345	0.492015	-0.586711	1.15811	0.0050682	0.0388979	1.41007
ENSMUSG00000092260	Zfp963	2607	1.69729	2.04778	1.88807	2.24065	1.92482	2.04086	1.77161	2.15647	1.66783	2.49125	2.57738	2.2938	2.18632	2.29551	3.20298	2.33532	0.361662	2.54088	0.00506723	0.0388979	1.41007
ENSMUSG00000026484	Rnf2	3021	8.83187	10.4704	10.462	9.5617	10.6051	9.28422	9.68255	10.2887	12.2234	10.4752	10.8061	10.3184	10.5359	9.71086	10.1419	10.2079	0.177294	4.9568	0.00507247	0.0389024	1.41002
ENSMUSG00000029276	Glmn	2850	2.08555	1.8966	1.72709	1.41896	1.76071	2.05123	2.25077	2.15399	1.54774	1.69796	1.51244	1.33929	1.46061	1.20966	1.21703	1.39318	-0.345542	2.28532	0.00508043	0.0389055	1.40999
ENSMUSG00000034880	Mrpl34	643	50.225	52.9291	46.2324	40.9304	50.9265	50.4643	46.489	48.4396	50.1769	54.167	46.3341	52.7333	59.6596	62.2151	52.1448	49.915	0.231605	5.04319	0.00508045	0.0389055	1.40999
ENSMUSG00000073555	Gm4951	2642	0.724915	0.429389	0.808959	1.09333	0.340904	0.447515	0.534153	0.269045	0.500877	0.216904	0.503849	0.43342	0.2424	0.123103	0.194495	0.200381	-0.860741	0.369424	0.00508628	0.0389308	1.40971
ENSMUSG00000021903	Galnt15	6937	1.19956	1.62574	1.28841	1.28622	1.15925	1.0321	1.75694	1.91894	0.772133	1.45943	1.17878	1.21969	0.738555	0.703269	0.879636	0.87764	-0.435478	3.06423	0.00510317	0.0390406	1.40848
ENSMUSG00000024218	Taf11	2945	4.75415	5.8688	5.73985	6.42999	6.18213	5.93287	6.9919	7.63587	5.96986	6.87543	7.33978	6.04841	7.67634	6.97965	7.50282	6.6513	0.243499	4.27878	0.00511466	0.0391091	1.40772
ENSMUSG00000038267	Slc22a23	10042	9.01653	9.32336	11.4865	9.86962	10.5642	9.3995	13.076	10.9651	12.0232	10.3227	11.8294	11.5614	11.2944	13.0717	11.9292	9.29838	0.216083	6.78336	0.00514494	0.0393212	1.40537
ENSMUSG00000018339	Gpx3	1806	19471.3	19046	18542.4	19350.4	18225.7	18828.7	20975.4	19030.4	16319.4	19439.5	20400.1	20832.6	22063.1	27946.8	23669.5	20767.4	0.254519	15.1706	0.00515623	0.0393294	1.40528
ENSMUSG00000029867	1700034O15Rik	739	1.16177	1.80601	1.13932	0.868618	1.39288	1.95545	1.73605	1.0493	0.596896	0.430808	0.600437	0.860844	0.866603	0.792191	0.695339	1.34322	-0.750102	-0.113753	0.00515166	0.0393294	1.40528
ENSMUSG00000032431	Crtap	2197	7.81565	8.17066	7.22239	9.81709	8.60904	8.43116	7.76653	9.64736	9.55123	8.72358	9.55019	9.49757	8.62832	9.74087	9.4433	8.46402	0.213142	4.28809	0.00515308	0.0393294	1.40528
ENSMUSG00000036617	Etl4	16038	2.71367	2.67544	2.88736	2.69763	2.85606	2.62938	3.55572	3.39658	3.61872	3.65652	3.32399	3.03048	2.65544	2.90804	3.84078	2.65315	0.219753	5.62482	0.00516128	0.0393484	1.40507
ENSMUSG00000037434	Slc30a1	5595	7.94396	8.27741	9.08688	8.90297	10.6245	8.9811	8.71343	9.37823	11.0037	9.95786	10.6611	10.8813	9.98116	8.7079	9.33344	7.45145	0.200008	5.71625	0.00517423	0.0394081	1.40441
ENSMUSG00000069456	Rdh16	6568	26.435	28.3774	30.2924	28.0982	28.9834	31.1625	24.1821	27.8136	27.478	30.5764	34.0108	28.4472	31.7577	35.0691	29.7591	28.8361	0.21353	7.60297	0.00517207	0.0394081	1.40441
ENSMUSG00000006024	Napa	3943	21.3218	21.6461	20.3512	21.4404	21.3575	22.1561	24.9072	21.0592	20.3445	24.2066	20.3205	23.8299	25.8247	25.5539	24.5981	23.3622	0.200766	6.48707	0.00517751	0.0394136	1.40435
ENSMUSG00000026526	Fh1	3571	53.0594	50.1192	53.3941	54.4122	51.4524	49.6273	46.0399	46.4335	47.3981	52.1191	60.6731	58.646	52.098	55.5756	58.0804	53.3522	0.201848	7.56157	0.00518875	0.0394796	1.40363
ENSMUSG00000041075	Fzd7	8930	2.655	2.51833	3.04609	3.00468	3.30673	2.92752	3.29714	3.155	3.21074	3.04463	3.46404	3.48358	3.177	2.86996	3.33028	3.11983	0.191756	4.79985	0.00519134	0.0394799	1.40362
ENSMUSG00000040325	Vprbp	4907	7.44271	7.67005	8.49992	8.11053	8.48253	7.36232	8.40564	8.49393	9.52868	8.86263	7.76377	8.58244	8.39189	8.19227	8.2728	8.4018	0.16331	5.3505	0.00519954	0.0395227	1.40315
ENSMUSG00000025727	A930017K11Rik	2536	4.14066	3.78921	3.06462	3.44241	3.62764	3.83337	4.98302	4.12791	2.98179	3.26402	2.64954	3.23601	2.92937	2.97537	2.58346	3.13136	-0.295865	3.13502	0.00522863	0.039685	1.40137
ENSMUSG00000051375	Pcdh1	9501	5.1021	5.20456	5.67833	6.09411	6.08734	5.2197	5.38102	5.66553	6.81818	6.01148	5.24405	5.89226	6.37656	5.62774	6.19942	5.12636	0.174956	5.77198	0.00522849	0.039685	1.40137
ENSMUSG00000042750	Bex2	900	0.366901	0.741468	0.287848	0.427939	0.714817	0.583869	0.427646	0.287199	0.420101	0.565986	0.986051	0.848218	0.853893	0.650477	1.42738	0.808817	0.850292	-0.48366	0.00527605	0.0400252	1.39767
ENSMUSG00000024558	Mapk4	7273	6.29277	5.35839	5.48545	5.53385	5.59037	5.34658	5.62708	5.49974	5.88303	6.47853	6.0661	6.0966	5.63548	5.30363	7.85126	5.47751	0.20975	5.41745	0.00528076	0.0400412	1.39749
ENSMUSG00000049659	Aftph	7452	16.2358	16.4323	18.2338	17.8308	17.7927	16.1921	17.1558	17.8198	20.4047	18.3792	19.0286	17.97	18.1418	17.0824	17.756	15.4872	0.15148	7.03924	0.00529591	0.0401363	1.39646
ENSMUSG00000035559	Mpv17l2	950	19.048	16.7884	17.0436	19.46	17.8102	20.881	21.1347	20.3382	19.8332	19.6382	17.2818	22.5001	26.4932	24.3758	23.4616	18.5293	0.264164	4.28246	0.00532696	0.0403518	1.39414
ENSMUSG00000030082	Sec61a1	6890	12.5183	12.6878	13.4983	14.2077	13.0908	12.9083	14.44	13.8431	15.1547	14.8048	14.6834	13.5727	15.0949	12.8679	13.9744	12.0442	0.151218	6.56427	0.00534665	0.0404611	1.39296
ENSMUSG00000061898	Rbak	6489	1.61823	1.594	1.51709	1.52341	1.47722	1.569	1.53225	1.90204	1.46637	1.13825	1.2797	0.970569	1.24353	1.30316	1.28682	1.25438	-0.270468	3.21782	0.00534662	0.0404611	1.39296
ENSMUSG00000062515	Fabp4	633	79.6055	110.482	68.4491	80.2133	75.0049	73.3642	223.247	87.2825	60.1282	104.815	55.0773	58.6919	28.9352	25.6902	73.3645	67.7441	-0.657091	5.63835	0.00538748	0.0407501	1.38987
ENSMUSG00000023075	Akirin1	3445	3.79575	3.69981	3.47798	4.09927	4.3885	3.5655	4.45025	4.59559	5.43266	5.11975	4.41607	5.28136	3.92246	3.26654	4.66125	4.16841	0.261813	3.89195	0.00539145	0.0407601	1.38976
ENSMUSG00000020424	Gatsl3	1565	3.84016	2.94218	3.55901	3.60946	2.95975	3.69349	3.15611	3.22066	2.61724	3.58036	4.29344	4.22754	5.11518	5.7774	5.08931	3.42508	0.429619	2.6174	0.00540248	0.0408035	1.3893
ENSMUSG00000002602	Axl	6388	4.03201	4.77404	3.4877	4.8736	4.09889	4.85339	5.44265	4.53187	4.91258	2.6813	4.33641	3.20671	2.56649	2.57625	3.95165	3.02495	-0.322413	4.65978	0.00541769	0.0408983	1.3883
ENSMUSG00000037007	Zfp113	7793	2.66949	2.81726	2.64282	2.41344	2.74901	2.61291	2.53526	2.42127	2.45009	2.24691	2.20434	1.87755	2.35032	1.84467	2.22541	1.75779	-0.216619	4.20994	0.00544976	0.0411071	1.38608
ENSMUSG00000057880	Abat	7823	55.9287	56.6238	67.5474	64.2811	75.1723	59.9505	57.2837	65.1483	67.0024	64.0397	74.0119	67.4872	69.0602	71.5915	72.0814	57.3785	0.199468	9.0003	0.00545069	0.0411071	1.38608
ENSMUSG00000028369	Svep1	14892	0.669647	0.914139	0.539279	0.741394	0.807841	0.771886	1.07256	0.841809	0.926693	0.350606	0.749158	0.414369	0.408541	0.301389	0.621099	0.497697	-0.494219	3.31418	0.00546956	0.0412291	1.3848
ENSMUSG00000030987	Stim1	3585	6.09763	6.77559	7.26243	7.84257	7.35753	7.10904	8.49924	7.30013	7.04856	5.47041	6.20629	6.26404	5.68071	4.62682	6.62924	5.51928	-0.209888	4.5681	0.00547909	0.0412808	1.38425
ENSMUSG00000060429	Sntb1	2861	0.715593	0.863016	1.22242	1.12183	1.10183	0.80356	0.739898	0.81311	2.04838	1.02376	1.75034	1.60097	1.14161	0.613872	1.25725	0.878954	0.556832	1.72229	0.00549032	0.041325	1.38379
ENSMUSG00000066829	Zfp810	3230	12.0634	11.5077	13.695	12.1029	14.1016	12.6693	9.37379	12.6639	11.7056	13.6415	15.5431	16.17	13.2248	13.3519	14.4969	11.8625	0.249016	5.40318	0.00548953	0.041325	1.38379
ENSMUSG00000058690	Ccser2	9621	15.0124	15.3357	18.1487	17.7741	18.7631	16.918	17.1018	17.7854	22.387	17.6573	19.0279	18.9242	17.5465	17.2203	17.3515	15.6137	0.174747	7.41029	0.00549584	0.0413262	1.38377
ENSMUSG00000021751	Acox2	3686	26.1052	28.4236	33.6304	36.8845	31.6432	34.3752	35.119	28.155	34.978	38.1937	43.6294	37.8661	39.3704	33.6003	29.2407	26.553	0.241663	6.95593	0.00551987	0.0414866	1.38209
ENSMUSG00000053460	Ggcx	3228	5.09434	5.82976	5.35702	5.28958	5.32127	6.04354	6.47828	5.88544	6.36398	6.74607	6.71594	5.3999	6.05106	6.36774	5.79043	5.71967	0.20486	4.26397	0.00553712	0.0415959	1.38095
ENSMUSG00000038312	Edem2	3451	5.85596	6.84531	6.13688	6.86364	6.30099	6.58566	7.56528	6.79714	7.08487	7.84155	5.95133	7.65018	8.2581	7.52072	6.8122	6.50062	0.2104	4.58595	0.00556401	0.0417776	1.37906
ENSMUSG00000070867	Trabd2b	6610	15.5464	14.8002	18.3617	19.3058	17.3535	16.5853	15.469	17.7729	20.5252	16.453	17.5686	17.7953	18.8541	19.2486	21.8058	14.9672	0.208843	6.87046	0.00556777	0.0417854	1.37898
ENSMUSG00000002797	Ggct	4786	7.43769	6.62302	7.64576	8.73136	8.30717	7.45239	7.9748	6.88592	5.87229	6.18641	6.41042	7.53666	6.11517	5.96655	4.91201	6.13918	-0.22516	5.04586	0.00560834	0.0419611	1.37715
ENSMUSG00000024049	Myom1	5716	0.820329	1.01569	0.679836	1.123	0.776594	0.953793	1.03246	1.31139	0.595315	0.813184	0.587757	0.656642	0.537791	0.762455	0.651759	0.833567	-0.410639	2.26636	0.00560433	0.0419611	1.37715
ENSMUSG00000033295	Ptprf	9997	13.3578	13.8377	15.8011	16.9001	16.6738	14.0937	18.0371	18.2024	21.0471	18.0441	17.6972	17.8752	16.4061	14.7247	18.5172	13.2987	0.201668	7.36817	0.00561025	0.0419611	1.37715
ENSMUSG00000053897	Slc39a8	7655	8.23048	6.40733	10.9903	10.2554	11.1607	10.7345	7.40769	9.9272	14.3729	10.9962	12.6612	12.4407	11.7292	8.2	10.4802	7.91864	0.318557	6.29641	0.00560768	0.0419611	1.37715
ENSMUSG00000056492	Gpr116	8514	15.6922	20.3473	16.5223	18.8712	16.8428	17.0424	27.794	24.1963	18.5108	15.9969	17.5559	13.9801	11.0122	10.528	16.0919	15.8017	-0.308072	7.19343	0.00560818	0.0419611	1.37715
ENSMUSG00000096929	A330023F24Rik	6398	4.83085	4.62056	3.91753	4.18374	3.49923	4.52754	6.4568	6.09029	3.40782	4.22963	3.5073	2.78409	3.75363	3.4669	4.05591	3.84768	-0.300388	4.74866	0.00560036	0.0419611	1.37715
ENSMUSG00000032342	Mto1	3726	4.75022	5.05058	5.17987	5.56459	5.49062	5.41207	4.90657	5.27224	6.07151	5.38302	6.41376	5.94162	5.62043	5.53411	5.27509	4.7776	0.1984	4.34597	0.00564832	0.0422253	1.37443
ENSMUSG00000006386	Tek	5081	6.70691	8.56315	6.41156	9.33617	7.62227	9.20447	11.8169	9.86909	10.0333	5.37609	8.15911	6.04737	4.04595	3.22614	6.4725	5.57436	-0.42599	5.22465	0.00566617	0.0423359	1.37329
ENSMUSG00000020681	Ace	5262	26.3818	19.2258	27.2996	28.0454	25.6014	22.6815	15.1895	25.0644	37.3876	28.6542	31.1524	32.5094	31.6315	19.2967	28.5394	19.2793	0.343064	7.1056	0.0056855	0.0423359	1.37329
ENSMUSG00000022139	Mbnl2	4543	29.0161	32.8299	25.2334	27.5669	26.1129	26.4158	32.1652	32.4165	28.9484	26.0973	25.8551	24.0154	21.7232	17.683	23.2864	21.544	-0.210921	6.89647	0.00568161	0.0423359	1.37329
ENSMUSG00000026640	Plxna2	15059	1.88141	1.79914	1.67301	1.86703	1.87545	1.81017	2.05744	1.91812	1.82446	1.68708	1.58694	1.63487	1.3141	1.2397	1.56539	1.41941	-0.193835	4.67831	0.00568006	0.0423359	1.37329
ENSMUSG00000029253	Cenpc1	3154	4.20878	4.69706	4.68186	4.94559	4.67101	4.70668	6.48791	5.61376	4.87498	4.34045	4.44165	3.52976	3.95948	3.27919	3.95086	3.29411	-0.251296	3.82688	0.00567251	0.0423359	1.37329
ENSMUSG00000032590	Apeh	2366	50.1039	53.3913	49.6829	52.5248	55.1158	54.275	47.6086	53.9408	50.1511	54.9809	59.6918	55.2005	58.6826	70.5737	54.4587	50.513	0.214293	7.01624	0.00568543	0.0423359	1.37329
ENSMUSG00000034430	Zxdc	6933	1.95279	1.97318	2.11121	2.09248	2.06929	2.12224	2.1003	1.98529	2.5177	2.58992	2.45035	2.43161	2.34627	1.82955	2.6219	1.60357	0.246946	3.9276	0.00567602	0.0423359	1.37329
ENSMUSG00000050271	D8Ertd82e	9728	1.14053	1.16617	1.35816	1.3725	1.48136	1.5395	1.62214	1.48131	1.45101	1.46616	1.72026	1.98147	1.3759	1.36408	2.48265	1.38093	0.333072	3.90588	0.00568786	0.0423359	1.37329
ENSMUSG00000015243	Abca1	10313	3.15707	4.4583	3.925	3.85282	3.20014	3.58585	4.09898	4.45502	2.95126	3.17348	3.10399	2.86221	3.81284	1.93005	3.46291	2.67579	-0.273592	5.13891	0.00569916	0.0423996	1.37264
ENSMUSG00000027667	Zfp639	1454	11.4461	13.1261	13.8975	11.5667	11.8136	13.4171	11.2941	12.2217	13.6952	12.7434	14.0816	12.1195	13.9183	14.8527	13.1203	14.4276	0.228327	4.25347	0.005706	0.0424299	1.37233
ENSMUSG00000060860	Ube2s	854	2.55198	2.65678	2.1993	2.55561	2.78728	2.92277	2.17829	2.49701	2.80395	3.20604	2.37523	2.60723	3.52456	3.65608	4.73842	3.48702	0.461608	1.39542	0.00572048	0.0425171	1.37144
ENSMUSG00000062861	Zfp28	4135	1.10204	1.19424	1.0964	1.05562	1.3069	1.22316	1.4117	1.26583	1.05152	0.939318	0.965782	0.907706	0.805365	0.755088	0.91649	0.960232	-0.31655	2.16959	0.00573853	0.0425896	1.3707
ENSMUSG00000028229	Rmdn1	2072	9.78522	11.0791	11.3152	9.29405	10.805	11.0321	10.0617	10.2917	8.24185	8.05137	9.851	8.71962	8.00525	8.69605	8.153	8.14424	-0.215752	4.30254	0.00574495	0.0425961	1.37063
ENSMUSG00000030201	Lrp6	10396	13.7345	15.2644	16.9266	16.4614	17.779	16.6361	16.5489	16.7392	22.1608	16.9534	18.6338	18.2355	17.8463	14.5162	16.4225	15.0099	0.185796	7.45488	0.0057427	0.0425961	1.37063
ENSMUSG00000024622	Hmgxb3	5080	3.64012	3.66501	3.92674	3.6518	4.24247	3.38771	4.05338	4.03237	4.92461	4.26161	3.96805	4.39554	4.21063	3.72616	4.40014	3.33485	0.202787	4.35061	0.00577594	0.0427848	1.36871
ENSMUSG00000016200	Syt14	1723	1.76317	2.01397	1.65391	1.34119	1.82957	1.41054	0.856285	1.20013	0.87775	1.25647	0.735798	0.959968	1.1894	0.868309	1.30477	0.499296	-0.568436	1.17062	0.00577907	0.0427873	1.36869
ENSMUSG00000050395	Tnfsf15	3343	0.849482	1.05797	0.968677	0.806466	0.885235	1.21821	1.07455	1.1018	1.52684	0.380936	0.511966	0.380594	0.536397	0.408615	0.653272	0.475089	-0.633894	1.48339	0.00579338	0.0428584	1.36796
ENSMUSG00000037286	Stag1	10229	4.67442	5.21253	5.41983	5.7859	5.64152	5.3812	5.39313	5.86877	5.38423	4.80554	4.69732	4.49027	4.69562	3.89815	4.49605	4.08222	-0.16266	5.67431	0.00582745	0.0430834	1.36569
ENSMUSG00000072582	Ptrh2	3129	4.05245	4.09478	3.66364	4.73892	4.21488	4.55536	4.57167	4.17168	2.90003	3.15416	3.50473	3.94425	3.60223	3.4717	3.18183	3.13009	-0.25216	3.5883	0.00584878	0.0432204	1.36431
ENSMUSG00000020029	Nudt4	3226	213.583	224.275	238.947	235.711	233.344	233.564	215.248	218.697	230.242	173.296	185.314	198.126	201	141.488	170.874	193.666	-0.19748	9.37773	0.00585773	0.0432657	1.36386
ENSMUSG00000038225	Ccdc111	6847	1.40823	1.37421	1.39047	1.29376	1.47515	1.83232	1.94867	1.70822	1.24245	0.85555	1.35166	1.2543	1.01951	1.03552	1.53849	0.947166	-0.339685	3.22837	0.00586385	0.0432694	1.36382
ENSMUSG00000022297	Fzd6	4226	5.98537	5.30573	5.93098	5.90872	6.24154	6.01519	7.74134	8.10422	6.11363	5.34881	5.99991	5.19348	4.68267	3.66336	4.89415	4.72909	-0.249204	4.60113	0.00589201	0.0434148	1.36236
ENSMUSG00000038991	Txndc5	5717	14.6016	13.19	15.135	16.247	15.0565	14.3389	13.4084	15.8243	16.6769	15.4923	17.4855	17.9043	16.523	14.7117	14.7182	12.8833	0.185987	6.45115	0.00591457	0.0435602	1.36091
ENSMUSG00000035027	Map2k2	4002	16.4033	15.9077	14.4841	15.6066	16.2361	14.9524	16.2691	16.3406	16.8324	17.3901	15.5859	17.4222	19.091	16.5464	15.8253	14.9318	0.168727	6.0275	0.00594394	0.0437556	1.35897
ENSMUSG00000019505	Ubb	1672	43.7254	46.6566	43.3063	43.0371	38.7078	42.6247	43.468	40.31	38.3292	47.7931	43.0302	46.4567	49.6402	49.7195	47.5593	47.8905	0.205339	6.22629	0.00594793	0.0437573	1.35895
ENSMUSG00000021431	Snrnp48	1966	11.858	10.4545	12.6501	10.9379	11.1258	10.5243	12.0724	12.4901	8.17338	10.5583	7.83496	8.63966	10.033	9.79355	7.25305	10.3	-0.254268	4.34624	0.00594986	0.0437573	1.35895
ENSMUSG00000044628	Rnf208	1559	6.905	7.53358	6.77153	8.97602	8.29444	8.0474	9.13445	7.6267	8.97329	8.69945	6.74957	9.7526	9.81785	10.3893	10.5474	7.42835	0.282804	3.74158	0.00596861	0.0438743	1.35779
ENSMUSG00000066800	Rnasel	5951	1.77563	2.07452	1.73042	2.10338	1.87022	1.89848	1.97259	1.80253	1.6413	1.23046	1.83211	1.68902	1.36672	1.25701	1.47871	1.44562	-0.26439	3.35164	0.00597646	0.043911	1.35743
ENSMUSG00000027710	Acad9	8505	5.69183	5.59436	6.49561	6.03794	6.83047	5.94682	5.46059	6.11627	6.66086	6.59568	7.38607	6.78425	6.74681	6.28679	6.0267	5.29097	0.188201	5.73745	0.00598319	0.0439185	1.35735
ENSMUSG00000073236	2500004C02Rik	2492	1.96113	1.68705	2.18311	2.4986	2.03947	2.37226	2.188	2.33378	1.97238	1.63527	1.62797	1.25088	1.69614	1.61836	1.64962	1.54021	-0.324069	2.27128	0.00598227	0.0439185	1.35735
ENSMUSG00000034422	Parp14	9290	1.85544	2.12623	1.64529	2.70859	2.01518	2.24843	3.01746	2.41367	2.42157	1.3845	2.33359	1.65033	1.23396	1.08529	1.53493	1.45316	-0.3768	4.17531	0.00601063	0.0440682	1.35588
ENSMUSG00000087624	9230111E07Rik	809	0.73471	1.15482	0.640452	1.19019	0.954267	0.730739	1.50654	0.958512	0.934712	2.12507	0.861903	1.72999	1.0291	0.96486	2.85828	2.12679	0.769034	0.223583	0.00601216	0.0440682	1.35588
ENSMUSG00000020123	Avpr1a	2669	2.49916	3.55038	3.54282	3.41518	3.0612	3.27319	2.88409	2.56639	3.21096	3.86478	3.89502	2.74106	3.52723	3.97256	4.09121	3.76873	0.317209	3.19303	0.00602547	0.0441447	1.35512
ENSMUSG00000031090	Nadsyn1	3491	6.0348	6.09784	6.84576	6.4908	6.52365	6.69836	5.91673	6.53416	6.29971	6.74854	7.1905	7.47141	7.04444	7.54635	6.51335	6.59675	0.203443	4.55153	0.00603761	0.0442127	1.35445
ENSMUSG00000038256	Bcl9	8737	2.77412	3.16972	2.91323	3.05636	3.14415	3.06737	3.62694	3.50575	2.66861	2.45598	2.29266	2.35913	2.21365	2.55366	3.31563	2.47677	-0.223538	4.64161	0.00607698	0.0444798	1.35184
ENSMUSG00000021028	Mbip	1500	9.33397	9.65392	8.37637	8.81555	7.67713	9.23973	9.87862	9.60679	6.88966	7.42856	6.21212	7.88843	7.25809	7.28534	7.36527	7.45583	-0.240853	3.62419	0.00610586	0.0446512	1.35017
ENSMUSG00000025139	Tollip	4324	13.8835	14.0131	15.3526	14.7265	14.9973	13.4287	15.4285	14.4811	17.7941	14.2396	15.9645	15.757	15.2848	14.6222	16.266	12.9322	0.16379	6.0182	0.0061062	0.0446512	1.35017
ENSMUSG00000049313	Sorl1	11237	10.6319	11.5743	12.9105	13.6471	12.9331	12.0709	15.8012	16.004	20.4125	16.7102	15.6879	15.6762	13.6268	9.62662	14.8562	12.9148	0.261262	7.30255	0.00611285	0.0446574	1.35011
ENSMUSG00000051444	Bbs12	2463	1.07255	1.49016	1.52514	2.16315	1.88064	1.78681	1.56265	1.67911	1.66301	1.24089	1.28683	0.878179	0.936058	0.950758	1.01707	1.2628	-0.425063	1.83328	0.00611027	0.0446574	1.35011
[truncated: 10,722 more rows]

## Sheet: FDR<0.05
ID	Name	Length	Veh-1	Veh-2	Veh-3	Veh-4	Veh-5	Veh-6	Veh-7	Veh-8	Ykl-1	Ykl-2	Ykl-3	Ykl-4	Ykl-5	Ykl-6	Ykl-7	Ykl-8	logFC	logCPM	PValue	FDR
[truncated: 2,016 more rows]

[truncated: 2 more sheets: UP logFC>1, Down logFC<-1]
