# Supplementary material for: A parathyroid hormone/salt-inducible kinase signaling axis controls renal vitamin D activation and organismal calcium homeostasis
Source: J Clin Invest. 2023 May 1;133(9):e163627. doi: 10.1172/JCI163627 (PMC10145948; doi:10.1172/JCI163627)
Supplement: Supplemental table 5 [file jci-133-163627-s099.xlsx]

## Sheet: RSEM_SK124_vs_Ctrl_FDR_Annotati
	Gene	baseMean	log2FoldChange	lfcSE	stat	pvalue	padj (FDR)	ENTREZID	GENEBIOTYPE	SYMBOL
14304	ENSMUSG00000048572	10745.7	3.47111	0.0985453	35.2235	8.74e-272	1.53e-267	226040	protein_coding	Tmem252
2318	ENSMUSG00000020108	886.575	4.16536	0.122592	33.9773	4.82e-253	4.21e-249	74747	protein_coding	Ddit4
4051	ENSMUSG00000023067	1107.27	3.44362	0.115786	29.7413	2.25e-194	1.31e-190	NA	protein_coding	Cdkn1a
405	ENSMUSG00000002289	2053.34	2.47639	0.0937112	26.4258	6.92e-154	3.02e-150	57875	protein_coding	Angptl4
6963	ENSMUSG00000028893	2062.27	1.88275	0.0728723	25.8363	3.47e-147	1.21e-143	230784	protein_coding	Sesn2
8350	ENSMUSG00000031431	884.161	2.9631	0.115796	25.5889	2.03e-144	5.9e-141	14605	protein_coding	Tsc22d3
14283	ENSMUSG00000048489	1268.43	5.37917	0.214427	25.0863	7.03e-139	1.75e-135	NA	protein_coding	8430408G22Rik
7633	ENSMUSG00000030087	2228.92	1.46929	0.0601338	24.4336	7.52e-132	1.64e-128	NA	protein_coding	Klf15
8081	ENSMUSG00000030880	1028.85	1.94126	0.0814442	23.8354	1.43e-125	2.78e-122	26939	protein_coding	Polr3e
4373	ENSMUSG00000024222	1502.8	2.13679	0.0928878	23.004	4.25e-117	7.42e-114	14229	protein_coding	Fkbp5
6755	ENSMUSG00000028559	4419.02	0.887223	0.0408458	21.7213	1.29e-104	2.05e-101	100273	protein_coding	Osbpl9
19041	ENSMUSG00000066687	745.806	5.10192	0.239492	21.3031	1.06e-100	1.55e-97	235320	protein_coding	Zbtb16
4062	ENSMUSG00000023087	662.576	3.14769	0.152065	20.6996	3.5e-95	4.7e-92	12457	protein_coding	Ccrn4l
6944	ENSMUSG00000028862	201.784	3.03621	0.150351	20.1942	1.1e-90	1.37e-87	53608	protein_coding	Map3k6
14350	ENSMUSG00000048756	1611.11	1.61098	0.0809314	19.9055	3.65e-88	4.25e-85	NA	protein_coding	Foxo3
15430	ENSMUSG00000053113	214.19	3.29094	0.166644	19.7484	8.29e-87	9.04e-84	12702	protein_coding	Socs3
8713	ENSMUSG00000032010	2411.61	1.36326	0.0695319	19.6063	1.37e-85	1.4e-82	53376	protein_coding	Usp2
19022	ENSMUSG00000066595	316.938	2.0407	0.104849	19.4633	2.25e-84	2.18e-81	226844	protein_coding	Mfsd7b
11109	ENSMUSG00000038393	6340.51	1.78813	0.0927646	19.276	8.54e-83	7.85e-80	56338	protein_coding	Txnip
30970	ENSMUSG00000090264	752.961	4.03522	0.21047	19.1724	6.3e-82	5.5e-79	108112	protein_coding	Eif4ebp3
16115	ENSMUSG00000056234	2650.24	1.03738	0.054696	18.9662	3.25e-80	2.7e-77	NA	protein_coding	Ncoa4
8553	ENSMUSG00000031770	4611.52	1.29683	0.0685991	18.9044	1.05e-79	8.32e-77	64209	protein_coding	Herpud1
9067	ENSMUSG00000032599	701.021	1.46456	0.0775827	18.8774	1.75e-79	1.33e-76	76500	protein_coding	Ip6k2
16308	ENSMUSG00000057137	1027.3	1.38439	0.0743119	18.6295	1.85e-77	1.35e-74	68487	protein_coding	Tmem140
5567	ENSMUSG00000026473	9649.68	1.60791	0.0869635	18.4895	2.51e-76	1.75e-73	14645	protein_coding	Glul
9052	ENSMUSG00000032578	481.448	-2.3193	0.125518	-18.4779	3.11e-76	2.09e-73	12700	protein_coding	Cish
22332	ENSMUSG00000078234	1074.69	-1.42968	0.0779703	-18.3361	4.26e-75	2.76e-72	242721	protein_coding	Klhdc7a
5869	ENSMUSG00000026971	806.797	-1.5175	0.0829111	-18.3027	7.88e-75	4.91e-72	NA	protein_coding	Itgb6
2639	ENSMUSG00000020644	1938.67	-1.67575	0.0920385	-18.2071	4.53e-74	2.73e-71	15902	protein_coding	Id2
5573	ENSMUSG00000026483	384.311	1.73112	0.0953129	18.1624	1.02e-73	5.96e-71	63913	protein_coding	Fam129a
6553	ENSMUSG00000028211	556.463	1.59836	0.0885517	18.05	7.89e-73	4.45e-70	60599	protein_coding	Trp53inp1
2754	ENSMUSG00000020823	1120.07	1.02696	0.0569278	18.0397	9.51e-73	5.19e-70	74136	protein_coding	Sec14l1
9474	ENSMUSG00000033863	5244.74	1.03884	0.0576322	18.0253	1.23e-72	6.53e-70	16601	protein_coding	Klf9
22472	ENSMUSG00000078650	13512.2	1.86895	0.104704	17.8498	2.9e-71	1.49e-68	14377	protein_coding	G6pc
20078	ENSMUSG00000071637	589.757	3.77223	0.213689	17.6529	9.66e-70	4.82e-67	NA	pseudogene	Cebpd
30628	ENSMUSG00000089774	1258.74	1.478	0.0861679	17.1525	6.02e-66	2.92e-63	53881	protein_coding	Slc5a3
5791	ENSMUSG00000026839	738.647	2.01485	0.118027	17.071	2.44e-65	1.15e-62	76654	protein_coding	Upp2
20931	ENSMUSG00000074794	1574.07	1.73976	0.102096	17.0404	4.12e-65	1.89e-62	105171	protein_coding	Arrdc3
5088	ENSMUSG00000025509	3048.02	1.07209	0.0638678	16.7861	3.09e-63	1.38e-60	66853	protein_coding	Pnpla2
9867	ENSMUSG00000034936	323.93	1.91279	0.113964	16.7841	3.19e-63	1.39e-60	80981	protein_coding	Arl4d
17801	ENSMUSG00000063889	215.899	1.75631	0.106263	16.528	2.31e-61	9.83e-59	12916	protein_coding	Crem
5033	ENSMUSG00000025418	797.233	-1.26422	0.0772671	-16.3617	3.59e-60	1.49e-57	140475	protein_coding	Bsnd
3002	ENSMUSG00000021255	686.573	1.16296	0.0713388	16.3019	9.56e-60	3.88e-57	26380	protein_coding	Esrrb
7594	ENSMUSG00000030029	318.436	1.16801	0.0727474	16.0557	5.22e-58	2.07e-55	16206	protein_coding	Lrig1
10173	ENSMUSG00000035877	1302.49	1.2787	0.0799761	15.9885	1.54e-57	5.96e-55	320799	protein_coding	Zhx3
8842	ENSMUSG00000032254	134.9	2.38609	0.152355	15.6613	2.78e-55	1.06e-52	71819	protein_coding	Kif23
1821	ENSMUSG00000017639	476.914	-1.21143	0.0780489	-15.5214	2.49e-54	9.24e-52	268451	protein_coding	Rab11fip4
11628	ENSMUSG00000039701	612.143	1.59891	0.103172	15.4975	3.61e-54	1.31e-51	99526	protein_coding	Usp53
7681	ENSMUSG00000030161	8831.75	0.643064	0.0415485	15.4774	4.93e-54	1.76e-51	57436	protein_coding	Gabarapl1
4574	ENSMUSG00000024589	2220.52	1.06796	0.0690343	15.4699	5.54e-54	1.93e-51	83814	protein_coding	Nedd4l
16190	ENSMUSG00000056608	17745.9	1.46106	0.095591	15.2845	9.7e-53	3.32e-50	109151	protein_coding	Chd9
2510	ENSMUSG00000020429	983.2	4.03479	0.264323	15.2646	1.32e-52	4.42e-50	16006	protein_coding	Igfbp1
6640	ENSMUSG00000028370	166.57	1.99853	0.132419	15.0925	1.81e-51	5.98e-49	18491	protein_coding	Pappa
502	ENSMUSG00000002910	270.538	2.28763	0.152821	14.9694	1.16e-50	3.77e-48	70807	protein_coding	Arrdc2
14070	ENSMUSG00000047731	1787.17	0.953411	0.0638086	14.9417	1.76e-50	5.6e-48	226178	protein_coding	Wbp1l
16170	ENSMUSG00000056501	744.243	2.03314	0.136159	14.9321	2.04e-50	6.35e-48	12608	protein_coding	Cebpb
1273	ENSMUSG00000009772	649.965	-2.09454	0.141584	-14.7937	1.61e-49	4.93e-47	74137	protein_coding	Nuak2
3582	ENSMUSG00000022270	2173	1.01844	0.0696846	14.615	2.25e-48	6.79e-46	66270	protein_coding	Fam134b
4185	ENSMUSG00000023915	3439.3	1.44292	0.0989775	14.5782	3.87e-48	1.14e-45	94185	protein_coding	Tnfrsf21
16658	ENSMUSG00000058761	403.504	1.12572	0.0773276	14.5578	5.21e-48	1.52e-45	108937	protein_coding	Rnf169
8781	ENSMUSG00000032114	2245.08	0.546384	0.0375553	14.5488	5.95e-48	1.7e-45	14385	protein_coding	Slc37a4
9622	ENSMUSG00000034282	307.23	-1.35668	0.0940243	-14.429	3.4e-47	9.57e-45	14027	protein_coding	Evpl
661	ENSMUSG00000004040	1290.58	1.13331	0.0791148	14.3249	1.53e-46	4.24e-44	20848	protein_coding	Stat3
2931	ENSMUSG00000021125	103.695	2.24197	0.157073	14.2734	3.2e-46	8.75e-44	11847	protein_coding	Arg2
6164	ENSMUSG00000027513	28206.8	1.85007	0.131626	14.0556	7.12e-45	1.91e-42	18534	protein_coding	Pck1
10358	ENSMUSG00000036478	1021.2	0.923542	0.0665387	13.8798	8.4e-44	2.22e-41	12226	protein_coding	Btg1
650	ENSMUSG00000003948	339.33	1.59466	0.114955	13.8721	9.35e-44	2.44e-41	67468	protein_coding	Mmd
6623	ENSMUSG00000028341	62.2832	5.26523	0.380101	13.8522	1.23e-43	3.17e-41	18124	protein_coding	Nr4a3
2613	ENSMUSG00000020607	225.234	1.45136	0.105229	13.7924	2.83e-43	7.17e-41	105005	protein_coding	Fam84a
9291	ENSMUSG00000033257	760.506	1.0484	0.0764071	13.7213	7.57e-43	1.89e-40	67534	protein_coding	Ttll4
8567	ENSMUSG00000031788	757.797	-0.867218	0.0634146	-13.6754	1.42e-42	3.5e-40	16582	protein_coding	Kifc3
7115	ENSMUSG00000029135	379.101	1.97854	0.145722	13.5775	5.45e-42	1.32e-39	14284	protein_coding	Fosl2
4671	ENSMUSG00000024780	1160.24	1.08708	0.0809733	13.4252	4.3e-41	1.03e-38	67072	protein_coding	Cdc37l1
3425	ENSMUSG00000022010	4668.87	1.37466	0.102526	13.4079	5.44e-41	1.28e-38	21807	protein_coding	Tsc22d1
12645	ENSMUSG00000042622	88.9802	2.81403	0.211171	13.3259	1.64e-40	3.81e-38	NA	protein_coding	Maff
694	ENSMUSG00000004328	60.3603	2.91717	0.219922	13.2646	3.71e-40	8.42e-38	53417	protein_coding	Hif3a
3023	ENSMUSG00000021281	534.684	-0.979766	0.0738625	-13.2647	3.71e-40	8.42e-38	21928	protein_coding	Tnfaip2
10153	ENSMUSG00000035828	1847.22	1.3509	0.102021	13.2414	5.06e-40	1.13e-37	223775	protein_coding	Pim3
30583	ENSMUSG00000089712	587.02	1.53554	0.116834	13.1429	1.87e-39	4.13e-37	NA	lincRNA	Gm15889
2605	ENSMUSG00000020593	1761.65	1.27626	0.0971148	13.1418	1.9e-39	4.14e-37	14245	protein_coding	Lpin1
11784	ENSMUSG00000040128	1452.73	1.0482	0.0800854	13.0885	3.83e-39	8.26e-37	108767	protein_coding	Pnrc1
7022	ENSMUSG00000028982	201.283	2.19621	0.16902	12.9938	1.33e-38	2.83e-36	70556	protein_coding	Slc25a33
28300	ENSMUSG00000086765	106.312	2.03386	0.158913	12.7986	1.67e-37	3.51e-35	NA	lincRNA	Gm11827
17012	ENSMUSG00000060317	765.09	1.24451	0.0973808	12.7799	2.12e-37	4.42e-35	209186	protein_coding	Acnat2
7952	ENSMUSG00000030671	227.048	1.33993	0.10487	12.7771	2.2e-37	4.52e-35	18576	protein_coding	Pde3b
3507	ENSMUSG00000022146	227.284	1.93092	0.151798	12.7203	4.56e-37	9.26e-35	18414	protein_coding	Osmr
8323	ENSMUSG00000031383	77.3088	-2.47328	0.194752	-12.6996	5.94e-37	1.19e-34	75590	protein_coding	Dusp9
1116	ENSMUSG00000007659	1699.91	0.648661	0.0511431	12.6833	7.32e-37	1.45e-34	12048	protein_coding	Bcl2l1
1480	ENSMUSG00000014303	1858.48	-1.00726	0.0803801	-12.5312	5.04e-36	9.88e-34	83396	protein_coding	Glis2
19575	ENSMUSG00000069662	142.823	-1.75459	0.140128	-12.5214	5.71e-36	1.11e-33	17118	protein_coding	Marcks
6180	ENSMUSG00000027540	791.585	0.775632	0.0620567	12.4988	7.58e-36	1.46e-33	19246	protein_coding	Ptpn1
14221	ENSMUSG00000048281	162.939	-1.27287	0.10228	-12.445	1.49e-35	2.83e-33	239133	protein_coding	Dleu7
14300	ENSMUSG00000048546	1239.2	1.29909	0.106559	12.1913	3.46e-34	6.5e-32	57259	protein_coding	Tob2
16218	ENSMUSG00000056749	225.175	1.8597	0.153514	12.1142	8.88e-34	1.65e-31	18030	protein_coding	Nfil3
2272	ENSMUSG00000020034	230.048	1.08113	0.0896228	12.0631	1.65e-33	3.04e-31	216198	protein_coding	Tcp11l2
20645	ENSMUSG00000073988	149.553	1.31812	0.109279	12.062	1.68e-33	3.05e-31	50500	protein_coding	Ttpa
6029	ENSMUSG00000027306	112.178	1.48082	0.122954	12.0437	2.09e-33	3.77e-31	108907	protein_coding	Nusap1
2248	ENSMUSG00000019990	166.73	1.32041	0.109875	12.0174	2.88e-33	5.13e-31	29863	protein_coding	Pde7b
15156	ENSMUSG00000051817	261.2	-1.01395	0.0848162	-11.9547	6.14e-33	1.08e-30	20667	protein_coding	Sox12
3016	ENSMUSG00000021273	650.255	0.789895	0.06663	11.8549	2.03e-32	3.51e-30	14137	protein_coding	Fdft1
4242	ENSMUSG00000024014	240.73	1.31219	0.110861	11.8363	2.53e-32	4.34e-30	18712	protein_coding	Pim1
12688	ENSMUSG00000042743	176.034	1.4103	0.121275	11.6289	2.94e-31	4.98e-29	218544	protein_coding	Sgtb
11194	ENSMUSG00000038587	382.38	1.50193	0.129397	11.6071	3.79e-31	6.37e-29	83397	protein_coding	Akap12
13986	ENSMUSG00000047446	409.224	1.1053	0.0953008	11.5981	4.22e-31	7.01e-29	NA	protein_coding	Arl4a
11999	ENSMUSG00000040661	703.689	1.4302	0.123399	11.59	4.63e-31	7.63e-29	81000	protein_coding	Rad54l2
275	ENSMUSG00000001542	1124.99	0.996277	0.0860883	11.5727	5.66e-31	9.25e-29	192657	protein_coding	Ell2
13504	ENSMUSG00000045680	173.183	-1.92413	0.166509	-11.5557	6.91e-31	1.12e-28	21412	protein_coding	Tcf21
7009	ENSMUSG00000028967	9897.48	1.33863	0.116563	11.4842	1.58e-30	2.54e-28	NA	protein_coding	Errfi1
18914	ENSMUSG00000066058	577.577	-1.01919	0.0891594	-11.431	2.93e-30	4.64e-28	242653	protein_coding	Cldn19
7621	ENSMUSG00000030064	1353.68	0.89335	0.0787476	11.3445	7.9e-30	1.23e-27	232288	protein_coding	Frmd4b
6974	ENSMUSG00000028911	861.046	0.800473	0.0705693	11.3431	8.03e-30	1.24e-27	57317	protein_coding	Srsf4
16951	ENSMUSG00000060044	371.815	1.39913	0.123971	11.2859	1.54e-29	2.36e-27	327766	protein_coding	Tmem26
4908	ENSMUSG00000025190	1398.19	0.963728	0.0855134	11.2699	1.85e-29	2.81e-27	14718	protein_coding	Got1
14645	ENSMUSG00000049892	132.769	2.50523	0.222731	11.2478	2.37e-29	3.57e-27	19416	protein_coding	Rasd1
15681	ENSMUSG00000054252	416.629	-0.923538	0.0821659	-11.2399	2.6e-29	3.88e-27	14184	protein_coding	Fgfr3
217	ENSMUSG00000001227	89.506	1.42229	0.126552	11.2388	2.63e-29	3.89e-27	NA	protein_coding	Sema6b
7229	ENSMUSG00000029321	31.6754	4.1779	0.372517	11.2153	3.43e-29	5.03e-27	75750	protein_coding	Slc10a6
10721	ENSMUSG00000037447	78.2915	2.24302	0.200078	11.2107	3.61e-29	5.26e-27	214855	protein_coding	Arid5a
10959	ENSMUSG00000038065	1375.45	0.504218	0.0449959	11.2059	3.82e-29	5.51e-27	68235	protein_coding	Mturn
61	ENSMUSG00000000325	497.137	-1.10537	0.100268	-11.0241	2.93e-28	4.19e-26	11877	protein_coding	Arvcf
4608	ENSMUSG00000024663	511.481	-0.78719	0.0714168	-11.0225	2.98e-28	4.23e-26	74760	protein_coding	Rab3il1
7203	ENSMUSG00000029273	5590.73	0.721767	0.0655451	11.0118	3.35e-28	4.72e-26	53315	protein_coding	Sult1d1
8549	ENSMUSG00000031762	1530.77	2.7493	0.249693	11.0107	3.39e-28	4.74e-26	17750	protein_coding	Mt2
516	ENSMUSG00000002996	1413.2	0.548238	0.0498278	11.0026	3.71e-28	5.14e-26	73389	protein_coding	Hbp1
14245	ENSMUSG00000048373	68.2349	1.8152	0.165083	10.9957	4.01e-28	5.51e-26	14181	protein_coding	Fgfbp1
19388	ENSMUSG00000068551	460.962	-0.732734	0.0670957	-10.9207	9.17e-28	1.25e-25	NA	protein_coding	Zfp467
1361	ENSMUSG00000011263	294.925	-1.37432	0.126964	-10.8245	2.64e-27	3.57e-25	74463	protein_coding	Exoc3l2
8079	ENSMUSG00000030878	1050.46	1.1011	0.101834	10.8127	3e-27	4.03e-25	12585	protein_coding	Cdr2
9601	ENSMUSG00000034226	147.755	-1.36185	0.126687	-10.7498	5.94e-27	7.92e-25	228543	protein_coding	Rhov
12462	ENSMUSG00000042115	303.044	-0.933772	0.0869909	-10.7341	7.04e-27	9.31e-25	213417	protein_coding	Klhdc8a
9872	ENSMUSG00000034957	392.332	-1.0349	0.0964807	-10.7265	7.64e-27	1e-24	12606	protein_coding	Cebpa
13679	ENSMUSG00000046352	1153.81	-0.901909	0.0844014	-10.6859	1.18e-26	1.54e-24	14619	protein_coding	Gjb2
9423	ENSMUSG00000033721	208.564	1.11778	0.10493	10.6526	1.7e-26	2.19e-24	57257	protein_coding	Vav3
1880	ENSMUSG00000018068	629.27	0.593311	0.0558174	10.6295	2.17e-26	2.79e-24	70422	protein_coding	Ints2
11902	ENSMUSG00000040434	325.621	-0.858975	0.0810017	-10.6044	2.84e-26	3.62e-24	228366	protein_coding	Gyltl1b
2874	ENSMUSG00000021025	552.161	1.33349	0.126178	10.5683	4.18e-26	5.29e-24	18035	protein_coding	Nfkbia
5317	ENSMUSG00000026031	1089	0.717008	0.0680804	10.5318	6.17e-26	7.75e-24	12633	protein_coding	Cflar
12884	ENSMUSG00000043496	124.357	-1.86147	0.177003	-10.5166	7.24e-26	9.03e-24	66873	protein_coding	Tril
2236	ENSMUSG00000019970	1120.04	2.02736	0.192851	10.5126	7.56e-26	9.36e-24	20393	protein_coding	Sgk1
3219	ENSMUSG00000021662	1434.43	0.975638	0.0930675	10.4831	1.03e-25	1.27e-23	110596	protein_coding	Arhgef28
17232	ENSMUSG00000061411	168.985	-1.23407	0.117916	-10.4657	1.24e-25	1.52e-23	329540	protein_coding	Nol4l
16163	ENSMUSG00000056481	85.6009	-1.8086	0.173194	-10.4427	1.58e-25	1.92e-23	70445	protein_coding	Cd248
2802	ENSMUSG00000020893	1056.52	2.43023	0.23342	10.4114	2.2e-25	2.65e-23	NA	protein_coding	Per1
13713	ENSMUSG00000046480	280.593	-1.26074	0.121143	-10.407	2.3e-25	2.75e-23	399548	protein_coding	Scn4b
1024	ENSMUSG00000006542	76.6938	1.39683	0.134244	10.4052	2.35e-25	2.79e-23	241113	protein_coding	Prkag3
10109	ENSMUSG00000035673	377.391	0.748632	0.0726039	10.3112	6.27e-25	7.4e-23	216161	protein_coding	Sbno2
1796	ENSMUSG00000017386	1159.92	-0.539806	0.0524787	-10.2862	8.13e-25	9.53e-23	22032	protein_coding	Traf4
14544	ENSMUSG00000049532	302.552	-1.33548	0.129987	-10.2739	9.24e-25	1.08e-22	50524	protein_coding	Sall2
3696	ENSMUSG00000022462	984.378	0.986347	0.0961463	10.2588	1.08e-24	1.25e-22	67760	protein_coding	Slc38a2
14688	ENSMUSG00000050069	175.996	3.80753	0.371184	10.2578	1.09e-24	1.25e-22	23893	protein_coding	Grem2
17624	ENSMUSG00000063146	485.831	-0.685812	0.0668988	-10.2515	1.17e-24	1.33e-22	269713	protein_coding	Clip2
14961	ENSMUSG00000051065	352.565	0.867193	0.084915	10.2125	1.74e-24	1.98e-22	239796	protein_coding	Mb21d2
13332	ENSMUSG00000045094	94.7104	1.36647	0.134018	10.1962	2.06e-24	2.32e-22	328967	protein_coding	Arhgef37
11708	ENSMUSG00000039911	104.651	1.59987	0.157256	10.1737	2.6e-24	2.91e-22	74646	protein_coding	Spsb1
13246	ENSMUSG00000044788	283.457	-0.821803	0.0808739	-10.1615	2.94e-24	3.27e-22	328035	protein_coding	Fads6
19596	ENSMUSG00000069763	31.7356	2.98493	0.293826	10.1588	3.03e-24	3.35e-22	67888	protein_coding	Tmem100
3493	ENSMUSG00000022122	330.333	1.34493	0.132677	10.1369	3.79e-24	4.16e-22	NA	protein_coding	Ednrb
19738	ENSMUSG00000070348	1572.68	-0.928482	0.0919556	-10.0971	5.69e-24	6.17e-22	12443	protein_coding	Ccnd1
842	ENSMUSG00000005413	2294.62	3.39535	0.337324	10.0655	7.85e-24	8.44e-22	15368	protein_coding	Hmox1
6586	ENSMUSG00000028266	959.104	-0.784261	0.0779186	-10.0651	7.88e-24	8.44e-22	NA	protein_coding	Lmo4
2270	ENSMUSG00000020032	137.547	-1.42923	0.142097	-10.0582	8.46e-24	9.01e-22	77976	protein_coding	Nuak1
2975	ENSMUSG00000021215	1686.49	0.79516	0.0791131	10.0509	9.1e-24	9.63e-22	56349	protein_coding	Net1
4742	ENSMUSG00000024900	7097.14	0.522543	0.052237	10.0033	1.47e-23	1.55e-21	12894	protein_coding	Cpt1a
17494	ENSMUSG00000062545	187.774	-1.26952	0.127013	-9.99514	1.6e-23	1.67e-21	384059	protein_coding	Tlr12
3471	ENSMUSG00000022094	750.452	1.11492	0.111605	9.98987	1.69e-23	1.75e-21	213053	protein_coding	Slc39a14
4167	ENSMUSG00000023868	57.6846	2.26882	0.227331	9.98024	1.86e-23	1.92e-21	NA	protein_coding	Pde10a
3960	ENSMUSG00000022894	122.752	-1.65243	0.165847	-9.96359	2.2e-23	2.26e-21	23794	protein_coding	Adamts5
13331	ENSMUSG00000045092	261.361	1.43547	0.144348	9.94449	2.67e-23	2.72e-21	13609	protein_coding	S1pr1
1890	ENSMUSG00000018171	1430	0.656068	0.0661103	9.92384	3.28e-23	3.33e-21	75909	protein_coding	Vmp1
20667	ENSMUSG00000074063	804.996	-0.99297	0.10021	-9.90888	3.81e-23	3.84e-21	71839	protein_coding	Osgin1
1338	ENSMUSG00000010760	158.472	-1.4566	0.147195	-9.89569	4.35e-23	4.36e-21	22113	protein_coding	Phlda2
6336	ENSMUSG00000027845	152.507	1.06618	0.107835	9.88717	4.73e-23	4.72e-21	140917	protein_coding	Dclre1b
8484	ENSMUSG00000031642	577.307	0.957297	0.097065	9.86244	6.06e-23	6.01e-21	59009	protein_coding	Sh3rf1
2610	ENSMUSG00000020601	455.654	-1.22075	0.124005	-9.84434	7.25e-23	7.15e-21	217410	protein_coding	Trib2
9835	ENSMUSG00000034858	1016.48	0.688626	0.0705661	9.7586	1.69e-22	1.66e-20	235493	protein_coding	Fam214a
16887	ENSMUSG00000059810	164.995	-1.34273	0.13774	-9.74823	1.88e-22	1.83e-20	50780	protein_coding	Rgs3
13240	ENSMUSG00000044768	386.075	0.632658	0.0651067	9.71725	2.55e-22	2.47e-20	NA	protein_coding	D1Ertd622e
7025	ENSMUSG00000028989	137.932	1.95585	0.201328	9.71475	2.61e-22	2.52e-20	654812	protein_coding	Angptl7
134	ENSMUSG00000000776	233.881	0.959566	0.0989338	9.69907	3.04e-22	2.92e-20	NA	protein_coding	Polr3d
21575	ENSMUSG00000076617	61.8468	-2.03621	0.210235	-9.68536	3.48e-22	3.32e-20	NA	IG_C_gene	Ighm
13499	ENSMUSG00000045667	200.712	-0.97899	0.101388	-9.65591	4.64e-22	4.4e-20	276829	protein_coding	Smtnl2
19135	ENSMUSG00000067206	242.333	-0.996468	0.103275	-9.64871	4.98e-22	4.7e-20	231296	protein_coding	Lrrc66
10381	ENSMUSG00000036553	730.082	-0.582711	0.0603971	-9.64799	5.01e-22	4.71e-20	NA	protein_coding	Sh3tc1
11054	ENSMUSG00000038264	154.769	1.54925	0.160838	9.63236	5.84e-22	5.45e-20	20361	protein_coding	Sema7a
73	ENSMUSG00000000385	2136.58	0.690276	0.072001	9.58704	9.06e-22	8.42e-20	50528	protein_coding	Tmprss2
1538	ENSMUSG00000014905	1013.21	0.673712	0.0703027	9.58301	9.43e-22	8.71e-20	27362	protein_coding	Dnajb9
8832	ENSMUSG00000032238	714.864	1.02113	0.106569	9.58186	9.53e-22	8.76e-20	19883	protein_coding	Rora
11903	ENSMUSG00000040435	358.513	1.20216	0.125486	9.57997	9.71e-22	8.88e-20	17872	protein_coding	Ppp1r15a
16333	ENSMUSG00000057228	7209.82	0.661676	0.0691899	9.56318	1.14e-21	1.04e-19	23923	protein_coding	Aadat
14084	ENSMUSG00000047787	509.501	-1.21174	0.127026	-9.53937	1.44e-21	1.3e-19	396184	protein_coding	Flrt1
3105	ENSMUSG00000021453	740.168	2.07171	0.217474	9.52627	1.63e-21	1.47e-19	23882	protein_coding	Gadd45g
14382	ENSMUSG00000048897	295.863	-0.680466	0.0714486	-9.52385	1.67e-21	1.49e-19	209225	protein_coding	Zfp710
15476	ENSMUSG00000053297	444.617	-0.815142	0.085643	-9.5179	1.77e-21	1.57e-19	NA	lincRNA	AI854703
16845	ENSMUSG00000059602	237.569	1.10967	0.116716	9.50739	1.96e-21	1.73e-19	27204	protein_coding	Syn3
12785	ENSMUSG00000043099	45.3715	-2.36155	0.249965	-9.44751	3.47e-21	3.06e-19	15248	protein_coding	Hic1
12081	ENSMUSG00000040860	365.754	-0.918413	0.097633	-9.40679	5.12e-21	4.49e-19	230872	protein_coding	Crocc
7348	ENSMUSG00000029512	1731.13	0.692779	0.0737872	9.38888	6.06e-21	5.3e-19	22241	protein_coding	Ulk1
20850	ENSMUSG00000074575	104.86	-1.24441	0.132615	-9.38356	6.38e-21	5.54e-19	NA	protein_coding	Kcng1
20489	ENSMUSG00000073643	302.095	0.693408	0.0739578	9.37572	6.87e-21	5.94e-19	69368	protein_coding	Wdfy1
4559	ENSMUSG00000024561	488.835	0.895037	0.0955389	9.3683	7.37e-21	6.33e-19	17190	protein_coding	Mbd1
8330	ENSMUSG00000031390	120.18	-1.16559	0.124424	-9.36789	7.4e-21	6.33e-19	12000	protein_coding	Avpr2
13861	ENSMUSG00000046997	265.405	-1.10699	0.118217	-9.36406	7.67e-21	6.54e-19	211949	protein_coding	Spsb4
10548	ENSMUSG00000036995	108.09	-1.02791	0.109936	-9.35004	8.76e-21	7.43e-19	230837	protein_coding	Asap3
14065	ENSMUSG00000047719	1509.23	0.835564	0.0895897	9.32657	1.09e-20	9.23e-19	71707	protein_coding	Ubiad1
4652	ENSMUSG00000024750	690.175	0.663654	0.0711833	9.32317	1.13e-20	9.48e-19	22682	protein_coding	Zfand5
20476	ENSMUSG00000073600	767.436	1.02685	0.110613	9.28327	1.64e-20	1.37e-18	381148	protein_coding	Prob1
3205	ENSMUSG00000021629	905.057	0.499793	0.0538886	9.27456	1.78e-20	1.48e-18	69048	protein_coding	Slc30a5
10922	ENSMUSG00000037995	69.6989	-1.35727	0.146725	-9.25043	2.24e-20	1.85e-18	NA	protein_coding	Igsf9
698	ENSMUSG00000004356	558.879	0.897287	0.0970217	9.24831	2.28e-20	1.88e-18	70683	protein_coding	Utp20
10664	ENSMUSG00000037316	575.986	0.574401	0.0621125	9.24774	2.29e-20	1.88e-18	67384	protein_coding	Bag4
14920	ENSMUSG00000050931	1212.11	0.568714	0.0615012	9.2472	2.3e-20	1.88e-18	74442	protein_coding	Sgms2
9	ENSMUSG00000000078	578.971	1.15382	0.124905	9.23761	2.52e-20	2.05e-18	23849	protein_coding	Klf6
9101	ENSMUSG00000032698	82.1756	-1.32011	0.142931	-9.23602	2.56e-20	2.07e-18	16909	protein_coding	Lmo2
8230	ENSMUSG00000031216	801.706	-0.795095	0.086109	-9.23359	2.62e-20	2.11e-18	236920	protein_coding	Stard8
5596	ENSMUSG00000026526	1915.79	0.548229	0.0594407	9.22312	2.89e-20	2.31e-18	14194	protein_coding	Fh1
13626	ENSMUSG00000046169	144.258	1.93884	0.210879	9.19406	3.78e-20	3.02e-18	108154	protein_coding	Adamts6
18940	ENSMUSG00000066170	32.9	2.06795	0.225079	9.18763	4.02e-20	3.19e-18	NA	lincRNA	E230001N04Rik
1884	ENSMUSG00000018143	382.703	0.906382	0.0988399	9.1702	4.72e-20	3.73e-18	NA	protein_coding	Mafk
4177	ENSMUSG00000023905	226.599	1.48595	0.162547	9.14165	6.15e-20	4.84e-18	27279	protein_coding	Tnfrsf12a
13390	ENSMUSG00000045294	607.246	0.845663	0.0928352	9.1093	8.29e-20	6.49e-18	231070	protein_coding	Insig1
11934	ENSMUSG00000040511	232.401	1.01784	0.111896	9.09634	9.34e-20	7.28e-18	52118	protein_coding	Pvr
22369	ENSMUSG00000078350	1235.96	0.537113	0.0590927	9.08933	9.97e-20	7.74e-18	NA	protein_coding	Smim1
30934	ENSMUSG00000090213	4792.07	0.554213	0.0610298	9.08102	1.08e-19	8.31e-18	407243	protein_coding	Tmem189
2107	ENSMUSG00000019577	974.389	2.41748	0.266913	9.05721	1.34e-19	1.03e-17	27273	protein_coding	Pdk4
12131	ENSMUSG00000041046	183.964	0.862316	0.0953758	9.04124	1.55e-19	1.19e-17	56089	protein_coding	Ramp3
3415	ENSMUSG00000021994	123.679	-1.04411	0.115578	-9.0338	1.66e-19	1.26e-17	22418	protein_coding	Wnt5a
330	ENSMUSG00000001864	1788.4	-0.390956	0.0433303	-9.0227	1.84e-19	1.39e-17	108897	protein_coding	Aif1l
346	ENSMUSG00000001964	344.665	0.784935	0.0870578	9.01625	1.95e-19	1.47e-17	13726	protein_coding	Emd
12147	ENSMUSG00000041119	411.098	-0.631225	0.0702368	-8.98709	2.54e-19	1.91e-17	18585	protein_coding	Pde9a
16415	ENSMUSG00000057637	889.378	0.549454	0.0612672	8.96816	3.02e-19	2.26e-17	110593	protein_coding	Prdm2
7975	ENSMUSG00000030711	235.231	0.813002	0.0906943	8.96419	3.13e-19	2.33e-17	20887	protein_coding	Sult1a1
1052	ENSMUSG00000006724	367.573	2.57558	0.287535	8.95744	3.32e-19	2.47e-17	13115	protein_coding	Cyp27b1
1686	ENSMUSG00000015981	44.9811	1.81323	0.202664	8.947	3.65e-19	2.7e-17	57740	protein_coding	Stk32c
10027	ENSMUSG00000035407	43.9088	-1.87839	0.210036	-8.94321	3.78e-19	2.79e-17	242553	protein_coding	Kank4
10171	ENSMUSG00000035873	631.358	0.988329	0.110555	8.93969	3.9e-19	2.86e-17	114774	protein_coding	Pawr
14977	ENSMUSG00000051147	189.936	1.00503	0.113455	8.8584	8.12e-19	5.93e-17	NA	protein_coding	Nat2
14209	ENSMUSG00000048232	519.844	0.615368	0.0695011	8.85407	8.44e-19	6.14e-17	269529	protein_coding	Fbxo10
8745	ENSMUSG00000032058	412.229	0.621155	0.0701651	8.85276	8.54e-19	6.19e-17	73699	protein_coding	Ppp2r1b
21272	ENSMUSG00000075592	187.073	-0.792378	0.0895211	-8.8513	8.65e-19	6.24e-17	277154	protein_coding	Nynrin
2664	ENSMUSG00000020679	4511.34	-1.17581	0.133253	-8.82387	1.11e-18	7.91e-17	21410	protein_coding	Hnf1b
10929	ENSMUSG00000038007	301.064	0.977712	0.111116	8.79903	1.38e-18	9.84e-17	230379	protein_coding	Acer2
14827	ENSMUSG00000050592	45.4887	-1.72471	0.196444	-8.77966	1.64e-18	1.16e-16	NA	protein_coding	Fam78a
10168	ENSMUSG00000035863	1699.66	-0.415094	0.0472998	-8.77581	1.7e-18	1.2e-16	18483	protein_coding	Palm
14372	ENSMUSG00000048832	643.485	0.491729	0.0560369	8.77509	1.71e-18	1.2e-16	107305	protein_coding	Vps37c
9167	ENSMUSG00000032875	577.104	-0.829122	0.0946735	-8.75771	1.99e-18	1.4e-16	207212	protein_coding	Arhgef17
5977	ENSMUSG00000027217	190.988	-1.10765	0.126564	-8.75166	2.1e-18	1.47e-16	241556	protein_coding	Tspan18
13965	ENSMUSG00000047371	605.255	-0.536017	0.0616784	-8.69052	3.61e-18	2.51e-16	233890	protein_coding	Zfp768
7577	ENSMUSG00000029925	172.244	-0.92992	0.107117	-8.68139	3.91e-18	2.71e-16	21391	protein_coding	Tbxas1
14213	ENSMUSG00000048249	850.269	0.581186	0.0670011	8.67427	4.16e-18	2.87e-16	77128	protein_coding	Crebrf
5537	ENSMUSG00000026421	1213.98	0.811642	0.093681	8.66389	4.56e-18	3.12e-16	13007	protein_coding	Csrp1
11907	ENSMUSG00000040451	852.818	0.487064	0.0562174	8.66394	4.56e-18	3.12e-16	208449	protein_coding	Sgms1
7896	ENSMUSG00000030560	311.233	0.779162	0.0899663	8.66059	4.69e-18	3.2e-16	13032	protein_coding	Ctsc
14180	ENSMUSG00000048120	128.185	1.11446	0.128812	8.65183	5.07e-18	3.43e-16	12495	protein_coding	Entpd1
15089	ENSMUSG00000051517	171.451	-1.25001	0.144471	-8.65233	5.05e-18	3.43e-16	230098	protein_coding	Arhgef39
6834	ENSMUSG00000028680	609.57	3.0811	0.356646	8.6391	5.67e-18	3.82e-16	12795	protein_coding	Plk3
13113	ENSMUSG00000044337	569.213	-0.996649	0.115471	-8.63114	6.07e-18	4.08e-16	12778	protein_coding	Ackr3
6555	ENSMUSG00000028214	67.9856	2.33218	0.270741	8.61407	7.05e-18	4.72e-16	14579	protein_coding	Gem
1467	ENSMUSG00000014077	1923.82	0.456279	0.0529998	8.60908	7.36e-18	4.91e-16	56398	protein_coding	Chp1
10809	ENSMUSG00000037703	2254.66	-0.574822	0.0668808	-8.59472	8.35e-18	5.54e-16	241638	protein_coding	Lzts3
6453	ENSMUSG00000028035	289.415	0.667587	0.0777218	8.58944	8.74e-18	5.78e-16	NA	protein_coding	Dnajb4
11490	ENSMUSG00000039304	359.093	-1.10486	0.12889	-8.57217	1.02e-17	6.69e-16	22035	protein_coding	Tnfsf10
7357	ENSMUSG00000029528	3112.67	0.375475	0.0439357	8.54601	1.27e-17	8.37e-16	19303	protein_coding	Pxn
5810	ENSMUSG00000026872	327.652	-0.869973	0.101808	-8.5452	1.28e-17	8.39e-16	NA	protein_coding	Zeb2
15261	ENSMUSG00000052336	33.1096	-2.09899	0.245695	-8.54308	1.31e-17	8.52e-16	13051	protein_coding	Cx3cr1
20868	ENSMUSG00000074622	379.51	1.20939	0.142175	8.50635	1.79e-17	1.17e-15	16658	protein_coding	Mafb
8379	ENSMUSG00000031485	2321.42	0.496896	0.0585516	8.48646	2.13e-17	1.38e-15	114863	protein_coding	Prosc
5481	ENSMUSG00000026315	134.544	0.924663	0.108974	8.48515	2.15e-17	1.39e-15	NA	protein_coding	Serpinb8
9606	ENSMUSG00000034245	380.024	-0.581455	0.0686048	-8.47543	2.34e-17	1.5e-15	232232	protein_coding	Hdac11
13972	ENSMUSG00000047407	325.374	0.758043	0.0897004	8.45083	2.89e-17	1.85e-15	NA	protein_coding	Tgif1
30620	ENSMUSG00000089762	133.54	-1.09604	0.129833	-8.44197	3.12e-17	1.99e-15	72500	protein_coding	Ier5l
4449	ENSMUSG00000024360	1111.31	0.37876	0.0449169	8.43247	3.38e-17	2.15e-15	225363	protein_coding	Etf1
6427	ENSMUSG00000028001	654.294	1.77224	0.21037	8.42438	3.63e-17	2.29e-15	14161	protein_coding	Fga
2896	ENSMUSG00000021067	693.14	0.553209	0.0657087	8.41912	3.79e-17	2.39e-15	64010	protein_coding	Sav1
11207	ENSMUSG00000038612	1478.98	0.444747	0.0528467	8.41579	3.9e-17	2.45e-15	17210	protein_coding	Mcl1
11083	ENSMUSG00000038332	247.32	0.957569	0.113822	8.41285	4e-17	2.5e-15	140742	protein_coding	Sesn1
3604	ENSMUSG00000022314	2091.98	0.507151	0.0603786	8.39952	4.48e-17	2.8e-15	19357	protein_coding	Rad21
2737	ENSMUSG00000020798	97.7891	-1.515	0.180494	-8.39362	4.71e-17	2.93e-15	77577	protein_coding	Spns3
6972	ENSMUSG00000028909	209.449	-1.22974	0.146569	-8.39018	4.85e-17	3.01e-15	19273	protein_coding	Ptpru
1658	ENSMUSG00000015837	6710.98	0.518661	0.0618912	8.38021	5.28e-17	3.26e-15	18412	protein_coding	Sqstm1
286	ENSMUSG00000001627	258.551	1.04888	0.125934	8.32879	8.17e-17	5.02e-15	15982	protein_coding	Ifrd1
16288	ENSMUSG00000057060	186.818	-0.864089	0.103842	-8.32118	8.71e-17	5.34e-15	210027	protein_coding	Slc35f3
12723	ENSMUSG00000042834	105.87	-1.36655	0.164529	-8.30581	9.91e-17	6.05e-15	NA	protein_coding	Nrep
12256	ENSMUSG00000041481	37.5416	1.97062	0.237497	8.29743	1.06e-16	6.47e-15	NA	protein_coding	Serpina3g
1188	ENSMUSG00000008730	1329.57	0.68437	0.0827281	8.27253	1.31e-16	7.95e-15	15257	protein_coding	Hipk1
35689	ENSMUSG00000097392	674.149	0.546577	0.0660962	8.26941	1.35e-16	8.13e-15	NA	lincRNA	D930016D06Rik
3503	ENSMUSG00000022139	1396.31	0.728006	0.0881645	8.25736	1.49e-16	8.97e-15	105559	protein_coding	Mbnl2
3228	ENSMUSG00000021678	370.353	0.846669	0.102592	8.25279	1.55e-16	9.29e-15	14063	protein_coding	F2rl1
6711	ENSMUSG00000028479	504.861	0.591915	0.0717356	8.25134	1.57e-16	9.37e-15	NA	protein_coding	Gne
12071	ENSMUSG00000040841	131.892	-0.92079	0.112428	-8.19003	2.61e-16	1.56e-14	20475	protein_coding	Six5
14432	ENSMUSG00000049091	3387.92	0.430276	0.0525522	8.1876	2.66e-16	1.58e-14	20768	protein_coding	Sephs2
5392	ENSMUSG00000026170	587.209	0.526676	0.0643312	8.18694	2.68e-16	1.59e-14	104086	protein_coding	Cyp27a1
13387	ENSMUSG00000045287	182.363	-0.955209	0.116932	-8.16895	3.11e-16	1.84e-14	237847	protein_coding	Rtn4rl1
15201	ENSMUSG00000052040	849.233	0.784202	0.0960801	8.16196	3.3e-16	1.94e-14	50794	protein_coding	Klf13
20022	ENSMUSG00000071369	696.609	0.686962	0.0842974	8.14927	3.66e-16	2.15e-14	26408	protein_coding	Map3k5
10878	ENSMUSG00000037892	60.9904	-1.76758	0.217364	-8.13186	4.23e-16	2.47e-14	73173	protein_coding	Pcdh18
8459	ENSMUSG00000031604	586.246	0.739831	0.0911101	8.12019	4.65e-16	2.71e-14	66234	protein_coding	Msmo1
8634	ENSMUSG00000031889	301.12	0.773519	0.0953344	8.11375	4.91e-16	2.85e-14	NA	protein_coding	D230025D16Rik
10568	ENSMUSG00000037035	59.3858	2.1758	0.268497	8.10366	5.33e-16	3.08e-14	16324	protein_coding	Inhbb
8615	ENSMUSG00000031861	147.422	-1.0912	0.135106	-8.07658	6.66e-16	3.84e-14	53978	protein_coding	Lpar2
4383	ENSMUSG00000024235	38.1385	1.93465	0.239919	8.06379	7.4e-16	4.24e-14	26410	protein_coding	Map3k8
4569	ENSMUSG00000024580	784.386	0.487927	0.0605111	8.06343	7.42e-16	4.24e-14	17714	protein_coding	Grpel2
13664	ENSMUSG00000046312	585.285	-0.612061	0.075907	-8.06331	7.43e-16	4.24e-14	329828	protein_coding	AI464131
2909	ENSMUSG00000021091	17.5846	3.42572	0.425883	8.04381	8.71e-16	4.95e-14	20716	protein_coding	Serpina3n
18911	ENSMUSG00000066042	32.2816	1.96887	0.244826	8.04192	8.84e-16	5.01e-14	67219	protein_coding	Med18
15684	ENSMUSG00000054263	872.399	0.38453	0.0478565	8.03506	9.35e-16	5.29e-14	16880	protein_coding	Lifr
9081	ENSMUSG00000032633	381.813	0.524463	0.0655012	8.00693	1.18e-15	6.63e-14	NA	protein_coding	Flcn
15575	ENSMUSG00000053774	409.565	0.544392	0.0680225	8.00312	1.21e-15	6.81e-14	224111	protein_coding	Ubxn7
3242	ENSMUSG00000021699	196.516	0.959392	0.120015	7.99394	1.31e-15	7.32e-14	238871	protein_coding	Pde4d
14474	ENSMUSG00000049241	26.9909	-2.05664	0.257418	-7.9895	1.35e-15	7.56e-14	243270	protein_coding	Hcar1
2409	ENSMUSG00000020261	1450.6	-0.544121	0.0682237	-7.97554	1.52e-15	8.44e-14	215335	protein_coding	Slc36a1
2317	ENSMUSG00000020107	871.075	0.547843	0.0687387	7.96993	1.59e-15	8.8e-14	52717	protein_coding	Anapc16
6467	ENSMUSG00000028059	476.508	-0.462918	0.0582149	-7.95188	1.84e-15	1.02e-13	16800	protein_coding	Arhgef2
16497	ENSMUSG00000058056	593.543	-1.07043	0.134657	-7.94935	1.87e-15	1.03e-13	72333	protein_coding	Palld
17427	ENSMUSG00000062248	114.476	-1.00683	0.126669	-7.94852	1.89e-15	1.04e-13	66197	protein_coding	Cks2
6665	ENSMUSG00000028413	665.63	0.913642	0.115204	7.93064	2.18e-15	1.19e-13	14595	protein_coding	B4galt1
10221	ENSMUSG00000036040	305.819	0.773597	0.0975511	7.93017	2.19e-15	1.19e-13	77794	protein_coding	Adamtsl2
4970	ENSMUSG00000025283	1767.36	0.626107	0.0790952	7.91586	2.46e-15	1.34e-13	NA	protein_coding	Sat1
20440	ENSMUSG00000073481	2020.99	0.351364	0.0444085	7.91208	2.53e-15	1.37e-13	67247	protein_coding	2022-03-02
11389	ENSMUSG00000039081	1923.02	-0.758525	0.0959459	-7.90576	2.66e-15	1.44e-13	218820	protein_coding	Zfp503
1886	ENSMUSG00000018166	1255.07	0.535467	0.0677983	7.89794	2.84e-15	1.52e-13	13867	protein_coding	Erbb3
22844	ENSMUSG00000079494	163.249	1.1934	0.151232	7.89123	2.99e-15	1.6e-13	69049	protein_coding	Cml5
1562	ENSMUSG00000015127	436.85	-0.776811	0.0989222	-7.85274	4.07e-15	2.17e-13	74154	protein_coding	Unkl
7530	ENSMUSG00000029822	1307.63	-0.554442	0.0706296	-7.85	4.16e-15	2.22e-13	71720	protein_coding	Osbpl3
8550	ENSMUSG00000031765	4998.87	1.81376	0.231686	7.82852	4.94e-15	2.62e-13	17748	protein_coding	Mt1
5771	ENSMUSG00000026817	208.504	-0.791076	0.10117	-7.81931	5.31e-15	2.81e-13	11636	protein_coding	Ak1
6292	ENSMUSG00000027762	399.65	-0.90469	0.11582	-7.81117	5.67e-15	2.99e-13	84112	protein_coding	Sucnr1
14297	ENSMUSG00000048537	458.958	-0.501341	0.064203	-7.80867	5.78e-15	3.04e-13	102693	protein_coding	Phldb1
14553	ENSMUSG00000049555	152.945	-0.769342	0.0985532	-7.80636	5.89e-15	3.09e-13	20776	protein_coding	Tmie
4776	ENSMUSG00000024955	915.236	-0.476911	0.0611795	-7.79528	6.43e-15	3.36e-13	26379	protein_coding	Esrra
17328	ENSMUSG00000061878	74.097	1.44552	0.185757	7.7818	7.15e-15	3.73e-13	20698	protein_coding	Sphk1
16828	ENSMUSG00000059498	69.9378	1.31109	0.168682	7.77255	7.69e-15	4e-13	14131	protein_coding	Fcgr3
8321	ENSMUSG00000031381	286.174	0.961479	0.123855	7.76294	8.3e-15	4.3e-13	NA	protein_coding	Piga
600	ENSMUSG00000003526	3040.09	0.440774	0.0568119	7.75849	8.59e-15	4.44e-13	19125	protein_coding	Prodh
10876	ENSMUSG00000037887	90.0111	1.51891	0.196161	7.74321	9.69e-15	4.99e-13	18218	protein_coding	Dusp8
9104	ENSMUSG00000032712	1017.15	1.00563	0.13012	7.72854	1.09e-14	5.59e-13	67246	protein_coding	2810474O19Rik
7176	ENSMUSG00000029223	49.9684	1.2845	0.166374	7.72055	1.16e-14	5.93e-13	22223	protein_coding	Uchl1
9475	ENSMUSG00000033871	117.895	-0.831302	0.107901	-7.7043	1.32e-14	6.72e-13	170826	protein_coding	Ppargc1b
4827	ENSMUSG00000025034	996.085	-0.381901	0.0496263	-7.69553	1.41e-14	7.17e-13	93679	protein_coding	Trim8
2518	ENSMUSG00000020439	1375.12	-0.601887	0.0783765	-7.67944	1.6e-14	8.11e-13	29856	protein_coding	Smtn
9371	ENSMUSG00000033538	31.461	1.67596	0.218377	7.6746	1.66e-14	8.4e-13	12363	protein_coding	Casp4
7350	ENSMUSG00000029516	197.971	-1.09696	0.143151	-7.66292	1.82e-14	9.17e-13	12704	protein_coding	Cit
1164	ENSMUSG00000008348	3263.96	0.661913	0.0864227	7.65902	1.87e-14	9.43e-13	22190	protein_coding	Ubc
1612	ENSMUSG00000015501	342.99	0.897133	0.11757	7.63065	2.34e-14	1.17e-12	NA	protein_coding	Hivep2
17103	ENSMUSG00000060733	1079.78	0.456734	0.0601983	7.58716	3.27e-14	1.64e-12	69718	protein_coding	Ipmk
12236	ENSMUSG00000041417	444.178	-0.661497	0.087253	-7.58136	3.42e-14	1.71e-12	18708	protein_coding	Pik3r1
3073	ENSMUSG00000021379	323.11	-0.858379	0.113245	-7.57981	3.46e-14	1.72e-12	15904	protein_coding	Id4
7316	ENSMUSG00000029458	1441.96	0.443197	0.0585754	7.56628	3.84e-14	1.9e-12	NA	protein_coding	Brap
10840	ENSMUSG00000037784	232.874	-0.690034	0.091247	-7.56226	3.96e-14	1.95e-12	72507	protein_coding	Dzip1l
5404	ENSMUSG00000026185	5489.9	-0.850801	0.112624	-7.55437	4.21e-14	2.06e-12	16011	protein_coding	Igfbp5
7187	ENSMUSG00000029246	681.091	0.671001	0.0888202	7.5546	4.2e-14	2.06e-12	231327	protein_coding	Ppat
17188	ENSMUSG00000061175	1141.04	0.641826	0.0850723	7.54448	4.54e-14	2.22e-12	329679	protein_coding	Fnip2
8503	ENSMUSG00000031673	116.379	-1.30508	0.173019	-7.54298	4.59e-14	2.24e-12	12552	protein_coding	Cdh11
10752	ENSMUSG00000037536	210.846	0.672359	0.0893962	7.52111	5.43e-14	2.64e-12	NA	protein_coding	Fbxo34
2577	ENSMUSG00000020538	416.737	-0.692518	0.0921407	-7.51587	5.65e-14	2.74e-12	20787	protein_coding	Srebf1
13812	ENSMUSG00000046818	159.746	0.883927	0.11785	7.50045	6.36e-14	3.08e-12	73284	protein_coding	Ddit4l
11974	ENSMUSG00000040606	703.147	-0.768236	0.102508	-7.4944	6.66e-14	3.21e-12	71529	protein_coding	Kazn
1398	ENSMUSG00000012428	43.9142	1.72933	0.23088	7.49017	6.88e-14	3.31e-12	117167	protein_coding	Steap4
19063	ENSMUSG00000066797	27.9977	1.92964	0.257927	7.48135	7.36e-14	3.53e-12	100503355	protein_coding	Zfp648
12	ENSMUSG00000000093	1103.44	-0.697646	0.0935479	-7.45763	8.81e-14	4.21e-12	21385	protein_coding	Tbx2
26791	ENSMUSG00000084883	542.934	0.452348	0.0606572	7.45744	8.82e-14	4.21e-12	668158	protein_coding	Ccdc85c
7535	ENSMUSG00000029830	127.973	0.861539	0.115596	7.45302	9.12e-14	4.34e-12	320590	protein_coding	Svopl
10649	ENSMUSG00000037266	2241.4	0.432059	0.0579754	7.45245	9.16e-14	4.35e-12	27981	protein_coding	Rsrp1
256	ENSMUSG00000001467	3336.38	0.402553	0.0540224	7.4516	9.22e-14	4.36e-12	13121	protein_coding	Cyp51
8709	ENSMUSG00000032000	153.127	0.817473	0.109736	7.44945	9.37e-14	4.42e-12	11796	protein_coding	Birc3
19238	ENSMUSG00000067780	36.6486	2.2194	0.298006	7.4475	9.51e-14	4.48e-12	94227	protein_coding	Pi15
9143	ENSMUSG00000032812	347.097	-0.541776	0.0727523	-7.44686	9.56e-14	4.49e-12	69710	protein_coding	Arap1
13759	ENSMUSG00000046668	1255.65	-0.64498	0.0866518	-7.44335	9.82e-14	4.6e-12	67393	protein_coding	Cxxc5
4514	ENSMUSG00000024486	326.514	1.41596	0.190255	7.44243	9.89e-14	4.62e-12	15200	protein_coding	Hbegf
2218	ENSMUSG00000019927	537.266	0.623999	0.0839248	7.43521	1.04e-13	4.86e-12	216080	protein_coding	Ube2d1
10965	ENSMUSG00000038072	7671.77	0.373485	0.05026	7.43106	1.08e-13	5e-12	NA	protein_coding	Galnt11
247	ENSMUSG00000001419	1319.51	0.529223	0.0712476	7.42795	1.1e-13	5.11e-12	17261	protein_coding	Mef2d
9512	ENSMUSG00000033985	254.662	0.701788	0.0946074	7.41789	1.19e-13	5.48e-12	230661	protein_coding	Tesk2
12992	ENSMUSG00000043969	540.464	-0.703077	0.0947746	-7.41841	1.19e-13	5.48e-12	13797	protein_coding	Emx2
12467	ENSMUSG00000042129	93.5554	0.991066	0.133833	7.40523	1.31e-13	6.02e-12	213391	protein_coding	Rassf4
10891	ENSMUSG00000037926	267.723	0.719498	0.0975967	7.37216	1.68e-13	7.7e-12	237860	protein_coding	Ssh2
12568	ENSMUSG00000042410	3499.47	0.715328	0.0970827	7.36823	1.73e-13	7.9e-12	228061	protein_coding	Agps
6063	ENSMUSG00000027356	422.594	-0.579171	0.0786451	-7.36436	1.78e-13	8.12e-12	241639	protein_coding	Fermt1
2389	ENSMUSG00000020227	57.912	1.19538	0.162388	7.36126	1.82e-13	8.27e-12	73914	protein_coding	Irak3
3204	ENSMUSG00000021624	14.4496	-3.14286	0.42695	-7.36119	1.82e-13	8.27e-12	17079	protein_coding	Cd180
7265	ENSMUSG00000029385	227.688	0.680668	0.0925372	7.35561	1.9e-13	8.6e-12	12452	protein_coding	Ccng2
15337	ENSMUSG00000052656	558.955	0.442053	0.0601399	7.35042	1.98e-13	8.92e-12	22644	protein_coding	Rnf103
11645	ENSMUSG00000039741	257.416	-0.960945	0.130792	-7.34711	2.03e-13	9.12e-12	268515	protein_coding	Bahcc1
2827	ENSMUSG00000020923	920.231	-0.419224	0.0570782	-7.34474	2.06e-13	9.26e-12	21429	protein_coding	Ubtf
2748	ENSMUSG00000020811	69.9712	-1.22336	0.166708	-7.33832	2.16e-13	9.69e-12	NA	protein_coding	Wscd1
5779	ENSMUSG00000026826	65.2895	3.63327	0.495652	7.33029	2.3e-13	1.03e-11	NA	protein_coding	Nr4a2
3431	ENSMUSG00000022018	190.758	1.14558	0.156608	7.31492	2.58e-13	1.15e-11	66214	protein_coding	Rgcc
11986	ENSMUSG00000040631	126.286	-0.797336	0.109123	-7.30677	2.74e-13	1.22e-11	114255	protein_coding	Dok4
90	ENSMUSG00000000531	98.9662	0.981187	0.134571	7.29125	3.07e-13	1.36e-11	56149	protein_coding	Grasp
5659	ENSMUSG00000026628	78.037	4.11275	0.564453	7.28626	3.19e-13	1.41e-11	11910	protein_coding	Atf3
17454	ENSMUSG00000062373	377.551	0.495562	0.0680293	7.28453	3.23e-13	1.42e-11	74868	protein_coding	Tmem65
15902	ENSMUSG00000055235	14.3336	-3.32868	0.457378	-7.27776	3.39e-13	1.49e-11	269633	protein_coding	Wdr86
7093	ENSMUSG00000029098	4429.55	0.403576	0.0555551	7.26444	3.75e-13	1.64e-11	80911	protein_coding	Acox3
4353	ENSMUSG00000024190	1859.7	2.18542	0.301198	7.25577	3.99e-13	1.75e-11	19252	protein_coding	Dusp1
997	ENSMUSG00000006403	35.7135	2.10093	0.28963	7.25382	4.05e-13	1.77e-11	240913	protein_coding	Adamts4
4609	ENSMUSG00000024664	2687.57	-0.321123	0.0443032	-7.2483	4.22e-13	1.84e-11	60527	protein_coding	Fads3
34198	ENSMUSG00000095440	163.761	-0.723287	0.099965	-7.23541	4.64e-13	2.02e-11	668225	protein_coding	Fignl2
9262	ENSMUSG00000033170	1044.58	-0.599121	0.0828658	-7.23002	4.83e-13	2.09e-11	105844	protein_coding	Card10
20546	ENSMUSG00000073802	39.3898	1.79342	0.248295	7.22295	5.09e-13	2.2e-11	12579	protein_coding	Cdkn2b
11775	ENSMUSG00000040111	3142.73	0.479106	0.0664175	7.21355	5.45e-13	2.35e-11	235283	protein_coding	Gramd1b
2851	ENSMUSG00000020963	54.3649	1.27929	0.177589	7.20365	5.86e-13	2.52e-11	22095	protein_coding	Tshr
3806	ENSMUSG00000022637	244.277	0.74517	0.103547	7.19646	6.18e-13	2.65e-11	208650	protein_coding	Cblb
14360	ENSMUSG00000048787	244.289	0.62377	0.0868408	7.18291	6.82e-13	2.92e-11	NA	protein_coding	Dcun1d3
4793	ENSMUSG00000024978	1583.7	0.451993	0.0629922	7.17537	7.21e-13	3.08e-11	14732	protein_coding	Gpam
1133	ENSMUSG00000007872	238.179	-1.0665	0.148722	-7.17109	7.44e-13	3.17e-11	15903	protein_coding	Id3
229	ENSMUSG00000001288	278	-0.627063	0.0874825	-7.16786	7.62e-13	3.24e-11	19411	protein_coding	Rarg
7136	ENSMUSG00000029167	1843.81	0.666464	0.0930781	7.16027	8.05e-13	3.41e-11	19017	protein_coding	Ppargc1a
617	ENSMUSG00000003623	5811.31	0.490479	0.0685139	7.15882	8.14e-13	3.43e-11	74114	protein_coding	Crot
11979	ENSMUSG00000040616	665.963	-0.608743	0.085067	-7.15604	8.3e-13	3.49e-11	214359	protein_coding	Tmem51
7151	ENSMUSG00000029188	33.3707	-1.51047	0.211193	-7.1521	8.55e-13	3.59e-11	20531	protein_coding	Slc34a2
3104	ENSMUSG00000021451	639.298	-0.538037	0.0752459	-7.15038	8.65e-13	3.62e-11	NA	protein_coding	Sema4d
4258	ENSMUSG00000024042	1177.63	0.808389	0.113228	7.13946	9.37e-13	3.91e-11	17691	protein_coding	Sik1
9917	ENSMUSG00000035112	1836.91	-0.543377	0.0761996	-7.13097	9.97e-13	4.14e-11	69847	protein_coding	Wnk4
8134	ENSMUSG00000031016	185.847	0.951592	0.133842	7.10981	1.16e-12	4.81e-11	22390	protein_coding	Wee1
1832	ENSMUSG00000017707	6621.14	0.453002	0.0638539	7.09435	1.3e-12	5.37e-11	26943	protein_coding	Serinc3
4941	ENSMUSG00000025231	628.86	-0.629181	0.0887153	-7.09214	1.32e-12	5.44e-11	24069	protein_coding	Sufu
3624	ENSMUSG00000022351	847.886	0.564346	0.0795945	7.09026	1.34e-12	5.5e-11	20775	protein_coding	Sqle
15747	ENSMUSG00000054520	214.127	-1.02119	0.144267	-7.07849	1.46e-12	5.97e-11	NA	protein_coding	Sh3bp2
11906	ENSMUSG00000040447	777.756	-0.450444	0.0636524	-7.07662	1.48e-12	6.04e-11	216892	protein_coding	Spns2
22839	ENSMUSG00000079481	210.842	-0.842939	0.119128	-7.07594	1.48e-12	6.06e-11	100042480	protein_coding	Nhsl2
8695	ENSMUSG00000031983	445.229	-0.481315	0.0680956	-7.06822	1.57e-12	6.39e-11	69551	protein_coding	2310022B05Rik
1550	ENSMUSG00000015053	319.687	-0.600479	0.0850444	-7.06077	1.66e-12	6.73e-11	NA	protein_coding	Gata2
3705	ENSMUSG00000022475	322.42	-0.567568	0.0803901	-7.06018	1.66e-12	6.74e-11	56233	protein_coding	Hdac7
6970	ENSMUSG00000028906	3898.69	0.499884	0.0708379	7.05673	1.7e-12	6.89e-11	269587	protein_coding	Epb4.1
13717	ENSMUSG00000046491	29.0854	-1.76887	0.250858	-7.0513	1.77e-12	7.15e-11	69183	protein_coding	C1qtnf2
9936	ENSMUSG00000035172	146.302	-0.732108	0.103855	-7.04933	1.8e-12	7.23e-11	217198	protein_coding	Plekhh3
9194	ENSMUSG00000032952	243.4	0.564634	0.0801038	7.04879	1.8e-12	7.25e-11	67489	protein_coding	Ap4b1
2637	ENSMUSG00000020641	233.093	-0.66966	0.095037	-7.04631	1.84e-12	7.35e-11	58185	protein_coding	Rsad2
7474	ENSMUSG00000029710	506.331	-0.548683	0.0778695	-7.04619	1.84e-12	7.35e-11	13846	protein_coding	Ephb4
2724	ENSMUSG00000020777	14638.5	0.466373	0.0662386	7.04079	1.91e-12	7.62e-11	11430	protein_coding	Acox1
276	ENSMUSG00000001552	2090.6	-0.306537	0.0435477	-7.03911	1.93e-12	7.7e-11	16480	protein_coding	Jup
8573	ENSMUSG00000031799	930.009	0.59638	0.0847422	7.03757	1.96e-12	7.76e-11	326618	protein_coding	Tpm4
13896	ENSMUSG00000047109	13.6272	4.78795	0.680928	7.0315	2.04e-12	8.09e-11	NA	protein_coding	Cldn14
4665	ENSMUSG00000024772	1751.01	-0.286885	0.0408043	-7.03076	2.05e-12	8.1e-11	13660	protein_coding	Ehd1
10857	ENSMUSG00000037824	949.501	-0.370534	0.052702	-7.03075	2.05e-12	8.1e-11	52588	protein_coding	Tspan14
10905	ENSMUSG00000037962	20.6828	-2.1913	0.311723	-7.02962	2.07e-12	8.15e-11	73121	protein_coding	Fam101a
9667	ENSMUSG00000034412	441.697	0.499243	0.0710249	7.02912	2.08e-12	8.16e-11	103724	protein_coding	Tbc1d10a
2047	ENSMUSG00000019082	865.627	1.80704	0.25716	7.02693	2.11e-12	8.27e-11	NA	protein_coding	Slc25a22
5319	ENSMUSG00000026034	1171.35	0.552288	0.0788981	7.00002	2.56e-12	1e-10	12747	protein_coding	Clk1
9784	ENSMUSG00000034731	683.63	0.727853	0.103987	6.99944	2.57e-12	1e-10	380921	protein_coding	Dgkh
11736	ENSMUSG00000039989	425.874	-0.662612	0.0947709	-6.99173	2.72e-12	1.06e-10	12418	protein_coding	Cbx4
15310	ENSMUSG00000052534	675.99	-0.612267	0.0876473	-6.98558	2.84e-12	1.1e-10	18514	protein_coding	Pbx1
16076	ENSMUSG00000056071	15.4875	3.22371	0.461598	6.98379	2.87e-12	1.11e-10	20202	protein_coding	S100a9
9138	ENSMUSG00000032802	811.386	0.602531	0.0864033	6.97347	3.09e-12	1.19e-10	76650	protein_coding	Srxn1
5291	ENSMUSG00000025981	316.183	0.927053	0.133895	6.92371	4.4e-12	1.7e-10	67876	protein_coding	Coq10b
9913	ENSMUSG00000035104	488.948	0.640891	0.0927133	6.91261	4.76e-12	1.83e-10	232146	protein_coding	Eva1a
7746	ENSMUSG00000030275	2021.5	0.559895	0.0810686	6.90644	4.97e-12	1.91e-10	75320	protein_coding	Etnk1
2067	ENSMUSG00000019232	146.82	0.851833	0.12336	6.90527	5.01e-12	1.92e-10	NA	protein_coding	Etnppl
15848	ENSMUSG00000055003	34.7154	-1.66207	0.240762	-6.90337	5.08e-12	1.94e-10	NA	protein_coding	Lrtm2
14246	ENSMUSG00000048376	853.798	1.01697	0.147452	6.89697	5.31e-12	2.03e-10	14062	protein_coding	F2r
4273	ENSMUSG00000024065	335.658	-0.859556	0.124656	-6.89545	5.37e-12	2.04e-10	57440	protein_coding	Ehd3
4595	ENSMUSG00000024640	563.993	0.490191	0.0711809	6.88654	5.72e-12	2.17e-10	107272	protein_coding	Psat1
1523	ENSMUSG00000014773	86.7276	-1.06373	0.154528	-6.88372	5.83e-12	2.2e-10	13388	protein_coding	Dll1
16596	ENSMUSG00000058503	417.522	0.411373	0.0597614	6.88358	5.84e-12	2.2e-10	68152	protein_coding	Fam133b
17678	ENSMUSG00000063382	1240.86	-0.573293	0.083284	-6.88359	5.84e-12	2.2e-10	80288	protein_coding	Bcl9l
11281	ENSMUSG00000038777	38.6298	-1.38618	0.201526	-6.87841	6.05e-12	2.28e-10	20360	protein_coding	Sema6c
11324	ENSMUSG00000038894	1229.15	0.822225	0.11967	6.87074	6.39e-12	2.4e-10	384783	protein_coding	Irs2
1305	ENSMUSG00000010175	171.833	-1.16036	0.168907	-6.86982	6.43e-12	2.41e-10	19130	protein_coding	Prox1
5426	ENSMUSG00000026220	1058.27	1.00061	0.145976	6.85461	7.15e-12	2.67e-10	71781	protein_coding	Slc16a14
3865	ENSMUSG00000022754	32.2336	1.62197	0.236649	6.85389	7.19e-12	2.68e-10	56277	protein_coding	Tmem45a
4386	ENSMUSG00000024240	414.942	0.54252	0.0792475	6.84589	7.6e-12	2.83e-10	13831	protein_coding	Epc1
8094	ENSMUSG00000030909	568.28	-0.451006	0.0659335	-6.84032	7.9e-12	2.94e-10	72074	protein_coding	Anks4b
17513	ENSMUSG00000062609	18860.9	0.504283	0.0738063	6.83252	8.34e-12	3.09e-10	NA	protein_coding	Kcnj15
3382	ENSMUSG00000021943	87.7284	-1.03496	0.152131	-6.80313	1.02e-11	3.78e-10	14560	protein_coding	Gdf10
11001	ENSMUSG00000038167	106.463	-0.790769	0.116283	-6.80037	1.04e-11	3.84e-10	213522	protein_coding	Plekhg6
1257	ENSMUSG00000009621	317.018	-0.532148	0.0782698	-6.7989	1.05e-11	3.88e-10	22325	protein_coding	Vav2
9003	ENSMUSG00000032501	331.477	0.922428	0.135704	6.79735	1.07e-11	3.91e-10	211770	protein_coding	Trib1
16213	ENSMUSG00000056724	595.649	-0.517616	0.0762741	-6.78626	1.15e-11	4.21e-10	235627	protein_coding	Nbeal2
5359	ENSMUSG00000026107	610.266	0.450471	0.0664087	6.78333	1.17e-11	4.28e-10	NA	protein_coding	Nabp1
8192	ENSMUSG00000031150	121.357	0.890204	0.131226	6.78374	1.17e-11	4.28e-10	54648	protein_coding	Ccdc120
7073	ENSMUSG00000029068	1012.36	0.435452	0.0642069	6.78201	1.19e-11	4.31e-10	56036	protein_coding	Ccnl2
14730	ENSMUSG00000050199	2394.92	0.658646	0.0974364	6.75975	1.38e-11	5.02e-10	107515	protein_coding	Lgr4
14751	ENSMUSG00000050271	227.583	-0.729559	0.107959	-6.75775	1.4e-11	5.08e-10	244418	protein_coding	D8Ertd82e
4492	ENSMUSG00000024431	962.222	-0.6087	0.0902233	-6.74659	1.51e-11	5.47e-10	NA	protein_coding	Nr3c1
10587	ENSMUSG00000037104	234.203	-0.683793	0.101448	-6.74034	1.58e-11	5.7e-10	56468	protein_coding	Socs5
5844	ENSMUSG00000026932	662.51	-0.496894	0.0737411	-6.73835	1.6e-11	5.77e-10	NA	protein_coding	Nacc2
6702	ENSMUSG00000028465	2963.41	-0.334724	0.0497204	-6.73212	1.67e-11	6e-10	21894	protein_coding	Tln1
11453	ENSMUSG00000039208	119.189	-0.814121	0.120929	-6.7322	1.67e-11	6e-10	210029	protein_coding	Metrnl
9786	ENSMUSG00000034738	53.1224	1.44155	0.214221	6.72926	1.71e-11	6.1e-10	329416	protein_coding	Nostrin
22630	ENSMUSG00000079003	324.418	-0.620446	0.0922144	-6.7283	1.72e-11	6.13e-10	666704	protein_coding	Samd1
14134	ENSMUSG00000047963	56.7512	-1.14936	0.17084	-6.7277	1.72e-11	6.14e-10	52331	protein_coding	Stbd1
8278	ENSMUSG00000031310	411.399	-0.473728	0.0707113	-6.69946	2.09e-11	7.44e-10	56364	protein_coding	Zmym3
32039	ENSMUSG00000092470	290.079	0.637949	0.0952759	6.69581	2.14e-11	7.61e-10	NA	protein_coding	Gm20518
1394	ENSMUSG00000012350	351.321	0.650195	0.0972452	6.68614	2.29e-11	8.08e-10	13661	protein_coding	Ehf
1529	ENSMUSG00000014813	94.0744	1.59678	0.238799	6.68672	2.28e-11	8.08e-10	20855	protein_coding	Stc1
4065	ENSMUSG00000023092	2871.85	0.405832	0.0606952	6.6864	2.29e-11	8.08e-10	14199	protein_coding	Fhl1
13056	ENSMUSG00000044156	233.489	0.579944	0.0868492	6.67761	2.43e-11	8.55e-10	101202	protein_coding	Hepacam2
28802	ENSMUSG00000087382	11.2863	3.73551	0.560202	6.66815	2.59e-11	9.1e-10	NA	antisense	Ctcflos
9749	ENSMUSG00000034640	495.607	0.590082	0.0885516	6.6637	2.67e-11	9.36e-10	99929	protein_coding	Tiparp
3030	ENSMUSG00000021294	55.9736	-1.10388	0.165694	-6.6622	2.7e-11	9.44e-10	668303	protein_coding	Kif26a
3521	ENSMUSG00000022178	226.354	-0.782373	0.117465	-6.66045	2.73e-11	9.53e-10	16475	protein_coding	Ajuba
8596	ENSMUSG00000031833	565.761	0.54848	0.0823826	6.65772	2.78e-11	9.69e-10	546071	protein_coding	Mast3
6455	ENSMUSG00000028037	158.327	-0.848955	0.127642	-6.65108	2.91e-11	1.01e-09	99899	protein_coding	Ifi44
5427	ENSMUSG00000026222	212.434	-0.751201	0.112957	-6.65034	2.92e-11	1.02e-09	20684	protein_coding	Sp100
16085	ENSMUSG00000056124	323.18	0.607575	0.0913704	6.64958	2.94e-11	1.02e-09	56386	protein_coding	B4galt6
26770	ENSMUSG00000084854	137.782	-0.796567	0.119791	-6.64961	2.94e-11	1.02e-09	NA	lincRNA	Gm12678
10550	ENSMUSG00000037003	1947.84	0.470931	0.0708986	6.64233	3.09e-11	1.07e-09	209039	protein_coding	Tenc1
1587	ENSMUSG00000015340	71.0652	-1.10589	0.166613	-6.63745	3.19e-11	1.1e-09	13058	protein_coding	Cybb
4352	ENSMUSG00000024188	398.944	0.429534	0.0647467	6.63407	3.27e-11	1.12e-09	66978	protein_coding	Luc7l
11620	ENSMUSG00000039682	7762.67	0.456227	0.0688228	6.62901	3.38e-11	1.16e-09	66988	protein_coding	Lap3
15948	ENSMUSG00000055489	17.0706	-2.11139	0.318628	-6.62652	3.44e-11	1.18e-09	233246	protein_coding	Ano5
1771	ENSMUSG00000017144	120.881	1.08257	0.163443	6.6235	3.51e-11	1.2e-09	74194	protein_coding	Rnd3
20504	ENSMUSG00000073700	269.752	0.580204	0.0876024	6.62315	3.52e-11	1.2e-09	242785	protein_coding	Klhl21
8231	ENSMUSG00000031217	358.056	-0.525748	0.0793996	-6.62154	3.55e-11	1.21e-09	13641	protein_coding	Efnb1
20986	ENSMUSG00000074923	163.521	-0.657739	0.0993245	-6.62212	3.54e-11	1.21e-09	NA	protein_coding	Pak6
10265	ENSMUSG00000036169	1235.06	-0.614223	0.0929329	-6.60933	3.86e-11	1.31e-09	66042	protein_coding	Sostdc1
4780	ENSMUSG00000024960	374.263	-0.542657	0.0822097	-6.60088	4.09e-11	1.38e-09	18797	protein_coding	Plcb3
3118	ENSMUSG00000021477	4701.83	0.422556	0.0640592	6.59634	4.21e-11	1.42e-09	13039	protein_coding	Ctsl
6328	ENSMUSG00000027829	552.98	0.477099	0.0723237	6.59671	4.2e-11	1.42e-09	NA	protein_coding	Ccnl1
8108	ENSMUSG00000030956	320.716	-0.634705	0.096416	-6.58299	4.61e-11	1.55e-09	NA	protein_coding	Fam53b
8635	ENSMUSG00000031891	2105.22	-0.343446	0.0521682	-6.58343	4.6e-11	1.55e-09	15484	protein_coding	Hsd11b2
8882	ENSMUSG00000032312	468.409	-0.432215	0.0656693	-6.58169	4.65e-11	1.56e-09	12988	protein_coding	Csk
15355	ENSMUSG00000052748	248.846	0.573932	0.0871973	6.58199	4.64e-11	1.56e-09	66875	protein_coding	Swt1
6964	ENSMUSG00000028894	1140.96	0.350997	0.0534173	6.57085	5e-11	1.67e-09	16330	protein_coding	Inpp5b
593	ENSMUSG00000003469	87.2037	-0.980389	0.149299	-6.5666	5.15e-11	1.72e-09	105653	protein_coding	Phyhip
4591	ENSMUSG00000024620	374.545	-0.925105	0.141118	-6.55554	5.54e-11	1.84e-09	18596	protein_coding	Pdgfrb
14908	ENSMUSG00000050896	17.9196	2.18185	0.332956	6.55297	5.64e-11	1.87e-09	NA	protein_coding	Rtn4rl2
8260	ENSMUSG00000031278	496.238	0.39915	0.0609812	6.54547	5.93e-11	1.97e-09	NA	protein_coding	Acsl4
16761	ENSMUSG00000059248	615.661	-0.401784	0.0614229	-6.54128	6.1e-11	2.02e-09	NA	protein_coding	2022-09-09
1847	ENSMUSG00000017756	1407.3	-0.576164	0.0880932	-6.54039	6.14e-11	2.03e-09	20499	protein_coding	Slc12a7
8059	ENSMUSG00000030849	313.35	0.587382	0.0898776	6.53535	6.35e-11	2.09e-09	14183	protein_coding	Fgfr2
8813	ENSMUSG00000032194	233.978	-0.767763	0.117604	-6.52839	6.65e-11	2.19e-09	235041	protein_coding	Kank2
11547	ENSMUSG00000039477	1361.8	-0.641234	0.098226	-6.52815	6.66e-11	2.19e-09	231861	protein_coding	Tnrc18
605	ENSMUSG00000003541	607.888	1.04359	0.159964	6.5239	6.85e-11	2.24e-09	15937	protein_coding	Ier3
7886	ENSMUSG00000030545	753.049	0.54913	0.084203	6.5215	6.96e-11	2.28e-09	18631	protein_coding	Pex11a
11663	ENSMUSG00000039782	349.241	0.735857	0.112885	6.51863	7.1e-11	2.32e-09	231207	protein_coding	Cpeb2
5688	ENSMUSG00000026675	303.406	0.639825	0.0982032	6.51532	7.25e-11	2.36e-09	15490	protein_coding	Hsd17b7
12177	ENSMUSG00000041220	401.019	0.538505	0.0827527	6.5074	7.65e-11	2.48e-09	170439	protein_coding	Elovl6
17478	ENSMUSG00000062480	107.9	0.884366	0.135887	6.5081	7.61e-11	2.48e-09	NA	protein_coding	Acat3
12609	ENSMUSG00000042514	81.6637	-0.986663	0.151679	-6.50493	7.77e-11	2.52e-09	NA	protein_coding	Klhl14
16066	ENSMUSG00000056025	62.2422	1.1523	0.177445	6.49386	8.37e-11	2.7e-09	12722	protein_coding	Clca1
11057	ENSMUSG00000038271	213.422	-0.72134	0.111517	-6.46845	9.9e-11	3.19e-09	NA	protein_coding	Iffo1
2859	ENSMUSG00000020990	701.944	-0.727136	0.112495	-6.46373	1.02e-10	3.29e-09	71091	protein_coding	Cdkl1
5786	ENSMUSG00000026833	230.054	-0.535716	0.0829643	-6.45719	1.07e-10	3.42e-09	56177	protein_coding	Olfm1
12216	ENSMUSG00000041351	1620.9	-0.498435	0.0772045	-6.45603	1.07e-10	3.44e-09	110351	protein_coding	Rap1gap
13490	ENSMUSG00000045639	265.424	-0.572325	0.0886704	-6.45452	1.09e-10	3.47e-09	NA	protein_coding	Zfp629
15305	ENSMUSG00000052512	625.372	-0.5731	0.0888298	-6.45166	1.11e-10	3.53e-09	NA	protein_coding	Nav2
2093	ENSMUSG00000019464	220.389	-1.27696	0.198052	-6.4476	1.14e-10	3.62e-09	19216	protein_coding	Ptger1
6398	ENSMUSG00000027952	121.112	0.808212	0.125488	6.44056	1.19e-10	3.79e-09	68603	protein_coding	Pmvk
14322	ENSMUSG00000048636	79.5617	1.29537	0.201182	6.43882	1.2e-10	3.82e-09	NA	protein_coding	A730049H05Rik
2680	ENSMUSG00000020700	485.716	0.539045	0.0838366	6.4297	1.28e-10	4.05e-09	26406	protein_coding	Map3k3
17293	ENSMUSG00000061718	1110.78	-0.666513	0.103709	-6.42674	1.3e-10	4.12e-09	19049	protein_coding	Ppp1r1b
15883	ENSMUSG00000055148	311.941	1.00136	0.155952	6.42094	1.35e-10	4.28e-09	16598	protein_coding	Klf2
19416	ENSMUSG00000068740	1209.85	-0.532738	0.0829716	-6.42074	1.36e-10	4.28e-09	53883	protein_coding	Celsr2
16429	ENSMUSG00000057706	31.4118	-1.48247	0.231022	-6.41701	1.39e-10	4.37e-09	108797	protein_coding	Mex3b
9105	ENSMUSG00000032714	353.792	-0.503746	0.0785358	-6.41422	1.42e-10	4.45e-09	71709	protein_coding	Syde1
11095	ENSMUSG00000038366	2238.99	-0.311782	0.04867	-6.40604	1.49e-10	4.68e-09	16796	protein_coding	Lasp1
8462	ENSMUSG00000031609	319.867	-0.4793	0.0749368	-6.39606	1.59e-10	4.99e-09	60406	protein_coding	Sap30
11344	ENSMUSG00000038967	6022.15	0.330032	0.0516185	6.39368	1.62e-10	5.06e-09	18604	protein_coding	Pdk2
10702	ENSMUSG00000037405	338.229	0.711512	0.111333	6.39084	1.65e-10	5.14e-09	15894	protein_coding	Icam1
12524	ENSMUSG00000042292	339.396	0.424915	0.0664857	6.39107	1.65e-10	5.14e-09	223701	protein_coding	Mkl1
14604	ENSMUSG00000049721	323.961	-0.609905	0.0954533	-6.38956	1.66e-10	5.17e-09	NA	protein_coding	Gal3st1
7800	ENSMUSG00000030364	505.781	-0.885756	0.138815	-6.38082	1.76e-10	5.46e-09	94071	protein_coding	Clec2h
5216	ENSMUSG00000025856	294.494	-0.658418	0.103297	-6.374	1.84e-10	5.7e-09	18590	protein_coding	Pdgfa
723	ENSMUSG00000004562	176.288	-0.615015	0.0965021	-6.37307	1.85e-10	5.73e-09	268739	protein_coding	Arhgef40
9562	ENSMUSG00000034135	1850.08	0.502075	0.078927	6.36126	2e-10	6.17e-09	70661	protein_coding	Sik3
3998	ENSMUSG00000022974	498.084	0.390139	0.0613383	6.36045	2.01e-10	6.2e-09	67367	protein_coding	Paxbp1
2922	ENSMUSG00000021112	918.244	0.505733	0.0795377	6.35841	2.04e-10	6.27e-09	56217	protein_coding	Mpp5
1525	ENSMUSG00000014778	122.999	-0.772215	0.121475	-6.35698	2.06e-10	6.32e-09	234686	protein_coding	Fhod1
11035	ENSMUSG00000038227	690.525	-0.364616	0.0573838	-6.35398	2.1e-10	6.43e-09	15405	protein_coding	Hoxa9
1507	ENSMUSG00000014601	518.096	-0.467721	0.073642	-6.35128	2.14e-10	6.53e-09	229707	protein_coding	Strip1
28853	ENSMUSG00000087444	30.7381	-1.46386	0.230933	-6.33889	2.31e-10	7.07e-09	NA	protein_coding	Gm5475
2723	ENSMUSG00000020776	728.041	0.408825	0.0645132	6.33707	2.34e-10	7.14e-09	217335	protein_coding	Fbf1
2593	ENSMUSG00000020572	1579.83	0.325028	0.0512996	6.33589	2.36e-10	7.18e-09	59027	protein_coding	Nampt
7567	ENSMUSG00000029913	74.4406	0.906882	0.143455	6.3217	2.59e-10	7.86e-09	70779	protein_coding	Prdm5
9611	ENSMUSG00000034255	476.973	-0.521089	0.0824516	-6.31994	2.62e-10	7.93e-09	544817	protein_coding	Arhgap27
2228	ENSMUSG00000019947	591.393	0.549218	0.0869707	6.31498	2.7e-10	8.18e-09	71371	protein_coding	Arid5b
11925	ENSMUSG00000040485	32.8586	1.36192	0.215736	6.31289	2.74e-10	8.27e-09	240899	protein_coding	Lrrc52
5606	ENSMUSG00000026548	53.5169	-1.1983	0.189926	-6.30928	2.8e-10	8.46e-09	98365	protein_coding	Slamf9
5203	ENSMUSG00000025810	328.87	-0.919426	0.1459	-6.30177	2.94e-10	8.86e-09	18186	protein_coding	Nrp1
2647	ENSMUSG00000020653	173.165	0.836199	0.132872	6.29325	3.11e-10	9.33e-09	194655	protein_coding	Klf11
11128	ENSMUSG00000038453	558.819	-0.540191	0.0858353	-6.29334	3.11e-10	9.33e-09	56013	protein_coding	Srcin1
871	ENSMUSG00000005615	1306.8	0.535324	0.0851812	6.28453	3.29e-10	9.85e-09	NA	protein_coding	Pcyt1a
8000	ENSMUSG00000030748	359.101	0.477338	0.0760254	6.27866	3.41e-10	1.02e-08	16190	protein_coding	Il4ra
4098	ENSMUSG00000023236	103.865	0.794408	0.126616	6.27418	3.51e-10	1.05e-08	20394	protein_coding	Scg5
5421	ENSMUSG00000026208	182.193	-0.816232	0.130103	-6.27373	3.52e-10	1.05e-08	13346	protein_coding	Des
19554	ENSMUSG00000069495	374.882	0.496312	0.0791136	6.27341	3.53e-10	1.05e-08	227867	protein_coding	Epc2
10554	ENSMUSG00000037012	1456.42	-0.38875	0.0620102	-6.26912	3.63e-10	1.08e-08	15275	protein_coding	Hk1
9858	ENSMUSG00000034917	176.025	-0.719485	0.114795	-6.26758	3.67e-10	1.09e-08	27375	protein_coding	Tjp3
3464	ENSMUSG00000022075	252.75	-0.639156	0.102053	-6.26297	3.78e-10	1.12e-08	246710	protein_coding	Rhobtb2
11921	ENSMUSG00000040479	1265.56	-0.269895	0.0431023	-6.26172	3.81e-10	1.13e-08	104418	protein_coding	Dgkz
10486	ENSMUSG00000036867	121.461	-0.842854	0.134668	-6.25878	3.88e-10	1.14e-08	17130	protein_coding	Smad6
22533	ENSMUSG00000078794	21.7091	-1.79582	0.287088	-6.25531	3.97e-10	1.17e-08	629378	protein_coding	Dact3
7593	ENSMUSG00000030022	249.833	0.861101	0.137701	6.25341	4.02e-10	1.18e-08	101401	protein_coding	Adamts9
2084	ENSMUSG00000019368	10.7264	3.00489	0.481557	6.23995	4.38e-10	1.28e-08	103655	protein_coding	Sec14l4
10066	ENSMUSG00000035530	2278.71	0.405159	0.064951	6.23792	4.43e-10	1.3e-08	20918	protein_coding	Eif1
11743	ENSMUSG00000040009	56.5204	-1.00561	0.161254	-6.23619	4.48e-10	1.31e-08	14687	protein_coding	Gnaz
16072	ENSMUSG00000056054	15.6611	3.16522	0.507939	6.2315	4.62e-10	1.35e-08	20201	protein_coding	S100a8
1161	ENSMUSG00000008307	37.4398	1.26259	0.202702	6.22877	4.7e-10	1.37e-08	77036	protein_coding	1700109H08Rik
13995	ENSMUSG00000047496	382.668	-0.77414	0.124578	-6.21412	5.16e-10	1.5e-08	NA	protein_coding	Rnf152
11205	ENSMUSG00000038608	65.0456	-1.08844	0.175448	-6.20376	5.51e-10	1.6e-08	210293	protein_coding	Dock10
15065	ENSMUSG00000051439	73.9123	1.0077	0.162432	6.20382	5.51e-10	1.6e-08	12475	protein_coding	Cd14
20445	ENSMUSG00000073490	59.9726	1.25739	0.20274	6.20198	5.58e-10	1.61e-08	226691	protein_coding	AI607873
4672	ENSMUSG00000024781	2519.82	-0.496741	0.0802486	-6.19003	6.02e-10	1.74e-08	NA	protein_coding	Lipa
17217	ENSMUSG00000061353	1322.84	-0.82275	0.132908	-6.19036	6e-10	1.74e-08	20315	protein_coding	Cxcl12
9085	ENSMUSG00000032643	84.765	-0.865881	0.139992	-6.18522	6.2e-10	1.78e-08	14201	protein_coding	Fhl3
11521	ENSMUSG00000039384	27.2406	1.72669	0.279116	6.18629	6.16e-10	1.78e-08	63953	protein_coding	Dusp10
6366	ENSMUSG00000027889	330.587	-0.445831	0.0721177	-6.18199	6.33e-10	1.82e-08	NA	protein_coding	Ampd2
13808	ENSMUSG00000046807	58.3049	-1.14306	0.185084	-6.1759	6.58e-10	1.89e-08	192734	protein_coding	Lrrc75b
20990	ENSMUSG00000074934	9.77301	4.90056	0.793815	6.17344	6.68e-10	1.91e-08	23892	protein_coding	Grem1
4971	ENSMUSG00000025287	358.117	0.577269	0.0935306	6.17198	6.74e-10	1.93e-08	NA	protein_coding	Acot9
13785	ENSMUSG00000046733	89.8466	1.13512	0.183954	6.17064	6.8e-10	1.94e-08	232431	protein_coding	Gprc5a
32625	ENSMUSG00000093402	39.0837	1.15467	0.187178	6.16883	6.88e-10	1.96e-08	NA	processed_pseudogene	Gm18588
7376	ENSMUSG00000029560	544.131	-0.357914	0.05805	-6.16562	7.02e-10	2e-08	231834	protein_coding	Snx8
10285	ENSMUSG00000036225	419.385	0.457184	0.074202	6.16134	7.21e-10	2.05e-08	106931	protein_coding	Kctd1
3140	ENSMUSG00000021509	451.551	-0.643534	0.104608	-6.1519	7.66e-10	2.17e-08	328258	protein_coding	Slc25a48
15702	ENSMUSG00000054364	659.37	0.693563	0.11275	6.15131	7.68e-10	2.18e-08	11852	protein_coding	Rhob
897	ENSMUSG00000005800	9.67981	4.55303	0.741052	6.14401	8.05e-10	2.27e-08	17394	protein_coding	Mmp8
19938	ENSMUSG00000071036	8.57125	3.46921	0.564923	6.14103	8.2e-10	2.31e-08	NA	protein_coding	Gm10309
5064	ENSMUSG00000025479	15239.9	0.482646	0.0786615	6.13574	8.48e-10	2.39e-08	13106	protein_coding	Cyp2e1
22845	ENSMUSG00000079495	984.506	0.510941	0.0834687	6.12135	9.28e-10	2.61e-08	100504710	protein_coding	Gm11128
10873	ENSMUSG00000037876	832.389	0.60063	0.0982259	6.11478	9.67e-10	2.71e-08	108829	protein_coding	Jmjd1c
6329	ENSMUSG00000027831	553.232	-0.639688	0.104979	-6.09351	1.1e-09	3.1e-08	72789	protein_coding	Veph1
5273	ENSMUSG00000025950	3519.45	-0.353551	0.0580303	-6.09252	1.11e-09	3.11e-08	NA	protein_coding	Idh1
13851	ENSMUSG00000046962	226.658	0.499573	0.0820525	6.08845	1.14e-09	3.19e-08	114565	protein_coding	Zbtb21
20699	ENSMUSG00000074170	219.795	0.544383	0.0894356	6.08687	1.15e-09	3.21e-08	72287	protein_coding	Plekhf1
11475	ENSMUSG00000039253	138.759	-0.596592	0.0980233	-6.08623	1.16e-09	3.22e-08	238024	protein_coding	Fn3krp
12152	ENSMUSG00000041132	117.425	0.710941	0.11691	6.08108	1.19e-09	3.32e-08	100637	protein_coding	N4bp2l1
4989	ENSMUSG00000025340	232.156	0.501536	0.0825004	6.0792	1.21e-09	3.35e-08	NA	protein_coding	Rabgef1
19488	ENSMUSG00000069094	372.732	0.436338	0.0717777	6.07901	1.21e-09	3.35e-08	18583	protein_coding	Pde7a
9350	ENSMUSG00000033454	173.689	-0.57546	0.0948505	-6.06702	1.3e-09	3.61e-08	268564	protein_coding	Zbtb1
5785	ENSMUSG00000026832	228.747	0.553669	0.0914679	6.05315	1.42e-09	3.92e-08	227929	protein_coding	Cytip
7752	ENSMUSG00000030283	988.492	-0.611974	0.10114	-6.05079	1.44e-09	3.98e-08	20449	protein_coding	St8sia1
806	ENSMUSG00000005125	55488.8	0.516057	0.0852994	6.04994	1.45e-09	3.99e-08	17988	protein_coding	Ndrg1
6493	ENSMUSG00000028101	220.517	-0.542523	0.0896986	-6.04829	1.46e-09	4.03e-08	229615	protein_coding	Pias3
19769	ENSMUSG00000070436	980.526	-0.534609	0.0884489	-6.04426	1.5e-09	4.12e-08	NA	protein_coding	Serpinh1
420	ENSMUSG00000002346	1283.75	-0.469302	0.0777412	-6.03672	1.57e-09	4.31e-08	73095	protein_coding	Slc25a42
8717	ENSMUSG00000032014	442.893	0.468663	0.0776717	6.0339	1.6e-09	4.37e-08	102644	protein_coding	Oaf
398	ENSMUSG00000002250	1957.15	0.671204	0.111331	6.02892	1.65e-09	4.5e-08	19015	protein_coding	Ppard
5987	ENSMUSG00000027230	211.295	-0.611869	0.101486	-6.02912	1.65e-09	4.5e-08	26427	protein_coding	Creb3l1
5505	ENSMUSG00000026360	312.579	1.52606	0.253232	6.02634	1.68e-09	4.56e-08	19735	protein_coding	Rgs2
11850	ENSMUSG00000040297	525.168	0.574403	0.0953818	6.02214	1.72e-09	4.67e-08	226551	protein_coding	Suco
11470	ENSMUSG00000039239	25.6045	-1.47494	0.245103	-6.01766	1.77e-09	4.8e-08	21808	protein_coding	Tgfb2
4495	ENSMUSG00000024440	117.244	-0.98659	0.16411	-6.01175	1.84e-09	4.97e-08	53601	protein_coding	Pcdh12
809	ENSMUSG00000005148	61.0878	0.982124	0.163475	6.0078	1.88e-09	5.08e-08	12224	protein_coding	Klf5
14140	ENSMUSG00000047986	152.061	-0.848302	0.141206	-6.00754	1.88e-09	5.08e-08	74337	protein_coding	Palm3
10881	ENSMUSG00000037902	565.453	-0.57536	0.0957997	-6.00586	1.9e-09	5.12e-08	19261	protein_coding	Sirpa
9259	ENSMUSG00000033159	941.801	0.399293	0.0665883	5.99645	2.02e-09	5.42e-08	NA	protein_coding	Cnppd1
4936	ENSMUSG00000025225	208.438	0.55636	0.092839	5.99274	2.06e-09	5.54e-08	NA	protein_coding	Nfkb2
5420	ENSMUSG00000026207	121.928	-0.722661	0.120804	-5.98209	2.2e-09	5.9e-08	11790	protein_coding	Speg
1462	ENSMUSG00000013997	2158.08	0.301775	0.0504602	5.98046	2.23e-09	5.94e-08	27045	protein_coding	Nit1
10126	ENSMUSG00000035735	89.4549	-0.817968	0.136771	-5.98056	2.22e-09	5.94e-08	269060	protein_coding	Dagla
3304	ENSMUSG00000021794	4539.01	0.325137	0.0544093	5.97576	2.29e-09	6.1e-08	14661	protein_coding	Glud1
11899	ENSMUSG00000040430	753.703	-0.446612	0.074739	-5.97562	2.29e-09	6.1e-08	71795	protein_coding	Pitpnc1
22751	ENSMUSG00000079293	12.3524	-2.16664	0.363031	-5.9682	2.4e-09	6.38e-08	NA	polymorphic_pseudogene	Clec7a
859	ENSMUSG00000005533	2204.59	0.51064	0.0856157	5.96432	2.46e-09	6.52e-08	16001	protein_coding	Igf1r
6344	ENSMUSG00000027859	68.8048	1.11461	0.187191	5.9544	2.61e-09	6.92e-08	18049	protein_coding	Ngf
2354	ENSMUSG00000020167	313.304	-0.45116	0.0757832	-5.95329	2.63e-09	6.95e-08	21423	protein_coding	Tcf3
13711	ENSMUSG00000046470	234.146	-0.894751	0.150311	-5.95266	2.64e-09	6.97e-08	20672	protein_coding	Sox18
13838	ENSMUSG00000046916	53.4666	-1.09814	0.184577	-5.94947	2.69e-09	7.1e-08	68632	protein_coding	Myct1
2326	ENSMUSG00000020122	877.433	0.427678	0.0719761	5.94195	2.82e-09	7.42e-08	13649	protein_coding	Egfr
5649	ENSMUSG00000026615	1173.43	0.308815	0.0519774	5.94133	2.83e-09	7.44e-08	107508	protein_coding	Eprs
88	ENSMUSG00000000489	247.095	-0.680459	0.114583	-5.93855	2.88e-09	7.55e-08	18591	protein_coding	Pdgfb
3723	ENSMUSG00000022504	54.0832	-0.960211	0.16174	-5.93677	2.91e-09	7.62e-08	12265	protein_coding	Ciita
1426	ENSMUSG00000013415	35.6748	-1.23692	0.208372	-5.93609	2.92e-09	7.64e-08	140486	protein_coding	Igf2bp1
2486	ENSMUSG00000020390	940.061	0.379615	0.0639892	5.93249	2.98e-09	7.8e-08	22210	protein_coding	Ube2b
9108	ENSMUSG00000032718	86.5325	-0.778644	0.131358	-5.92766	3.07e-09	8.02e-08	67729	protein_coding	Mansc1
3358	ENSMUSG00000021903	66.043	0.937532	0.158219	5.92552	3.11e-09	8.11e-08	78754	protein_coding	Galnt15
20912	ENSMUSG00000074743	302.906	0.902572	0.152371	5.92351	3.15e-09	8.2e-08	21824	protein_coding	Thbd
3201	ENSMUSG00000021620	2262.96	0.416566	0.0703786	5.91892	3.24e-09	8.42e-08	74156	protein_coding	Acot12
10818	ENSMUSG00000037722	451.937	0.442406	0.0748518	5.91043	3.41e-09	8.85e-08	54342	protein_coding	Gnpnat1
3586	ENSMUSG00000022285	5628.47	0.473739	0.0802115	5.90612	3.5e-09	9.08e-08	102641764	protein_coding	Ywhaz
3476	ENSMUSG00000022099	3043.91	-0.268234	0.045427	-5.90473	3.53e-09	9.14e-08	NA	protein_coding	Dmtn
6454	ENSMUSG00000028036	280.099	0.485487	0.0822455	5.9029	3.57e-09	9.22e-08	19220	protein_coding	Ptgfr
19266	ENSMUSG00000067931	83.8189	0.868801	0.147186	5.90273	3.58e-09	9.22e-08	381066	protein_coding	Zfp948
337	ENSMUSG00000001911	759.903	-0.381009	0.0645907	-5.89883	3.66e-09	9.43e-08	18032	protein_coding	Nfix
12613	ENSMUSG00000042524	540.784	0.431582	0.0731935	5.89646	3.71e-09	9.55e-08	223697	protein_coding	Sun2
2407	ENSMUSG00000020258	2366.6	-0.356235	0.0604495	-5.8931	3.79e-09	9.73e-08	NA	protein_coding	Glyctk
3892	ENSMUSG00000022791	237.308	-0.558333	0.0949304	-5.8815	4.07e-09	1.04e-07	51789	protein_coding	Tnk2
5472	ENSMUSG00000026303	160.031	-0.537199	0.0913305	-5.88192	4.06e-09	1.04e-07	171531	protein_coding	Mlph
1023	ENSMUSG00000006538	231.317	-0.916631	0.155901	-5.87958	4.11e-09	1.05e-07	16147	protein_coding	Ihh
13956	ENSMUSG00000047344	51.9272	1.07043	0.182225	5.87421	4.25e-09	1.08e-07	236285	protein_coding	Lancl3
4979	ENSMUSG00000025321	2532.6	0.612923	0.104358	5.87329	4.27e-09	1.09e-07	320910	protein_coding	Itgb8
14251	ENSMUSG00000048387	49.7623	-1.09236	0.186103	-5.86963	4.37e-09	1.11e-07	23967	protein_coding	Osr1
19559	ENSMUSG00000069539	923.028	0.38069	0.0648503	5.87029	4.35e-09	1.11e-07	213326	protein_coding	Scyl2
8564	ENSMUSG00000031785	4130.99	-0.337938	0.0575933	-5.86765	4.42e-09	1.12e-07	NA	protein_coding	Gpr56
8496	ENSMUSG00000031665	1203.55	0.63654	0.108535	5.86484	4.5e-09	1.14e-07	58198	protein_coding	Sall1
3386	ENSMUSG00000021948	772.47	-0.320403	0.0546879	-5.85876	4.66e-09	1.18e-07	18753	protein_coding	Prkcd
8590	ENSMUSG00000031825	301.469	0.727609	0.124196	5.85858	4.67e-09	1.18e-07	78892	protein_coding	Crispld2
8812	ENSMUSG00000032193	284.504	0.620692	0.105987	5.8563	4.73e-09	1.19e-07	16835	protein_coding	Ldlr
3720	ENSMUSG00000022500	417.711	0.645581	0.110405	5.84736	4.99e-09	1.26e-07	56722	protein_coding	Litaf
5637	ENSMUSG00000026596	333.847	0.592968	0.101416	5.84688	5.01e-09	1.26e-07	11352	protein_coding	Abl2
1028	ENSMUSG00000006574	778.839	-0.580065	0.0992304	-5.84564	5.05e-09	1.27e-07	20533	protein_coding	Slc4a1
10582	ENSMUSG00000037095	66.4412	0.926492	0.158524	5.8445	5.08e-09	1.27e-07	76905	protein_coding	Lrg1
10745	ENSMUSG00000037523	1015.69	-0.44163	0.075548	-5.84569	5.04e-09	1.27e-07	NA	protein_coding	Mavs
364	ENSMUSG00000002032	642.791	-0.428273	0.0733043	-5.8424	5.15e-09	1.28e-07	NA	protein_coding	Tmem25
1168	ENSMUSG00000008398	301.881	-0.648787	0.111055	-5.84202	5.16e-09	1.28e-07	13713	protein_coding	Elk3
2822	ENSMUSG00000020917	1973.62	0.562169	0.096206	5.84339	5.11e-09	1.28e-07	104112	protein_coding	Acly
7783	ENSMUSG00000030337	269.773	-0.81684	0.139805	-5.8427	5.14e-09	1.28e-07	22317	protein_coding	Vamp1
14605	ENSMUSG00000049723	13.6488	-2.09371	0.358606	-5.83848	5.27e-09	1.31e-07	17381	protein_coding	Mmp12
12553	ENSMUSG00000042371	2158.33	0.272635	0.0467068	5.83717	5.31e-09	1.32e-07	109342	protein_coding	Slc5a10
13946	ENSMUSG00000047284	1073.57	-0.473504	0.081246	-5.82802	5.61e-09	1.39e-07	216860	protein_coding	Neurl4
3473	ENSMUSG00000022096	27.5197	1.3136	0.226037	5.81142	6.19e-09	1.53e-07	15460	protein_coding	Hr
14577	ENSMUSG00000049625	25.0382	-1.33859	0.230344	-5.81129	6.2e-09	1.53e-07	212937	protein_coding	Tifab
9762	ENSMUSG00000034673	388.455	-0.453619	0.0781075	-5.80763	6.34e-09	1.57e-07	18515	protein_coding	Pbx2
8766	ENSMUSG00000032092	148.391	-0.640612	0.110492	-5.79782	6.72e-09	1.66e-07	14012	protein_coding	Mpzl2
1337	ENSMUSG00000010755	214.365	0.572228	0.0987522	5.79459	6.85e-09	1.69e-07	27267	protein_coding	Cars
14704	ENSMUSG00000050107	37.3995	-1.20598	0.20864	-5.7802	7.46e-09	1.84e-07	14841	protein_coding	Gsg2
6449	ENSMUSG00000028031	209.464	-0.659344	0.114123	-5.77751	7.58e-09	1.86e-07	56811	protein_coding	Dkk2
926	ENSMUSG00000005958	53.8186	-0.922033	0.159711	-5.77314	7.78e-09	1.91e-07	13845	protein_coding	Ephb3
13908	ENSMUSG00000047153	321.636	0.446916	0.0774514	5.77028	7.91e-09	1.94e-07	219094	protein_coding	Khnyn
8464	ENSMUSG00000031613	146.875	-0.851633	0.147678	-5.76682	8.08e-09	1.97e-07	15446	protein_coding	Hpgd
14040	ENSMUSG00000047648	179.795	0.573512	0.0994423	5.76728	8.06e-09	1.97e-07	NA	protein_coding	Fbxo30
5357	ENSMUSG00000026103	2320.02	0.430725	0.074703	5.76584	8.13e-09	1.98e-07	14660	protein_coding	Gls
3075	ENSMUSG00000021384	482.37	0.520766	0.0903986	5.76078	8.37e-09	2.04e-07	66329	protein_coding	Susd3
15357	ENSMUSG00000052751	465.839	-0.370255	0.0642737	-5.7606	8.38e-09	2.04e-07	NA	protein_coding	Repin1
1101	ENSMUSG00000007476	528.128	0.471997	0.0819689	5.75825	8.5e-09	2.06e-07	241296	protein_coding	Lrrc8a
14632	ENSMUSG00000049823	56.8949	-0.92053	0.159901	-5.75688	8.57e-09	2.08e-07	193736	protein_coding	Zbtb12
15590	ENSMUSG00000053846	25.9934	1.38529	0.240672	5.75592	8.62e-09	2.09e-07	16891	protein_coding	Lipg
10511	ENSMUSG00000036918	1139.65	-0.327224	0.056866	-5.7543	8.7e-09	2.1e-07	225049	protein_coding	Ttc7
15037	ENSMUSG00000051343	1302.49	-0.459109	0.0797951	-5.75359	8.74e-09	2.11e-07	52055	protein_coding	Rab11fip5
14540	ENSMUSG00000049521	371.072	-0.511751	0.0890346	-5.74778	9.04e-09	2.18e-07	104445	protein_coding	Cdc42ep1
3708	ENSMUSG00000022479	5064.85	-0.486507	0.0846532	-5.74706	9.08e-09	2.19e-07	22337	protein_coding	Vdr
13991	ENSMUSG00000047473	107.824	-0.619609	0.107824	-5.74649	9.11e-09	2.19e-07	22693	protein_coding	Zfp30
3224	ENSMUSG00000021670	724.192	0.907428	0.157982	5.74386	9.25e-09	2.22e-07	15357	protein_coding	Hmgcr
9087	ENSMUSG00000032649	127.596	-0.751059	0.130763	-5.74367	9.26e-09	2.22e-07	269132	protein_coding	Colgalt2
33777	ENSMUSG00000094910	18.4248	-1.82429	0.317586	-5.74423	9.23e-09	2.22e-07	268595	protein_coding	D430019H16Rik
8322	ENSMUSG00000031382	42.0548	1.0919	0.190191	5.74107	9.41e-09	2.25e-07	68854	protein_coding	Asb11
27945	ENSMUSG00000086320	7.98683	5.03419	0.876861	5.74115	9.4e-09	2.25e-07	NA	lincRNA	Gm12840
22391	ENSMUSG00000078486	94.2858	-1.06229	0.185075	-5.7398	9.48e-09	2.26e-07	74183	protein_coding	Perm1
6442	ENSMUSG00000028019	153.913	-0.593849	0.103497	-5.73781	9.59e-09	2.29e-07	NA	protein_coding	Pdgfc
14406	ENSMUSG00000048988	195.996	-0.852055	0.148513	-5.73724	9.62e-09	2.29e-07	243312	protein_coding	Elfn1
5385	ENSMUSG00000026156	1648.87	-0.327678	0.0571239	-5.73626	9.68e-09	2.3e-07	280645	protein_coding	B3gat2
8513	ENSMUSG00000031700	367.784	-0.514062	0.0896292	-5.73543	9.73e-09	2.3e-07	108682	protein_coding	Gpt2
12295	ENSMUSG00000041609	621.307	0.324111	0.0565093	5.73553	9.72e-09	2.3e-07	75665	protein_coding	Ccdc64
16348	ENSMUSG00000057315	3107.51	-0.367974	0.0642108	-5.73072	1e-08	2.37e-07	NA	protein_coding	Arhgap24
11948	ENSMUSG00000040543	102.64	-0.715343	0.124849	-5.72969	1.01e-08	2.38e-07	327958	protein_coding	Pitpnm3
8179	ENSMUSG00000031133	87.4834	-0.761288	0.132959	-5.72575	1.03e-08	2.43e-07	73341	protein_coding	Arhgef6
2638	ENSMUSG00000020642	116.555	-0.916937	0.160188	-5.72414	1.04e-08	2.45e-07	NA	protein_coding	Rnf144a
15982	ENSMUSG00000055675	608.151	0.380468	0.0664682	5.72406	1.04e-08	2.45e-07	74901	protein_coding	Kbtbd11
7107	ENSMUSG00000029123	329.479	0.552983	0.0966456	5.72176	1.05e-08	2.48e-07	64293	protein_coding	Stk32b
22998	ENSMUSG00000080115	67.8572	0.883289	0.154595	5.71356	1.11e-08	2.6e-07	100504608	protein_coding	Mettl21b
7224	ENSMUSG00000029312	104.074	0.715357	0.12546	5.70188	1.18e-08	2.78e-07	246293	protein_coding	Klhl8
12067	ENSMUSG00000040829	79.4983	-0.722051	0.12686	-5.69171	1.26e-08	2.94e-07	574428	protein_coding	Zmynd15
15741	ENSMUSG00000054499	331.06	0.444842	0.0782104	5.68775	1.29e-08	3.01e-07	67379	protein_coding	Dedd2
11055	ENSMUSG00000038267	1043.27	-0.664013	0.116819	-5.68412	1.31e-08	3.07e-07	NA	protein_coding	Slc22a23
13244	ENSMUSG00000044786	1556.55	1.71928	0.302668	5.68042	1.34e-08	3.13e-07	22695	protein_coding	Zfp36
10608	ENSMUSG00000037157	42.0766	-1.38094	0.243139	-5.67965	1.35e-08	3.14e-07	230828	protein_coding	Il22ra1
6384	ENSMUSG00000027931	234.399	-0.446351	0.0787202	-5.67009	1.43e-08	3.32e-07	18160	protein_coding	Npr1
10503	ENSMUSG00000036904	267.015	-0.518659	0.0914862	-5.66925	1.43e-08	3.33e-07	14370	protein_coding	Fzd8
3837	ENSMUSG00000022687	86.2784	-0.960683	0.169551	-5.66604	1.46e-08	3.39e-07	117606	protein_coding	Boc
22454	ENSMUSG00000078612	55.6335	0.890776	0.157231	5.66539	1.47e-08	3.4e-07	242594	protein_coding	1700024P16Rik
5928	ENSMUSG00000027109	614.404	0.48059	0.0848683	5.66278	1.49e-08	3.45e-07	20687	protein_coding	Sp3
18987	ENSMUSG00000066406	710.31	0.515285	0.0910419	5.65987	1.51e-08	3.5e-07	75547	protein_coding	Akap13
22754	ENSMUSG00000079298	8.21258	2.94086	0.519876	5.65685	1.54e-08	3.56e-07	80782	protein_coding	Klrb1b
33942	ENSMUSG00000095115	151.111	-0.607117	0.107493	-5.64796	1.62e-08	3.74e-07	319622	protein_coding	Itpripl2
11004	ENSMUSG00000038172	186.083	0.638739	0.113117	5.6467	1.64e-08	3.76e-07	69863	protein_coding	Ttc39b
5327	ENSMUSG00000026048	217.976	0.51408	0.0910565	5.64572	1.64e-08	3.78e-07	22592	protein_coding	Ercc5
8518	ENSMUSG00000031709	114.793	0.853573	0.151284	5.64221	1.68e-08	3.85e-07	71310	protein_coding	Tbc1d9
9833	ENSMUSG00000034854	125.025	-0.696924	0.123561	-5.64032	1.7e-08	3.89e-07	73822	protein_coding	Mfsd12
2634	ENSMUSG00000020638	150.236	-0.617182	0.109455	-5.6387	1.71e-08	3.92e-07	22169	protein_coding	Cmpk2
9159	ENSMUSG00000032854	1022.88	0.616156	0.109509	5.62652	1.84e-08	4.19e-07	22239	protein_coding	Ugt8a
10990	ENSMUSG00000038145	627.027	0.473907	0.0842762	5.62326	1.87e-08	4.26e-07	NA	protein_coding	Snrk
14063	ENSMUSG00000047714	960.906	0.32139	0.0571506	5.62356	1.87e-08	4.26e-07	66849	protein_coding	Ppp1r2
8467	ENSMUSG00000031618	184.806	-0.663155	0.118059	-5.61716	1.94e-08	4.41e-07	NA	protein_coding	Nr3c2
16057	ENSMUSG00000055980	184.277	0.557949	0.0993676	5.615	1.97e-08	4.46e-07	16367	protein_coding	Irs1
7262	ENSMUSG00000029380	19.0781	2.37861	0.424493	5.6034	2.1e-08	4.76e-07	14825	protein_coding	Cxcl1
11656	ENSMUSG00000039765	263.67	-0.547398	0.0977509	-5.59992	2.14e-08	4.85e-07	231214	protein_coding	Cc2d2a
9740	ENSMUSG00000034614	96.4626	0.680941	0.121719	5.59439	2.21e-08	5e-07	216505	protein_coding	Pik3ip1
12719	ENSMUSG00000042821	42.0186	-1.33296	0.238264	-5.59444	2.21e-08	5e-07	20613	protein_coding	Snai1
9658	ENSMUSG00000034382	544.398	-0.49847	0.0891152	-5.59355	2.22e-08	5.01e-07	224833	protein_coding	AI661453
3810	ENSMUSG00000022651	8.05837	3.76583	0.673738	5.58946	2.28e-08	5.12e-07	245195	protein_coding	Retnlg
7225	ENSMUSG00000029313	1542.05	0.795375	0.142297	5.58954	2.28e-08	5.12e-07	17355	protein_coding	Aff1
10164	ENSMUSG00000035851	637.761	0.346666	0.0620842	5.58381	2.35e-08	5.28e-07	231386	protein_coding	Ythdc1
5417	ENSMUSG00000026203	461.155	0.508651	0.0911054	5.58311	2.36e-08	5.3e-07	56812	protein_coding	Dnajb2
8928	ENSMUSG00000032380	30.0533	-1.30943	0.234912	-5.57413	2.49e-08	5.57e-07	13143	protein_coding	Dapk2
16469	ENSMUSG00000057897	42.2315	0.989047	0.177523	5.57137	2.53e-08	5.65e-07	12323	protein_coding	Camk2b
18946	ENSMUSG00000066191	213.971	-0.526279	0.0944794	-5.5703	2.54e-08	5.68e-07	75691	protein_coding	Anks6
2372	ENSMUSG00000020190	2115.55	0.373149	0.0670145	5.56819	2.57e-08	5.74e-07	17347	protein_coding	Mknk2
3640	ENSMUSG00000022372	27.4383	1.3121	0.235715	5.56645	2.6e-08	5.78e-07	NA	protein_coding	Sla
11664	ENSMUSG00000039783	1678.43	0.362917	0.0651934	5.56677	2.6e-08	5.78e-07	98256	protein_coding	Kmo
12660	ENSMUSG00000042662	174.923	-0.707278	0.127143	-5.56285	2.65e-08	5.9e-07	252864	protein_coding	Dusp15
1420	ENSMUSG00000013160	1225.86	0.267242	0.0480452	5.56229	2.66e-08	5.91e-07	11972	protein_coding	Atp6v0d1
9668	ENSMUSG00000034413	149.023	-0.705489	0.126979	-5.55595	2.76e-08	6.12e-07	240055	protein_coding	Neurl1b
9132	ENSMUSG00000032777	1208.06	-0.402509	0.0724986	-5.55196	2.82e-08	6.25e-07	233863	protein_coding	Gtf3c1
4099	ENSMUSG00000023243	2044.41	0.848476	0.152948	5.54749	2.9e-08	6.4e-07	16529	protein_coding	Kcnk5
10382	ENSMUSG00000036555	392.176	-0.416329	0.075045	-5.54773	2.89e-08	6.4e-07	74239	protein_coding	Iqce
5588	ENSMUSG00000026510	1292.58	0.384297	0.0693193	5.54387	2.96e-08	6.52e-07	209456	protein_coding	Trp53bp2
12556	ENSMUSG00000042379	133.862	-1.02657	0.185247	-5.54165	3e-08	6.6e-07	71690	protein_coding	Esm1
11792	ENSMUSG00000040146	833.88	-0.385271	0.0695582	-5.53883	3.05e-08	6.7e-07	71746	protein_coding	Rgl3
16359	ENSMUSG00000057367	263.079	0.439319	0.0793968	5.5332	3.14e-08	6.91e-07	NA	protein_coding	Birc2
6316	ENSMUSG00000027805	375.352	-0.475637	0.086099	-5.5243	3.31e-08	7.25e-07	18645	protein_coding	Pfn2
8384	ENSMUSG00000031490	222.682	0.52085	0.0942814	5.52442	3.31e-08	7.25e-07	13685	protein_coding	Eif4ebp1
8800	ENSMUSG00000032177	104.965	-0.660021	0.119487	-5.5238	3.32e-08	7.26e-07	18577	protein_coding	Pde4a
10611	ENSMUSG00000037166	28.92	-1.26999	0.230079	-5.5198	3.39e-08	7.42e-07	68458	protein_coding	Ppp1r14a
714	ENSMUSG00000004500	105.035	-0.694857	0.125986	-5.51535	3.48e-08	7.6e-07	NA	protein_coding	Zfp324
6430	ENSMUSG00000028005	55.6443	-0.953616	0.172923	-5.5147	3.49e-08	7.62e-07	54195	protein_coding	Gucy1b3
9855	ENSMUSG00000034911	161.623	-0.495716	0.0898977	-5.51423	3.5e-08	7.62e-07	234395	protein_coding	Ushbp1
9914	ENSMUSG00000035105	176.839	-0.777277	0.140962	-5.5141	3.51e-08	7.62e-07	112407	protein_coding	Egln3
6181	ENSMUSG00000027544	91.3748	-0.737183	0.133733	-5.51235	3.54e-08	7.69e-07	18019	protein_coding	Nfatc2
5194	ENSMUSG00000025790	3353.23	0.327564	0.0594477	5.51013	3.59e-08	7.78e-07	108116	protein_coding	Slco3a1
4541	ENSMUSG00000024529	70.266	0.908056	0.164835	5.50888	3.61e-08	7.82e-07	NA	protein_coding	Lox
15526	ENSMUSG00000053550	176.334	-0.639874	0.11615	-5.50903	3.61e-08	7.82e-07	232813	protein_coding	Shisa7
2280	ENSMUSG00000020053	134.379	-0.843135	0.153137	-5.50577	3.68e-08	7.94e-07	16000	protein_coding	Igf1
9131	ENSMUSG00000032776	42.4214	0.962375	0.174918	5.50188	3.76e-08	8.11e-07	244049	protein_coding	Mctp2
16590	ENSMUSG00000058486	617.05	0.374717	0.0681446	5.49885	3.82e-08	8.24e-07	101240	protein_coding	Wdr91
4922	ENSMUSG00000025207	1200.4	-0.261744	0.0476308	-5.49528	3.9e-08	8.4e-07	26456	protein_coding	Sema4g
1096	ENSMUSG00000007411	1231.12	0.278018	0.0506253	5.49168	3.98e-08	8.56e-07	17169	protein_coding	Mark3
20586	ENSMUSG00000073910	302.768	-0.46692	0.085065	-5.48898	4.04e-08	8.68e-07	214944	protein_coding	Mob3b
15117	ENSMUSG00000051652	280.64	-0.458157	0.0834966	-5.48713	4.09e-08	8.76e-07	237387	protein_coding	Lrrc3
24176	ENSMUSG00000081833	14.2529	1.90313	0.346932	5.4856	4.12e-08	8.83e-07	NA	processed_pseudogene	Gm13669
14768	ENSMUSG00000050335	453.082	0.819894	0.149512	5.48379	4.16e-08	8.91e-07	16854	protein_coding	Lgals3
10592	ENSMUSG00000037112	443.149	0.662269	0.120832	5.48093	4.23e-08	9.04e-07	235344	protein_coding	Sik2
11200	ENSMUSG00000038600	2916.33	0.326923	0.0596538	5.48034	4.25e-08	9.06e-07	140494	protein_coding	Atp6v0a4
4785	ENSMUSG00000024968	12.103	-2.00682	0.366301	-5.47862	4.29e-08	9.14e-07	104383	protein_coding	Rcor2
2551	ENSMUSG00000020486	169.106	-0.724322	0.132306	-5.47458	4.39e-08	9.34e-07	18952	protein_coding	2022-09-04
16892	ENSMUSG00000059824	274.439	-1.76333	0.322141	-5.4738	4.4e-08	9.37e-07	13170	protein_coding	Dbp
4791	ENSMUSG00000024975	300.443	0.418802	0.0765658	5.46983	4.5e-08	9.57e-07	NA	protein_coding	Pdcd4
16351	ENSMUSG00000057329	124.134	-0.572855	0.104811	-5.4656	4.61e-08	9.79e-07	12043	protein_coding	Bcl2
16826	ENSMUSG00000059493	293.155	-0.795741	0.145751	-5.45958	4.77e-08	1.01e-06	195727	protein_coding	Nhs
8580	ENSMUSG00000031812	2030.78	0.238251	0.0436467	5.45864	4.8e-08	1.02e-06	67443	protein_coding	Map1lc3b
9121	ENSMUSG00000032744	53.1862	-0.824656	0.151115	-5.45716	4.84e-08	1.02e-06	56198	protein_coding	Heyl
4967	ENSMUSG00000025278	2025.63	0.444993	0.0815839	5.45442	4.91e-08	1.04e-06	286940	protein_coding	Flnb
11833	ENSMUSG00000040260	356.94	-0.683113	0.125233	-5.45474	4.9e-08	1.04e-06	76441	protein_coding	Daam2
13497	ENSMUSG00000045664	105.662	-0.676319	0.124045	-5.45219	4.98e-08	1.05e-06	104252	protein_coding	Cdc42ep2
8418	ENSMUSG00000031538	455.151	0.837288	0.15362	5.45038	5.03e-08	1.06e-06	18791	protein_coding	Plat
6066	ENSMUSG00000027359	43708.1	0.19427	0.0356687	5.44652	5.14e-08	1.08e-06	26458	protein_coding	Slc27a2
1927	ENSMUSG00000018425	734.046	0.391897	0.0720272	5.44096	5.3e-08	1.11e-06	67487	protein_coding	Dhx40
10351	ENSMUSG00000036452	432.39	0.503406	0.0925259	5.4407	5.31e-08	1.11e-06	545253	protein_coding	Arhgap26
13564	ENSMUSG00000045930	95.6465	-0.79989	0.147181	-5.43473	5.49e-08	1.15e-06	66864	protein_coding	Clec14a
17441	ENSMUSG00000062312	675.875	-0.424761	0.0781915	-5.43232	5.56e-08	1.16e-06	13866	protein_coding	Erbb2
1654	ENSMUSG00000015804	938.018	0.442857	0.0815999	5.42717	5.73e-08	1.2e-06	66999	protein_coding	Med28
17683	ENSMUSG00000063406	483.336	0.40217	0.0741065	5.42692	5.73e-08	1.2e-06	73130	protein_coding	Tmed5
5339	ENSMUSG00000026073	7.084	3.17017	0.585539	5.4141	6.16e-08	1.28e-06	16178	protein_coding	Il1r2
6889	ENSMUSG00000028776	956.098	0.51974	0.0960281	5.41237	6.22e-08	1.29e-06	NA	protein_coding	Tinagl1
343	ENSMUSG00000001946	303.352	0.575989	0.106455	5.41061	6.28e-08	1.31e-06	69524	protein_coding	Esam
22821	ENSMUSG00000079445	77.0222	-0.721799	0.133646	-5.40083	6.63e-08	1.38e-06	227327	protein_coding	B3gnt7
21165	ENSMUSG00000075232	480.399	-0.384668	0.0712506	-5.3988	6.71e-08	1.39e-06	11702	protein_coding	Amd1
2106	ENSMUSG00000019564	139.316	-0.604027	0.111963	-5.3949	6.86e-08	1.42e-06	13496	protein_coding	Arid3a
942	ENSMUSG00000006050	492.532	0.431053	0.0799477	5.39169	6.98e-08	1.44e-06	24068	protein_coding	Sra1
2714	ENSMUSG00000020747	1172.94	-0.294882	0.0547026	-5.39064	7.02e-08	1.45e-06	71947	protein_coding	2310067B10Rik
11697	ENSMUSG00000039879	525.354	0.434111	0.0805346	5.39036	7.03e-08	1.45e-06	380629	protein_coding	Heca
12409	ENSMUSG00000041930	121.799	-0.666224	0.123642	-5.38834	7.11e-08	1.47e-06	433940	protein_coding	Fam222a
618	ENSMUSG00000003644	210.399	-0.516881	0.096041	-5.38188	7.37e-08	1.52e-06	20111	protein_coding	Rps6ka1
26939	ENSMUSG00000085069	325.907	-0.55044	0.102296	-5.38083	7.41e-08	1.53e-06	NA	antisense	Gm13111
16132	ENSMUSG00000056313	302.85	0.571644	0.106309	5.37719	7.57e-08	1.55e-06	69068	protein_coding	1810011O10Rik
7027	ENSMUSG00000028991	3348.21	0.425436	0.0791425	5.37557	7.63e-08	1.57e-06	56717	protein_coding	Mtor
787	ENSMUSG00000004952	59.7683	-0.852274	0.158616	-5.3732	7.74e-08	1.59e-06	54153	protein_coding	Rasa4
8380	ENSMUSG00000031486	269.381	-0.560464	0.104447	-5.36601	8.05e-08	1.65e-06	78560	protein_coding	Gpr124
8924	ENSMUSG00000032374	698.077	0.437721	0.0815764	5.36578	8.06e-08	1.65e-06	26432	protein_coding	Plod2
7424	ENSMUSG00000029635	611.51	0.394778	0.0736436	5.36066	8.29e-08	1.69e-06	NA	protein_coding	Cdk8
8824	ENSMUSG00000032220	590.767	0.434042	0.0810018	5.35843	8.39e-08	1.71e-06	71602	protein_coding	Myo1e
6678	ENSMUSG00000028434	263.04	-0.424523	0.0792727	-5.35522	8.55e-08	1.74e-06	54357	protein_coding	Epb4.1l4b
20711	ENSMUSG00000074206	5.26221	4.90934	0.917003	5.35368	8.62e-08	1.75e-06	100417514	protein_coding	Adh6b
10781	ENSMUSG00000037621	34.3616	-1.3741	0.256679	-5.35338	8.63e-08	1.76e-06	71093	protein_coding	Atoh8
11149	ENSMUSG00000038506	296.122	-0.433052	0.0809295	-5.35099	8.75e-08	1.78e-06	102323	protein_coding	Dcun1d2
12353	ENSMUSG00000041757	2698.38	-0.483258	0.0903226	-5.35035	8.78e-08	1.78e-06	240753	protein_coding	Plekha6
4860	ENSMUSG00000025092	401.943	-0.46221	0.086425	-5.34811	8.89e-08	1.8e-06	73442	protein_coding	Hspa12a
154	ENSMUSG00000000901	64.7353	-0.987745	0.184787	-5.34532	9.03e-08	1.83e-06	NA	protein_coding	Mmp11
12753	ENSMUSG00000042988	195.628	-0.687174	0.128617	-5.34279	9.15e-08	1.85e-06	77583	protein_coding	Notum
30975	ENSMUSG00000090272	206.843	-0.578855	0.108493	-5.33542	9.53e-08	1.92e-06	100040462	protein_coding	Mndal
14214	ENSMUSG00000048251	90.7625	-0.956817	0.179363	-5.33452	9.58e-08	1.93e-06	58208	protein_coding	Bcl11b
6116	ENSMUSG00000027435	377.995	0.695316	0.130411	5.33175	9.73e-08	1.96e-06	17064	protein_coding	Cd93
7574	ENSMUSG00000029922	670.048	0.350182	0.0657173	5.32861	9.9e-08	1.99e-06	54484	protein_coding	Mkrn1
7548	ENSMUSG00000029859	210.567	-0.574351	0.107811	-5.32737	9.96e-08	2e-06	13835	protein_coding	Epha1
8936	ENSMUSG00000032392	138.766	-0.670841	0.125909	-5.32799	9.93e-08	2e-06	214424	protein_coding	Parp16
11117	ENSMUSG00000038415	230.958	0.535346	0.100489	5.32743	9.96e-08	2e-06	15220	protein_coding	Foxq1
2549	ENSMUSG00000020484	1579.85	-0.423695	0.0795769	-5.32435	1.01e-07	2.03e-06	22433	protein_coding	Xbp1
31273	ENSMUSG00000090952	122.313	0.549085	0.103155	5.3229	1.02e-07	2.04e-06	NA	processed_transcript	Gm17251
6977	ENSMUSG00000028919	262.569	-0.697787	0.131113	-5.32202	1.03e-07	2.05e-06	213649	protein_coding	Arhgef19
11220	ENSMUSG00000038644	67.2323	-0.760173	0.142824	-5.32246	1.02e-07	2.05e-06	18971	protein_coding	Pold1
4771	ENSMUSG00000024947	586.698	-0.334413	0.0628527	-5.32058	1.03e-07	2.06e-06	17283	protein_coding	Men1
15639	ENSMUSG00000054057	22.1231	-1.38266	0.26002	-5.31752	1.05e-07	2.09e-06	NA	protein_coding	A930004D18Rik
6314	ENSMUSG00000027803	1068.53	0.298179	0.0560776	5.31725	1.05e-07	2.1e-06	97064	protein_coding	Wwtr1
3593	ENSMUSG00000022299	211.433	0.469526	0.0884151	5.31046	1.09e-07	2.17e-06	69906	protein_coding	Slc25a32
3812	ENSMUSG00000022656	1192.46	-0.316413	0.0596317	-5.30612	1.12e-07	2.22e-06	58998	protein_coding	Pvrl3
12265	ENSMUSG00000041515	164.592	-0.67348	0.126972	-5.30417	1.13e-07	2.24e-06	15900	protein_coding	Irf8
9487	ENSMUSG00000033910	180.09	-0.932696	0.175862	-5.30357	1.14e-07	2.25e-06	NA	protein_coding	Gucy1a3
16529	ENSMUSG00000058192	79.666	-0.653642	0.123451	-5.29473	1.19e-07	2.36e-06	NA	protein_coding	Zfp846
616	ENSMUSG00000003617	547.8	0.501944	0.0948458	5.29221	1.21e-07	2.39e-06	12870	protein_coding	Cp
4116	ENSMUSG00000023328	81.3177	1.02362	0.193512	5.28973	1.23e-07	2.42e-06	11423	protein_coding	Ache
13645	ENSMUSG00000046223	61.4057	1.0786	0.203925	5.28921	1.23e-07	2.42e-06	18793	protein_coding	Plaur
6200	ENSMUSG00000027577	1125.02	-0.593781	0.112304	-5.28726	1.24e-07	2.44e-06	11438	protein_coding	Chrna4
13060	ENSMUSG00000044167	729.048	0.373589	0.0707392	5.28121	1.28e-07	2.52e-06	56458	protein_coding	Foxo1
16657	ENSMUSG00000058756	988.884	-0.312342	0.05921	-5.27516	1.33e-07	2.61e-06	21833	protein_coding	Thra
3994	ENSMUSG00000022969	446.844	-0.393062	0.0745746	-5.27073	1.36e-07	2.67e-06	16155	protein_coding	Il10rb
16809	ENSMUSG00000059436	607.911	0.352922	0.0669977	5.26768	1.38e-07	2.71e-06	17187	protein_coding	Max
7600	ENSMUSG00000030036	348.059	-0.415508	0.0790095	-5.25896	1.45e-07	2.84e-06	57377	protein_coding	Mogs
6184	ENSMUSG00000027550	210.912	-0.427316	0.0813291	-5.25415	1.49e-07	2.91e-06	71710	protein_coding	Lrrcc1
2195	ENSMUSG00000019877	2642.06	0.245623	0.0467698	5.25175	1.51e-07	2.94e-06	56442	protein_coding	Serinc1
4357	ENSMUSG00000024197	394.644	-0.323209	0.061567	-5.2497	1.52e-07	2.97e-06	66905	protein_coding	Plin3
14339	ENSMUSG00000048707	523.727	-0.420935	0.0802264	-5.24684	1.55e-07	3.02e-06	97031	protein_coding	Tprn
36753	ENSMUSG00000098708	6.9075	2.80048	0.533772	5.24659	1.55e-07	3.02e-06	NA	antisense	Gm27252
9860	ENSMUSG00000034919	45.7616	-0.992948	0.189379	-5.24317	1.58e-07	3.07e-06	230576	protein_coding	Ttc22
6733	ENSMUSG00000028528	302.851	-0.57181	0.109071	-5.24256	1.58e-07	3.08e-06	NA	protein_coding	Dnajc6
10209	ENSMUSG00000035992	571.315	0.399045	0.0761491	5.24031	1.6e-07	3.11e-06	216742	protein_coding	Fnip1
9843	ENSMUSG00000034881	31.1615	-1.14901	0.219334	-5.23863	1.62e-07	3.14e-06	21390	protein_coding	Tbxa2r
27705	ENSMUSG00000086010	266.589	-0.494744	0.0944779	-5.23661	1.64e-07	3.17e-06	NA	antisense	Gm15318
13121	ENSMUSG00000044352	39.3987	-1.04283	0.199179	-5.23567	1.64e-07	3.18e-06	237761	protein_coding	Sowaha
6744	ENSMUSG00000028545	349.509	-0.49526	0.0946439	-5.23288	1.67e-07	3.22e-06	67621	protein_coding	Bend5
4679	ENSMUSG00000024790	94.6562	-0.714533	0.136559	-5.2324	1.67e-07	3.23e-06	66406	protein_coding	Sac3d1
13182	ENSMUSG00000044562	163.672	0.668898	0.127841	5.23227	1.67e-07	3.23e-06	69903	protein_coding	Rasip1
14876	ENSMUSG00000050777	762.935	0.533896	0.10204	5.23221	1.67e-07	3.23e-06	170706	protein_coding	Tmem37
15862	ENSMUSG00000055053	2949.53	-0.450108	0.086043	-5.2312	1.68e-07	3.24e-06	18029	protein_coding	Nfic
862	ENSMUSG00000005547	1050.34	0.600599	0.114914	5.22652	1.73e-07	3.32e-06	13087	protein_coding	Cyp2a5
1428	ENSMUSG00000013419	227.653	-0.489682	0.0937381	-5.22393	1.75e-07	3.36e-06	270210	protein_coding	Zfp651
2339	ENSMUSG00000020142	278.706	-0.744986	0.142627	-5.22332	1.76e-07	3.37e-06	55963	protein_coding	Slc1a4
20464	ENSMUSG00000073563	823.941	0.323734	0.0619887	5.22247	1.77e-07	3.38e-06	70425	protein_coding	Csnk1g3
2506	ENSMUSG00000020423	358.468	1.62591	0.311475	5.22004	1.79e-07	3.42e-06	12227	protein_coding	Btg2
3978	ENSMUSG00000022941	28.9651	-1.13	0.216673	-5.21525	1.84e-07	3.51e-06	170765	protein_coding	Ripply3
9290	ENSMUSG00000033256	67.9724	-0.756547	0.145112	-5.21354	1.85e-07	3.54e-06	435684	protein_coding	Shf
860	ENSMUSG00000005534	816.695	0.378873	0.0726843	5.21259	1.86e-07	3.55e-06	16337	protein_coding	Insr
14363	ENSMUSG00000048799	307.714	0.364224	0.0698802	5.21211	1.87e-07	3.56e-06	225523	protein_coding	Cep120
2597	ENSMUSG00000020580	631.378	0.368014	0.0706599	5.20824	1.91e-07	3.63e-06	19878	protein_coding	Rock2
11680	ENSMUSG00000039831	1001.81	-0.423667	0.0813742	-5.2064	1.93e-07	3.66e-06	214137	protein_coding	Arhgap29
7992	ENSMUSG00000030737	246.383	-0.660157	0.126849	-5.20429	1.95e-07	3.7e-06	NA	protein_coding	Slco2b1
14336	ENSMUSG00000048701	1708.28	0.501264	0.0964251	5.19848	2.01e-07	3.81e-06	76551	protein_coding	Ccdc6
16877	ENSMUSG00000059743	215.509	0.50597	0.097336	5.19818	2.01e-07	3.81e-06	110196	protein_coding	Fdps
2728	ENSMUSG00000020782	1335.61	-0.325176	0.062635	-5.19161	2.08e-07	3.94e-06	217325	protein_coding	Llgl2
2461	ENSMUSG00000020346	1054.43	-0.321526	0.0619697	-5.18844	2.12e-07	4.01e-06	NA	protein_coding	Mgat1
8344	ENSMUSG00000031422	676.805	0.404695	0.0780037	5.18815	2.12e-07	4.01e-06	NA	protein_coding	Morf4l2
13734	ENSMUSG00000046574	431.022	-0.467081	0.0901048	-5.18376	2.17e-07	4.1e-06	233210	protein_coding	Prr12
15284	ENSMUSG00000052415	180.849	-0.599654	0.1157	-5.18282	2.19e-07	4.12e-06	99681	protein_coding	Tchh
3092	ENSMUSG00000021417	1163.17	0.428615	0.0827387	5.18035	2.21e-07	4.17e-06	NA	protein_coding	Eci2
1124	ENSMUSG00000007812	419.393	-0.388085	0.0749229	-5.17979	2.22e-07	4.18e-06	72611	protein_coding	Zfp655
3774	ENSMUSG00000022579	134.241	0.895298	0.172876	5.17884	2.23e-07	4.19e-06	68453	protein_coding	Gpihbp1
5681	ENSMUSG00000026664	6813.42	0.266997	0.051677	5.16665	2.38e-07	4.47e-06	16922	protein_coding	Phyh
6247	ENSMUSG00000027665	1127.52	0.282792	0.0547492	5.16524	2.4e-07	4.49e-06	NA	protein_coding	Pik3ca
17703	ENSMUSG00000063506	69.27	-0.913183	0.176793	-5.16528	2.4e-07	4.49e-06	239027	protein_coding	Arhgap22
11563	ENSMUSG00000039519	2211.07	0.441579	0.0856991	5.15267	2.57e-07	4.8e-06	13123	protein_coding	Cyp7b1
3550	ENSMUSG00000022218	269.958	-1.34098	0.260339	-5.15088	2.59e-07	4.84e-06	NA	protein_coding	Tgm1
6468	ENSMUSG00000028060	761.387	0.273964	0.0532249	5.1473	2.64e-07	4.93e-06	74200	protein_coding	2810403A07Rik
1582	ENSMUSG00000015312	44.2159	1.34117	0.260673	5.14501	2.68e-07	4.99e-06	17873	protein_coding	Gadd45b
10102	ENSMUSG00000035640	100.709	0.654154	0.127148	5.14481	2.68e-07	4.99e-06	NA	protein_coding	Dos
14243	ENSMUSG00000048368	54.9104	1.01475	0.19728	5.14371	2.69e-07	5.01e-06	27047	protein_coding	Omd
11213	ENSMUSG00000038624	166.322	-0.746419	0.145162	-5.14198	2.72e-07	5.05e-06	66650	protein_coding	Nepn
870	ENSMUSG00000005611	50.3829	-0.985457	0.191675	-5.14129	2.73e-07	5.06e-06	17540	protein_coding	Mrvi1
10680	ENSMUSG00000037348	1196.59	-0.329173	0.0640321	-5.14074	2.74e-07	5.07e-06	NA	protein_coding	Paqr7
14089	ENSMUSG00000047798	6.63791	3.05282	0.594056	5.13894	2.76e-07	5.12e-06	246746	protein_coding	Cd300lf
5780	ENSMUSG00000026827	914.142	0.357173	0.0695107	5.13839	2.77e-07	5.13e-06	NA	protein_coding	Gpd2
257	ENSMUSG00000001472	2952.29	0.196968	0.038341	5.13728	2.79e-07	5.15e-06	66855	protein_coding	Tcf25
5920	ENSMUSG00000027087	1237.16	0.379123	0.0738152	5.13611	2.8e-07	5.17e-06	16410	protein_coding	Itgav
7731	ENSMUSG00000030247	109.003	0.704428	0.137147	5.13631	2.8e-07	5.17e-06	16523	protein_coding	Kcnj8
4895	ENSMUSG00000025165	21.6075	-1.37328	0.267472	-5.13428	2.83e-07	5.22e-06	209588	protein_coding	Sectm1a
12550	ENSMUSG00000042364	710.985	0.310321	0.0604577	5.13286	2.85e-07	5.25e-06	170625	protein_coding	Snx18
15445	ENSMUSG00000053168	198.76	0.657292	0.128078	5.13198	2.87e-07	5.27e-06	NA	transcribed_unprocessed_pseudogene	9030619P08Rik
16401	ENSMUSG00000057561	358.378	0.401909	0.0783196	5.13165	2.87e-07	5.27e-06	13664	protein_coding	Eif1a
17586	ENSMUSG00000062960	429.33	-0.844845	0.164623	-5.13199	2.87e-07	5.27e-06	16542	protein_coding	Kdr
2667	ENSMUSG00000020682	36.6336	-1.05616	0.20586	-5.13049	2.89e-07	5.3e-06	118453	protein_coding	Mmp28
6417	ENSMUSG00000027983	39.73	-1.05033	0.204798	-5.1286	2.92e-07	5.34e-06	71519	protein_coding	Cyp2u1
11425	ENSMUSG00000039157	1097.23	-0.326198	0.0637244	-5.11889	3.07e-07	5.62e-06	98952	protein_coding	Fam102a
6067	ENSMUSG00000027360	7.92395	2.49712	0.488005	5.11699	3.1e-07	5.67e-06	15186	protein_coding	Hdc
10531	ENSMUSG00000036959	201.4	-0.544788	0.106515	-5.11466	3.14e-07	5.74e-06	NA	protein_coding	Bcorl1
12080	ENSMUSG00000040859	1301.09	0.299162	0.058563	5.10838	3.25e-07	5.92e-06	100383	protein_coding	Bsdc1
10835	ENSMUSG00000037762	1949	0.324514	0.0635425	5.10703	3.27e-07	5.96e-06	66859	protein_coding	Slc16a9
15300	ENSMUSG00000052485	101.171	-0.706114	0.138499	-5.09835	3.43e-07	6.23e-06	380863	protein_coding	Tmem171
9692	ENSMUSG00000034471	749.178	-0.417478	0.0819588	-5.09375	3.51e-07	6.38e-06	140721	protein_coding	Caskin2
28279	ENSMUSG00000086740	19.9735	-1.42192	0.279506	-5.08728	3.63e-07	6.59e-06	NA	antisense	Gm17029
3196	ENSMUSG00000021612	5758.21	0.27394	0.0538517	5.08693	3.64e-07	6.6e-06	22598	protein_coding	Slc6a18
1039	ENSMUSG00000006642	10.1317	2.28625	0.449664	5.08434	3.69e-07	6.68e-06	69852	protein_coding	Tcf23
11940	ENSMUSG00000040525	321.599	0.419989	0.0826218	5.08327	3.71e-07	6.71e-06	80794	protein_coding	Cblc
20712	ENSMUSG00000074207	7956.12	0.583088	0.114742	5.08171	3.74e-07	6.76e-06	11522	protein_coding	Adh1
9026	ENSMUSG00000032536	1567.5	0.336124	0.0661891	5.07824	3.81e-07	6.88e-06	67095	protein_coding	Trak1
5214	ENSMUSG00000025854	672.303	-0.437348	0.0861501	-5.07658	3.84e-07	6.93e-06	NA	protein_coding	Fam20c
11520	ENSMUSG00000039382	483.882	0.345449	0.0680527	5.0762	3.85e-07	6.94e-06	54636	protein_coding	Wdr45
20108	ENSMUSG00000071714	28.9753	1.26068	0.248437	5.07444	3.89e-07	7e-06	12984	protein_coding	Csf2rb2
20903	ENSMUSG00000074715	157.835	1.0528	0.207517	5.0733	3.91e-07	7.03e-06	56838	protein_coding	Ccl28
5338	ENSMUSG00000026072	117.279	0.576849	0.11375	5.07118	3.95e-07	7.1e-06	16177	protein_coding	Il1r1
7271	ENSMUSG00000029392	152.859	-0.481746	0.0950458	-5.06857	4.01e-07	7.19e-06	75695	protein_coding	Rilpl1
3175	ENSMUSG00000021579	24.3225	-1.23353	0.243465	-5.06656	4.05e-07	7.26e-06	432779	protein_coding	Lrrc14b
1928	ENSMUSG00000018427	380.511	0.635119	0.125399	5.06477	4.09e-07	7.32e-06	77864	protein_coding	Ypel2
8365	ENSMUSG00000031451	3798.75	-0.274251	0.0541528	-5.06439	4.1e-07	7.32e-06	14456	protein_coding	Gas6
31167	ENSMUSG00000090698	51.4965	1.53082	0.302578	5.05927	4.21e-07	7.52e-06	381823	protein_coding	Apold1
3351	ENSMUSG00000021892	1325.64	0.310061	0.0612982	5.05824	4.23e-07	7.55e-06	24056	protein_coding	Sh3bp5
8748	ENSMUSG00000032062	683.942	0.283063	0.0560126	5.05356	4.34e-07	7.72e-06	66952	protein_coding	2310030G06Rik
9455	ENSMUSG00000033808	339.947	0.394451	0.0780577	5.05333	4.34e-07	7.72e-06	211499	protein_coding	Tmem87a
19946	ENSMUSG00000071064	212.736	-0.413847	0.0818957	-5.05335	4.34e-07	7.72e-06	622675	protein_coding	Zfp827
14533	ENSMUSG00000049502	145.962	-0.615525	0.121908	-5.0491	4.44e-07	7.89e-06	209200	protein_coding	Dtx3l
11619	ENSMUSG00000039680	646.902	0.528147	0.104675	5.04557	4.52e-07	8.03e-06	121022	protein_coding	Mrps6
10402	ENSMUSG00000036602	18.8284	-1.52817	0.302999	-5.04349	4.57e-07	8.1e-06	NA	protein_coding	Alx1
5924	ENSMUSG00000027102	1253.55	0.333873	0.0662147	5.04228	4.6e-07	8.15e-06	15437	protein_coding	Hoxd8
1896	ENSMUSG00000018217	274.707	0.560578	0.111196	5.04137	4.62e-07	8.17e-06	NA	protein_coding	Pmp22
11263	ENSMUSG00000038745	1618.4	-0.430777	0.085445	-5.04157	4.62e-07	8.17e-06	101613	protein_coding	Nlrp6
3038	ENSMUSG00000021314	14.2402	1.89324	0.375694	5.03932	4.67e-07	8.25e-06	218038	protein_coding	Amph
867	ENSMUSG00000005583	74.01	-0.79011	0.156809	-5.03868	4.69e-07	8.27e-06	17260	protein_coding	Mef2c
6998	ENSMUSG00000028954	731.194	0.233016	0.0462551	5.03763	4.71e-07	8.31e-06	53312	protein_coding	Nub1
12762	ENSMUSG00000043017	13.3019	-1.70486	0.338691	-5.03368	4.81e-07	8.47e-06	19222	protein_coding	Ptgir
835	ENSMUSG00000005370	204.56	-0.430753	0.0855801	-5.03333	4.82e-07	8.48e-06	17688	protein_coding	Msh6
8116	ENSMUSG00000030972	1235.07	0.248951	0.0494787	5.03147	4.87e-07	8.55e-06	272428	protein_coding	Acsm5
5292	ENSMUSG00000025982	1813.84	0.250535	0.049829	5.0279	4.96e-07	8.7e-06	81898	protein_coding	Sf3b1
11102	ENSMUSG00000038375	3396.89	0.300727	0.0598137	5.02774	4.96e-07	8.7e-06	68728	protein_coding	Trp53inp2
11050	ENSMUSG00000038256	271.017	-0.417359	0.0830454	-5.02567	5.02e-07	8.79e-06	77578	protein_coding	Bcl9
14985	ENSMUSG00000051169	249.146	-0.416434	0.0828838	-5.02431	5.05e-07	8.84e-06	101122	protein_coding	Rpusd3
6090	ENSMUSG00000027398	14.0611	1.78385	0.355289	5.02084	5.14e-07	8.99e-06	16176	protein_coding	Il1b
12427	ENSMUSG00000041992	228.063	0.725379	0.144489	5.02029	5.16e-07	9.01e-06	217944	protein_coding	Rapgef5
1253	ENSMUSG00000009585	121.488	0.695089	0.138574	5.01603	5.27e-07	9.19e-06	80287	protein_coding	Apobec3
2331	ENSMUSG00000020130	348.082	0.411305	0.0819947	5.01624	5.27e-07	9.19e-06	66687	protein_coding	Tbc1d15
111	ENSMUSG00000000631	2223.07	-0.250638	0.0499788	-5.01489	5.31e-07	9.24e-06	360013	protein_coding	Myo18a
8856	ENSMUSG00000032278	1676.39	0.276055	0.0550727	5.01256	5.37e-07	9.34e-06	74090	protein_coding	Paqr5
1269	ENSMUSG00000009733	336.315	-0.407703	0.0813863	-5.00949	5.46e-07	9.48e-06	21422	protein_coding	Tfcp2
5842	ENSMUSG00000026930	92.9539	0.857447	0.171421	5.00198	5.67e-07	9.85e-06	67839	protein_coding	Gpsm1
12285	ENSMUSG00000041577	600.066	-0.673072	0.134587	-5.00101	5.7e-07	9.89e-06	116847	protein_coding	Prelp
9571	ENSMUSG00000034159	28.8138	-1.2614	0.252658	-4.99254	5.96e-07	1.03e-05	NA	protein_coding	2310007B03Rik
10919	ENSMUSG00000037992	407.048	-0.417594	0.0836487	-4.99224	5.97e-07	1.03e-05	NA	protein_coding	Rara
17330	ENSMUSG00000061887	762.5	-0.332949	0.0667243	-4.98992	6.04e-07	1.04e-05	72475	protein_coding	Ssbp3
28565	ENSMUSG00000087095	94.1657	-0.591223	0.118446	-4.9915	5.99e-07	1.04e-05	NA	antisense	Emx2os
19112	ENSMUSG00000067071	350.279	-0.368941	0.0739894	-4.9864	6.15e-07	1.06e-05	55927	protein_coding	Hes6
965	ENSMUSG00000006269	1255.86	-0.19982	0.0400945	-4.98373	6.24e-07	1.07e-05	110935	protein_coding	Atp6v1b1
11349	ENSMUSG00000038976	667.399	-0.309756	0.0621416	-4.98468	6.21e-07	1.07e-05	217124	protein_coding	Ppp1r9b
9645	ENSMUSG00000034341	5102	0.205921	0.0413745	4.977	6.46e-07	1.11e-05	22378	protein_coding	Wbp2
1377	ENSMUSG00000011832	258.221	-0.388211	0.0780401	-4.9745	6.54e-07	1.12e-05	213027	protein_coding	Evi5l
9065	ENSMUSG00000032596	87.6791	-0.675996	0.135858	-4.97576	6.5e-07	1.12e-05	74153	protein_coding	Uba7
13699	ENSMUSG00000046434	743.057	0.238243	0.0478996	4.97379	6.57e-07	1.13e-05	15382	protein_coding	Hnrnpa1
6954	ENSMUSG00000028878	380.842	0.396113	0.0796728	4.97175	6.64e-07	1.14e-05	230789	protein_coding	Fam76a
709	ENSMUSG00000004451	485.073	-0.320954	0.0645977	-4.96851	6.75e-07	1.15e-05	64143	protein_coding	Ralb
3739	ENSMUSG00000022528	236.227	-0.464863	0.093538	-4.96977	6.7e-07	1.15e-05	15205	protein_coding	Hes1
13540	ENSMUSG00000045817	1294.93	0.550138	0.110709	4.96921	6.72e-07	1.15e-05	12193	protein_coding	Zfp36l2
2034	ENSMUSG00000018965	1158.48	0.245668	0.0494746	4.96553	6.85e-07	1.17e-05	22629	protein_coding	Ywhah
7741	ENSMUSG00000030268	1056.43	1.22164	0.246077	4.96444	6.89e-07	1.18e-05	12035	protein_coding	Bcat1
2101	ENSMUSG00000019505	16348.2	0.367412	0.0740761	4.95993	7.05e-07	1.2e-05	22187	protein_coding	Ubb
4030	ENSMUSG00000023030	1136.49	-0.476443	0.096068	-4.95943	7.07e-07	1.2e-05	18174	protein_coding	Slc11a2
8062	ENSMUSG00000030852	2351.71	0.386814	0.0779822	4.96028	7.04e-07	1.2e-05	57752	protein_coding	Tacc2
6478	ENSMUSG00000028073	356.413	0.493034	0.0994884	4.95569	7.21e-07	1.22e-05	NA	protein_coding	Pear1
10851	ENSMUSG00000037813	16.8696	-1.44775	0.292228	-4.9542	7.26e-07	1.23e-05	228846	protein_coding	D630003M21Rik
6620	ENSMUSG00000028334	185.089	0.53978	0.108967	4.9536	7.29e-07	1.24e-05	94181	protein_coding	Nans
10776	ENSMUSG00000037606	370.127	-0.445547	0.0900629	-4.94707	7.53e-07	1.28e-05	79196	protein_coding	Osbpl5
14463	ENSMUSG00000049191	113.292	-0.669674	0.135381	-4.94657	7.55e-07	1.28e-05	331474	protein_coding	Rgag4
14665	ENSMUSG00000049971	296.566	0.600862	0.121479	4.94622	7.57e-07	1.28e-05	319804	protein_coding	Glt1d1
15658	ENSMUSG00000054136	29.3342	-1.20741	0.244078	-4.94681	7.54e-07	1.28e-05	223780	protein_coding	Adm2
11707	ENSMUSG00000039910	2176.05	0.559323	0.113144	4.94344	7.68e-07	1.29e-05	17684	protein_coding	Cited2
17501	ENSMUSG00000062563	639.025	-0.575799	0.116473	-4.94363	7.67e-07	1.29e-05	NA	protein_coding	Cys1
17573	ENSMUSG00000062901	1399.5	0.452038	0.0914151	4.9449	7.62e-07	1.29e-05	75785	protein_coding	Klhl24
9306	ENSMUSG00000033318	1643.17	0.299913	0.06069	4.94171	7.74e-07	1.3e-05	14872	protein_coding	Gstt2
3953	ENSMUSG00000022885	146.627	-0.453058	0.0917249	-4.93931	7.84e-07	1.32e-05	NA	protein_coding	St6gal1
17696	ENSMUSG00000063450	2595.93	0.406218	0.0822888	4.93649	7.95e-07	1.34e-05	319565	protein_coding	Syne2
3287	ENSMUSG00000021765	67.0275	0.885871	0.179712	4.92941	8.25e-07	1.38e-05	14313	protein_coding	Fst
3796	ENSMUSG00000022617	354.916	0.375091	0.076086	4.92983	8.23e-07	1.38e-05	12651	protein_coding	Chkb
6846	ENSMUSG00000028698	170.331	-0.53874	0.109353	-4.9266	8.37e-07	1.4e-05	18710	protein_coding	Pik3r3
6011	ENSMUSG00000027276	136.224	-0.528623	0.107342	-4.92464	8.45e-07	1.41e-05	16449	protein_coding	Jag1
17046	ENSMUSG00000060487	29.3471	1.09489	0.222367	4.9238	8.49e-07	1.42e-05	320825	protein_coding	Samd5
4513	ENSMUSG00000024485	1130.59	0.365966	0.0743849	4.9199	8.66e-07	1.44e-05	240215	protein_coding	Slc4a9
10771	ENSMUSG00000037594	165.37	-0.500064	0.101632	-4.92035	8.64e-07	1.44e-05	217887	protein_coding	BC022687
4842	ENSMUSG00000025059	4986.83	0.349554	0.0711162	4.91525	8.87e-07	1.48e-05	14933	protein_coding	Gyk
5040	ENSMUSG00000025428	19287.2	0.142047	0.0288983	4.91542	8.86e-07	1.48e-05	11946	protein_coding	Atp5a1
11125	ENSMUSG00000038437	840.332	-0.259868	0.0528814	-4.91417	8.92e-07	1.48e-05	246198	protein_coding	Mllt6
8749	ENSMUSG00000032064	125.933	-0.594583	0.121025	-4.91289	8.97e-07	1.49e-05	330938	protein_coding	Dixdc1
6044	ENSMUSG00000027330	66.0775	-0.669066	0.136256	-4.91036	9.09e-07	1.51e-05	12531	protein_coding	Cdc25b
20107	ENSMUSG00000071713	42.6114	0.856487	0.174463	4.90928	9.14e-07	1.52e-05	12983	protein_coding	Csf2rb
7074	ENSMUSG00000029070	236.877	-0.518184	0.105608	-4.90668	9.26e-07	1.53e-05	74761	protein_coding	Mxra8
3312	ENSMUSG00000021806	337.297	-0.40014	0.0815759	-4.90512	9.34e-07	1.55e-05	18074	protein_coding	Nid2
5468	ENSMUSG00000026288	110.634	0.767973	0.156671	4.90184	9.49e-07	1.57e-05	16331	protein_coding	Inpp5d
16523	ENSMUSG00000058173	92.4892	-0.562937	0.114915	-4.89872	9.65e-07	1.59e-05	170748	protein_coding	Smco4
9384	ENSMUSG00000033579	252.824	-0.609749	0.124485	-4.89815	9.67e-07	1.6e-05	338521	protein_coding	Fa2h
10681	ENSMUSG00000037349	96.0776	-0.680879	0.139026	-4.89748	9.71e-07	1.6e-05	68323	protein_coding	Nudt22
728	ENSMUSG00000004609	25.5387	1.31399	0.268409	4.89548	9.81e-07	1.61e-05	12489	protein_coding	Cd33
16210	ENSMUSG00000056708	122.908	-0.579615	0.118379	-4.89629	9.77e-07	1.61e-05	15939	protein_coding	Ier5
10006	ENSMUSG00000035357	457.68	-0.495839	0.101349	-4.89239	9.96e-07	1.64e-05	55983	protein_coding	Pdzrn3
2964	ENSMUSG00000021196	588.217	0.375417	0.0768045	4.88795	1.02e-06	1.67e-05	56421	protein_coding	Pfkp
1671	ENSMUSG00000015932	2724.7	0.196212	0.0401652	4.88513	1.03e-06	1.69e-05	56431	protein_coding	Dstn
5896	ENSMUSG00000027012	1126.41	0.27165	0.0555956	4.88618	1.03e-06	1.69e-05	NA	protein_coding	Dync1i2
1812	ENSMUSG00000017493	8062.35	0.233487	0.0478023	4.88443	1.04e-06	1.7e-05	16010	protein_coding	Igfbp4
6239	ENSMUSG00000027651	455.722	0.428089	0.0876498	4.88409	1.04e-06	1.7e-05	70470	protein_coding	Rprd1b
7772	ENSMUSG00000030319	61.7582	-0.788825	0.161543	-4.88306	1.04e-06	1.71e-05	67088	protein_coding	Cand2
6946	ENSMUSG00000028864	49.602	1.50347	0.308132	4.8793	1.06e-06	1.73e-05	15234	protein_coding	Hgf
10199	ENSMUSG00000035953	373.342	0.326286	0.0668704	4.87938	1.06e-06	1.73e-05	219024	protein_coding	Tmem55b
15787	ENSMUSG00000054723	289.226	-0.376725	0.0772028	-4.87968	1.06e-06	1.73e-05	106639	protein_coding	Vmac
16104	ENSMUSG00000056204	1942.76	-0.300622	0.0615977	-4.88041	1.06e-06	1.73e-05	66522	protein_coding	Pgpep1
19757	ENSMUSG00000070392	175.799	-0.637761	0.130668	-4.88076	1.06e-06	1.73e-05	NA	processed_transcript	Gm20634
5579	ENSMUSG00000026494	99.4506	0.695677	0.142603	4.87841	1.07e-06	1.74e-05	269152	protein_coding	Kif26b
12972	ENSMUSG00000043895	37.7777	-0.934321	0.191526	-4.87829	1.07e-06	1.74e-05	14739	protein_coding	S1pr2
14020	ENSMUSG00000047583	387.334	-0.587515	0.120459	-4.8773	1.08e-06	1.74e-05	209584	protein_coding	Tyw3
14073	ENSMUSG00000047746	538.538	-0.474564	0.0972861	-4.87803	1.07e-06	1.74e-05	NA	protein_coding	Fbxo40
14369	ENSMUSG00000048826	331.065	-0.413106	0.0847053	-4.87698	1.08e-06	1.74e-05	240025	protein_coding	Dact2
17689	ENSMUSG00000063430	101.906	-0.613364	0.125724	-4.87867	1.07e-06	1.74e-05	320916	protein_coding	Wscd2
7794	ENSMUSG00000030352	730.692	-0.347718	0.0713086	-4.87624	1.08e-06	1.75e-05	NA	protein_coding	Tspan9
31750	ENSMUSG00000092035	8.67724	2.25332	0.462144	4.8758	1.08e-06	1.75e-05	170676	protein_coding	Peg10
12110	ENSMUSG00000040964	928.256	-0.352609	0.0723397	-4.87435	1.09e-06	1.76e-05	72754	protein_coding	Arhgef10l
939	ENSMUSG00000006019	227.717	-0.378414	0.0776522	-4.87318	1.1e-06	1.77e-05	NA	protein_coding	Dhx34
9698	ENSMUSG00000034485	545.324	-0.340266	0.0698423	-4.87192	1.11e-06	1.78e-05	72565	protein_coding	Uaca
22378	ENSMUSG00000078429	2441.99	0.258946	0.0531764	4.86956	1.12e-06	1.8e-05	52468	protein_coding	Ctdsp2
20982	ENSMUSG00000074916	46.1296	-0.822812	0.169008	-4.86848	1.12e-06	1.81e-05	72136	protein_coding	Chst14
12566	ENSMUSG00000042406	1224.52	0.45297	0.0930788	4.86652	1.14e-06	1.82e-05	11911	protein_coding	Atf4
6106	ENSMUSG00000027423	894.566	0.270947	0.0557113	4.86341	1.15e-06	1.85e-05	NA	protein_coding	Snx5
35405	ENSMUSG00000096957	80.0269	0.682612	0.140566	4.85618	1.2e-06	1.92e-05	NA	lincRNA	E230013L22Rik
11122	ENSMUSG00000038422	129.295	-0.681902	0.140458	-4.85486	1.2e-06	1.93e-05	72748	protein_coding	Hdhd3
150	ENSMUSG00000000876	2093.59	0.316378	0.0651872	4.85338	1.21e-06	1.94e-05	59038	protein_coding	Pxmp4
8030	ENSMUSG00000030793	110.565	-0.604121	0.124515	-4.85179	1.22e-06	1.96e-05	66824	protein_coding	Pycard
518	ENSMUSG00000003031	575.064	0.331737	0.0684063	4.84951	1.24e-06	1.98e-05	NA	protein_coding	Cdkn1b
14756	ENSMUSG00000050295	185.297	0.479781	0.0989532	4.84857	1.24e-06	1.99e-05	17300	protein_coding	Foxc1
9841	ENSMUSG00000034875	9609.75	0.518365	0.106955	4.84657	1.26e-06	2e-05	110959	protein_coding	Nudt19
6737	ENSMUSG00000028536	1203.49	-0.377251	0.0778505	-4.84584	1.26e-06	2.01e-05	66451	protein_coding	2610528J11Rik
3973	ENSMUSG00000022914	399.963	0.332326	0.0686443	4.84128	1.29e-06	2.05e-05	93871	protein_coding	Brwd1
7701	ENSMUSG00000030203	389.12	0.470061	0.0970872	4.84164	1.29e-06	2.05e-05	70686	protein_coding	Dusp16
9119	ENSMUSG00000032741	2569.22	-0.334732	0.0691407	-4.84132	1.29e-06	2.05e-05	252972	protein_coding	Tpcn1
17015	ENSMUSG00000060336	37.9155	-0.960362	0.198402	-4.84048	1.3e-06	2.06e-05	245174	protein_coding	Zfp937
1941	ENSMUSG00000018486	50.9051	-1.55898	0.322213	-4.83836	1.31e-06	2.08e-05	22412	protein_coding	Wnt9b
3058	ENSMUSG00000021360	1064.24	0.424696	0.0877942	4.83741	1.32e-06	2.08e-05	14538	protein_coding	Gcnt2
3297	ENSMUSG00000021782	581.536	0.428474	0.0885981	4.83616	1.32e-06	2.1e-05	71228	protein_coding	Dlg5
11424	ENSMUSG00000039156	353.089	0.338276	0.0699898	4.83322	1.34e-06	2.13e-05	116873	protein_coding	Stim2
3744	ENSMUSG00000022537	49.4147	-0.790725	0.163772	-4.8282	1.38e-06	2.18e-05	NA	protein_coding	Tmem44
14439	ENSMUSG00000049103	32.8313	-1.01092	0.209374	-4.82833	1.38e-06	2.18e-05	NA	protein_coding	Ccr2
151	ENSMUSG00000000881	207.081	-0.394196	0.0817268	-4.82334	1.41e-06	2.23e-05	53310	protein_coding	Dlg3
15511	ENSMUSG00000053470	445.949	0.311153	0.0645454	4.82068	1.43e-06	2.25e-05	NA	protein_coding	Kdm3a
14086	ENSMUSG00000047793	322.32	-0.466192	0.0967662	-4.81771	1.45e-06	2.29e-05	208777	protein_coding	Sned1
7310	ENSMUSG00000029449	72.5558	-0.867931	0.180209	-4.81624	1.46e-06	2.3e-05	23912	protein_coding	Rhof
6818	ENSMUSG00000028654	26.7569	-1.14753	0.238463	-4.8122	1.49e-06	2.35e-05	NA	protein_coding	Mycl
10409	ENSMUSG00000036622	268.492	-0.381752	0.0793344	-4.81193	1.49e-06	2.35e-05	74772	protein_coding	Atp13a2
8923	ENSMUSG00000032373	3975.6	-0.362107	0.0752721	-4.81064	1.5e-06	2.36e-05	76459	protein_coding	Car12
11360	ENSMUSG00000039004	894.093	0.392423	0.0815882	4.8098	1.51e-06	2.37e-05	12161	protein_coding	Bmp6
991	ENSMUSG00000006386	316.401	-0.648209	0.134825	-4.80777	1.53e-06	2.39e-05	21687	protein_coding	Tek
2292	ENSMUSG00000020074	1351.21	0.282553	0.0587783	4.8071	1.53e-06	2.39e-05	67500	protein_coding	Ccar1
4328	ENSMUSG00000024151	158.947	-0.465397	0.0968057	-4.80753	1.53e-06	2.39e-05	17685	protein_coding	Msh2
11746	ENSMUSG00000040016	715.294	0.455806	0.0949422	4.80088	1.58e-06	2.47e-05	19218	protein_coding	Ptger3
11355	ENSMUSG00000038991	957.126	-0.234159	0.048785	-4.79983	1.59e-06	2.48e-05	105245	protein_coding	Txndc5
3495	ENSMUSG00000022124	784.08	0.359594	0.0749655	4.79679	1.61e-06	2.51e-05	50789	protein_coding	Fbxl3
17298	ENSMUSG00000061740	285.261	0.432622	0.0901809	4.79727	1.61e-06	2.51e-05	56448	protein_coding	Cyp2d22
13416	ENSMUSG00000045374	958.738	0.338483	0.070572	4.79628	1.62e-06	2.52e-05	192652	protein_coding	Wdr81
1926	ENSMUSG00000018417	131.622	0.716995	0.149527	4.79507	1.63e-06	2.53e-05	17912	protein_coding	Myo1b
6032	ENSMUSG00000027313	15.1642	1.83274	0.382354	4.79331	1.64e-06	2.55e-05	69065	protein_coding	Chac1
574	ENSMUSG00000003379	13.7994	-1.76291	0.368052	-4.78985	1.67e-06	2.59e-05	12518	protein_coding	Cd79a
293	ENSMUSG00000001661	255.285	-0.457696	0.0955931	-4.78796	1.68e-06	2.61e-05	15425	protein_coding	Hoxc6
1482	ENSMUSG00000014329	2363.14	-0.399015	0.083365	-4.78636	1.7e-06	2.63e-05	83675	protein_coding	Bicc1
11422	ENSMUSG00000039154	104.877	-0.602186	0.125885	-4.78362	1.72e-06	2.67e-05	20420	protein_coding	Shd
2507	ENSMUSG00000020424	131.918	0.557628	0.116629	4.7812	1.74e-06	2.7e-05	71962	protein_coding	Gatsl3
674	ENSMUSG00000004105	590.374	-0.497366	0.104133	-4.77625	1.79e-06	2.76e-05	26360	protein_coding	Angptl2
15605	ENSMUSG00000053907	6252.78	-0.440036	0.0921666	-4.77435	1.8e-06	2.78e-05	232087	protein_coding	Mat2a
14244	ENSMUSG00000048371	761.475	-0.428266	0.0897866	-4.76983	1.84e-06	2.84e-05	382051	protein_coding	Pdp2
12085	ENSMUSG00000040875	258.879	0.465345	0.0975939	4.76818	1.86e-06	2.87e-05	74486	protein_coding	Osbpl10
13795	ENSMUSG00000046768	167.068	0.668789	0.140304	4.7667	1.87e-06	2.88e-05	80837	protein_coding	Rhoj
12854	ENSMUSG00000043391	520.007	-0.40799	0.0856355	-4.76427	1.9e-06	2.92e-05	72190	protein_coding	2510009E07Rik
4866	ENSMUSG00000025127	291.916	-0.352937	0.0741184	-4.76181	1.92e-06	2.95e-05	14527	protein_coding	Gcgr
6632	ENSMUSG00000028357	1664.54	-0.326436	0.0685795	-4.75996	1.94e-06	2.97e-05	16552	protein_coding	Kif12
4249	ENSMUSG00000024030	57.0039	-0.903203	0.189934	-4.75535	1.98e-06	3.03e-05	11307	protein_coding	Abcg1
8587	ENSMUSG00000031822	544.64	-0.393022	0.08264	-4.75584	1.98e-06	3.03e-05	NA	protein_coding	Gse1
10244	ENSMUSG00000036106	719.539	0.629386	0.132337	4.75595	1.98e-06	3.03e-05	109270	protein_coding	Prr5
10546	ENSMUSG00000036990	479.659	0.470213	0.0989439	4.75232	2.01e-06	3.08e-05	73945	protein_coding	Otud4
2782	ENSMUSG00000020868	225.046	-0.401348	0.084501	-4.74962	2.04e-06	3.12e-05	217119	protein_coding	Xylt2
157	ENSMUSG00000000915	737.184	0.271798	0.0572425	4.74818	2.05e-06	3.14e-05	29816	protein_coding	Hip1r
17659	ENSMUSG00000063281	364.154	0.37792	0.0796603	4.74415	2.09e-06	3.2e-05	22694	protein_coding	Zfp35
16888	ENSMUSG00000059811	629.712	0.335554	0.0710197	4.7248	2.3e-06	3.51e-05	56298	protein_coding	Atl2
31405	ENSMUSG00000091264	165.352	0.446561	0.0945303	4.724	2.31e-06	3.52e-05	108934	protein_coding	Smim13
5232	ENSMUSG00000025880	158.693	-0.590117	0.12496	-4.72246	2.33e-06	3.55e-05	17131	protein_coding	Smad7
1169	ENSMUSG00000008429	630.738	0.286224	0.0606564	4.71877	2.37e-06	3.61e-05	80517	protein_coding	Herpud2
1412	ENSMUSG00000013033	355.108	-0.373944	0.079275	-4.71705	2.39e-06	3.64e-05	330814	protein_coding	Lphn1
2947	ENSMUSG00000021171	467.337	0.375574	0.0797223	4.71103	2.46e-06	3.74e-05	52635	protein_coding	Esyt2
6224	ENSMUSG00000027620	2185.69	0.216744	0.0460089	4.71092	2.47e-06	3.74e-05	170791	protein_coding	Rbm39
2957	ENSMUSG00000021187	80.2664	0.661174	0.140386	4.7097	2.48e-06	3.76e-05	74413	protein_coding	Tc2n
13420	ENSMUSG00000045382	35.2507	0.900287	0.191259	4.70716	2.51e-06	3.8e-05	12767	protein_coding	Cxcr4
1556	ENSMUSG00000015093	76.9187	-0.746362	0.158667	-4.70394	2.55e-06	3.86e-05	69454	protein_coding	Clic3
11139	ENSMUSG00000038486	385.932	-0.375011	0.0797878	-4.7001	2.6e-06	3.93e-05	64051	protein_coding	Sv2a
3679	ENSMUSG00000022436	111.748	-0.55754	0.118674	-4.69809	2.63e-06	3.97e-05	20401	protein_coding	Sh3bp1
14691	ENSMUSG00000050075	4.84219	3.49987	0.746126	4.69072	2.72e-06	4.11e-05	229323	protein_coding	Gpr171
9425	ENSMUSG00000033726	494.825	-0.463498	0.0988581	-4.68852	2.75e-06	4.15e-05	13796	protein_coding	Emx1
6633	ENSMUSG00000028358	378.411	-0.44491	0.0949758	-4.68445	2.81e-06	4.23e-05	72701	protein_coding	Zfp618
4959	ENSMUSG00000025265	161.16	-0.508862	0.108643	-4.6838	2.82e-06	4.24e-05	14163	protein_coding	Fgd1
9744	ENSMUSG00000034621	609.019	0.365218	0.0780602	4.67867	2.89e-06	4.34e-05	237943	protein_coding	Gpatch8
767	ENSMUSG00000004880	210.28	-0.494475	0.105712	-4.67756	2.9e-06	4.36e-05	98386	protein_coding	Lbr
16708	ENSMUSG00000059022	187.206	-0.41963	0.0897246	-4.67686	2.91e-06	4.37e-05	333088	protein_coding	Kcp
2894	ENSMUSG00000021065	951.39	-0.261181	0.0558592	-4.67571	2.93e-06	4.4e-05	NA	protein_coding	Fut8
12125	ENSMUSG00000041025	65.7841	-0.703637	0.150541	-4.67405	2.95e-06	4.43e-05	212632	protein_coding	Iffo2
15696	ENSMUSG00000054321	81.0959	0.63859	0.13664	4.67352	2.96e-06	4.43e-05	72504	protein_coding	Taf4b
8612	ENSMUSG00000031853	80.8194	-0.69929	0.149639	-4.67319	2.97e-06	4.44e-05	234878	protein_coding	BC021891
3483	ENSMUSG00000022108	16258.9	0.177401	0.0379902	4.66965	3.02e-06	4.51e-05	16432	protein_coding	Itm2b
5539	ENSMUSG00000026425	337.442	-0.419249	0.0898876	-4.66415	3.1e-06	4.63e-05	14270	protein_coding	Srgap2
12362	ENSMUSG00000041777	485.081	0.331522	0.0710879	4.66355	3.11e-06	4.64e-05	66935	protein_coding	Cir1
20323	ENSMUSG00000073000	41.9982	-0.918141	0.196946	-4.66189	3.13e-06	4.67e-05	NA	protein_coding	Gm10451
13603	ENSMUSG00000046082	8728.63	-0.272808	0.0585525	-4.65921	3.17e-06	4.73e-05	68344	protein_coding	Tmem174
14485	ENSMUSG00000049295	327.586	-0.368369	0.0791384	-4.65474	3.24e-06	4.83e-05	NA	protein_coding	Zfp219
941	ENSMUSG00000006024	1389.62	0.248582	0.0534335	4.65218	3.28e-06	4.89e-05	108124	protein_coding	Napa
3991	ENSMUSG00000022964	671.264	0.258261	0.0555383	4.65014	3.32e-06	4.93e-05	77975	protein_coding	Tmem50b
16901	ENSMUSG00000059851	726.28	-0.29293	0.0630131	-4.64872	3.34e-06	4.96e-05	NA	protein_coding	Suv420h2
27172	ENSMUSG00000085360	48.064	-0.786961	0.169319	-4.64781	3.35e-06	4.98e-05	NA	antisense	Arhgap27os2
16422	ENSMUSG00000057672	1536.12	-0.236446	0.050895	-4.64576	3.39e-06	5.02e-05	320795	protein_coding	Pkn1
3783	ENSMUSG00000022594	372.712	-0.397481	0.085597	-4.64364	3.42e-06	5.07e-05	23936	protein_coding	Lynx1
7113	ENSMUSG00000029131	1369.2	0.244587	0.0526794	4.64294	3.43e-06	5.08e-05	23950	protein_coding	Dnajb6
3065	ENSMUSG00000021367	37.1232	0.883672	0.190389	4.6414	3.46e-06	5.11e-05	13614	protein_coding	Edn1
9369	ENSMUSG00000033530	611.887	0.276951	0.0596634	4.64189	3.45e-06	5.11e-05	104718	protein_coding	Ttc7b
4419	ENSMUSG00000024299	144.404	-0.507546	0.109394	-4.63961	3.49e-06	5.15e-05	NA	protein_coding	Adamts10
14924	ENSMUSG00000050945	53.3197	-0.714255	0.153993	-4.63824	3.51e-06	5.18e-05	240186	protein_coding	Zfp438
11546	ENSMUSG00000039476	7.28256	-2.30767	0.497618	-4.63742	3.53e-06	5.19e-05	20204	protein_coding	Prrx2
17705	ENSMUSG00000063511	1938.15	0.20972	0.0452233	4.63743	3.53e-06	5.19e-05	20637	protein_coding	Snrnp70
3891	ENSMUSG00000022790	1605.02	0.415305	0.0895683	4.63674	3.54e-06	5.2e-05	207683	protein_coding	Igsf11
11959	ENSMUSG00000040565	466.978	0.359481	0.077529	4.63674	3.54e-06	5.2e-05	107182	protein_coding	Btaf1
14380	ENSMUSG00000048878	889.681	-0.334987	0.0722695	-4.63524	3.57e-06	5.24e-05	192231	protein_coding	Hexim1
1598	ENSMUSG00000015405	732.117	0.263248	0.0568075	4.63404	3.59e-06	5.26e-05	NA	protein_coding	Ace2
9192	ENSMUSG00000032946	83.5805	-0.728513	0.157217	-4.63382	3.59e-06	5.26e-05	NA	protein_coding	Rasgrp2
18895	ENSMUSG00000065954	694.29	0.344172	0.0743413	4.62962	3.66e-06	5.37e-05	NA	protein_coding	Tacc1
36275	ENSMUSG00000098176	59.6227	-0.672119	0.145202	-4.62887	3.68e-06	5.38e-05	223648	protein_coding	Ccdc166
21289	ENSMUSG00000075705	3435.09	0.451979	0.0976626	4.62796	3.69e-06	5.4e-05	27361	protein_coding	Msrb1
14359	ENSMUSG00000048782	22.3751	-1.14022	0.246598	-4.62379	3.77e-06	5.51e-05	NA	protein_coding	Insc
6925	ENSMUSG00000028834	117.125	0.68213	0.147775	4.61599	3.91e-06	5.71e-05	433766	protein_coding	Trim63
7882	ENSMUSG00000030539	444.762	0.341748	0.0740574	4.61464	3.94e-06	5.75e-05	20352	protein_coding	Sema4b
8961	ENSMUSG00000032425	130.675	0.574708	0.124583	4.61303	3.97e-06	5.78e-05	NA	protein_coding	Zfp949
7304	ENSMUSG00000029439	633.111	0.28689	0.0622018	4.61224	3.98e-06	5.8e-05	231769	protein_coding	Sfswap
10795	ENSMUSG00000037656	684.787	0.232263	0.050365	4.6116	4e-06	5.82e-05	20516	protein_coding	Slc20a2
67	ENSMUSG00000000359	31.4765	-1.05695	0.22924	-4.61068	4.01e-06	5.84e-05	19700	protein_coding	Rem1
10912	ENSMUSG00000037977	35.9201	-1.11632	0.242238	-4.60836	4.06e-06	5.89e-05	235599	protein_coding	6430571L13Rik
34605	ENSMUSG00000095959	108.715	-0.598039	0.129768	-4.60853	4.06e-06	5.89e-05	NA	protein_coding	Gm10845
7000	ENSMUSG00000028957	122.812	-0.702093	0.152461	-4.60506	4.12e-06	5.98e-05	18628	protein_coding	Per3
17792	ENSMUSG00000063870	2442.73	-0.251861	0.0546935	-4.60495	4.13e-06	5.98e-05	107932	protein_coding	Chd4
2424	ENSMUSG00000020282	515.56	-0.340469	0.0739754	-4.60246	4.18e-06	6.05e-05	NA	protein_coding	Rhbdf1
14822	ENSMUSG00000050565	1235.1	0.226948	0.0493542	4.59834	4.26e-06	6.16e-05	NA	protein_coding	Tor1aip2
9002	ENSMUSG00000032500	369.649	-0.456513	0.0993326	-4.59581	4.31e-06	6.23e-05	245038	protein_coding	Dclk3
12815	ENSMUSG00000043257	156.85	-0.42393	0.0922879	-4.59355	4.36e-06	6.29e-05	230801	protein_coding	Pigv
17877	ENSMUSG00000064225	1423.02	-0.35213	0.0766538	-4.59377	4.35e-06	6.29e-05	75552	protein_coding	Paqr9
1971	ENSMUSG00000018648	109.43	-0.636607	0.138598	-4.59319	4.37e-06	6.3e-05	NA	protein_coding	Dusp14
8393	ENSMUSG00000031504	311.079	0.377447	0.0821943	4.59214	4.39e-06	6.32e-05	19332	protein_coding	Rab20
6057	ENSMUSG00000027347	103.983	-0.622384	0.135593	-4.59008	4.43e-06	6.37e-05	19419	protein_coding	Rasgrp1
7089	ENSMUSG00000029094	224.536	-0.526814	0.114774	-4.59	4.43e-06	6.37e-05	70292	protein_coding	Afap1
16837	ENSMUSG00000059555	200.969	-0.467576	0.101861	-4.59034	4.43e-06	6.37e-05	227612	protein_coding	Tor4a
29040	ENSMUSG00000087684	5.23886	2.85955	0.622971	4.59018	4.43e-06	6.37e-05	NA	lincRNA	1200007C13Rik
13359	ENSMUSG00000045201	9.94621	-1.76608	0.384879	-4.58865	4.46e-06	6.4e-05	NA	protein_coding	Lrrc3b
7504	ENSMUSG00000029771	214.729	-0.523864	0.114197	-4.58738	4.49e-06	6.44e-05	NA	protein_coding	Irf5
2033	ENSMUSG00000018932	508.028	0.354562	0.0773832	4.5819	4.61e-06	6.6e-05	26397	protein_coding	Map2k3
7188	ENSMUSG00000029247	3137.45	0.296421	0.064697	4.58167	4.61e-06	6.6e-05	NA	protein_coding	Paics
15422	ENSMUSG00000053080	134.298	-0.524369	0.114441	-4.58201	4.61e-06	6.6e-05	108899	protein_coding	2700081O15Rik
9515	ENSMUSG00000033998	689.271	0.479461	0.104668	4.58079	4.63e-06	6.62e-05	16525	protein_coding	Kcnk1
13905	ENSMUSG00000047146	38.6644	-1.20653	0.263432	-4.58004	4.65e-06	6.64e-05	52463	protein_coding	Tet1
13256	ENSMUSG00000044816	663.016	-0.507905	0.110913	-4.57931	4.67e-06	6.66e-05	98303	protein_coding	D630023F18Rik
11156	ENSMUSG00000038520	713.932	0.267712	0.0584699	4.57864	4.68e-06	6.67e-05	233204	protein_coding	Tbc1d17
19479	ENSMUSG00000069045	473.734	0.362736	0.0792779	4.5755	4.75e-06	6.77e-05	26900	protein_coding	Ddx3y
6020	ENSMUSG00000027293	495.417	-0.59145	0.129287	-4.57471	4.77e-06	6.78e-05	98878	protein_coding	Ehd4
19603	ENSMUSG00000069805	8254.22	0.185491	0.0405478	4.57462	4.77e-06	6.78e-05	14121	protein_coding	Fbp1
10993	ENSMUSG00000038148	115.368	0.51395	0.11241	4.5721	4.83e-06	6.86e-05	114141	protein_coding	Cldn16
9063	ENSMUSG00000032594	799.741	0.297945	0.0651701	4.57181	4.84e-06	6.87e-05	27399	protein_coding	Ip6k1
15	ENSMUSG00000000120	18.9373	-1.20177	0.263014	-4.56922	4.9e-06	6.95e-05	18053	protein_coding	Ngfr
15342	ENSMUSG00000052681	939.107	0.332978	0.0728982	4.56771	4.93e-06	6.99e-05	215449	protein_coding	Rap1b
1801	ENSMUSG00000017412	162.877	-0.437386	0.0958165	-4.56483	5e-06	7.08e-05	12298	protein_coding	Cacnb4
10932	ENSMUSG00000038011	5.84407	2.68162	0.587471	4.56468	5e-06	7.08e-05	56087	protein_coding	Dnah10
2654	ENSMUSG00000020661	562.593	-0.382409	0.0838185	-4.56235	5.06e-06	7.15e-05	NA	protein_coding	Dnmt3a
2336	ENSMUSG00000020135	18.7947	-1.27784	0.280131	-4.56157	5.08e-06	7.17e-05	23805	protein_coding	Apc2
3965	ENSMUSG00000022900	616.135	0.295937	0.0649006	4.55985	5.12e-06	7.22e-05	106347	protein_coding	Ildr1
6401	ENSMUSG00000027955	30.6854	-1.10222	0.241739	-4.55955	5.13e-06	7.22e-05	NA	protein_coding	Fam198b
12545	ENSMUSG00000042354	235.398	0.394953	0.0866185	4.55969	5.12e-06	7.22e-05	30877	protein_coding	Gnl3
14968	ENSMUSG00000051098	105.157	-0.590299	0.129466	-4.55948	5.13e-06	7.22e-05	72852	protein_coding	Mblac2
3449	ENSMUSG00000022043	314.373	-0.389453	0.0854362	-4.55841	5.15e-06	7.25e-05	66854	protein_coding	Trim35
11641	ENSMUSG00000039735	1029.08	0.328181	0.0720135	4.55722	5.18e-06	7.29e-05	214459	protein_coding	Fnbp1l
23	ENSMUSG00000000149	1516.08	-0.411464	0.0904104	-4.55106	5.34e-06	7.5e-05	14673	protein_coding	Gna12
1881	ENSMUSG00000018076	393.46	0.5857	0.128755	4.54896	5.39e-06	7.57e-05	76199	protein_coding	Med13l
17751	ENSMUSG00000063704	233.041	-0.412667	0.090719	-4.54885	5.39e-06	7.57e-05	332110	protein_coding	Mapk15
11839	ENSMUSG00000040270	65.0113	0.642538	0.141388	4.5445	5.51e-06	7.71e-05	12014	protein_coding	Bach2
14496	ENSMUSG00000049327	1451.17	-0.339255	0.0746489	-4.54467	5.5e-06	7.71e-05	67956	protein_coding	Setd8
13432	ENSMUSG00000045427	659.408	0.274017	0.0603389	4.5413	5.59e-06	7.82e-05	NA	protein_coding	Hnrnph2
4854	ENSMUSG00000025083	160.971	-0.700311	0.154247	-4.54019	5.62e-06	7.85e-05	226250	protein_coding	Afap1l2
5773	ENSMUSG00000026819	808.883	1.26877	0.27952	4.53909	5.65e-06	7.89e-05	227731	protein_coding	Slc25a25
4761	ENSMUSG00000024927	675.146	0.255192	0.0562302	4.53834	5.67e-06	7.91e-05	19697	protein_coding	Rela
11003	ENSMUSG00000038170	1292.09	0.409258	0.0902263	4.5359	5.74e-06	7.99e-05	83679	protein_coding	Pde4dip
15644	ENSMUSG00000054074	80.4466	-0.674922	0.148858	-4.53399	5.79e-06	8.05e-05	72668	protein_coding	Skida1
7590	ENSMUSG00000030017	2.72915	4.43091	0.977497	4.53291	5.82e-06	8.09e-05	19695	protein_coding	Reg3g
14036	ENSMUSG00000047638	1902.76	0.848483	0.187193	4.53266	5.82e-06	8.09e-05	20186	protein_coding	Nr1h4
15187	ENSMUSG00000051980	734.672	-0.690248	0.152308	-4.53193	5.84e-06	8.11e-05	12374	protein_coding	Casr
10943	ENSMUSG00000038034	149.958	-0.4415	0.0974565	-4.53023	5.89e-06	8.17e-05	140559	protein_coding	Igsf8
16577	ENSMUSG00000058420	142.412	-0.549872	0.12143	-4.52832	5.95e-06	8.23e-05	110058	protein_coding	Syt17
28758	ENSMUSG00000087333	106.85	0.541252	0.119534	4.52803	5.95e-06	8.24e-05	NA	lincRNA	Gm13652
13607	ENSMUSG00000046096	236.069	0.414845	0.0916675	4.52554	6.02e-06	8.33e-05	233812	protein_coding	BC030336
16413	ENSMUSG00000057614	845.473	0.353297	0.0780924	4.52409	6.07e-06	8.38e-05	14677	protein_coding	Gnai1
7139	ENSMUSG00000029171	232.674	0.363356	0.0803671	4.52121	6.15e-06	8.49e-05	66681	protein_coding	Pgm1
5767	ENSMUSG00000026812	662.725	0.364985	0.080765	4.5191	6.21e-06	8.57e-05	64930	protein_coding	Tsc1
8481	ENSMUSG00000031639	161.053	-0.559037	0.12372	-4.51855	6.23e-06	8.58e-05	142980	protein_coding	Tlr3
17240	ENSMUSG00000061462	7.92748	2.89781	0.641397	4.51797	6.24e-06	8.6e-05	380698	protein_coding	Obscn
2829	ENSMUSG00000020926	131.959	-0.679275	0.150391	-4.51674	6.28e-06	8.64e-05	11488	protein_coding	Adam11
6721	ENSMUSG00000028497	83.7379	-0.785772	0.174011	-4.51564	6.31e-06	8.68e-05	66775	protein_coding	Ptplad2
10298	ENSMUSG00000036275	3040.54	0.187598	0.0415722	4.51258	6.4e-06	8.8e-05	213673	protein_coding	9530068E07Rik
12862	ENSMUSG00000043424	31.3531	1.00981	0.223847	4.51117	6.45e-06	8.85e-05	100042807	protein_coding	Eif3j2
10470	ENSMUSG00000036832	289.987	-0.526843	0.116796	-4.51079	6.46e-06	8.86e-05	65086	protein_coding	Lpar3
35708	ENSMUSG00000097415	40.7886	-0.84694	0.18784	-4.50884	6.52e-06	8.94e-05	NA	lincRNA	AU020206
3612	ENSMUSG00000022330	297.799	-0.415533	0.0922093	-4.50641	6.59e-06	9.03e-05	107587	protein_coding	Osr2
9424	ENSMUSG00000033722	1456.62	-0.323188	0.0717274	-4.50578	6.61e-06	9.05e-05	207792	protein_coding	BC034090
2770	ENSMUSG00000020846	369.981	-0.355692	0.0789676	-4.50427	6.66e-06	9.1e-05	76566	protein_coding	Fam101b
15915	ENSMUSG00000055320	1380.5	0.528551	0.117341	4.50441	6.66e-06	9.1e-05	21676	protein_coding	Tead1
6110	ENSMUSG00000027428	682.936	-0.288856	0.0641709	-4.50135	6.75e-06	9.22e-05	26450	protein_coding	Rbbp9
7945	ENSMUSG00000030660	994.293	0.432833	0.0961791	4.50028	6.79e-06	9.26e-05	18704	protein_coding	Pik3c2a
11526	ENSMUSG00000039405	337.363	-0.362219	0.0805927	-4.49444	6.98e-06	9.51e-05	76453	protein_coding	Prss23
2335	ENSMUSG00000020134	211.473	0.419956	0.0934621	4.49333	7.01e-06	9.55e-05	67245	protein_coding	Peli1
4792	ENSMUSG00000024976	749.568	0.24124	0.0536922	4.49301	7.02e-06	9.56e-05	NA	protein_coding	Shoc2
8034	ENSMUSG00000030800	4707.49	-0.306432	0.0682141	-4.4922	7.05e-06	9.59e-05	76560	protein_coding	Prss8
5675	ENSMUSG00000026655	1447.48	0.478148	0.106493	4.48994	7.12e-06	9.68e-05	66540	protein_coding	Fam107b
11094	ENSMUSG00000038365	250.702	-0.361655	0.0805485	-4.48991	7.13e-06	9.68e-05	66822	protein_coding	Fbxo25
13455	ENSMUSG00000045515	951.034	-0.324369	0.0723458	-4.48359	7.34e-06	9.96e-05	18993	protein_coding	Pou3f3
3241	ENSMUSG00000021697	119.834	-0.622604	0.138883	-4.48295	7.36e-06	9.98e-05	218581	protein_coding	Depdc1b
5609	ENSMUSG00000026556	42.8737	-0.819702	0.18298	-4.47974	7.47e-06	0.000101173	93840	protein_coding	Vangl2
9768	ENSMUSG00000034684	274.726	0.575966	0.12857	4.47978	7.47e-06	0.000101173	20350	protein_coding	Sema3f
5776	ENSMUSG00000026822	70.1686	0.889707	0.198616	4.47952	7.48e-06	0.0001012	16819	protein_coding	Lcn2
708	ENSMUSG00000004446	590.756	-0.296719	0.0663206	-4.47401	7.68e-06	0.000103767	12122	protein_coding	Bid
16259	ENSMUSG00000056917	207.906	-0.382151	0.0854768	-4.47081	7.79e-06	0.000105247	NA	protein_coding	Sipa1
15050	ENSMUSG00000051379	39.9975	-1.05377	0.23574	-4.47006	7.82e-06	0.000105538	NA	protein_coding	Flrt3
5333	ENSMUSG00000026064	27.4419	1.05339	0.235759	4.46806	7.89e-06	0.000106444	19243	protein_coding	Ptp4a1
11037	ENSMUSG00000038235	833.637	0.226806	0.0507684	4.46746	7.92e-06	0.00010666	16456	protein_coding	F11r
4757	ENSMUSG00000024922	142.479	-0.663066	0.148467	-4.4661	7.97e-06	0.00010726	18426	protein_coding	Ovol1
12989	ENSMUSG00000043953	30.4883	-0.920476	0.206264	-4.46261	8.1e-06	0.000108939	54199	protein_coding	Ccrl2
8355	ENSMUSG00000031441	24160.7	0.33196	0.0744207	4.46059	8.17e-06	0.000109885	50770	protein_coding	Atp11a
1819	ENSMUSG00000017615	789.48	0.252163	0.0565524	4.45892	8.24e-06	0.000110657	21927	protein_coding	Tnfaip1
441	ENSMUSG00000002504	793.549	-0.397925	0.0893714	-4.45249	8.49e-06	0.000113851	65962	protein_coding	Slc9a3r2
1610	ENSMUSG00000015484	199.019	-0.486125	0.109178	-4.4526	8.48e-06	0.000113851	329274	protein_coding	Fam163a
3725	ENSMUSG00000022507	412.644	0.346481	0.0778475	4.45076	8.56e-06	0.000114682	69053	protein_coding	1810013L24Rik
497	ENSMUSG00000002881	513.945	0.293597	0.0659823	4.44963	8.6e-06	0.000115199	17936	protein_coding	Nab1
4034	ENSMUSG00000023034	540.885	2.81548	0.632827	4.44904	8.63e-06	0.000115339	15370	protein_coding	Nr4a1
22828	ENSMUSG00000079465	5333.44	0.338063	0.0759832	4.44918	8.62e-06	0.000115339	12828	protein_coding	Col4a3
2000	ENSMUSG00000018820	296.605	0.316422	0.0711722	4.44587	8.75e-06	0.000116968	319740	protein_coding	Zfyve27
9086	ENSMUSG00000032648	103.763	-0.554711	0.124802	-4.44472	8.8e-06	0.000117502	19309	protein_coding	Pygm
14925	ENSMUSG00000050947	231.775	-0.375211	0.0844329	-4.44389	8.83e-06	0.000117865	229715	protein_coding	Amigo1
13830	ENSMUSG00000046879	393.927	-0.355056	0.0799213	-4.44258	8.89e-06	0.0001185	15944	protein_coding	Irgm1
769	ENSMUSG00000004891	271.556	-0.368854	0.0830398	-4.44189	8.92e-06	0.000118785	18008	protein_coding	Nes
5962	ENSMUSG00000027195	689.079	0.247084	0.0556313	4.44147	8.93e-06	0.00011893	56348	protein_coding	Hsd17b12
7889	ENSMUSG00000030551	994.067	-0.360778	0.0812631	-4.43963	9.01e-06	0.000119861	11819	protein_coding	Nr2f2
2348	ENSMUSG00000020156	130.64	-0.467863	0.10546	-4.43639	9.15e-06	0.000121586	68114	protein_coding	Mum1
14953	ENSMUSG00000051043	2495	-0.267433	0.0602999	-4.43504	9.21e-06	0.000122161	70355	protein_coding	Gprc5c
16472	ENSMUSG00000057913	7.51085	2.78925	0.628891	4.43518	9.2e-06	0.000122161	NA	protein_coding	Gm10032
20768	ENSMUSG00000074358	67.5531	-0.712018	0.160599	-4.43351	9.27e-06	0.000122941	232933	protein_coding	Ccdc61
6345	ENSMUSG00000027860	430.674	-0.332944	0.0751643	-4.42955	9.44e-06	0.000125123	229658	protein_coding	Vangl1
12122	ENSMUSG00000041012	149.125	-0.513547	0.115976	-4.42803	9.51e-06	0.000125915	70031	protein_coding	Cmtm8
14109	ENSMUSG00000047875	23.0329	1.21664	0.274865	4.42632	9.59e-06	0.00012682	269604	protein_coding	Gpr157
12844	ENSMUSG00000043342	499.788	0.270699	0.0611705	4.42531	9.63e-06	0.000127314	15438	protein_coding	Hoxd9
12004	ENSMUSG00000040675	23.2584	1.59275	0.359985	4.42449	9.67e-06	0.000127707	NA	protein_coding	Mthfd1l
19073	ENSMUSG00000066829	352.639	-0.647141	0.146281	-4.42395	9.69e-06	0.000127929	235050	protein_coding	Zfp810
12714	ENSMUSG00000042810	302.029	-0.322557	0.0730191	-4.41744	9.99e-06	0.000131743	77827	protein_coding	Krba1
14675	ENSMUSG00000050022	17.1512	-1.40017	0.317352	-4.41206	1.02e-05	0.000134959	231842	protein_coding	Amz1
6205	ENSMUSG00000027583	63.1793	-0.716812	0.162527	-4.41043	1.03e-05	0.000135876	72147	protein_coding	Zbtb46
13779	ENSMUSG00000046719	20.4913	-1.16017	0.263116	-4.40935	1.04e-05	0.000136451	104079	protein_coding	Nxph3
9128	ENSMUSG00000032766	61.409	-0.676587	0.153452	-4.4091	1.04e-05	0.000136502	66066	protein_coding	Gng11
16150	ENSMUSG00000056413	246.69	-0.435301	0.09874	-4.40856	1.04e-05	0.000136743	231821	protein_coding	Adap1
12139	ENSMUSG00000041075	237.355	-0.371284	0.0842621	-4.40629	1.05e-05	0.000138036	14369	protein_coding	Fzd7
12781	ENSMUSG00000043088	165.804	-0.429037	0.0973714	-4.40619	1.05e-05	0.000138036	NA	protein_coding	Il17re
9419	ENSMUSG00000033713	364.18	0.552978	0.12551	4.40585	1.05e-05	0.000138154	NA	protein_coding	Foxn3
11487	ENSMUSG00000039294	140.839	0.439107	0.0997363	4.40268	1.07e-05	0.000139978	NA	protein_coding	BC017643
2919	ENSMUSG00000021108	110.143	0.615298	0.139866	4.39921	1.09e-05	0.000142127	18755	protein_coding	Prkch
2322	ENSMUSG00000020115	293.234	0.317585	0.0722131	4.39789	1.09e-05	0.000142884	56480	protein_coding	Tbk1
11258	ENSMUSG00000038733	1302.21	0.316824	0.0721491	4.39125	1.13e-05	0.000147214	226757	protein_coding	Wdr26
4455	ENSMUSG00000024376	137.294	-0.452942	0.103216	-4.3883	1.14e-05	0.000149069	13824	protein_coding	Epb4.1l4a
9260	ENSMUSG00000033161	47429.2	0.197101	0.0449161	4.3882	1.14e-05	0.000149069	11928	protein_coding	Atp1a1
6849	ENSMUSG00000028701	136.62	-0.531235	0.121073	-4.38773	1.15e-05	0.000149281	68075	protein_coding	Lurap1
10070	ENSMUSG00000035547	219.075	-0.491509	0.112055	-4.38631	1.15e-05	0.000150145	12337	protein_coding	Capn5
1160	ENSMUSG00000008305	128.744	0.475893	0.108521	4.38525	1.16e-05	0.000150765	21885	protein_coding	Tle1
11952	ENSMUSG00000040552	11.3123	-1.62025	0.369521	-4.38474	1.16e-05	0.000151005	12267	protein_coding	C3ar1
4253	ENSMUSG00000024036	47.4565	0.755534	0.172355	4.38358	1.17e-05	0.000151696	NA	protein_coding	Slc37a1
4535	ENSMUSG00000024521	55.9717	-0.755825	0.17246	-4.38262	1.17e-05	0.000152257	58801	protein_coding	Pmaip1
13494	ENSMUSG00000045658	37.6995	-0.820181	0.187263	-4.37983	1.19e-05	0.000154102	98496	protein_coding	Pid1
22550	ENSMUSG00000078851	273.364	-0.419038	0.0957579	-4.37601	1.21e-05	0.00015671	319162	protein_coding	Hist3h2a
4701	ENSMUSG00000024827	1293.17	0.92613	0.211648	4.3758	1.21e-05	0.000156747	104174	protein_coding	Gldc
14411	ENSMUSG00000049001	4.76445	2.93349	0.670429	4.37554	1.21e-05	0.00015682	68169	protein_coding	Ndnf
9466	ENSMUSG00000033849	11.5674	-1.76738	0.404589	-4.36834	1.25e-05	0.000161955	26878	protein_coding	B3galt2
3209	ENSMUSG00000021638	313.38	0.36333	0.0832615	4.36372	1.28e-05	0.000165293	18260	protein_coding	Ocln
14900	ENSMUSG00000050860	73.6837	-0.727516	0.166742	-4.36313	1.28e-05	0.000165616	237928	protein_coding	Phospho1
14325	ENSMUSG00000048647	7.67394	2.03529	0.466605	4.36192	1.29e-05	0.000166416	241624	protein_coding	Exd1
10657	ENSMUSG00000037295	292.71	-0.360261	0.0826299	-4.35993	1.3e-05	0.000167808	100017	protein_coding	Ldlrap1
14952	ENSMUSG00000051041	60.6609	-0.697236	0.15998	-4.35827	1.31e-05	0.000168959	244198	protein_coding	Olfml1
13089	ENSMUSG00000044258	52.0853	0.884352	0.203054	4.35525	1.33e-05	0.000171182	13024	protein_coding	Ctla2a
1715	ENSMUSG00000016386	109.12	-0.461274	0.105917	-4.35507	1.33e-05	0.000171196	NA	protein_coding	Mpped2
30952	ENSMUSG00000090236	2174.79	0.356513	0.0818724	4.35449	1.33e-05	0.00017152	80733	protein_coding	Car15
2276	ENSMUSG00000020044	27264.2	-0.398524	0.0915454	-4.3533	1.34e-05	0.000172207	21859	protein_coding	Timp3
17757	ENSMUSG00000063730	2440.5	-0.44208	0.101579	-4.35209	1.35e-05	0.000173027	NA	protein_coding	Hsd3b2
14641	ENSMUSG00000049878	355.901	0.545556	0.1254	4.35053	1.36e-05	0.000174141	109263	protein_coding	Rlf
8826	ENSMUSG00000032224	404.685	-0.302356	0.0695064	-4.35004	1.36e-05	0.000174398	76886	protein_coding	Fam81a
7274	ENSMUSG00000029401	202.97	-0.346232	0.0796678	-4.34594	1.39e-05	0.000177559	80291	protein_coding	Rilpl2
662	ENSMUSG00000004043	326.014	0.408691	0.094117	4.34237	1.41e-05	0.000180339	20850	protein_coding	Stat5a
10691	ENSMUSG00000037369	387.424	0.291614	0.0671599	4.34209	1.41e-05	0.000180434	22289	protein_coding	Kdm6a
19298	ENSMUSG00000068086	1645.63	0.574981	0.132448	4.34119	1.42e-05	0.000181044	13105	protein_coding	Cyp2d9
5722	ENSMUSG00000026737	158.949	-0.442885	0.102065	-4.33924	1.43e-05	0.000182392	18718	protein_coding	Pip4k2a
14278	ENSMUSG00000048482	65.4222	-0.754647	0.173912	-4.33924	1.43e-05	0.000182392	NA	protein_coding	Bdnf
6269	ENSMUSG00000027706	3729.1	0.212753	0.0490804	4.33477	1.46e-05	0.000185998	69276	protein_coding	Sec62
7099	ENSMUSG00000029108	97.6517	-0.635592	0.146691	-4.33287	1.47e-05	0.000187477	54216	protein_coding	Pcdh7
500	ENSMUSG00000002900	1256.66	-0.439074	0.101374	-4.33122	1.48e-05	0.00018875	16777	protein_coding	Lamb1
6823	ENSMUSG00000028664	166.058	-0.488969	0.112924	-4.33006	1.49e-05	0.000189607	13844	protein_coding	Ephb2
7956	ENSMUSG00000030678	1110.88	-0.254675	0.0588201	-4.32973	1.49e-05	0.000189759	17188	protein_coding	Maz
6051	ENSMUSG00000027340	268.901	0.340381	0.0786196	4.32947	1.49e-05	0.000189844	54338	protein_coding	Slc23a2
1719	ENSMUSG00000016477	76.8142	-0.632953	0.146274	-4.32717	1.51e-05	0.000191699	13557	protein_coding	E2f3
15055	ENSMUSG00000051397	262.937	0.728369	0.168381	4.32573	1.52e-05	0.000192672	56753	protein_coding	Tacstd2
16478	ENSMUSG00000057967	5.99148	-2.40166	0.555203	-4.32574	1.52e-05	0.000192672	14172	protein_coding	Fgf18
35621	ENSMUSG00000097287	64.2338	-0.634922	0.146892	-4.32239	1.54e-05	0.000195472	NA	lincRNA	D130017N08Rik
29036	ENSMUSG00000087679	969.984	-0.332646	0.0770205	-4.31893	1.57e-05	0.000198415	NA	lincRNA	C330006A16Rik
14217	ENSMUSG00000048271	922.932	0.430653	0.099769	4.3165	1.59e-05	0.000200469	381626	protein_coding	Rbm33
8449	ENSMUSG00000031586	1239.75	0.295405	0.0684694	4.31442	1.6e-05	0.000202221	19663	protein_coding	Rbpms
794	ENSMUSG00000005043	215.335	-0.419775	0.0973436	-4.3123	1.62e-05	0.00020402	27029	protein_coding	Sgsh
1421	ENSMUSG00000013236	149.806	-0.460428	0.106783	-4.31182	1.62e-05	0.000204315	19280	protein_coding	Ptprs
4015	ENSMUSG00000023008	227.559	-0.564352	0.130966	-4.30914	1.64e-05	0.000206659	22379	protein_coding	Fmnl3
4737	ENSMUSG00000024891	49.0422	-0.725775	0.168441	-4.30877	1.64e-05	0.000206849	13340	protein_coding	Slc29a2
20325	ENSMUSG00000073002	68.7419	-0.571745	0.13278	-4.30596	1.66e-05	0.000209344	NA	protein_coding	Vamp5
5123	ENSMUSG00000025584	990.32	0.32302	0.0750467	4.30425	1.68e-05	0.000210667	18584	protein_coding	Pde8a
12575	ENSMUSG00000042428	1718.22	-0.335463	0.0779373	-4.30426	1.68e-05	0.000210667	17309	protein_coding	Mgat3
15940	ENSMUSG00000055436	2029.49	0.201835	0.0469042	4.30313	1.68e-05	0.000211581	69207	protein_coding	Srsf11
284	ENSMUSG00000001604	1039.22	-0.23805	0.0553246	-4.30278	1.69e-05	0.00021176	21401	protein_coding	Tcea3
15677	ENSMUSG00000054226	942.916	-0.36603	0.0851282	-4.29975	1.71e-05	0.000214523	NA	protein_coding	Tprkb
6053	ENSMUSG00000027342	354.409	0.271643	0.0631864	4.29906	1.72e-05	0.000215035	18538	protein_coding	Pcna
375	ENSMUSG00000002083	51.8558	0.799945	0.186125	4.2979	1.72e-05	0.000216017	170770	protein_coding	Bbc3
14557	ENSMUSG00000049562	166.039	-0.559329	0.13019	-4.29624	1.74e-05	0.000217483	381201	protein_coding	Ap5b1
4753	ENSMUSG00000024912	3.60888	4.34376	1.01144	4.29462	1.75e-05	0.000218755	14283	protein_coding	Fosl1
7641	ENSMUSG00000030096	6165.83	0.33107	0.0771066	4.29367	1.76e-05	0.000219537	21366	protein_coding	Slc6a6
6407	ENSMUSG00000027963	218.838	-0.335498	0.0781477	-4.29313	1.76e-05	0.000219917	58193	protein_coding	Extl2
14547	ENSMUSG00000049538	21.3291	-1.06298	0.247785	-4.28991	1.79e-05	0.000222974	271127	protein_coding	Adamts16
6414	ENSMUSG00000027977	4.95414	-3.07386	0.716782	-4.28841	1.8e-05	0.000224323	83398	protein_coding	Ndst3
15078	ENSMUSG00000051495	522.468	0.47515	0.110859	4.28609	1.82e-05	0.000226516	270110	protein_coding	Irf2bp2
20751	ENSMUSG00000074284	37.0785	0.787842	0.183902	4.28402	1.84e-05	0.000228471	NA	processed_transcript	Gm10658
15877	ENSMUSG00000055116	279.648	0.515774	0.120429	4.2828	1.85e-05	0.000229566	11865	protein_coding	Arntl
37145	ENSMUSG00000099146	79.3192	1.02016	0.23826	4.28172	1.85e-05	0.000230514	NA	antisense	0610031O16Rik
7094	ENSMUSG00000029101	120.574	-0.460186	0.107484	-4.28144	1.86e-05	0.000230647	71729	protein_coding	Rgs12
9853	ENSMUSG00000034908	1724.28	0.218257	0.0510315	4.27691	1.9e-05	0.000235218	214597	protein_coding	Sidt2
8814	ENSMUSG00000032198	307.577	-0.422337	0.0987733	-4.27582	1.9e-05	0.0002362	319899	protein_coding	Dock6
10005	ENSMUSG00000035356	162.34	0.726361	0.169935	4.27435	1.92e-05	0.000237595	80859	protein_coding	Nfkbiz
21979	ENSMUSG00000077450	2044.8	0.194347	0.0454889	4.2724	1.93e-05	0.000239518	19326	protein_coding	Rab11b
9268	ENSMUSG00000033187	4.21889	3.63742	0.851553	4.27151	1.94e-05	0.000240301	212998	protein_coding	BC016579
35756	ENSMUSG00000097493	40.8304	-0.765086	0.179134	-4.27102	1.95e-05	0.000240665	NA	processed_transcript	9930014A18Rik
10294	ENSMUSG00000036257	1666.06	0.244831	0.0573292	4.27062	1.95e-05	0.000240926	67452	protein_coding	Pnpla8
11938	ENSMUSG00000040522	4.8431	2.96504	0.695803	4.26132	2.03e-05	0.000250998	NA	protein_coding	Tlr8
15043	ENSMUSG00000051359	234.315	0.392329	0.0920987	4.25987	2.05e-05	0.000252452	NA	protein_coding	Ncald
1046	ENSMUSG00000006699	2693.87	0.152955	0.0359503	4.25463	2.09e-05	0.000258257	12540	protein_coding	Cdc42
5155	ENSMUSG00000025723	21.0507	1.15816	0.27225	4.25403	2.1e-05	0.000258766	68039	protein_coding	Nmb
6471	ENSMUSG00000028064	1221.03	-0.376094	0.0884157	-4.2537	2.1e-05	0.000258964	NA	protein_coding	Sema4a
17720	ENSMUSG00000063576	769.281	0.220176	0.0518094	4.24974	2.14e-05	0.000263402	NA	protein_coding	Klhdc3
6989	ENSMUSG00000028943	867.314	-0.28914	0.0680421	-4.24942	2.14e-05	0.000263403	56226	protein_coding	Espn
10420	ENSMUSG00000036661	399.815	-0.354043	0.0833155	-4.24943	2.14e-05	0.000263403	105841	protein_coding	Dennd3
13769	ENSMUSG00000046694	59.2515	0.704113	0.165715	4.24893	2.15e-05	0.000263797	100342	protein_coding	Fam46b
3277	ENSMUSG00000021750	1153.28	-0.57002	0.134203	-4.24744	2.16e-05	0.000265366	NA	protein_coding	Fam107a
11008	ENSMUSG00000038178	2090.99	-0.346764	0.0816498	-4.24697	2.17e-05	0.00026574	NA	protein_coding	Slc43a2
12120	ENSMUSG00000041000	51.9213	-0.661548	0.155785	-4.24656	2.17e-05	0.000266043	67525	protein_coding	Trim62
40380	ENSMUSG00000102602	43.3491	0.935558	0.220522	4.24248	2.21e-05	0.000270736	NA	TEC	RP23-13A13.6
12608	ENSMUSG00000042510	213.662	-0.392141	0.0924706	-4.24071	2.23e-05	0.00027268	212439	protein_coding	AA986860
5167	ENSMUSG00000025738	52.2281	-0.641633	0.151327	-4.24005	2.23e-05	0.000273297	214931	protein_coding	Fbxl16
2285	ENSMUSG00000020062	4044.43	0.362996	0.0856173	4.23975	2.24e-05	0.000273468	216225	protein_coding	Slc5a8
2899	ENSMUSG00000021070	23.1574	1.22058	0.28792	4.23932	2.24e-05	0.000273808	12062	protein_coding	Bdkrb2
12357	ENSMUSG00000041769	430.478	0.270877	0.0639078	4.23856	2.25e-05	0.000274536	52432	protein_coding	Ppp2r2d
6509	ENSMUSG00000028128	173.285	-0.545461	0.128735	-4.23708	2.26e-05	0.000276163	14066	protein_coding	F3
11341	ENSMUSG00000038957	193.474	0.383171	0.090441	4.2367	2.27e-05	0.000276436	NA	protein_coding	Edc3
9410	ENSMUSG00000033685	2402.99	0.548087	0.129462	4.23359	2.3e-05	0.000280098	22228	protein_coding	Ucp2
31276	ENSMUSG00000090958	378.073	0.569561	0.134575	4.2323	2.31e-05	0.000281508	434215	protein_coding	Lrrc32
11615	ENSMUSG00000039671	827.885	-0.286429	0.0676969	-4.23105	2.33e-05	0.000282881	228880	protein_coding	Zmynd8
7508	ENSMUSG00000029777	669.474	0.233362	0.0551646	4.23029	2.33e-05	0.000283641	353172	protein_coding	Gars
12104	ENSMUSG00000040943	938.223	0.574625	0.135879	4.22894	2.35e-05	0.000285153	214133	protein_coding	Tet2
17274	ENSMUSG00000061607	360.85	-0.42405	0.100293	-4.22812	2.36e-05	0.00028599	240087	protein_coding	Mdc1
13461	ENSMUSG00000045534	14.1056	1.27957	0.302745	4.22656	2.37e-05	0.000287786	16493	protein_coding	Kcna5
13962	ENSMUSG00000047368	351.037	0.358543	0.0848461	4.22581	2.38e-05	0.000288545	226016	protein_coding	Abhd17b
7382	ENSMUSG00000029571	5065.06	0.291791	0.0690754	4.22424	2.4e-05	0.000290357	71900	protein_coding	Tmem106b
6982	ENSMUSG00000028931	63.0493	-0.669082	0.158443	-4.22285	2.41e-05	0.000291952	16498	protein_coding	Kcnab2
15419	ENSMUSG00000053062	161.208	0.628988	0.148975	4.2221	2.42e-05	0.000292719	67374	protein_coding	Jam2
13227	ENSMUSG00000044716	9.72786	-1.64736	0.390251	-4.22129	2.43e-05	0.000293574	231134	protein_coding	Dok7
6789	ENSMUSG00000028613	18.2762	-1.31816	0.31246	-4.21866	2.46e-05	0.000296818	16975	protein_coding	Lrp8
2262	ENSMUSG00000020019	1236.98	-0.446581	0.105874	-4.21806	2.46e-05	0.000297405	57764	protein_coding	Ntn4
12482	ENSMUSG00000042190	61.4982	-0.772545	0.1832	-4.21695	2.48e-05	0.000298659	14747	protein_coding	Cmklr1
5575	ENSMUSG00000026489	1689.41	-0.186727	0.0442894	-4.21606	2.49e-05	0.000299629	NA	protein_coding	Adck3
4915	ENSMUSG00000025198	874.273	-0.272092	0.0645571	-4.21475	2.5e-05	0.000300806	NA	protein_coding	Erlin1
8138	ENSMUSG00000031024	351.681	-0.368732	0.0874869	-4.21471	2.5e-05	0.000300806	76954	protein_coding	St5
13974	ENSMUSG00000047412	433.963	0.365654	0.0867528	4.21489	2.5e-05	0.000300806	235132	protein_coding	Zbtb44
8589	ENSMUSG00000031824	148.6	0.45039	0.106928	4.21209	2.53e-05	0.000303906	234797	protein_coding	6430548M08Rik
16246	ENSMUSG00000056870	54.8467	-0.67081	0.159258	-4.2121	2.53e-05	0.000303906	NA	protein_coding	Gulp1
987	ENSMUSG00000006362	164.263	-0.587427	0.139536	-4.20987	2.56e-05	0.00030669	12398	protein_coding	Cbfa2t3
2720	ENSMUSG00000020773	363.081	-0.346099	0.0822251	-4.20916	2.56e-05	0.000307234	217333	protein_coding	Trim47
5822	ENSMUSG00000026889	244.263	0.314449	0.0747056	4.20918	2.56e-05	0.000307234	67889	protein_coding	Rbm18
4019	ENSMUSG00000023013	2733.46	0.7618	0.181103	4.20644	2.59e-05	0.00031074	11827	protein_coding	Aqp2
393	ENSMUSG00000002227	278.536	-0.298119	0.0708862	-4.2056	2.6e-05	0.000311687	17454	protein_coding	Mov10
12671	ENSMUSG00000042688	438.186	0.253471	0.0602844	4.20458	2.62e-05	0.000312871	NA	protein_coding	Mapk6
2525	ENSMUSG00000020453	235.703	-0.345073	0.0820981	-4.20318	2.63e-05	0.000314607	56218	protein_coding	Patz1
6233	ENSMUSG00000027641	105.934	-0.524624	0.124826	-4.20286	2.64e-05	0.00031484	19650	protein_coding	Rbl1
12459	ENSMUSG00000042106	11.1969	-1.42582	0.33929	-4.20236	2.64e-05	0.00031532	68176	protein_coding	Fam212a
7370	ENSMUSG00000029552	253.293	0.345034	0.0821203	4.20157	2.65e-05	0.000316202	21753	protein_coding	Tes
672	ENSMUSG00000004099	247.112	-0.360483	0.085811	-4.20089	2.66e-05	0.000316933	13433	protein_coding	Dnmt1
2007	ENSMUSG00000018846	1141.41	0.356067	0.0847906	4.19937	2.68e-05	0.000318858	211347	protein_coding	Pank3
17583	ENSMUSG00000062944	102.791	-0.472096	0.112426	-4.19918	2.68e-05	0.000318909	100043133	protein_coding	9130023H24Rik
3535	ENSMUSG00000022200	1283.31	0.25859	0.0616259	4.19612	2.72e-05	0.000323018	66629	protein_coding	Golph3
8593	ENSMUSG00000031828	158.151	-0.392124	0.0935036	-4.19368	2.74e-05	0.000326294	234796	protein_coding	Klhl36
14378	ENSMUSG00000048874	1225.41	0.315984	0.0753617	4.1929	2.75e-05	0.000327191	NA	protein_coding	Phf3
512	ENSMUSG00000002983	79.5483	0.792796	0.189094	4.1926	2.76e-05	0.000327334	19698	protein_coding	Relb
9314	ENSMUSG00000033350	132.477	0.527776	0.125886	4.1925	2.76e-05	0.000327334	54371	protein_coding	Chst2
6225	ENSMUSG00000027624	887.211	-0.279546	0.0666948	-4.19143	2.77e-05	0.00032858	13821	protein_coding	Epb4.1l1
7667	ENSMUSG00000030142	1.79988	4.37175	1.04305	4.19133	2.77e-05	0.00032858	56619	protein_coding	Clec4e
13561	ENSMUSG00000045917	120.531	-0.567139	0.135373	-4.18945	2.8e-05	0.000331079	230279	protein_coding	6330416G13Rik
6357	ENSMUSG00000027878	580.662	-0.402759	0.0961688	-4.18805	2.81e-05	0.000332912	18129	protein_coding	Notch2
7461	ENSMUSG00000029685	68.8118	-0.661622	0.158111	-4.18454	2.86e-05	0.000337862	78910	protein_coding	Asb15
4565	ENSMUSG00000024575	200.585	-0.404555	0.0966926	-4.18393	2.87e-05	0.000338426	225600	protein_coding	Pde6a
10401	ENSMUSG00000036599	32.8606	-0.965022	0.230654	-4.18385	2.87e-05	0.000338426	59031	protein_coding	Chst12
4271	ENSMUSG00000024063	326.199	-0.510741	0.122088	-4.18338	2.87e-05	0.000338669	77889	protein_coding	Lbh
13783	ENSMUSG00000046727	2292.33	0.239132	0.0571617	4.18343	2.87e-05	0.000338669	66060	protein_coding	Cystm1
10227	ENSMUSG00000036057	1304.88	0.211857	0.0506591	4.18201	2.89e-05	0.0003405	104831	protein_coding	Ptpn23
4115	ENSMUSG00000023307	816.86	0.20686	0.0494933	4.17956	2.92e-05	0.000343946	69104	protein_coding	2022-03-05
37937	ENSMUSG00000100005	45.126	-0.813728	0.194722	-4.17893	2.93e-05	0.000344664	NA	processed_transcript	B130024G19Rik
17053	ENSMUSG00000060512	442.803	-0.320283	0.0766768	-4.17706	2.95e-05	0.000347281	76261	protein_coding	0610040J01Rik
878	ENSMUSG00000005667	35.2305	0.900426	0.215645	4.1755	2.97e-05	0.000349428	17768	protein_coding	Mthfd2
10747	ENSMUSG00000037526	203.957	0.408534	0.0979094	4.17257	3.01e-05	0.000353566	100504663	protein_coding	Atg14
12190	ENSMUSG00000041258	418.708	0.412676	0.0989035	4.17252	3.01e-05	0.000353566	329002	protein_coding	Zfp236
11607	ENSMUSG00000039648	1085.79	0.362027	0.0867689	4.17231	3.02e-05	0.000353644	NA	protein_coding	Ccbl1
22336	ENSMUSG00000078247	44.8678	-0.778588	0.186618	-4.1721	3.02e-05	0.000353737	NA	antisense	Airn
16870	ENSMUSG00000059708	49.053	-0.743378	0.178217	-4.1712	3.03e-05	0.000354906	338351	protein_coding	Akap17b
8424	ENSMUSG00000031548	1551.69	-0.413428	0.0991602	-4.1693	3.06e-05	0.000357638	20377	protein_coding	Sfrp1
7464	ENSMUSG00000029695	5034.1	0.240927	0.057856	4.16425	3.12e-05	0.000365388	30956	protein_coding	Aass
10828	ENSMUSG00000037742	46021.1	0.14026	0.033707	4.16115	3.17e-05	0.000370146	13627	protein_coding	Eef1a1
14895	ENSMUSG00000050846	168.737	-0.401302	0.0965224	-4.15761	3.22e-05	0.000375678	78834	protein_coding	Zfp623
8909	ENSMUSG00000032352	363.063	-0.36772	0.0884503	-4.15736	3.22e-05	0.000375828	214345	protein_coding	Lrrc1
8504	ENSMUSG00000031681	201.127	0.427851	0.102942	4.15622	3.24e-05	0.000377465	17125	protein_coding	Smad1
264	ENSMUSG00000001504	326.928	0.401913	0.0967269	4.15513	3.25e-05	0.000379014	16372	protein_coding	Irx2
12013	ENSMUSG00000040699	217.151	-0.377507	0.0909552	-4.15047	3.32e-05	0.000386556	67803	protein_coding	Limd2
5803	ENSMUSG00000026858	341.781	-0.296727	0.0715013	-4.14995	3.33e-05	0.000387177	NA	protein_coding	Fam73b
8927	ENSMUSG00000032377	192.537	-0.389255	0.0938107	-4.14936	3.33e-05	0.000387911	235527	protein_coding	Plscr4
19445	ENSMUSG00000068874	5860.26	0.170208	0.0410339	4.14797	3.35e-05	0.000390009	20341	protein_coding	Selenbp1
3332	ENSMUSG00000021846	686.633	0.234029	0.0564505	4.14574	3.39e-05	0.000393563	93834	protein_coding	Peli2
304	ENSMUSG00000001739	146.28	0.525946	0.126911	4.14422	3.41e-05	0.000395928	60363	protein_coding	Cldn15
3270	ENSMUSG00000021738	524.393	0.421575	0.101745	4.14343	3.42e-05	0.000397026	246103	protein_coding	Atxn7
5710	ENSMUSG00000026718	362.073	0.330544	0.0799469	4.13454	3.56e-05	0.000412442	20844	protein_coding	Stam
519	ENSMUSG00000003032	153.024	0.567368	0.137302	4.13225	3.59e-05	0.000416289	16600	protein_coding	Klf4
1038	ENSMUSG00000006641	269.811	-0.384779	0.0931609	-4.13026	3.62e-05	0.000419643	NA	protein_coding	Slc5a6
7098	ENSMUSG00000029106	1735.35	-0.228914	0.0554281	-4.12993	3.63e-05	0.000419957	11518	protein_coding	Add1
14277	ENSMUSG00000048481	80.5362	-0.513419	0.12438	-4.12784	3.66e-05	0.000423523	NA	protein_coding	Mypop
4846	ENSMUSG00000025068	588.611	0.323034	0.0782691	4.12722	3.67e-05	0.000424378	14873	protein_coding	Gsto1
5084	ENSMUSG00000025504	2529.92	-0.189379	0.0458985	-4.12604	3.69e-05	0.000426286	98845	protein_coding	Eps8l2
548	ENSMUSG00000003227	8.86923	-1.71573	0.415935	-4.12499	3.71e-05	0.000427661	13608	protein_coding	Edar
4445	ENSMUSG00000024353	13.352	1.41354	0.342678	4.12499	3.71e-05	0.000427661	69816	protein_coding	Mzb1
2776	ENSMUSG00000020859	2018.56	0.280524	0.0680103	4.12473	3.71e-05	0.000427856	70834	protein_coding	Spag9
19620	ENSMUSG00000069874	256.573	-0.536027	0.130056	-4.1215	3.76e-05	0.000433621	54396	protein_coding	Irgm2
15011	ENSMUSG00000051243	14.7873	1.29627	0.314543	4.12112	3.77e-05	0.000434051	NA	protein_coding	Islr2
32992	ENSMUSG00000093930	4958.78	0.304821	0.0740094	4.11868	3.81e-05	0.000438381	208715	protein_coding	Hmgcs1
23500	ENSMUSG00000081058	35.1984	-0.798383	0.193866	-4.11823	3.82e-05	0.000438951	97114	protein_coding	Hist2h3c2
4171	ENSMUSG00000023885	30.955	-1.08259	0.26293	-4.1174	3.83e-05	0.000439976	21826	protein_coding	Thbs2
8084	ENSMUSG00000030884	4599.11	0.154581	0.0375434	4.11739	3.83e-05	0.000439976	67003	protein_coding	Uqcrc2
7849	ENSMUSG00000030483	4.18241	2.96438	0.720667	4.11339	3.9e-05	0.000447373	13088	protein_coding	Cyp2b10
281	ENSMUSG00000001576	1459.49	0.194075	0.0471887	4.11275	3.91e-05	0.000448328	67458	protein_coding	Ergic1
10593	ENSMUSG00000037119	1318.39	0.301158	0.0732423	4.11181	3.93e-05	0.00044986	210998	protein_coding	D15Ertd621e
5801	ENSMUSG00000026856	188.646	-0.346784	0.0843482	-4.11134	3.93e-05	0.000450477	57170	protein_coding	Dolpp1
10471	ENSMUSG00000036833	202.804	0.427174	0.103914	4.11086	3.94e-05	0.000451122	NA	protein_coding	Pnpla7
4274	ENSMUSG00000024066	287.654	0.436067	0.106097	4.11008	3.96e-05	0.000452357	22436	protein_coding	Xdh
7218	ENSMUSG00000029304	8542.98	0.365745	0.0890021	4.1094	3.97e-05	0.000453089	20750	protein_coding	Spp1
21214	ENSMUSG00000075394	55.2772	-0.646538	0.157329	-4.10945	3.97e-05	0.000453089	15423	protein_coding	Hoxc4
7911	ENSMUSG00000030602	399.301	-0.348342	0.0847703	-4.10925	3.97e-05	0.000453096	70584	protein_coding	Pak4
5994	ENSMUSG00000027244	772.393	0.235345	0.0572789	4.10876	3.98e-05	0.000453749	51897	protein_coding	Atg13
2037	ENSMUSG00000018983	55.5159	-0.617959	0.150416	-4.10833	3.99e-05	0.000454299	242705	protein_coding	E2f2
1767	ENSMUSG00000017057	607.232	-0.323139	0.0787723	-4.10219	4.09e-05	0.000466238	16164	protein_coding	Il13ra1
12169	ENSMUSG00000041193	137.047	-0.551839	0.134555	-4.10122	4.11e-05	0.000467889	NA	protein_coding	Pla2g5
2233	ENSMUSG00000019961	505.327	-0.251944	0.0615123	-4.09584	4.21e-05	0.000478578	21917	protein_coding	Tmpo
5451	ENSMUSG00000026259	458.634	-0.268037	0.0654734	-4.09383	4.24e-05	0.000482103	53972	protein_coding	Ngef
22758	ENSMUSG00000079316	521.722	0.257694	0.062945	4.09396	4.24e-05	0.000482103	56382	protein_coding	Rab9
28361	ENSMUSG00000086841	76.2562	0.594784	0.145295	4.09364	4.25e-05	0.000482188	NA	processed_transcript	2410006H16Rik
1811	ENSMUSG00000017491	95.5283	-0.777486	0.189934	-4.09345	4.25e-05	0.000482285	218772	protein_coding	Rarb
14813	ENSMUSG00000050541	21.5006	-0.994561	0.242998	-4.09287	4.26e-05	0.000483161	NA	protein_coding	Adra1b
2824	ENSMUSG00000020919	487.318	0.335006	0.0818623	4.09231	4.27e-05	0.00048403	NA	protein_coding	Stat5b
5685	ENSMUSG00000026670	649.925	0.450261	0.110041	4.09177	4.28e-05	0.000484847	107652	protein_coding	Uap1
12912	ENSMUSG00000043631	54.6488	-0.739421	0.180728	-4.09134	4.29e-05	0.000485419	407800	protein_coding	Ecm2
14820	ENSMUSG00000050556	87.1756	-0.617283	0.150965	-4.08891	4.33e-05	0.000490219	16500	protein_coding	Kcnb1
12063	ENSMUSG00000040820	111.214	-0.499515	0.122182	-4.0883	4.35e-05	0.000491185	NA	protein_coding	Hlcs
1792	ENSMUSG00000017314	59.2668	-0.607214	0.148542	-4.08784	4.35e-05	0.000491706	50997	protein_coding	Mpp2
13292	ENSMUSG00000044968	94.4358	-0.490007	0.119872	-4.08776	4.36e-05	0.000491706	NA	protein_coding	Napepld
682	ENSMUSG00000004231	644.745	-0.503016	0.123064	-4.08743	4.36e-05	0.000491754	18504	protein_coding	Pax2
12648	ENSMUSG00000042628	642.944	0.284121	0.0695096	4.08751	4.36e-05	0.000491754	217695	protein_coding	Zfyve1
7418	ENSMUSG00000029627	79.1474	0.536188	0.131197	4.0869	4.37e-05	0.000492561	67235	protein_coding	Zkscan14
17838	ENSMUSG00000064065	190.336	-0.411283	0.100657	-4.08598	4.39e-05	0.000494212	320495	protein_coding	Ipcef1
30586	ENSMUSG00000089715	966.815	-0.240723	0.0589204	-4.08556	4.4e-05	0.000494774	494448	protein_coding	Cbx6
7249	ENSMUSG00000029364	1711.9	0.197403	0.0483226	4.08511	4.41e-05	0.000495425	59043	protein_coding	Wsb2
8967	ENSMUSG00000032440	740.253	-0.329843	0.0807568	-4.0844	4.42e-05	0.000496624	21813	protein_coding	Tgfbr2
16198	ENSMUSG00000056665	117.157	-0.503608	0.123311	-4.08405	4.43e-05	0.000497051	223626	protein_coding	Them6
203	ENSMUSG00000001138	340.051	0.295996	0.0724885	4.08335	4.44e-05	0.000498226	94218	protein_coding	Cnnm3
19901	ENSMUSG00000070873	16.0832	-1.17832	0.288651	-4.08217	4.46e-05	0.000500454	232801	protein_coding	Lilra5
10807	ENSMUSG00000037692	588.082	-0.396237	0.0970701	-4.08197	4.47e-05	0.000500547	NA	protein_coding	Ahdc1
11022	ENSMUSG00000038206	781.014	0.218096	0.0534344	4.08156	4.47e-05	0.000501107	50753	protein_coding	Fbxo8
33671	ENSMUSG00000094772	43.8953	-0.741652	0.181801	-4.07947	4.51e-05	0.000505319	NA	processed_pseudogene	Rpl29-ps2
20512	ENSMUSG00000073725	964.74	0.193981	0.0475701	4.07778	4.55e-05	0.000508673	68421	protein_coding	Lmbrd1
14760	ENSMUSG00000050310	349.134	0.386254	0.0947419	4.07691	4.56e-05	0.000510256	78757	protein_coding	Rictor
9408	ENSMUSG00000033676	307.743	-0.559085	0.137285	-4.07243	4.65e-05	0.000519854	14402	protein_coding	Gabrb3
2365	ENSMUSG00000020181	16.3048	-1.49535	0.367463	-4.06939	4.71e-05	0.000526341	260315	protein_coding	Nav3
12902	ENSMUSG00000043587	100.446	-0.485438	0.119308	-4.06876	4.73e-05	0.000527416	NA	protein_coding	Pxylp1
17002	ENSMUSG00000060261	1835.51	-0.232863	0.0572733	-4.06582	4.79e-05	0.000533785	14886	protein_coding	Gtf2i
10403	ENSMUSG00000036606	3312.11	-0.235515	0.0579285	-4.06561	4.79e-05	0.000533909	NA	protein_coding	Plxnb2
18973	ENSMUSG00000066357	430.291	-0.259672	0.0639039	-4.06348	4.83e-05	0.000538471	83669	protein_coding	Wdr6
13114	ENSMUSG00000044338	88.2002	-0.788799	0.194174	-4.06234	4.86e-05	0.000540767	23796	protein_coding	Aplnr
2458	ENSMUSG00000020334	391.035	-0.319171	0.078575	-4.06199	4.87e-05	0.000541231	30805	protein_coding	Slc22a4
4520	ENSMUSG00000024500	44.6753	-0.694567	0.17101	-4.06155	4.87e-05	0.000541901	72930	protein_coding	Ppp2r2b
14394	ENSMUSG00000048930	315.892	-0.27906	0.0687106	-4.06139	4.88e-05	0.000541938	101206	protein_coding	Tada3
15999	ENSMUSG00000055745	213.605	-0.380447	0.0936889	-4.06075	4.89e-05	0.000543085	223732	protein_coding	Ldoc1l
2160	ENSMUSG00000019822	789.972	0.341495	0.0841474	4.05829	4.94e-05	0.000548472	20598	protein_coding	Smpd2
15687	ENSMUSG00000054277	296.741	-0.317453	0.0782274	-4.05808	4.95e-05	0.000548629	66251	protein_coding	Arfgap3
12108	ENSMUSG00000040957	143.806	0.525113	0.129479	4.05559	5e-05	0.000554159	63955	protein_coding	Cables1
2966	ENSMUSG00000021200	14.3372	-1.2891	0.317888	-4.05521	5.01e-05	0.000554703	65256	protein_coding	Asb2
8130	ENSMUSG00000031007	852.515	0.252444	0.0622618	4.05455	5.02e-05	0.000555911	70495	protein_coding	Atp6ap2
15506	ENSMUSG00000053453	683.675	0.240758	0.0594041	4.05288	5.06e-05	0.000559536	66231	protein_coding	Thoc7
1994	ENSMUSG00000018774	78.2861	-0.595	0.146851	-4.05173	5.08e-05	0.000561957	12514	protein_coding	Cd68
8761	ENSMUSG00000032085	442.128	0.561768	0.138668	4.05117	5.1e-05	0.000562945	21345	protein_coding	Tagln
1827	ENSMUSG00000017679	233.191	0.348309	0.0859853	4.0508	5.1e-05	0.000563473	76080	protein_coding	Ttpal
4655	ENSMUSG00000024758	4996.83	0.163791	0.0404362	4.05062	5.11e-05	0.000563561	20168	protein_coding	Rtn3
6792	ENSMUSG00000028618	2289.47	0.155474	0.038399	4.0489	5.15e-05	0.000567352	56374	protein_coding	Tmem59
12679	ENSMUSG00000042712	609.986	0.264795	0.0654024	4.04871	5.15e-05	0.000567442	22381	protein_coding	Wbp5
145	ENSMUSG00000000826	1240.28	0.250119	0.0617896	4.04792	5.17e-05	0.000569013	NA	protein_coding	Dnajc5
7630	ENSMUSG00000030083	365.456	0.327809	0.0809877	4.04764	5.17e-05	0.000569326	80283	protein_coding	Abtb1
2181	ENSMUSG00000019854	438.27	0.263339	0.0650761	4.04663	5.2e-05	0.000571423	19707	protein_coding	Reps1
10243	ENSMUSG00000036104	590.929	0.280928	0.0694278	4.04633	5.2e-05	0.000571801	226407	protein_coding	Rab3gap1
27350	ENSMUSG00000085582	31.9035	-0.985544	0.243687	-4.0443	5.25e-05	0.000576425	NA	lincRNA	3110099E03Rik
7509	ENSMUSG00000029778	10.5453	-1.60551	0.397125	-4.04283	5.28e-05	0.000579689	11517	protein_coding	Adcyap1r1
5911	ENSMUSG00000027074	529.733	0.451503	0.111709	4.04177	5.3e-05	0.000581934	58207	protein_coding	Slc43a3
40889	ENSMUSG00000103160	25.6743	-0.988861	0.244789	-4.03964	5.35e-05	0.000586877	NA	TEC	RP24-428B12.3
2671	ENSMUSG00000020689	21.6437	1.08735	0.269287	4.03789	5.39e-05	0.000590911	16416	protein_coding	Itgb3
9575	ENSMUSG00000034164	64.0057	-0.675881	0.167651	-4.03148	5.54e-05	0.000606884	NA	protein_coding	Emid1
15036	ENSMUSG00000051341	62.2826	0.832235	0.206471	4.03075	5.56e-05	0.00060839	22710	protein_coding	Zfp52
17297	ENSMUSG00000061731	956.096	0.302597	0.0750782	4.03043	5.57e-05	0.000608831	14042	protein_coding	Ext1
6333	ENSMUSG00000027835	415.811	0.288922	0.071711	4.02898	5.6e-05	0.000612213	56426	protein_coding	Pdcd10
13393	ENSMUSG00000045312	81.2937	-0.516831	0.128311	-4.02795	5.63e-05	0.000614519	218454	protein_coding	Lhfpl2
13051	ENSMUSG00000044147	552.268	0.288409	0.0716142	4.02726	5.64e-05	0.000615938	11845	protein_coding	Arf6
14776	ENSMUSG00000050370	30.4633	1.36583	0.339206	4.02654	5.66e-05	0.000617433	12642	protein_coding	Ch25h
19132	ENSMUSG00000067199	22.0977	1.06629	0.264971	4.02416	5.72e-05	0.000623326	NA	pseudogene	Frat1
20828	ENSMUSG00000074489	18.1457	1.31508	0.326813	4.02396	5.72e-05	0.000623473	NA	protein_coding	Bglap3
19551	ENSMUSG00000069456	1152.62	0.297289	0.0738861	4.02361	5.73e-05	0.000623999	19683	protein_coding	Rdh16
7321	ENSMUSG00000029465	1301.47	0.21647	0.0538069	4.02309	5.74e-05	0.000624755	56378	protein_coding	Arpc3
16477	ENSMUSG00000057963	359.011	-0.274189	0.0681549	-4.02304	5.75e-05	0.000624755	217837	protein_coding	Itpk1
6339	ENSMUSG00000027852	397.789	0.257961	0.064143	4.02165	5.78e-05	0.000628042	18176	protein_coding	Nras
17159	ENSMUSG00000061024	207.213	-0.412247	0.102512	-4.02147	5.78e-05	0.000628152	59014	protein_coding	Rrs1
13571	ENSMUSG00000045962	7135.87	0.376224	0.0936164	4.01879	5.85e-05	0.000634931	232341	protein_coding	Wnk1
967	ENSMUSG00000006273	3901.93	0.179154	0.044602	4.01673	5.9e-05	0.000640121	11966	protein_coding	Atp6v1b2
5572	ENSMUSG00000026482	2457.74	-0.421372	0.104954	-4.01482	5.95e-05	0.000644902	19731	protein_coding	Rgl1
6030	ENSMUSG00000027309	1006.87	-0.299535	0.0746204	-4.01411	5.97e-05	0.00064645	228602	protein_coding	4930402H24Rik
8569	ENSMUSG00000031790	65.4522	-0.690557	0.172106	-4.01238	6.01e-05	0.000650796	17388	protein_coding	Mmp15
15018	ENSMUSG00000051262	215.142	-0.535782	0.133558	-4.0116	6.03e-05	0.000652567	93674	protein_coding	Cml3
16394	ENSMUSG00000057530	899.506	-0.3061	0.0763439	-4.00949	6.09e-05	0.00065802	230857	protein_coding	Ece1
7167	ENSMUSG00000029207	486.974	-0.353922	0.088278	-4.00918	6.09e-05	0.000658475	11787	protein_coding	Apbb2
16811	ENSMUSG00000059447	1914.78	0.197248	0.0492111	4.0082	6.12e-05	0.00066079	NA	protein_coding	Hadhb
3236	ENSMUSG00000021690	584.574	0.33765	0.084267	4.0069	6.15e-05	0.000664023	57748	protein_coding	Jmy
14002	ENSMUSG00000047511	7.63216	-2.41348	0.602513	-4.0057	6.18e-05	0.00066701	258334	protein_coding	Olfr1396
10706	ENSMUSG00000037411	20.8545	1.36367	0.340619	4.00352	6.24e-05	0.000672775	18787	protein_coding	Serpine1
2676	ENSMUSG00000020695	231.665	-0.592442	0.148005	-4.00286	6.26e-05	0.000674225	17534	protein_coding	Mrc2
9245	ENSMUSG00000033105	273.107	0.318424	0.0795519	4.00271	6.26e-05	0.000674225	16987	protein_coding	Lss
499	ENSMUSG00000002897	342.056	-0.304963	0.0762039	-4.00194	6.28e-05	0.000676021	16172	protein_coding	Il17ra
7086	ENSMUSG00000029090	754.108	-0.244439	0.0611229	-3.99915	6.36e-05	0.000683622	70693	protein_coding	Gpr125
12145	ENSMUSG00000041115	1486.29	-0.209939	0.0525032	-3.99859	6.37e-05	0.000684817	245666	protein_coding	Iqsec2
5200	ENSMUSG00000025804	7.1076	1.80331	0.451202	3.99668	6.42e-05	0.000689928	12768	protein_coding	Ccr1
16013	ENSMUSG00000055805	1226.07	-0.254006	0.0635833	-3.99486	6.47e-05	0.000694834	57778	protein_coding	Fmnl1
498	ENSMUSG00000002885	355.614	-0.305224	0.0764119	-3.99446	6.48e-05	0.000695578	26364	protein_coding	Cd97
12574	ENSMUSG00000042426	335.642	-0.363585	0.091056	-3.99298	6.52e-05	0.000699511	218629	protein_coding	Dhx29
15329	ENSMUSG00000052609	1180.13	-0.295788	0.0740974	-3.99188	6.56e-05	0.000702323	263406	protein_coding	Plekhg3
17268	ENSMUSG00000061578	279.603	-0.529909	0.132782	-3.99083	6.58e-05	0.000705008	333050	protein_coding	Ksr2
8751	ENSMUSG00000032066	152.945	-0.420687	0.105442	-3.98976	6.61e-05	0.000707772	170752	protein_coding	Bco2
7236	ENSMUSG00000029335	47.217	0.677019	0.16976	3.9881	6.66e-05	0.000712309	110075	protein_coding	Bmp3
9133	ENSMUSG00000032782	85.0586	-0.486786	0.122068	-3.98784	6.67e-05	0.000712643	216846	protein_coding	Cntrob
10374	ENSMUSG00000036533	102.455	-0.702699	0.176235	-3.98728	6.68e-05	0.000713887	260409	protein_coding	Cdc42ep3
564	ENSMUSG00000003344	711.877	-0.2189	0.0549367	-3.98458	6.76e-05	0.000721599	208198	protein_coding	Btbd2
22778	ENSMUSG00000079363	80.1762	-0.693615	0.174109	-3.98379	6.78e-05	0.000723564	17472	protein_coding	Gbp4
985	ENSMUSG00000006356	567.802	-0.430935	0.108234	-3.98152	6.85e-05	0.000730077	68337	protein_coding	Crip2
3363	ENSMUSG00000021908	49.8331	0.838699	0.210768	3.97925	6.91e-05	0.000736377	NA	protein_coding	Gm6768
32999	ENSMUSG00000093938	23.5265	-1.10949	0.278823	-3.97919	6.92e-05	0.000736377	216984	protein_coding	Evi2b
4678	ENSMUSG00000024789	418.405	0.277325	0.0696969	3.97901	6.92e-05	0.000736478	NA	protein_coding	Jak2
11742	ENSMUSG00000040007	438.496	-0.32005	0.0804753	-3.97699	6.98e-05	0.000742307	228536	protein_coding	Bahd1
9615	ENSMUSG00000034265	73.9866	0.564239	0.14196	3.97464	7.05e-05	0.000749215	224454	protein_coding	Zdhhc14
4228	ENSMUSG00000023990	292.751	-0.306056	0.0770597	-3.97168	7.14e-05	0.000758133	NA	protein_coding	Tfeb
6529	ENSMUSG00000028164	699.451	-0.27235	0.0685779	-3.97139	7.15e-05	0.000758579	110173	protein_coding	Manba
3022	ENSMUSG00000021280	122.776	-0.494362	0.12452	-3.97015	7.18e-05	0.000762072	74190	protein_coding	Exoc3l4
14702	ENSMUSG00000050105	61.4839	0.571702	0.144052	3.96871	7.23e-05	0.000766224	72690	protein_coding	Grrp1
1033	ENSMUSG00000006587	6.53838	-1.89396	0.47726	-3.96841	7.24e-05	0.000766423	30927	protein_coding	Snai3
11733	ENSMUSG00000039985	83.6985	-0.488347	0.12306	-3.96836	7.24e-05	0.000766423	NA	protein_coding	Fam60a
8795	ENSMUSG00000032135	146.885	0.545934	0.137604	3.96743	7.27e-05	0.000768968	84004	protein_coding	Mcam
5163	ENSMUSG00000025733	877.315	-0.239941	0.0605122	-3.96517	7.33e-05	0.000775735	214952	protein_coding	Rhot2
6049	ENSMUSG00000027338	10.2005	-1.4827	0.373941	-3.96505	7.34e-05	0.000775735	NA	protein_coding	Prnd
868	ENSMUSG00000005609	692.509	0.25055	0.0632061	3.96402	7.37e-05	0.000778422	22083	protein_coding	Ctr9
6805	ENSMUSG00000028639	13634.2	0.213196	0.0537839	3.96394	7.37e-05	0.000778422	22608	protein_coding	Ybx1
1463	ENSMUSG00000014030	4.63789	-2.73186	0.690012	-3.95914	7.52e-05	0.000793653	18507	protein_coding	Pax5
13278	ENSMUSG00000044921	57.8046	-0.602451	0.152172	-3.95902	7.53e-05	0.000793653	237504	protein_coding	Rassf9
2928	ENSMUSG00000021120	170.907	-0.374516	0.0946792	-3.95563	7.63e-05	0.000804514	110417	protein_coding	Pigh
3929	ENSMUSG00000022844	130.905	-0.479431	0.121264	-3.9536	7.7e-05	0.000810894	72599	protein_coding	Pdia5
28984	ENSMUSG00000087613	98.8326	-0.790208	0.199932	-3.95238	7.74e-05	0.000814526	NA	antisense	Gm13855
10094	ENSMUSG00000035620	216.057	0.345084	0.0873208	3.95191	7.75e-05	0.000815637	237422	protein_coding	Ric8b
11261	ENSMUSG00000038740	565.152	-0.39486	0.09993	-3.95136	7.77e-05	0.000817029	72543	protein_coding	Mvb12b
11342	ENSMUSG00000038963	234.613	0.714863	0.181003	3.94946	7.83e-05	0.000823046	NA	protein_coding	Slco4a1
16491	ENSMUSG00000058022	1739.54	0.287082	0.0727039	3.94865	7.86e-05	0.000825349	109254	protein_coding	Adtrp
13953	ENSMUSG00000047330	28.2165	0.928206	0.23525	3.94562	7.96e-05	0.000835343	57814	protein_coding	Kcne4
13495	ENSMUSG00000045659	997.535	-0.282826	0.071701	-3.94452	8e-05	0.000838681	233765	protein_coding	Plekha7
11085	ENSMUSG00000038342	394.664	0.450608	0.114311	3.94195	8.08e-05	0.000847207	208104	protein_coding	Mlxip
13010	ENSMUSG00000044026	250.244	0.396118	0.100525	3.94048	8.13e-05	0.000851407	240660	protein_coding	Slc35g1
1383	ENSMUSG00000012017	219.854	-0.524496	0.133113	-3.94023	8.14e-05	0.000851803	224024	protein_coding	Scarf2
6622	ENSMUSG00000028339	422.853	-0.644293	0.163527	-3.93999	8.15e-05	0.000852135	12819	protein_coding	Col15a1
9748	ENSMUSG00000034639	67.7039	0.592851	0.150495	3.93934	8.17e-05	0.000853919	74729	protein_coding	Setmar
875	ENSMUSG00000005640	466.402	-0.294241	0.0747336	-3.9372	8.24e-05	0.000861048	23920	protein_coding	Insrr
1708	ENSMUSG00000016319	8378.65	0.142673	0.036241	3.93679	8.26e-05	0.000862022	11740	protein_coding	Slc25a5
7735	ENSMUSG00000030256	17.1768	-1.37064	0.348238	-3.93593	8.29e-05	0.00086461	79362	protein_coding	Bhlhe41
3418	ENSMUSG00000021998	365.428	-0.28713	0.0729751	-3.93463	8.33e-05	0.000868752	NA	protein_coding	Lcp1
9764	ENSMUSG00000034675	300.461	-0.328849	0.0836126	-3.93301	8.39e-05	0.000874117	56320	protein_coding	Dbn1
2418	ENSMUSG00000020272	60.2701	-0.673131	0.171218	-3.93142	8.44e-05	0.000879389	20868	protein_coding	Stk10
8930	ENSMUSG00000032382	1125.68	0.224919	0.0572758	3.92694	8.6e-05	0.000895388	56440	protein_coding	Snx1
11561	ENSMUSG00000039515	1390.09	-0.174785	0.0445571	-3.92272	8.76e-05	0.000910702	110854	protein_coding	Ppp2r4
10422	ENSMUSG00000036672	42.0744	0.776075	0.197919	3.92117	8.81e-05	0.000916024	320394	protein_coding	Cenpt
8679	ENSMUSG00000031960	1759.42	0.193274	0.0493034	3.9201	8.85e-05	0.000919105	234734	protein_coding	Aars
15503	ENSMUSG00000053436	936.817	-0.241986	0.0617298	-3.92008	8.85e-05	0.000919105	26416	protein_coding	Mapk14
11662	ENSMUSG00000039781	47.9493	-0.628888	0.160436	-3.91985	8.86e-05	0.000919403	12009	protein_coding	Cep131
11185	ENSMUSG00000038567	897.536	-2.3269	0.593716	-3.91921	8.88e-05	0.000920753	13081	protein_coding	Cyp24a1
12365	ENSMUSG00000041782	3641.07	-0.308477	0.078708	-3.91925	8.88e-05	0.000920753	16763	protein_coding	Lad1
17533	ENSMUSG00000062713	314.734	0.490544	0.125198	3.91816	8.92e-05	0.000924241	20465	protein_coding	Sim2
2766	ENSMUSG00000020840	872.211	0.210268	0.0536966	3.91586	9.01e-05	0.000932543	104184	protein_coding	Blmh
12945	ENSMUSG00000043789	283.487	-0.4026	0.102831	-3.91517	9.03e-05	0.00093467	71768	protein_coding	Vwce
4634	ENSMUSG00000024725	716.779	0.288171	0.0736155	3.91455	9.06e-05	0.000936522	20409	protein_coding	Ostf1
13621	ENSMUSG00000046157	30.7307	-1.05277	0.269016	-3.91341	9.1e-05	0.000940369	NA	protein_coding	Tmem229b
4319	ENSMUSG00000024135	114.526	-0.425305	0.108688	-3.9131	9.11e-05	0.000941047	78586	protein_coding	Srbd1
11272	ENSMUSG00000038764	558.455	-0.358954	0.0917464	-3.91246	9.14e-05	0.000942993	545622	protein_coding	Ptpn3
3701	ENSMUSG00000022469	936.408	-0.252151	0.0644988	-3.90938	9.25e-05	0.000954513	223864	protein_coding	Rapgef3
4670	ENSMUSG00000024778	65.9968	0.515939	0.131985	3.90907	9.27e-05	0.000955183	14102	protein_coding	Fas
6504	ENSMUSG00000028121	421.511	0.272689	0.0697789	3.90791	9.31e-05	0.000959226	29815	protein_coding	Bcar3
14181	ENSMUSG00000048126	204.727	-0.637481	0.163237	-3.90524	9.41e-05	0.000969288	12835	protein_coding	Col6a3
11296	ENSMUSG00000038816	266.72	0.386056	0.0988799	3.9043	9.45e-05	0.000972508	54366	protein_coding	Ctnnal1
10154	ENSMUSG00000035829	66.0661	-0.565363	0.144863	-3.90274	9.51e-05	0.000978225	241289	protein_coding	Ppp1r26
1293	ENSMUSG00000010064	816.434	0.404859	0.103803	3.90028	9.61e-05	0.000987192	NA	protein_coding	Slc38a3
1935	ENSMUSG00000018459	6932.74	-0.254572	0.0652707	-3.90024	9.61e-05	0.000987192	114644	protein_coding	Slc13a3
14524	ENSMUSG00000049470	1685	0.436659	0.112039	3.89739	9.72e-05	0.000997727	93736	protein_coding	Aff4
2048	ENSMUSG00000019087	2763.8	0.168537	0.0432454	3.89723	9.73e-05	0.000997794	54411	protein_coding	Atp6ap1
2985	ENSMUSG00000021228	161.994	-0.553748	0.142106	-3.89673	9.75e-05	0.000999255	171281	protein_coding	Acot3
13658	ENSMUSG00000046280	67.227	-0.63876	0.163991	-3.89508	9.82e-05	0.00100551	214547	protein_coding	She
27555	ENSMUSG00000085826	232.811	-0.348892	0.0895838	-3.89459	9.84e-05	0.00100695	NA	antisense	Gm15638
11720	ENSMUSG00000039956	9.75673	2.47771	0.636342	3.89368	9.87e-05	0.00101013	77037	protein_coding	Mrap
11256	ENSMUSG00000038729	1888.95	-0.363183	0.0933198	-3.89181	9.95e-05	0.00101736	11641	protein_coding	Akap2
11552	ENSMUSG00000039485	152.251	-0.396876	0.10206	-3.88867	0.000100794	0.00103	72480	protein_coding	Tspyl4
12244	ENSMUSG00000041440	379.002	0.484932	0.12474	3.88752	0.000101273	0.00103428	235533	protein_coding	Gk5
21021	ENSMUSG00000075025	879.09	-0.405714	0.104385	-3.8867	0.000101616	0.00103718	NA	lincRNA	Gm10804
22429	ENSMUSG00000078566	1418.77	0.179987	0.046366	3.88187	0.000103656	0.00105739	12176	protein_coding	Bnip3
7432	ENSMUSG00000029647	383.775	0.289239	0.0745183	3.88145	0.000103835	0.00105798	72587	protein_coding	Pan3
28311	ENSMUSG00000086782	68.7391	0.564938	0.145544	3.88155	0.000103791	0.00105798	NA	lincRNA	E130102H24Rik
10498	ENSMUSG00000036894	37.875	-0.786685	0.202704	-3.88095	0.000104051	0.00105956	74012	protein_coding	Rap2b
5434	ENSMUSG00000026234	2823.11	0.233759	0.0602385	3.88056	0.000104218	0.00106065	17975	protein_coding	Ncl
9039	ENSMUSG00000032560	2685.39	0.347144	0.0894707	3.87998	0.000104466	0.00106226	235567	protein_coding	Dnajc13
11393	ENSMUSG00000039089	111.963	-0.477583	0.123092	-3.8799	0.000104498	0.00106226	237339	protein_coding	L3mbtl3
16191	ENSMUSG00000056612	238.17	-0.401258	0.103425	-3.87968	0.000104592	0.0010626	18938	protein_coding	Ppp1r14b
6101	ENSMUSG00000027412	156.025	0.36569	0.0942826	3.87866	0.000105033	0.00106645	NA	protein_coding	Lpin3
15560	ENSMUSG00000053716	383.535	0.343296	0.0885167	3.87832	0.00010518	0.00106732	235584	protein_coding	Dusp7
5391	ENSMUSG00000026167	12.333	1.3978	0.360463	3.87779	0.00010541	0.00106856	22409	protein_coding	Wnt10a
18921	ENSMUSG00000066097	2859.88	0.187899	0.0484557	3.87776	0.000105424	0.00106856	100066	protein_coding	Cyp2j11
11527	ENSMUSG00000039410	315.735	-0.444805	0.114745	-3.87647	0.000105983	0.0010736	70673	protein_coding	Prdm16
805	ENSMUSG00000005124	27.7648	-1.1696	0.301794	-3.8755	0.000106406	0.00107726	22402	protein_coding	Wisp1
13269	ENSMUSG00000044876	745.331	-0.325894	0.0841054	-3.87483	0.000106701	0.00107962	NA	protein_coding	Zfp444
6406	ENSMUSG00000027962	121.867	0.641288	0.165525	3.87426	0.000106948	0.0010815	22329	protein_coding	Vcam1
5996	ENSMUSG00000027246	103.779	-0.638226	0.164755	-3.87379	0.000107158	0.00108299	269344	protein_coding	Ell3
1942	ENSMUSG00000018500	18.2236	-1.09507	0.282792	-3.87234	0.000107795	0.00108872	11541	protein_coding	Adora2b
3537	ENSMUSG00000022203	17.2161	-1.0338	0.266979	-3.87222	0.00010785	0.00108872	13644	protein_coding	Efs
22521	ENSMUSG00000078771	14.1304	-1.17403	0.303236	-3.87167	0.000108094	0.00109055	NA	protein_coding	Evi2a
4932	ENSMUSG00000025220	980.29	0.248906	0.064343	3.86843	0.00010954	0.00110387	76055	protein_coding	Mgea5
20217	ENSMUSG00000072640	117.704	-0.476803	0.123252	-3.86852	0.000109498	0.00110387	66274	protein_coding	Lyrm9
17164	ENSMUSG00000061048	67.3494	-0.529867	0.13698	-3.86822	0.000109633	0.00110417	12560	protein_coding	Cdh3
35528	ENSMUSG00000097146	4.59338	2.26398	0.585336	3.86784	0.000109804	0.00110526	NA	lincRNA	Gm4211
716	ENSMUSG00000004530	621.621	-0.223243	0.0577469	-3.86589	0.000110686	0.00111349	23790	protein_coding	Coro1c
9851	ENSMUSG00000034903	2529.92	0.337997	0.0874435	3.86532	0.000110942	0.00111542	319876	protein_coding	Cobll1
4416	ENSMUSG00000024294	511.704	0.282749	0.0731827	3.8636	0.000111728	0.00112268	225164	protein_coding	Mib1
15209	ENSMUSG00000052102	1731.92	-0.243729	0.0630866	-3.8634	0.00011182	0.00112296	26384	protein_coding	Gnpda1
6114	ENSMUSG00000027433	531.029	0.33741	0.0873409	3.86314	0.000111938	0.0011235	24128	protein_coding	Xrn2
425	ENSMUSG00000002393	1097.36	-0.281315	0.0728479	-3.86168	0.000112609	0.00112958	13864	protein_coding	Nr2f6
15007	ENSMUSG00000051236	105.507	0.711511	0.184412	3.85827	0.000114194	0.00114482	320183	protein_coding	Msrb3
14755	ENSMUSG00000050288	43.4079	-0.708468	0.183714	-3.85637	0.000115082	0.00115307	57265	protein_coding	Fzd2
3511	ENSMUSG00000022151	218.885	0.31701	0.0822169	3.85577	0.000115365	0.00115524	NA	protein_coding	Ttc33
22578	ENSMUSG00000078899	130.463	-0.415008	0.107704	-3.85323	0.00011657	0.00116664	627914	protein_coding	Gm4631
19877	ENSMUSG00000070814	67.3933	-0.51798	0.134441	-3.85283	0.000116758	0.00116785	321008	protein_coding	6330408A02Rik
10028	ENSMUSG00000035413	77.6335	-0.588835	0.152922	-3.85056	0.000117848	0.00117801	103743	protein_coding	Tmem98
12126	ENSMUSG00000041028	4673.38	0.161047	0.0418256	3.85043	0.000117909	0.00117801	NA	protein_coding	Ghitm
6400	ENSMUSG00000027954	454.314	0.428465	0.11129	3.84999	0.000118121	0.00117878	13636	protein_coding	Efna1
10098	ENSMUSG00000035629	527.998	-0.3329	0.0864671	-3.85002	0.000118107	0.00117878	100502698	protein_coding	1700021K19Rik
2172	ENSMUSG00000019843	165.381	0.43297	0.112496	3.84875	0.000118721	0.0011841	14360	protein_coding	Fyn
9393	ENSMUSG00000033610	3636.32	0.302725	0.0787678	3.84325	0.000121414	0.00121026	75735	protein_coding	Pank1
1493	ENSMUSG00000014470	312.778	-0.283222	0.0737474	-3.84043	0.000122821	0.00122289	68718	protein_coding	Rnf166
7698	ENSMUSG00000030199	604.884	0.321091	0.0836054	3.84056	0.000122756	0.00122289	NA	protein_coding	Etv6
11739	ENSMUSG00000039997	205.882	-0.559386	0.145691	-3.83954	0.000123263	0.00122659	15950	protein_coding	Ifi203
16409	ENSMUSG00000057604	112.465	-0.57073	0.148679	-3.83868	0.000123696	0.0012302	30937	protein_coding	Lmcd1
11201	ENSMUSG00000038602	95.5707	-0.522948	0.136296	-3.83686	0.000124617	0.00123865	215085	protein_coding	Slc35f1
11872	ENSMUSG00000040363	251.764	-0.473165	0.123413	-3.83399	0.000126081	0.00125249	71458	protein_coding	Bcor
1309	ENSMUSG00000010307	637.53	-0.52166	0.136092	-3.83314	0.000126518	0.00125612	67893	protein_coding	Tmem86a
16400	ENSMUSG00000057554	657.308	-0.232494	0.0606605	-3.83271	0.000126737	0.00125758	56048	protein_coding	Lgals8
27647	ENSMUSG00000085933	56.6587	-0.612275	0.159858	-3.83013	0.000128078	0.00127016	NA	lincRNA	Tmem61
15393	ENSMUSG00000052921	190.031	-0.490786	0.128169	-3.8292	0.000128562	0.00127424	NA	protein_coding	Arhgef15
19304	ENSMUSG00000068115	234.71	-0.361234	0.0943601	-3.82825	0.000129058	0.00127842	78177	protein_coding	Ninl
6310	ENSMUSG00000027797	9.95923	1.62345	0.424278	3.82637	0.000130047	0.0012875	13175	protein_coding	Dclk1
1149	ENSMUSG00000008090	320.498	-0.269614	0.0704827	-3.82525	0.00013064	0.00129263	116701	protein_coding	Fgfrl1
246	ENSMUSG00000001418	2432.07	0.203053	0.053199	3.81686	0.000135159	0.00133659	56700	protein_coding	Glmp
11162	ENSMUSG00000038526	1095.71	-0.218842	0.0573512	-3.81583	0.000135728	0.00134124	23831	protein_coding	Car14
19942	ENSMUSG00000071042	155.387	-0.620242	0.162549	-3.81573	0.000135783	0.00134124	NA	protein_coding	Rasgrp3
8602	ENSMUSG00000031840	146.163	-0.438069	0.114851	-3.81424	0.000136601	0.00134856	NA	protein_coding	Rab3a
8981	ENSMUSG00000032470	248.944	-0.342916	0.0899784	-3.81109	0.000138355	0.0013651	17532	protein_coding	Mras
15540	ENSMUSG00000053613	17.3638	-1.02422	0.268846	-3.80969	0.00013914	0.00137207	NA	antisense	Notumos
5094	ENSMUSG00000025521	442.34	0.242724	0.0637154	3.80951	0.000139245	0.00137233	73067	protein_coding	Tmem192
3504	ENSMUSG00000022141	1004.18	0.330553	0.0868052	3.80799	0.000140102	0.00137946	71175	protein_coding	Nipbl
18992	ENSMUSG00000066441	227.59	0.304026	0.0798399	3.80795	0.000140126	0.00137946	17252	protein_coding	Rdh11
13217	ENSMUSG00000044700	367.29	-0.254415	0.0668497	-3.80578	0.000141358	0.0013908	230917	protein_coding	Tmem201
392	ENSMUSG00000002222	1180.7	0.290855	0.0764312	3.80545	0.000141547	0.0013911	68477	protein_coding	Rmnd5a
2229	ENSMUSG00000019948	73.2475	0.556393	0.14621	3.80545	0.000141547	0.0013911	67019	protein_coding	Actr6
11178	ENSMUSG00000038546	425.897	0.325579	0.085577	3.80451	0.000142083	0.00139557	56705	protein_coding	Ranbp9
8494	ENSMUSG00000031661	55.9195	-0.784636	0.206265	-3.80401	0.00014237	0.00139762	93960	protein_coding	Nkd1
5257	ENSMUSG00000025927	656.75	-0.383581	0.100885	-3.80217	0.000143436	0.00140729	21419	protein_coding	Tfap2b
4206	ENSMUSG00000023952	365.351	0.256492	0.0675055	3.79957	0.000144946	0.00142051	NA	protein_coding	Gtpbp2
36454	ENSMUSG00000098370	74.1002	-0.582894	0.153439	-3.79886	0.000145361	0.00142377	NA	lincRNA	Gm19541
1860	ENSMUSG00000017831	735.029	0.219388	0.0577869	3.79651	0.000146749	0.00143576	271457	protein_coding	Rab5a
12882	ENSMUSG00000043487	142.804	-0.399562	0.105242	-3.79661	0.000146686	0.00143576	217700	protein_coding	Acot6
12072	ENSMUSG00000040842	1264.74	-0.216987	0.0572033	-3.79327	0.000148677	0.0014538	213491	protein_coding	Szrd1
9395	ENSMUSG00000033618	410.462	0.370895	0.0978201	3.79161	0.000149676	0.00146276	71751	protein_coding	Map3k13
7514	ENSMUSG00000029787	473.69	0.348425	0.0919195	3.79055	0.000150317	0.00146819	78937	protein_coding	Avl9
9535	ENSMUSG00000034059	3.26796	3.22147	0.850104	3.7895	0.000150952	0.00147358	241525	protein_coding	Ypel4
11917	ENSMUSG00000040471	142.686	-0.393749	0.103928	-3.78868	0.000151452	0.00147681	71522	protein_coding	Ggt6
2601	ENSMUSG00000020589	56.5294	-0.641822	0.169422	-3.7883	0.000151679	0.0014782	NA	protein_coding	Fam49a
21218	ENSMUSG00000075408	1.70106	4.2923	1.13326	3.78755	0.000152139	0.00148185	NA	lincRNA	6030408B16Rik
370	ENSMUSG00000002058	54.4562	-0.571268	0.150834	-3.7874	0.000152233	0.00148193	22248	protein_coding	Unc119
12369	ENSMUSG00000041797	63.815	-0.811284	0.214295	-3.78582	0.000153201	0.00149053	217262	protein_coding	Abca9
14585	ENSMUSG00000049658	293.234	0.372406	0.0983824	3.78529	0.000153527	0.00149287	544971	protein_coding	Bdp1
7021	ENSMUSG00000028980	3641.38	0.221076	0.0584247	3.78394	0.000154365	0.00150019	100198	protein_coding	H6pd
9447	ENSMUSG00000033781	1113.43	0.194107	0.051302	3.78362	0.000154561	0.00150125	142688	protein_coding	Asb13
861	ENSMUSG00000005540	3.84844	-2.66948	0.706013	-3.78106	0.00015616	0.00151594	14128	protein_coding	Fcer2a
2436	ENSMUSG00000020303	48.1573	-0.6293	0.166519	-3.77915	0.000157365	0.00152594	20856	protein_coding	Stc2
12572	ENSMUSG00000042423	905.108	0.227589	0.0602209	3.77923	0.000157315	0.00152594	14123	protein_coding	Fbrs
1151	ENSMUSG00000008136	90.4132	-0.752238	0.199065	-3.77885	0.000157557	0.00152695	14200	protein_coding	Fhl2
9728	ENSMUSG00000034584	203.506	0.563397	0.149113	3.77833	0.000157883	0.00152927	320051	protein_coding	Exph5
2689	ENSMUSG00000020709	381.119	-0.423855	0.112186	-3.77815	0.000157998	0.00152953	216991	protein_coding	Adap2
13757	ENSMUSG00000046658	158.65	-0.367206	0.0972392	-3.77631	0.000159166	0.00153999	54201	protein_coding	Zfp316
20656	ENSMUSG00000074028	1264.78	0.264963	0.0701746	3.77576	0.000159519	0.00154254	102570	protein_coding	Slc22a13
191	ENSMUSG00000001095	502.043	-0.322183	0.0853753	-3.77372	0.00016083	0.00155436	20500	protein_coding	Slc13a2
2230	ENSMUSG00000019951	1326.44	0.275529	0.0730201	3.77333	0.000161085	0.00155516	75089	protein_coding	Uhrf1bp1l
12428	ENSMUSG00000041995	575.953	-0.277895	0.0736472	-3.77332	0.00016109	0.00155516	72114	protein_coding	Zbed3
4631	ENSMUSG00000024697	205.461	-0.39845	0.10567	-3.77071	0.000162782	0.00157062	14675	protein_coding	Gna14
10076	ENSMUSG00000035566	471.387	-0.385834	0.102349	-3.76979	0.000163384	0.00157556	219228	protein_coding	Pcdh17
10235	ENSMUSG00000036087	1074.53	0.325389	0.0863703	3.76737	0.000164978	0.00159006	75991	protein_coding	Slain2
9625	ENSMUSG00000034292	181.253	-0.400065	0.106248	-3.7654	0.000166282	0.00160174	74019	protein_coding	Traf3ip1
160	ENSMUSG00000000938	345.331	-0.285025	0.0757171	-3.76434	0.000166986	0.00160671	15395	protein_coding	Hoxa10
8524	ENSMUSG00000031722	20.6674	1.76253	0.468234	3.76421	0.000167074	0.00160671	15439	protein_coding	Hp
15230	ENSMUSG00000052188	20.1698	-0.978391	0.259913	-3.7643	0.000167019	0.00160671	NA	antisense	Gm14964
5607	ENSMUSG00000026553	4476.43	0.163396	0.0434161	3.7635	0.000167553	0.00161042	12847	protein_coding	Copa
10278	ENSMUSG00000036206	423.788	0.313209	0.0832561	3.76199	0.000168567	0.00161928	98402	protein_coding	Sh3bp4
3170	ENSMUSG00000021573	30.6184	-1.00423	0.267021	-3.76088	0.000169318	0.0016256	72948	protein_coding	Tppp
6086	ENSMUSG00000027387	41.1202	-0.776707	0.206548	-3.76042	0.000169629	0.0016259	57432	protein_coding	Zc3h8
8539	ENSMUSG00000031749	264.484	-0.377469	0.100377	-3.76052	0.000169561	0.0016259	20444	protein_coding	St3gal2
4654	ENSMUSG00000024757	1968.81	0.374752	0.0997224	3.75795	0.000171313	0.00164114	207151	protein_coding	Slc22a19
13902	ENSMUSG00000047139	3268.17	0.278008	0.0740245	3.75562	0.000172914	0.00165558	12484	protein_coding	Cd24a
19843	ENSMUSG00000070691	32.522	0.843033	0.224565	3.75408	0.000173982	0.00166489	12399	protein_coding	Runx3
3934	ENSMUSG00000022855	309.911	0.260352	0.0693688	3.75315	0.000174625	0.00167012	75826	protein_coding	Senp2
31718	ENSMUSG00000091956	2.81184	3.97036	1.05829	3.75166	0.000175668	0.00167918	75697	protein_coding	C2cd4b
4420	ENSMUSG00000024300	13.2567	-1.31692	0.351172	-3.75006	0.000176791	0.00168657	17916	protein_coding	Myo1f
5816	ENSMUSG00000026880	76.6471	-0.596726	0.159128	-3.74997	0.000176856	0.00168657	13830	protein_coding	Stom
6309	ENSMUSG00000027796	16.2096	-1.57616	0.420264	-3.7504	0.000176551	0.00168657	55994	protein_coding	Smad9
12712	ENSMUSG00000042807	98.4567	0.754315	0.201157	3.74988	0.000176919	0.00168657	329152	protein_coding	Hecw2
13252	ENSMUSG00000044807	48.6581	-0.619847	0.165298	-3.74987	0.000176924	0.00168657	30944	protein_coding	Zfp354c
5684	ENSMUSG00000026669	59.5842	0.545638	0.145629	3.74677	0.000179126	0.0017057	NA	protein_coding	Mcm10
14839	ENSMUSG00000050628	1284.13	0.297344	0.0793721	3.74621	0.000179527	0.00170859	319370	protein_coding	Ubald2
19309	ENSMUSG00000068130	21.2054	-0.985845	0.263172	-3.74601	0.000179668	0.001709	668923	protein_coding	Zfp442
10877	ENSMUSG00000037890	157.58	-0.348059	0.092985	-3.74317	0.000181711	0.00172749	213081	protein_coding	Wdr19
6965	ENSMUSG00000028896	121.798	-0.375869	0.100427	-3.74269	0.00018206	0.00172987	100088	protein_coding	Rcc1
7441	ENSMUSG00000029659	6.09307	1.8049	0.482339	3.74197	0.000182582	0.00173388	70717	protein_coding	Medag
10240	ENSMUSG00000036098	295.162	-0.685368	0.183335	-3.73834	0.000185238	0.00175815	225908	protein_coding	Myrf
22	ENSMUSG00000000148	211.038	-0.307512	0.0822644	-3.73809	0.000185422	0.00175895	231841	protein_coding	Brat1
10177	ENSMUSG00000035891	236.001	0.399854	0.107016	3.73639	0.000186682	0.00176994	223753	protein_coding	Cerk
7152	ENSMUSG00000029189	874.396	-0.26829	0.0718112	-3.73604	0.000186938	0.0017714	231238	protein_coding	Sel1l3
8173	ENSMUSG00000031119	1357.71	0.294451	0.0788274	3.73539	0.000187427	0.00177507	14735	protein_coding	Gpc4
11007	ENSMUSG00000038175	639.493	0.476991	0.127816	3.73184	0.000190085	0.00179927	218203	protein_coding	Mylip
749	ENSMUSG00000004748	201.424	-0.343082	0.0919503	-3.73117	0.000190591	0.00180308	67900	protein_coding	Mtfp1
11623	ENSMUSG00000039686	455.472	-0.24498	0.0656614	-3.73096	0.00019075	0.00180361	227693	protein_coding	Zer1
19642	ENSMUSG00000070002	296.344	0.308685	0.0827747	3.72922	0.000192075	0.00181515	13716	protein_coding	Ell
15806	ENSMUSG00000054814	330.159	-0.348165	0.0933685	-3.72893	0.000192295	0.00181624	69727	protein_coding	Usp46
5640	ENSMUSG00000026602	1158.47	0.291313	0.0781277	3.72867	0.000192492	0.00181713	170484	protein_coding	Nphs2
15274	ENSMUSG00000052384	47.6394	0.707504	0.189761	3.72839	0.000192704	0.00181815	224109	protein_coding	Nrros
4316	ENSMUSG00000024131	7250.56	0.157508	0.0422792	3.72542	0.000194989	0.00183871	20532	protein_coding	Slc3a1
4486	ENSMUSG00000024424	413.661	0.350545	0.0941116	3.72478	0.000195489	0.00184243	NA	protein_coding	Ttc39c
22481	ENSMUSG00000078671	662.128	0.287652	0.0772659	3.72289	0.000196956	0.00185525	244059	protein_coding	Chd2
5632	ENSMUSG00000026586	25.5749	-0.888749	0.238781	-3.72202	0.000197632	0.00186061	18933	protein_coding	Prrx1
15564	ENSMUSG00000053730	231.549	-0.411193	0.1105	-3.72122	0.000198262	0.00186554	NA	protein_coding	Tmem39b
20185	ENSMUSG00000072501	598.745	0.240198	0.0645775	3.71953	0.000199594	0.00187707	239510	protein_coding	Phf20l1
912	ENSMUSG00000005886	1296.86	0.494987	0.133105	3.71878	0.000200188	0.00188164	17978	protein_coding	Ncoa2
2396	ENSMUSG00000020235	312.034	-0.265392	0.0713821	-3.71791	0.00020088	0.00188712	56371	protein_coding	Fzr1
8629	ENSMUSG00000031883	45.3166	-0.619305	0.166626	-3.71675	0.000201804	0.00189479	NA	protein_coding	Car7
10011	ENSMUSG00000035372	214.742	0.343897	0.0925311	3.71656	0.000201955	0.00189519	72056	protein_coding	1810055G02Rik
8205	ENSMUSG00000031167	661.515	0.31075	0.0836253	3.71598	0.000202417	0.0018985	19652	protein_coding	Rbm3
13479	ENSMUSG00000045594	2142.28	0.183016	0.049281	3.71373	0.000204226	0.00191445	12091	protein_coding	Glb1
7150	ENSMUSG00000029186	195.967	0.319151	0.0859571	3.71291	0.000204889	0.00191963	67073	protein_coding	Pi4k2b
15776	ENSMUSG00000054675	125.368	0.663573	0.178784	3.71159	0.000205962	0.00192865	231633	protein_coding	Tmem119
3602	ENSMUSG00000022312	2037.4	0.193803	0.0522265	3.71082	0.000206586	0.00193345	68135	protein_coding	Eif3h
13210	ENSMUSG00000044674	628.548	-0.338432	0.0912191	-3.7101	0.000207176	0.00193793	14362	protein_coding	Fzd1
7399	ENSMUSG00000029600	135.826	-0.408167	0.110037	-3.70937	0.000207774	0.00194249	NA	protein_coding	Rita1
3489	ENSMUSG00000022114	107.233	-0.456788	0.12324	-3.70649	0.000210148	0.00196363	24064	protein_coding	Spry2
6	ENSMUSG00000000049	51.8906	0.625945	0.168893	3.70616	0.000210426	0.00196517	11818	protein_coding	Apoh
11089	ENSMUSG00000038349	207.793	-0.378235	0.102078	-3.70535	0.000211095	0.00197037	227120	protein_coding	Plcl1
10634	ENSMUSG00000037235	1429.25	0.20823	0.0562094	3.70453	0.00021178	0.00197571	17122	protein_coding	Mxd4
9567	ENSMUSG00000034154	318.175	0.262197	0.0707904	3.70384	0.000212358	0.00197899	68142	protein_coding	Ino80
11997	ENSMUSG00000040659	393.199	0.322325	0.0870238	3.70387	0.000212333	0.00197899	27984	protein_coding	Efhd2
292	ENSMUSG00000001657	45.6199	-0.715837	0.193332	-3.70263	0.000213377	0.00198712	15426	protein_coding	Hoxc8
11029	ENSMUSG00000038215	73.1919	0.48829	0.13188	3.70253	0.000213458	0.00198712	382010	protein_coding	Cep44
11416	ENSMUSG00000039137	474.115	-0.288852	0.0780306	-3.70178	0.000214093	0.00199196	NA	protein_coding	Whrn
15998	ENSMUSG00000055737	8453.36	0.136477	0.0368727	3.70131	0.00021449	0.0019946	14600	protein_coding	Ghr
4218	ENSMUSG00000023972	87.8884	-0.526214	0.142194	-3.70069	0.000215016	0.00199769	71461	protein_coding	Ptk7
14825	ENSMUSG00000050578	16.5037	-1.39207	0.376171	-3.70065	0.000215051	0.00199769	17386	protein_coding	Mmp13
11319	ENSMUSG00000038884	116.228	-0.429138	0.116048	-3.69795	0.000217347	0.00201795	319278	protein_coding	A230050P20Rik
35990	ENSMUSG00000097848	3.18674	3.63402	0.98283	3.69751	0.000217728	0.00202041	NA	lincRNA	Gm807
826	ENSMUSG00000005320	479.733	-0.276756	0.0748657	-3.6967	0.000218417	0.00202464	14186	protein_coding	Fgfr4
13005	ENSMUSG00000044018	899.231	0.229659	0.0621248	3.69674	0.00021839	0.00202464	28028	protein_coding	Mrpl50
7223	ENSMUSG00000029311	3830.91	0.364661	0.0986496	3.69653	0.000218565	0.00202494	114664	protein_coding	Hsd17b11
2484	ENSMUSG00000020388	17.7601	-1.05983	0.286741	-3.69611	0.000218929	0.00202616	30794	protein_coding	Pdlim4
12748	ENSMUSG00000042961	55.8532	-0.780277	0.211337	-3.69209	0.000222415	0.00205734	268780	protein_coding	Egflam
4901	ENSMUSG00000025175	181.349	-0.339972	0.0921024	-3.69123	0.000223169	0.00206322	63828	protein_coding	Fn3k
3445	ENSMUSG00000022037	5197.61	0.302821	0.0820814	3.68927	0.000224898	0.0020781	12759	protein_coding	Clu
3268	ENSMUSG00000021733	147.204	0.411025	0.111434	3.6885	0.000225578	0.00208329	218756	protein_coding	Slc4a7
20221	ENSMUSG00000072662	119.816	-0.495812	0.134479	-3.68691	0.000226994	0.00209525	545893	protein_coding	Mansc4
7062	ENSMUSG00000029053	1333.07	-0.187665	0.0509099	-3.68622	0.000227611	0.00209984	18762	protein_coding	Prkcz
14163	ENSMUSG00000048058	577.096	-0.255904	0.0694394	-3.68529	0.000228444	0.00210641	241576	protein_coding	Ldlrad3
12251	ENSMUSG00000041468	5.48489	-1.94438	0.527796	-3.68396	0.000229634	0.00211627	14738	protein_coding	Gpr12
7634	ENSMUSG00000030088	4908.15	0.179635	0.0487677	3.68349	0.000230066	0.00211913	107747	protein_coding	Aldh1l1
1230	ENSMUSG00000009291	3801.87	0.153408	0.0416688	3.68159	0.00023178	0.0021338	108705	protein_coding	Pttg1ip
261	ENSMUSG00000001494	1.8384	-3.70184	1.00582	-3.68043	0.000232839	0.00214241	74499	protein_coding	Sost
19970	ENSMUSG00000071176	134.586	-0.39728	0.107954	-3.6801	0.00023314	0.00214405	234094	protein_coding	Arhgef10
21012	ENSMUSG00000075000	232.273	0.323134	0.0878187	3.67956	0.000233635	0.00214748	641340	protein_coding	Nrbf2
5664	ENSMUSG00000026638	638.018	-0.261078	0.0709676	-3.67883	0.000234305	0.0021525	54139	protein_coding	Irf6
6264	ENSMUSG00000027695	196.644	-0.317154	0.086214	-3.67869	0.000234434	0.00215256	18805	protein_coding	Pld1
1789	ENSMUSG00000017309	351.523	-0.420087	0.114206	-3.67831	0.000234781	0.00215461	52685	protein_coding	Cd300lg
1351	ENSMUSG00000011114	586.379	0.242961	0.0660777	3.6769	0.000236083	0.00216541	21376	protein_coding	Tbrg1
10331	ENSMUSG00000036390	217.316	0.347785	0.0946873	3.67299	0.000239729	0.00219593	13197	protein_coding	Gadd45a
11744	ENSMUSG00000040010	36.0734	0.724641	0.197293	3.67293	0.000239787	0.00219593	20539	protein_coding	Slc7a5
12212	ENSMUSG00000041341	439.013	0.29894	0.0813969	3.67262	0.000240076	0.00219743	76559	protein_coding	Atg2b
6519	ENSMUSG00000028145	283.338	0.334663	0.0911297	3.67238	0.0002403	0.00219832	75778	protein_coding	Them4
1678	ENSMUSG00000015957	19.3595	-1.29615	0.35305	-3.67128	0.000241336	0.00220664	NA	protein_coding	Wnt11
5997	ENSMUSG00000027247	1052.44	-0.278406	0.0758467	-3.67065	0.000241939	0.002211	NA	protein_coding	Arhgap1
8499	ENSMUSG00000031668	401.267	0.361603	0.0985514	3.66918	0.000243331	0.00222256	13666	protein_coding	Eif2ak3
3485	ENSMUSG00000022110	1585.26	0.172561	0.0470394	3.66843	0.000244047	0.00222793	20916	protein_coding	Sucla2
10191	ENSMUSG00000035934	34.9424	-0.766601	0.209016	-3.66767	0.000244772	0.00223338	NA	protein_coding	Pknox2
10483	ENSMUSG00000036862	105.037	-0.513064	0.13994	-3.66633	0.000246061	0.00224397	NA	protein_coding	Dchs1
13081	ENSMUSG00000044231	25.2518	-0.838331	0.228725	-3.66524	0.000247109	0.00225235	105193	protein_coding	Nhlrc1
8419	ENSMUSG00000031539	50.0459	-0.555197	0.151677	-3.6604	0.000251822	0.00229411	64933	protein_coding	Ap3m2
11845	ENSMUSG00000040283	84.5365	-0.681543	0.186243	-3.65942	0.000252787	0.00230171	237754	protein_coding	Btnl9
11222	ENSMUSG00000038648	1020.01	-0.394781	0.107905	-3.65858	0.000253615	0.00230804	208647	protein_coding	Creb3l2
1915	ENSMUSG00000018378	188.275	-0.344774	0.0942664	-3.65744	0.000254747	0.00231713	NA	protein_coding	Cuedc1
3129	ENSMUSG00000021493	193.737	0.381331	0.104342	3.65462	0.000257564	0.00234154	67399	protein_coding	Pdlim7
7736	ENSMUSG00000030257	183.071	-0.42266	0.115686	-3.6535	0.000258692	0.00234935	259302	protein_coding	Srgap3
60	ENSMUSG00000000320	62.8275	-0.517943	0.141781	-3.65312	0.000259078	0.00235163	11684	protein_coding	Alox12
2695	ENSMUSG00000020718	55.7817	0.52048	0.142544	3.65136	0.000260855	0.00236653	50776	protein_coding	Polg2
2177	ENSMUSG00000019850	94.2514	0.774487	0.21215	3.65066	0.000261568	0.00237177	NA	protein_coding	Tnfaip3
7631	ENSMUSG00000030084	491.781	-0.39936	0.109431	-3.64942	0.000262829	0.00238196	18844	protein_coding	Plxna1
5401	ENSMUSG00000026180	5.3999	2.22958	0.611023	3.64893	0.00026333	0.00238476	12765	protein_coding	Cxcr2
7387	ENSMUSG00000029580	4362.95	-0.327973	0.0899022	-3.6481	0.000264184	0.00239052	11461	protein_coding	Actb
3900	ENSMUSG00000022802	89.2213	-0.485535	0.133136	-3.6469	0.000265423	0.00240049	239833	protein_coding	Lmln
12437	ENSMUSG00000042041	41.4316	0.843007	0.231227	3.6458	0.000266558	0.00240827	69861	protein_coding	2010003K11Rik
19353	ENSMUSG00000068323	19.0633	-0.960893	0.263555	-3.64589	0.000266465	0.00240827	232156	protein_coding	Slc4a5
5821	ENSMUSG00000026888	222.341	0.325846	0.089385	3.64542	0.000266952	0.00241057	50915	protein_coding	Grb14
20852	ENSMUSG00000074577	35.2516	-0.909831	0.249619	-3.64489	0.00026751	0.00241436	69553	protein_coding	Fam65c
1288	ENSMUSG00000010047	646.576	-0.244766	0.0671566	-3.64471	0.000267695	0.00241478	NA	protein_coding	Hyal2
13806	ENSMUSG00000046805	131.112	-0.523054	0.143605	-3.64232	0.000270192	0.00243605	17476	protein_coding	Mpeg1
3346	ENSMUSG00000021880	10.4009	-1.36287	0.374249	-3.6416	0.000270945	0.00244032	78416	protein_coding	Rnase6
9707	ENSMUSG00000034522	248.674	-0.36	0.0988558	-3.64167	0.000270874	0.00244032	380912	protein_coding	Zfp395
7216	ENSMUSG00000029298	90.1305	-0.616499	0.169462	-3.63798	0.000274785	0.00247363	236573	protein_coding	Gbp9
2659	ENSMUSG00000020672	19.1726	1.2719	0.349698	3.63715	0.000275671	0.00247905	268534	protein_coding	Sntg2
16698	ENSMUSG00000058966	18.1465	-1.02277	0.281198	-3.6372	0.000275613	0.00247905	68952	protein_coding	Fam57b
1697	ENSMUSG00000016200	225.624	0.421067	0.115791	3.63645	0.000276419	0.0024845	329324	protein_coding	Syt14
13198	ENSMUSG00000044628	133.167	-0.384584	0.105829	-3.63401	0.000279047	0.00250683	68846	protein_coding	Rnf208
14809	ENSMUSG00000050530	554.357	-0.248466	0.0683833	-3.63344	0.00027967	0.00251114	269233	protein_coding	Fam171a1
14766	ENSMUSG00000050332	90.2758	-0.570299	0.157013	-3.63218	0.000281041	0.00252215	72345	protein_coding	Amer1
9937	ENSMUSG00000035173	470.868	0.359149	0.0989319	3.63026	0.000283131	0.0025396	NA	protein_coding	Ccdc186
5636	ENSMUSG00000026594	241.142	-0.274457	0.0756087	-3.62997	0.000283457	0.00254121	78255	protein_coding	Ralgps2
31269	ENSMUSG00000090946	124.095	0.420669	0.115947	3.62812	0.000285494	0.00255816	72123	protein_coding	Ccdc71l
31658	ENSMUSG00000091813	42.7379	-0.707725	0.195078	-3.62791	0.000285725	0.00255892	436059	protein_coding	Ces2h
4290	ENSMUSG00000024085	1280.04	0.350311	0.0965844	3.627	0.000286737	0.00256667	17158	protein_coding	Man2a1
17565	ENSMUSG00000062866	596.463	-0.300967	0.0829976	-3.62622	0.000287603	0.00257311	215789	protein_coding	Phactr2
16165	ENSMUSG00000056487	1962.24	0.267627	0.0738069	3.62605	0.000287791	0.00257347	393082	protein_coding	Mettl7a2
1454	ENSMUSG00000013846	196.487	0.494874	0.136553	3.62404	0.000290034	0.00259219	20442	protein_coding	St3gal1
9807	ENSMUSG00000034786	74.7457	-0.500756	0.138189	-3.6237	0.000290415	0.00259428	106512	protein_coding	Gpsm3
14602	ENSMUSG00000049717	135.766	-0.406537	0.112244	-3.62189	0.000292455	0.00260983	319583	protein_coding	Lig4
1451	ENSMUSG00000013787	1230.05	-0.206572	0.0570439	-3.62127	0.000293157	0.00261359	110147	protein_coding	Ehmt2
13133	ENSMUSG00000044393	183.989	0.31401	0.0867131	3.62126	0.000293176	0.00261359	13511	protein_coding	Dsg2
12252	ENSMUSG00000041471	118.788	0.427652	0.118126	3.6203	0.000294266	0.00262197	75698	protein_coding	Fam35a
17038	ENSMUSG00000060459	2983.1	0.201377	0.0556398	3.6193	0.000295398	0.00263071	385643	protein_coding	Kng2
2060	ENSMUSG00000019179	5379.36	0.18236	0.0503917	3.61886	0.000295904	0.00263388	17448	protein_coding	Mdh2
697	ENSMUSG00000004347	37.6372	0.738076	0.204037	3.61737	0.000297615	0.00264776	18575	protein_coding	Pde1c
1331	ENSMUSG00000010609	200.849	0.290986	0.0804472	3.6171	0.000297917	0.00264909	NA	protein_coding	Psen2
17229	ENSMUSG00000061393	66.0238	-0.509596	0.140905	-3.61659	0.000298512	0.00265303	11481	protein_coding	Acvr2b
3540	ENSMUSG00000022206	103.726	-0.464168	0.128355	-3.61628	0.000298865	0.00265482	18162	protein_coding	Npr3
3966	ENSMUSG00000022901	17.2321	1.05018	0.290447	3.61574	0.000299494	0.00265906	12524	protein_coding	Cd86
3329	ENSMUSG00000021838	54.9529	0.640799	0.177274	3.61474	0.00030065	0.00266796	74480	protein_coding	Samd4
23024	ENSMUSG00000080316	133.049	-0.411537	0.113858	-3.61448	0.000300952	0.00266929	75202	protein_coding	Spaca6
4199	ENSMUSG00000023942	320.616	-0.327032	0.0904905	-3.614	0.000301512	0.00267154	NA	protein_coding	Slc29a1
31637	ENSMUSG00000091764	34.1753	-0.734365	0.203193	-3.61412	0.000301373	0.00267154	636741	protein_coding	Zfp964
3080	ENSMUSG00000021392	279.373	0.323397	0.089488	3.61386	0.000301674	0.00267162	70930	protein_coding	Nol8
17619	ENSMUSG00000063130	17.8325	1.38648	0.383729	3.61318	0.000302467	0.00267729	70405	protein_coding	Calml3
7133	ENSMUSG00000029163	274.691	-0.489783	0.135564	-3.61291	0.000302775	0.00267865	100952	protein_coding	Emilin1
2174	ENSMUSG00000019846	53.0263	-0.698028	0.193301	-3.61109	0.000304915	0.00269486	16775	protein_coding	Lama4
5010	ENSMUSG00000025375	27.5813	-0.75915	0.210222	-3.61118	0.00030481	0.00269486	NA	protein_coding	Aatk
4549	ENSMUSG00000024539	157.942	0.343826	0.0952883	3.60827	0.000308242	0.00272288	19255	protein_coding	Ptpn2
14562	ENSMUSG00000049577	111.121	-0.505034	0.140003	-3.60731	0.00030939	0.00273164	22761	protein_coding	Zfpm1
13915	ENSMUSG00000047182	15.0878	-1.27879	0.354722	-3.60505	0.000312098	0.00275416	16369	protein_coding	Irs3
27440	ENSMUSG00000085689	1.8583	3.85342	1.06896	3.60483	0.000312362	0.00275509	NA	processed_transcript	Gm16838
10091	ENSMUSG00000035606	3.89801	-2.46178	0.683082	-3.60393	0.000313445	0.00276325	16716	protein_coding	Ky
8437	ENSMUSG00000031563	1506.41	-0.267925	0.0743458	-3.60377	0.000313635	0.00276353	52357	protein_coding	Wwc2
11131	ENSMUSG00000038459	1346.09	0.238874	0.0662881	3.60358	0.000313868	0.00276419	70178	protein_coding	Abhd17c
11843	ENSMUSG00000040280	55.411	-0.643158	0.178506	-3.60301	0.000314551	0.00276881	407790	protein_coding	Ndufa4l2
3599	ENSMUSG00000022307	409.392	0.277499	0.0770349	3.60224	0.000315483	0.00277562	170719	protein_coding	Oxr1
3942	ENSMUSG00000022865	537.572	0.309447	0.0859423	3.60064	0.000317435	0.00279138	13052	protein_coding	Cxadr
9503	ENSMUSG00000033963	126.541	-0.470676	0.13079	-3.59873	0.00031978	0.00280917	70979	protein_coding	Fancd2os
858	ENSMUSG00000005514	5193.14	0.204747	0.0569524	3.59506	0.000324318	0.00284761	18984	protein_coding	Por
1055	ENSMUSG00000006732	346.958	0.26901	0.0748867	3.59223	0.000327859	0.00287725	17299	protein_coding	Mettl1
13587	ENSMUSG00000046010	282.608	-0.282751	0.0787519	-3.5904	0.000330171	0.00289609	66983	protein_coding	Zfp830
1032	ENSMUSG00000006586	24.2226	-0.804672	0.224126	-3.59027	0.000330337	0.00289609	12395	protein_coding	Runx1t1
20789	ENSMUSG00000074415	29.3075	-0.748059	0.208371	-3.59004	0.000330631	0.00289721	NA	processed_transcript	2610203C20Rik
5570	ENSMUSG00000026479	232.207	0.279713	0.0779389	3.58887	0.000332116	0.00290876	16782	protein_coding	Lamc2
20763	ENSMUSG00000074345	3.88287	-2.6793	0.746648	-3.58844	0.000332661	0.00291207	244882	protein_coding	Tnfaip8l3
541	ENSMUSG00000003190	63.1839	-0.528979	0.147449	-3.58753	0.00033382	0.00292076	75736	protein_coding	Bcl2l12
19912	ENSMUSG00000070923	723.416	-0.301402	0.0840289	-3.58688	0.000334652	0.00292657	242521	protein_coding	Klhl9
10183	ENSMUSG00000035914	9.53389	-1.30076	0.362678	-3.58653	0.000335105	0.00292906	102657	protein_coding	Cd276
9864	ENSMUSG00000034930	312.056	-0.330735	0.0922243	-3.58621	0.00033552	0.00293123	20166	protein_coding	Rtkn
2051	ENSMUSG00000019122	18.8653	1.01888	0.284145	3.58576	0.000336094	0.00293478	20308	protein_coding	Ccl9
20135	ENSMUSG00000071796	598.303	0.272196	0.0759284	3.5849	0.000337209	0.00294304	NA	transcribed_unprocessed_pseudogene	6820431F20Rik
7531	ENSMUSG00000029823	972.57	0.192627	0.0537672	3.58261	0.000340184	0.00296752	192196	protein_coding	Luc7l2
8152	ENSMUSG00000031075	36.3825	-0.804812	0.224764	-3.58069	0.000342686	0.00298785	101772	protein_coding	Ano1
26994	ENSMUSG00000085133	85.7244	-0.464406	0.129704	-3.58051	0.000342918	0.00298838	NA	sense_intronic	B930095G15Rik
10759	ENSMUSG00000037553	239.907	-0.297432	0.0831144	-3.57859	0.000345459	0.00300903	503610	protein_coding	Zdhhc18
9448	ENSMUSG00000033788	167.258	-0.381734	0.106682	-3.57822	0.000345936	0.00301168	26903	protein_coding	Dysf
5548	ENSMUSG00000026436	211.316	0.31754	0.0887654	3.57729	0.000347175	0.00302096	13714	protein_coding	Elk4
3829	ENSMUSG00000022679	5811.97	0.299152	0.0836499	3.57624	0.000348575	0.00303012	93734	protein_coding	Mpv17l
6065	ENSMUSG00000027358	26.3685	-0.851731	0.23816	-3.57629	0.000348503	0.00303012	12156	protein_coding	Bmp2
11582	ENSMUSG00000039577	34.1275	0.737439	0.206231	3.57579	0.000349168	0.00303376	260305	protein_coding	Nphp4
384	ENSMUSG00000002111	49.5561	-0.572623	0.16022	-3.57399	0.000351587	0.00305182	20375	protein_coding	Spi1
651	ENSMUSG00000003949	1192.98	-0.355909	0.0995858	-3.57389	0.000351714	0.00305182	217082	protein_coding	Hlf
8377	ENSMUSG00000031482	1137.06	-0.234195	0.0655301	-3.57385	0.00035177	0.00305182	18408	protein_coding	Slc25a15
13665	ENSMUSG00000046314	164.117	-0.375363	0.105049	-3.5732	0.000352639	0.00305784	NA	protein_coding	Stxbp6
11869	ENSMUSG00000040354	413.402	0.224699	0.0628939	3.57268	0.000353352	0.0030625	216443	protein_coding	Mars
20211	ENSMUSG00000072618	7.01609	-1.87762	0.525741	-3.57137	0.00035512	0.0030763	NA	protein_coding	Gm10384
13028	ENSMUSG00000044066	287.256	-0.450042	0.126026	-3.57103	0.000355586	0.00307881	216543	protein_coding	Cep68
2596	ENSMUSG00000020577	284.539	0.34136	0.0955953	3.57088	0.000355778	0.00307894	66109	protein_coding	Tspan13
8655	ENSMUSG00000031925	111.414	-0.515834	0.144487	-3.5701	0.000356839	0.00308659	270118	protein_coding	Maml2
5897	ENSMUSG00000027014	161.68	0.340524	0.0954006	3.56942	0.000357778	0.00309271	80744	protein_coding	Cwc22
15420	ENSMUSG00000053063	7.76994	-1.61038	0.451171	-3.56933	0.0003579	0.00309271	232413	protein_coding	Clec12a
9523	ENSMUSG00000034024	1304.37	0.189942	0.0532228	3.5688	0.000358614	0.00309735	12461	protein_coding	Cct2
10024	ENSMUSG00000035399	224.54	0.305392	0.0855758	3.56867	0.000358796	0.00309739	66680	protein_coding	Oser1
8715	ENSMUSG00000032012	346.701	0.275857	0.0773189	3.56779	0.000360012	0.00310634	58235	protein_coding	Pvrl1
28363	ENSMUSG00000086843	3.18834	-3.0305	0.849558	-3.56715	0.00036088	0.0031123	NA	antisense	E030013I19Rik
2732	ENSMUSG00000020788	165.774	-0.500932	0.140513	-3.56503	0.000363818	0.00313145	53313	protein_coding	Atp2a3
7161	ENSMUSG00000029201	958.195	0.194141	0.0544533	3.56528	0.000363469	0.00313145	22235	protein_coding	Ugdh
11041	ENSMUSG00000038241	281.148	-0.26151	0.0733483	-3.56532	0.000363411	0.00313145	16328	protein_coding	Cep250
14343	ENSMUSG00000048728	25.0185	-0.771868	0.216506	-3.56511	0.000363702	0.00313145	NA	protein_coding	Zfp454
15603	ENSMUSG00000053897	908.208	0.244521	0.0686173	3.56355	0.000365872	0.00314758	NA	protein_coding	Slc39a8
2217	ENSMUSG00000019923	999.984	0.18637	0.0523048	3.56315	0.000366432	0.00315084	NA	protein_coding	Zwint
4529	ENSMUSG00000024513	1280.86	0.144238	0.0404827	3.56295	0.000366717	0.00315175	17191	protein_coding	Mbd2
30655	ENSMUSG00000089809	69.8392	0.718083	0.201565	3.56255	0.000367276	0.003155	NA	protein_coding	A930011G23Rik
[truncated: 40,141 more rows]

## Sheet: 0.05<FDR
	Gene	baseMean	log2FoldChange	lfcSE	stat	pvalue	padj (FDR)	ENTREZID	GENEBIOTYPE	SYMBOL
14304	ENSMUSG00000048572	10745.7	3.47111	0.0985453	35.2235	8.74e-272	1.53e-267	226040	protein_coding	Tmem252
2318	ENSMUSG00000020108	886.575	4.16536	0.122592	33.9773	4.82e-253	4.21e-249	74747	protein_coding	Ddit4
4051	ENSMUSG00000023067	1107.27	3.44362	0.115786	29.7413	2.25e-194	1.31e-190	NA	protein_coding	Cdkn1a
405	ENSMUSG00000002289	2053.34	2.47639	0.0937112	26.4258	6.92e-154	3.02e-150	57875	protein_coding	Angptl4
6963	ENSMUSG00000028893	2062.27	1.88275	0.0728723	25.8363	3.47e-147	1.21e-143	230784	protein_coding	Sesn2
8350	ENSMUSG00000031431	884.161	2.9631	0.115796	25.5889	2.03e-144	5.9e-141	14605	protein_coding	Tsc22d3
14283	ENSMUSG00000048489	1268.43	5.37917	0.214427	25.0863	7.03e-139	1.75e-135	NA	protein_coding	8430408G22Rik
7633	ENSMUSG00000030087	2228.92	1.46929	0.0601338	24.4336	7.52e-132	1.64e-128	NA	protein_coding	Klf15
8081	ENSMUSG00000030880	1028.85	1.94126	0.0814442	23.8354	1.43e-125	2.78e-122	26939	protein_coding	Polr3e
4373	ENSMUSG00000024222	1502.8	2.13679	0.0928878	23.004	4.25e-117	7.42e-114	14229	protein_coding	Fkbp5
6755	ENSMUSG00000028559	4419.02	0.887223	0.0408458	21.7213	1.29e-104	2.05e-101	100273	protein_coding	Osbpl9
19041	ENSMUSG00000066687	745.806	5.10192	0.239492	21.3031	1.06e-100	1.55e-97	235320	protein_coding	Zbtb16
4062	ENSMUSG00000023087	662.576	3.14769	0.152065	20.6996	3.5e-95	4.7e-92	12457	protein_coding	Ccrn4l
6944	ENSMUSG00000028862	201.784	3.03621	0.150351	20.1942	1.1e-90	1.37e-87	53608	protein_coding	Map3k6
14350	ENSMUSG00000048756	1611.11	1.61098	0.0809314	19.9055	3.65e-88	4.25e-85	NA	protein_coding	Foxo3
15430	ENSMUSG00000053113	214.19	3.29094	0.166644	19.7484	8.29e-87	9.04e-84	12702	protein_coding	Socs3
8713	ENSMUSG00000032010	2411.61	1.36326	0.0695319	19.6063	1.37e-85	1.4e-82	53376	protein_coding	Usp2
19022	ENSMUSG00000066595	316.938	2.0407	0.104849	19.4633	2.25e-84	2.18e-81	226844	protein_coding	Mfsd7b
11109	ENSMUSG00000038393	6340.51	1.78813	0.0927646	19.276	8.54e-83	7.85e-80	56338	protein_coding	Txnip
30970	ENSMUSG00000090264	752.961	4.03522	0.21047	19.1724	6.3e-82	5.5e-79	108112	protein_coding	Eif4ebp3
16115	ENSMUSG00000056234	2650.24	1.03738	0.054696	18.9662	3.25e-80	2.7e-77	NA	protein_coding	Ncoa4
8553	ENSMUSG00000031770	4611.52	1.29683	0.0685991	18.9044	1.05e-79	8.32e-77	64209	protein_coding	Herpud1
9067	ENSMUSG00000032599	701.021	1.46456	0.0775827	18.8774	1.75e-79	1.33e-76	76500	protein_coding	Ip6k2
16308	ENSMUSG00000057137	1027.3	1.38439	0.0743119	18.6295	1.85e-77	1.35e-74	68487	protein_coding	Tmem140
5567	ENSMUSG00000026473	9649.68	1.60791	0.0869635	18.4895	2.51e-76	1.75e-73	14645	protein_coding	Glul
9052	ENSMUSG00000032578	481.448	-2.3193	0.125518	-18.4779	3.11e-76	2.09e-73	12700	protein_coding	Cish
22332	ENSMUSG00000078234	1074.69	-1.42968	0.0779703	-18.3361	4.26e-75	2.76e-72	242721	protein_coding	Klhdc7a
5869	ENSMUSG00000026971	806.797	-1.5175	0.0829111	-18.3027	7.88e-75	4.91e-72	NA	protein_coding	Itgb6
2639	ENSMUSG00000020644	1938.67	-1.67575	0.0920385	-18.2071	4.53e-74	2.73e-71	15902	protein_coding	Id2
5573	ENSMUSG00000026483	384.311	1.73112	0.0953129	18.1624	1.02e-73	5.96e-71	63913	protein_coding	Fam129a
6553	ENSMUSG00000028211	556.463	1.59836	0.0885517	18.05	7.89e-73	4.45e-70	60599	protein_coding	Trp53inp1
2754	ENSMUSG00000020823	1120.07	1.02696	0.0569278	18.0397	9.51e-73	5.19e-70	74136	protein_coding	Sec14l1
9474	ENSMUSG00000033863	5244.74	1.03884	0.0576322	18.0253	1.23e-72	6.53e-70	16601	protein_coding	Klf9
22472	ENSMUSG00000078650	13512.2	1.86895	0.104704	17.8498	2.9e-71	1.49e-68	14377	protein_coding	G6pc
20078	ENSMUSG00000071637	589.757	3.77223	0.213689	17.6529	9.66e-70	4.82e-67	NA	pseudogene	Cebpd
30628	ENSMUSG00000089774	1258.74	1.478	0.0861679	17.1525	6.02e-66	2.92e-63	53881	protein_coding	Slc5a3
5791	ENSMUSG00000026839	738.647	2.01485	0.118027	17.071	2.44e-65	1.15e-62	76654	protein_coding	Upp2
20931	ENSMUSG00000074794	1574.07	1.73976	0.102096	17.0404	4.12e-65	1.89e-62	105171	protein_coding	Arrdc3
5088	ENSMUSG00000025509	3048.02	1.07209	0.0638678	16.7861	3.09e-63	1.38e-60	66853	protein_coding	Pnpla2
9867	ENSMUSG00000034936	323.93	1.91279	0.113964	16.7841	3.19e-63	1.39e-60	80981	protein_coding	Arl4d
17801	ENSMUSG00000063889	215.899	1.75631	0.106263	16.528	2.31e-61	9.83e-59	12916	protein_coding	Crem
5033	ENSMUSG00000025418	797.233	-1.26422	0.0772671	-16.3617	3.59e-60	1.49e-57	140475	protein_coding	Bsnd
3002	ENSMUSG00000021255	686.573	1.16296	0.0713388	16.3019	9.56e-60	3.88e-57	26380	protein_coding	Esrrb
7594	ENSMUSG00000030029	318.436	1.16801	0.0727474	16.0557	5.22e-58	2.07e-55	16206	protein_coding	Lrig1
10173	ENSMUSG00000035877	1302.49	1.2787	0.0799761	15.9885	1.54e-57	5.96e-55	320799	protein_coding	Zhx3
8842	ENSMUSG00000032254	134.9	2.38609	0.152355	15.6613	2.78e-55	1.06e-52	71819	protein_coding	Kif23
1821	ENSMUSG00000017639	476.914	-1.21143	0.0780489	-15.5214	2.49e-54	9.24e-52	268451	protein_coding	Rab11fip4
11628	ENSMUSG00000039701	612.143	1.59891	0.103172	15.4975	3.61e-54	1.31e-51	99526	protein_coding	Usp53
7681	ENSMUSG00000030161	8831.75	0.643064	0.0415485	15.4774	4.93e-54	1.76e-51	57436	protein_coding	Gabarapl1
4574	ENSMUSG00000024589	2220.52	1.06796	0.0690343	15.4699	5.54e-54	1.93e-51	83814	protein_coding	Nedd4l
16190	ENSMUSG00000056608	17745.9	1.46106	0.095591	15.2845	9.7e-53	3.32e-50	109151	protein_coding	Chd9
2510	ENSMUSG00000020429	983.2	4.03479	0.264323	15.2646	1.32e-52	4.42e-50	16006	protein_coding	Igfbp1
6640	ENSMUSG00000028370	166.57	1.99853	0.132419	15.0925	1.81e-51	5.98e-49	18491	protein_coding	Pappa
502	ENSMUSG00000002910	270.538	2.28763	0.152821	14.9694	1.16e-50	3.77e-48	70807	protein_coding	Arrdc2
14070	ENSMUSG00000047731	1787.17	0.953411	0.0638086	14.9417	1.76e-50	5.6e-48	226178	protein_coding	Wbp1l
16170	ENSMUSG00000056501	744.243	2.03314	0.136159	14.9321	2.04e-50	6.35e-48	12608	protein_coding	Cebpb
1273	ENSMUSG00000009772	649.965	-2.09454	0.141584	-14.7937	1.61e-49	4.93e-47	74137	protein_coding	Nuak2
3582	ENSMUSG00000022270	2173	1.01844	0.0696846	14.615	2.25e-48	6.79e-46	66270	protein_coding	Fam134b
4185	ENSMUSG00000023915	3439.3	1.44292	0.0989775	14.5782	3.87e-48	1.14e-45	94185	protein_coding	Tnfrsf21
16658	ENSMUSG00000058761	403.504	1.12572	0.0773276	14.5578	5.21e-48	1.52e-45	108937	protein_coding	Rnf169
8781	ENSMUSG00000032114	2245.08	0.546384	0.0375553	14.5488	5.95e-48	1.7e-45	14385	protein_coding	Slc37a4
9622	ENSMUSG00000034282	307.23	-1.35668	0.0940243	-14.429	3.4e-47	9.57e-45	14027	protein_coding	Evpl
661	ENSMUSG00000004040	1290.58	1.13331	0.0791148	14.3249	1.53e-46	4.24e-44	20848	protein_coding	Stat3
2931	ENSMUSG00000021125	103.695	2.24197	0.157073	14.2734	3.2e-46	8.75e-44	11847	protein_coding	Arg2
6164	ENSMUSG00000027513	28206.8	1.85007	0.131626	14.0556	7.12e-45	1.91e-42	18534	protein_coding	Pck1
10358	ENSMUSG00000036478	1021.2	0.923542	0.0665387	13.8798	8.4e-44	2.22e-41	12226	protein_coding	Btg1
650	ENSMUSG00000003948	339.33	1.59466	0.114955	13.8721	9.35e-44	2.44e-41	67468	protein_coding	Mmd
6623	ENSMUSG00000028341	62.2832	5.26523	0.380101	13.8522	1.23e-43	3.17e-41	18124	protein_coding	Nr4a3
2613	ENSMUSG00000020607	225.234	1.45136	0.105229	13.7924	2.83e-43	7.17e-41	105005	protein_coding	Fam84a
9291	ENSMUSG00000033257	760.506	1.0484	0.0764071	13.7213	7.57e-43	1.89e-40	67534	protein_coding	Ttll4
8567	ENSMUSG00000031788	757.797	-0.867218	0.0634146	-13.6754	1.42e-42	3.5e-40	16582	protein_coding	Kifc3
7115	ENSMUSG00000029135	379.101	1.97854	0.145722	13.5775	5.45e-42	1.32e-39	14284	protein_coding	Fosl2
4671	ENSMUSG00000024780	1160.24	1.08708	0.0809733	13.4252	4.3e-41	1.03e-38	67072	protein_coding	Cdc37l1
3425	ENSMUSG00000022010	4668.87	1.37466	0.102526	13.4079	5.44e-41	1.28e-38	21807	protein_coding	Tsc22d1
12645	ENSMUSG00000042622	88.9802	2.81403	0.211171	13.3259	1.64e-40	3.81e-38	NA	protein_coding	Maff
694	ENSMUSG00000004328	60.3603	2.91717	0.219922	13.2646	3.71e-40	8.42e-38	53417	protein_coding	Hif3a
3023	ENSMUSG00000021281	534.684	-0.979766	0.0738625	-13.2647	3.71e-40	8.42e-38	21928	protein_coding	Tnfaip2
10153	ENSMUSG00000035828	1847.22	1.3509	0.102021	13.2414	5.06e-40	1.13e-37	223775	protein_coding	Pim3
30583	ENSMUSG00000089712	587.02	1.53554	0.116834	13.1429	1.87e-39	4.13e-37	NA	lincRNA	Gm15889
2605	ENSMUSG00000020593	1761.65	1.27626	0.0971148	13.1418	1.9e-39	4.14e-37	14245	protein_coding	Lpin1
11784	ENSMUSG00000040128	1452.73	1.0482	0.0800854	13.0885	3.83e-39	8.26e-37	108767	protein_coding	Pnrc1
7022	ENSMUSG00000028982	201.283	2.19621	0.16902	12.9938	1.33e-38	2.83e-36	70556	protein_coding	Slc25a33
28300	ENSMUSG00000086765	106.312	2.03386	0.158913	12.7986	1.67e-37	3.51e-35	NA	lincRNA	Gm11827
17012	ENSMUSG00000060317	765.09	1.24451	0.0973808	12.7799	2.12e-37	4.42e-35	209186	protein_coding	Acnat2
7952	ENSMUSG00000030671	227.048	1.33993	0.10487	12.7771	2.2e-37	4.52e-35	18576	protein_coding	Pde3b
3507	ENSMUSG00000022146	227.284	1.93092	0.151798	12.7203	4.56e-37	9.26e-35	18414	protein_coding	Osmr
8323	ENSMUSG00000031383	77.3088	-2.47328	0.194752	-12.6996	5.94e-37	1.19e-34	75590	protein_coding	Dusp9
1116	ENSMUSG00000007659	1699.91	0.648661	0.0511431	12.6833	7.32e-37	1.45e-34	12048	protein_coding	Bcl2l1
1480	ENSMUSG00000014303	1858.48	-1.00726	0.0803801	-12.5312	5.04e-36	9.88e-34	83396	protein_coding	Glis2
19575	ENSMUSG00000069662	142.823	-1.75459	0.140128	-12.5214	5.71e-36	1.11e-33	17118	protein_coding	Marcks
6180	ENSMUSG00000027540	791.585	0.775632	0.0620567	12.4988	7.58e-36	1.46e-33	19246	protein_coding	Ptpn1
14221	ENSMUSG00000048281	162.939	-1.27287	0.10228	-12.445	1.49e-35	2.83e-33	239133	protein_coding	Dleu7
14300	ENSMUSG00000048546	1239.2	1.29909	0.106559	12.1913	3.46e-34	6.5e-32	57259	protein_coding	Tob2
16218	ENSMUSG00000056749	225.175	1.8597	0.153514	12.1142	8.88e-34	1.65e-31	18030	protein_coding	Nfil3
2272	ENSMUSG00000020034	230.048	1.08113	0.0896228	12.0631	1.65e-33	3.04e-31	216198	protein_coding	Tcp11l2
20645	ENSMUSG00000073988	149.553	1.31812	0.109279	12.062	1.68e-33	3.05e-31	50500	protein_coding	Ttpa
6029	ENSMUSG00000027306	112.178	1.48082	0.122954	12.0437	2.09e-33	3.77e-31	108907	protein_coding	Nusap1
2248	ENSMUSG00000019990	166.73	1.32041	0.109875	12.0174	2.88e-33	5.13e-31	29863	protein_coding	Pde7b
15156	ENSMUSG00000051817	261.2	-1.01395	0.0848162	-11.9547	6.14e-33	1.08e-30	20667	protein_coding	Sox12
3016	ENSMUSG00000021273	650.255	0.789895	0.06663	11.8549	2.03e-32	3.51e-30	14137	protein_coding	Fdft1
4242	ENSMUSG00000024014	240.73	1.31219	0.110861	11.8363	2.53e-32	4.34e-30	18712	protein_coding	Pim1
12688	ENSMUSG00000042743	176.034	1.4103	0.121275	11.6289	2.94e-31	4.98e-29	218544	protein_coding	Sgtb
11194	ENSMUSG00000038587	382.38	1.50193	0.129397	11.6071	3.79e-31	6.37e-29	83397	protein_coding	Akap12
13986	ENSMUSG00000047446	409.224	1.1053	0.0953008	11.5981	4.22e-31	7.01e-29	NA	protein_coding	Arl4a
11999	ENSMUSG00000040661	703.689	1.4302	0.123399	11.59	4.63e-31	7.63e-29	81000	protein_coding	Rad54l2
275	ENSMUSG00000001542	1124.99	0.996277	0.0860883	11.5727	5.66e-31	9.25e-29	192657	protein_coding	Ell2
13504	ENSMUSG00000045680	173.183	-1.92413	0.166509	-11.5557	6.91e-31	1.12e-28	21412	protein_coding	Tcf21
7009	ENSMUSG00000028967	9897.48	1.33863	0.116563	11.4842	1.58e-30	2.54e-28	NA	protein_coding	Errfi1
18914	ENSMUSG00000066058	577.577	-1.01919	0.0891594	-11.431	2.93e-30	4.64e-28	242653	protein_coding	Cldn19
7621	ENSMUSG00000030064	1353.68	0.89335	0.0787476	11.3445	7.9e-30	1.23e-27	232288	protein_coding	Frmd4b
6974	ENSMUSG00000028911	861.046	0.800473	0.0705693	11.3431	8.03e-30	1.24e-27	57317	protein_coding	Srsf4
16951	ENSMUSG00000060044	371.815	1.39913	0.123971	11.2859	1.54e-29	2.36e-27	327766	protein_coding	Tmem26
4908	ENSMUSG00000025190	1398.19	0.963728	0.0855134	11.2699	1.85e-29	2.81e-27	14718	protein_coding	Got1
14645	ENSMUSG00000049892	132.769	2.50523	0.222731	11.2478	2.37e-29	3.57e-27	19416	protein_coding	Rasd1
15681	ENSMUSG00000054252	416.629	-0.923538	0.0821659	-11.2399	2.6e-29	3.88e-27	14184	protein_coding	Fgfr3
217	ENSMUSG00000001227	89.506	1.42229	0.126552	11.2388	2.63e-29	3.89e-27	NA	protein_coding	Sema6b
7229	ENSMUSG00000029321	31.6754	4.1779	0.372517	11.2153	3.43e-29	5.03e-27	75750	protein_coding	Slc10a6
10721	ENSMUSG00000037447	78.2915	2.24302	0.200078	11.2107	3.61e-29	5.26e-27	214855	protein_coding	Arid5a
10959	ENSMUSG00000038065	1375.45	0.504218	0.0449959	11.2059	3.82e-29	5.51e-27	68235	protein_coding	Mturn
61	ENSMUSG00000000325	497.137	-1.10537	0.100268	-11.0241	2.93e-28	4.19e-26	11877	protein_coding	Arvcf
4608	ENSMUSG00000024663	511.481	-0.78719	0.0714168	-11.0225	2.98e-28	4.23e-26	74760	protein_coding	Rab3il1
7203	ENSMUSG00000029273	5590.73	0.721767	0.0655451	11.0118	3.35e-28	4.72e-26	53315	protein_coding	Sult1d1
8549	ENSMUSG00000031762	1530.77	2.7493	0.249693	11.0107	3.39e-28	4.74e-26	17750	protein_coding	Mt2
516	ENSMUSG00000002996	1413.2	0.548238	0.0498278	11.0026	3.71e-28	5.14e-26	73389	protein_coding	Hbp1
14245	ENSMUSG00000048373	68.2349	1.8152	0.165083	10.9957	4.01e-28	5.51e-26	14181	protein_coding	Fgfbp1
19388	ENSMUSG00000068551	460.962	-0.732734	0.0670957	-10.9207	9.17e-28	1.25e-25	NA	protein_coding	Zfp467
1361	ENSMUSG00000011263	294.925	-1.37432	0.126964	-10.8245	2.64e-27	3.57e-25	74463	protein_coding	Exoc3l2
8079	ENSMUSG00000030878	1050.46	1.1011	0.101834	10.8127	3e-27	4.03e-25	12585	protein_coding	Cdr2
9601	ENSMUSG00000034226	147.755	-1.36185	0.126687	-10.7498	5.94e-27	7.92e-25	228543	protein_coding	Rhov
12462	ENSMUSG00000042115	303.044	-0.933772	0.0869909	-10.7341	7.04e-27	9.31e-25	213417	protein_coding	Klhdc8a
9872	ENSMUSG00000034957	392.332	-1.0349	0.0964807	-10.7265	7.64e-27	1e-24	12606	protein_coding	Cebpa
13679	ENSMUSG00000046352	1153.81	-0.901909	0.0844014	-10.6859	1.18e-26	1.54e-24	14619	protein_coding	Gjb2
9423	ENSMUSG00000033721	208.564	1.11778	0.10493	10.6526	1.7e-26	2.19e-24	57257	protein_coding	Vav3
1880	ENSMUSG00000018068	629.27	0.593311	0.0558174	10.6295	2.17e-26	2.79e-24	70422	protein_coding	Ints2
11902	ENSMUSG00000040434	325.621	-0.858975	0.0810017	-10.6044	2.84e-26	3.62e-24	228366	protein_coding	Gyltl1b
2874	ENSMUSG00000021025	552.161	1.33349	0.126178	10.5683	4.18e-26	5.29e-24	18035	protein_coding	Nfkbia
5317	ENSMUSG00000026031	1089	0.717008	0.0680804	10.5318	6.17e-26	7.75e-24	12633	protein_coding	Cflar
12884	ENSMUSG00000043496	124.357	-1.86147	0.177003	-10.5166	7.24e-26	9.03e-24	66873	protein_coding	Tril
2236	ENSMUSG00000019970	1120.04	2.02736	0.192851	10.5126	7.56e-26	9.36e-24	20393	protein_coding	Sgk1
3219	ENSMUSG00000021662	1434.43	0.975638	0.0930675	10.4831	1.03e-25	1.27e-23	110596	protein_coding	Arhgef28
17232	ENSMUSG00000061411	168.985	-1.23407	0.117916	-10.4657	1.24e-25	1.52e-23	329540	protein_coding	Nol4l
16163	ENSMUSG00000056481	85.6009	-1.8086	0.173194	-10.4427	1.58e-25	1.92e-23	70445	protein_coding	Cd248
2802	ENSMUSG00000020893	1056.52	2.43023	0.23342	10.4114	2.2e-25	2.65e-23	NA	protein_coding	Per1
13713	ENSMUSG00000046480	280.593	-1.26074	0.121143	-10.407	2.3e-25	2.75e-23	399548	protein_coding	Scn4b
1024	ENSMUSG00000006542	76.6938	1.39683	0.134244	10.4052	2.35e-25	2.79e-23	241113	protein_coding	Prkag3
10109	ENSMUSG00000035673	377.391	0.748632	0.0726039	10.3112	6.27e-25	7.4e-23	216161	protein_coding	Sbno2
1796	ENSMUSG00000017386	1159.92	-0.539806	0.0524787	-10.2862	8.13e-25	9.53e-23	22032	protein_coding	Traf4
14544	ENSMUSG00000049532	302.552	-1.33548	0.129987	-10.2739	9.24e-25	1.08e-22	50524	protein_coding	Sall2
3696	ENSMUSG00000022462	984.378	0.986347	0.0961463	10.2588	1.08e-24	1.25e-22	67760	protein_coding	Slc38a2
14688	ENSMUSG00000050069	175.996	3.80753	0.371184	10.2578	1.09e-24	1.25e-22	23893	protein_coding	Grem2
17624	ENSMUSG00000063146	485.831	-0.685812	0.0668988	-10.2515	1.17e-24	1.33e-22	269713	protein_coding	Clip2
14961	ENSMUSG00000051065	352.565	0.867193	0.084915	10.2125	1.74e-24	1.98e-22	239796	protein_coding	Mb21d2
13332	ENSMUSG00000045094	94.7104	1.36647	0.134018	10.1962	2.06e-24	2.32e-22	328967	protein_coding	Arhgef37
11708	ENSMUSG00000039911	104.651	1.59987	0.157256	10.1737	2.6e-24	2.91e-22	74646	protein_coding	Spsb1
13246	ENSMUSG00000044788	283.457	-0.821803	0.0808739	-10.1615	2.94e-24	3.27e-22	328035	protein_coding	Fads6
19596	ENSMUSG00000069763	31.7356	2.98493	0.293826	10.1588	3.03e-24	3.35e-22	67888	protein_coding	Tmem100
3493	ENSMUSG00000022122	330.333	1.34493	0.132677	10.1369	3.79e-24	4.16e-22	NA	protein_coding	Ednrb
19738	ENSMUSG00000070348	1572.68	-0.928482	0.0919556	-10.0971	5.69e-24	6.17e-22	12443	protein_coding	Ccnd1
842	ENSMUSG00000005413	2294.62	3.39535	0.337324	10.0655	7.85e-24	8.44e-22	15368	protein_coding	Hmox1
6586	ENSMUSG00000028266	959.104	-0.784261	0.0779186	-10.0651	7.88e-24	8.44e-22	NA	protein_coding	Lmo4
2270	ENSMUSG00000020032	137.547	-1.42923	0.142097	-10.0582	8.46e-24	9.01e-22	77976	protein_coding	Nuak1
2975	ENSMUSG00000021215	1686.49	0.79516	0.0791131	10.0509	9.1e-24	9.63e-22	56349	protein_coding	Net1
4742	ENSMUSG00000024900	7097.14	0.522543	0.052237	10.0033	1.47e-23	1.55e-21	12894	protein_coding	Cpt1a
17494	ENSMUSG00000062545	187.774	-1.26952	0.127013	-9.99514	1.6e-23	1.67e-21	384059	protein_coding	Tlr12
3471	ENSMUSG00000022094	750.452	1.11492	0.111605	9.98987	1.69e-23	1.75e-21	213053	protein_coding	Slc39a14
4167	ENSMUSG00000023868	57.6846	2.26882	0.227331	9.98024	1.86e-23	1.92e-21	NA	protein_coding	Pde10a
3960	ENSMUSG00000022894	122.752	-1.65243	0.165847	-9.96359	2.2e-23	2.26e-21	23794	protein_coding	Adamts5
13331	ENSMUSG00000045092	261.361	1.43547	0.144348	9.94449	2.67e-23	2.72e-21	13609	protein_coding	S1pr1
1890	ENSMUSG00000018171	1430	0.656068	0.0661103	9.92384	3.28e-23	3.33e-21	75909	protein_coding	Vmp1
20667	ENSMUSG00000074063	804.996	-0.99297	0.10021	-9.90888	3.81e-23	3.84e-21	71839	protein_coding	Osgin1
1338	ENSMUSG00000010760	158.472	-1.4566	0.147195	-9.89569	4.35e-23	4.36e-21	22113	protein_coding	Phlda2
6336	ENSMUSG00000027845	152.507	1.06618	0.107835	9.88717	4.73e-23	4.72e-21	140917	protein_coding	Dclre1b
8484	ENSMUSG00000031642	577.307	0.957297	0.097065	9.86244	6.06e-23	6.01e-21	59009	protein_coding	Sh3rf1
2610	ENSMUSG00000020601	455.654	-1.22075	0.124005	-9.84434	7.25e-23	7.15e-21	217410	protein_coding	Trib2
9835	ENSMUSG00000034858	1016.48	0.688626	0.0705661	9.7586	1.69e-22	1.66e-20	235493	protein_coding	Fam214a
16887	ENSMUSG00000059810	164.995	-1.34273	0.13774	-9.74823	1.88e-22	1.83e-20	50780	protein_coding	Rgs3
13240	ENSMUSG00000044768	386.075	0.632658	0.0651067	9.71725	2.55e-22	2.47e-20	NA	protein_coding	D1Ertd622e
7025	ENSMUSG00000028989	137.932	1.95585	0.201328	9.71475	2.61e-22	2.52e-20	654812	protein_coding	Angptl7
134	ENSMUSG00000000776	233.881	0.959566	0.0989338	9.69907	3.04e-22	2.92e-20	NA	protein_coding	Polr3d
21575	ENSMUSG00000076617	61.8468	-2.03621	0.210235	-9.68536	3.48e-22	3.32e-20	NA	IG_C_gene	Ighm
13499	ENSMUSG00000045667	200.712	-0.97899	0.101388	-9.65591	4.64e-22	4.4e-20	276829	protein_coding	Smtnl2
19135	ENSMUSG00000067206	242.333	-0.996468	0.103275	-9.64871	4.98e-22	4.7e-20	231296	protein_coding	Lrrc66
10381	ENSMUSG00000036553	730.082	-0.582711	0.0603971	-9.64799	5.01e-22	4.71e-20	NA	protein_coding	Sh3tc1
11054	ENSMUSG00000038264	154.769	1.54925	0.160838	9.63236	5.84e-22	5.45e-20	20361	protein_coding	Sema7a
73	ENSMUSG00000000385	2136.58	0.690276	0.072001	9.58704	9.06e-22	8.42e-20	50528	protein_coding	Tmprss2
1538	ENSMUSG00000014905	1013.21	0.673712	0.0703027	9.58301	9.43e-22	8.71e-20	27362	protein_coding	Dnajb9
8832	ENSMUSG00000032238	714.864	1.02113	0.106569	9.58186	9.53e-22	8.76e-20	19883	protein_coding	Rora
11903	ENSMUSG00000040435	358.513	1.20216	0.125486	9.57997	9.71e-22	8.88e-20	17872	protein_coding	Ppp1r15a
16333	ENSMUSG00000057228	7209.82	0.661676	0.0691899	9.56318	1.14e-21	1.04e-19	23923	protein_coding	Aadat
14084	ENSMUSG00000047787	509.501	-1.21174	0.127026	-9.53937	1.44e-21	1.3e-19	396184	protein_coding	Flrt1
3105	ENSMUSG00000021453	740.168	2.07171	0.217474	9.52627	1.63e-21	1.47e-19	23882	protein_coding	Gadd45g
14382	ENSMUSG00000048897	295.863	-0.680466	0.0714486	-9.52385	1.67e-21	1.49e-19	209225	protein_coding	Zfp710
15476	ENSMUSG00000053297	444.617	-0.815142	0.085643	-9.5179	1.77e-21	1.57e-19	NA	lincRNA	AI854703
16845	ENSMUSG00000059602	237.569	1.10967	0.116716	9.50739	1.96e-21	1.73e-19	27204	protein_coding	Syn3
12785	ENSMUSG00000043099	45.3715	-2.36155	0.249965	-9.44751	3.47e-21	3.06e-19	15248	protein_coding	Hic1
12081	ENSMUSG00000040860	365.754	-0.918413	0.097633	-9.40679	5.12e-21	4.49e-19	230872	protein_coding	Crocc
7348	ENSMUSG00000029512	1731.13	0.692779	0.0737872	9.38888	6.06e-21	5.3e-19	22241	protein_coding	Ulk1
20850	ENSMUSG00000074575	104.86	-1.24441	0.132615	-9.38356	6.38e-21	5.54e-19	NA	protein_coding	Kcng1
20489	ENSMUSG00000073643	302.095	0.693408	0.0739578	9.37572	6.87e-21	5.94e-19	69368	protein_coding	Wdfy1
4559	ENSMUSG00000024561	488.835	0.895037	0.0955389	9.3683	7.37e-21	6.33e-19	17190	protein_coding	Mbd1
8330	ENSMUSG00000031390	120.18	-1.16559	0.124424	-9.36789	7.4e-21	6.33e-19	12000	protein_coding	Avpr2
13861	ENSMUSG00000046997	265.405	-1.10699	0.118217	-9.36406	7.67e-21	6.54e-19	211949	protein_coding	Spsb4
10548	ENSMUSG00000036995	108.09	-1.02791	0.109936	-9.35004	8.76e-21	7.43e-19	230837	protein_coding	Asap3
14065	ENSMUSG00000047719	1509.23	0.835564	0.0895897	9.32657	1.09e-20	9.23e-19	71707	protein_coding	Ubiad1
4652	ENSMUSG00000024750	690.175	0.663654	0.0711833	9.32317	1.13e-20	9.48e-19	22682	protein_coding	Zfand5
20476	ENSMUSG00000073600	767.436	1.02685	0.110613	9.28327	1.64e-20	1.37e-18	381148	protein_coding	Prob1
3205	ENSMUSG00000021629	905.057	0.499793	0.0538886	9.27456	1.78e-20	1.48e-18	69048	protein_coding	Slc30a5
10922	ENSMUSG00000037995	69.6989	-1.35727	0.146725	-9.25043	2.24e-20	1.85e-18	NA	protein_coding	Igsf9
698	ENSMUSG00000004356	558.879	0.897287	0.0970217	9.24831	2.28e-20	1.88e-18	70683	protein_coding	Utp20
10664	ENSMUSG00000037316	575.986	0.574401	0.0621125	9.24774	2.29e-20	1.88e-18	67384	protein_coding	Bag4
14920	ENSMUSG00000050931	1212.11	0.568714	0.0615012	9.2472	2.3e-20	1.88e-18	74442	protein_coding	Sgms2
9	ENSMUSG00000000078	578.971	1.15382	0.124905	9.23761	2.52e-20	2.05e-18	23849	protein_coding	Klf6
9101	ENSMUSG00000032698	82.1756	-1.32011	0.142931	-9.23602	2.56e-20	2.07e-18	16909	protein_coding	Lmo2
8230	ENSMUSG00000031216	801.706	-0.795095	0.086109	-9.23359	2.62e-20	2.11e-18	236920	protein_coding	Stard8
5596	ENSMUSG00000026526	1915.79	0.548229	0.0594407	9.22312	2.89e-20	2.31e-18	14194	protein_coding	Fh1
13626	ENSMUSG00000046169	144.258	1.93884	0.210879	9.19406	3.78e-20	3.02e-18	108154	protein_coding	Adamts6
18940	ENSMUSG00000066170	32.9	2.06795	0.225079	9.18763	4.02e-20	3.19e-18	NA	lincRNA	E230001N04Rik
1884	ENSMUSG00000018143	382.703	0.906382	0.0988399	9.1702	4.72e-20	3.73e-18	NA	protein_coding	Mafk
4177	ENSMUSG00000023905	226.599	1.48595	0.162547	9.14165	6.15e-20	4.84e-18	27279	protein_coding	Tnfrsf12a
13390	ENSMUSG00000045294	607.246	0.845663	0.0928352	9.1093	8.29e-20	6.49e-18	231070	protein_coding	Insig1
11934	ENSMUSG00000040511	232.401	1.01784	0.111896	9.09634	9.34e-20	7.28e-18	52118	protein_coding	Pvr
22369	ENSMUSG00000078350	1235.96	0.537113	0.0590927	9.08933	9.97e-20	7.74e-18	NA	protein_coding	Smim1
30934	ENSMUSG00000090213	4792.07	0.554213	0.0610298	9.08102	1.08e-19	8.31e-18	407243	protein_coding	Tmem189
2107	ENSMUSG00000019577	974.389	2.41748	0.266913	9.05721	1.34e-19	1.03e-17	27273	protein_coding	Pdk4
12131	ENSMUSG00000041046	183.964	0.862316	0.0953758	9.04124	1.55e-19	1.19e-17	56089	protein_coding	Ramp3
3415	ENSMUSG00000021994	123.679	-1.04411	0.115578	-9.0338	1.66e-19	1.26e-17	22418	protein_coding	Wnt5a
330	ENSMUSG00000001864	1788.4	-0.390956	0.0433303	-9.0227	1.84e-19	1.39e-17	108897	protein_coding	Aif1l
346	ENSMUSG00000001964	344.665	0.784935	0.0870578	9.01625	1.95e-19	1.47e-17	13726	protein_coding	Emd
12147	ENSMUSG00000041119	411.098	-0.631225	0.0702368	-8.98709	2.54e-19	1.91e-17	18585	protein_coding	Pde9a
16415	ENSMUSG00000057637	889.378	0.549454	0.0612672	8.96816	3.02e-19	2.26e-17	110593	protein_coding	Prdm2
7975	ENSMUSG00000030711	235.231	0.813002	0.0906943	8.96419	3.13e-19	2.33e-17	20887	protein_coding	Sult1a1
1052	ENSMUSG00000006724	367.573	2.57558	0.287535	8.95744	3.32e-19	2.47e-17	13115	protein_coding	Cyp27b1
1686	ENSMUSG00000015981	44.9811	1.81323	0.202664	8.947	3.65e-19	2.7e-17	57740	protein_coding	Stk32c
10027	ENSMUSG00000035407	43.9088	-1.87839	0.210036	-8.94321	3.78e-19	2.79e-17	242553	protein_coding	Kank4
10171	ENSMUSG00000035873	631.358	0.988329	0.110555	8.93969	3.9e-19	2.86e-17	114774	protein_coding	Pawr
14977	ENSMUSG00000051147	189.936	1.00503	0.113455	8.8584	8.12e-19	5.93e-17	NA	protein_coding	Nat2
14209	ENSMUSG00000048232	519.844	0.615368	0.0695011	8.85407	8.44e-19	6.14e-17	269529	protein_coding	Fbxo10
8745	ENSMUSG00000032058	412.229	0.621155	0.0701651	8.85276	8.54e-19	6.19e-17	73699	protein_coding	Ppp2r1b
21272	ENSMUSG00000075592	187.073	-0.792378	0.0895211	-8.8513	8.65e-19	6.24e-17	277154	protein_coding	Nynrin
2664	ENSMUSG00000020679	4511.34	-1.17581	0.133253	-8.82387	1.11e-18	7.91e-17	21410	protein_coding	Hnf1b
10929	ENSMUSG00000038007	301.064	0.977712	0.111116	8.79903	1.38e-18	9.84e-17	230379	protein_coding	Acer2
14827	ENSMUSG00000050592	45.4887	-1.72471	0.196444	-8.77966	1.64e-18	1.16e-16	NA	protein_coding	Fam78a
10168	ENSMUSG00000035863	1699.66	-0.415094	0.0472998	-8.77581	1.7e-18	1.2e-16	18483	protein_coding	Palm
14372	ENSMUSG00000048832	643.485	0.491729	0.0560369	8.77509	1.71e-18	1.2e-16	107305	protein_coding	Vps37c
9167	ENSMUSG00000032875	577.104	-0.829122	0.0946735	-8.75771	1.99e-18	1.4e-16	207212	protein_coding	Arhgef17
5977	ENSMUSG00000027217	190.988	-1.10765	0.126564	-8.75166	2.1e-18	1.47e-16	241556	protein_coding	Tspan18
13965	ENSMUSG00000047371	605.255	-0.536017	0.0616784	-8.69052	3.61e-18	2.51e-16	233890	protein_coding	Zfp768
7577	ENSMUSG00000029925	172.244	-0.92992	0.107117	-8.68139	3.91e-18	2.71e-16	21391	protein_coding	Tbxas1
14213	ENSMUSG00000048249	850.269	0.581186	0.0670011	8.67427	4.16e-18	2.87e-16	77128	protein_coding	Crebrf
5537	ENSMUSG00000026421	1213.98	0.811642	0.093681	8.66389	4.56e-18	3.12e-16	13007	protein_coding	Csrp1
11907	ENSMUSG00000040451	852.818	0.487064	0.0562174	8.66394	4.56e-18	3.12e-16	208449	protein_coding	Sgms1
7896	ENSMUSG00000030560	311.233	0.779162	0.0899663	8.66059	4.69e-18	3.2e-16	13032	protein_coding	Ctsc
14180	ENSMUSG00000048120	128.185	1.11446	0.128812	8.65183	5.07e-18	3.43e-16	12495	protein_coding	Entpd1
15089	ENSMUSG00000051517	171.451	-1.25001	0.144471	-8.65233	5.05e-18	3.43e-16	230098	protein_coding	Arhgef39
6834	ENSMUSG00000028680	609.57	3.0811	0.356646	8.6391	5.67e-18	3.82e-16	12795	protein_coding	Plk3
13113	ENSMUSG00000044337	569.213	-0.996649	0.115471	-8.63114	6.07e-18	4.08e-16	12778	protein_coding	Ackr3
6555	ENSMUSG00000028214	67.9856	2.33218	0.270741	8.61407	7.05e-18	4.72e-16	14579	protein_coding	Gem
1467	ENSMUSG00000014077	1923.82	0.456279	0.0529998	8.60908	7.36e-18	4.91e-16	56398	protein_coding	Chp1
10809	ENSMUSG00000037703	2254.66	-0.574822	0.0668808	-8.59472	8.35e-18	5.54e-16	241638	protein_coding	Lzts3
6453	ENSMUSG00000028035	289.415	0.667587	0.0777218	8.58944	8.74e-18	5.78e-16	NA	protein_coding	Dnajb4
11490	ENSMUSG00000039304	359.093	-1.10486	0.12889	-8.57217	1.02e-17	6.69e-16	22035	protein_coding	Tnfsf10
7357	ENSMUSG00000029528	3112.67	0.375475	0.0439357	8.54601	1.27e-17	8.37e-16	19303	protein_coding	Pxn
5810	ENSMUSG00000026872	327.652	-0.869973	0.101808	-8.5452	1.28e-17	8.39e-16	NA	protein_coding	Zeb2
15261	ENSMUSG00000052336	33.1096	-2.09899	0.245695	-8.54308	1.31e-17	8.52e-16	13051	protein_coding	Cx3cr1
20868	ENSMUSG00000074622	379.51	1.20939	0.142175	8.50635	1.79e-17	1.17e-15	16658	protein_coding	Mafb
8379	ENSMUSG00000031485	2321.42	0.496896	0.0585516	8.48646	2.13e-17	1.38e-15	114863	protein_coding	Prosc
5481	ENSMUSG00000026315	134.544	0.924663	0.108974	8.48515	2.15e-17	1.39e-15	NA	protein_coding	Serpinb8
9606	ENSMUSG00000034245	380.024	-0.581455	0.0686048	-8.47543	2.34e-17	1.5e-15	232232	protein_coding	Hdac11
13972	ENSMUSG00000047407	325.374	0.758043	0.0897004	8.45083	2.89e-17	1.85e-15	NA	protein_coding	Tgif1
30620	ENSMUSG00000089762	133.54	-1.09604	0.129833	-8.44197	3.12e-17	1.99e-15	72500	protein_coding	Ier5l
4449	ENSMUSG00000024360	1111.31	0.37876	0.0449169	8.43247	3.38e-17	2.15e-15	225363	protein_coding	Etf1
6427	ENSMUSG00000028001	654.294	1.77224	0.21037	8.42438	3.63e-17	2.29e-15	14161	protein_coding	Fga
2896	ENSMUSG00000021067	693.14	0.553209	0.0657087	8.41912	3.79e-17	2.39e-15	64010	protein_coding	Sav1
11207	ENSMUSG00000038612	1478.98	0.444747	0.0528467	8.41579	3.9e-17	2.45e-15	17210	protein_coding	Mcl1
11083	ENSMUSG00000038332	247.32	0.957569	0.113822	8.41285	4e-17	2.5e-15	140742	protein_coding	Sesn1
3604	ENSMUSG00000022314	2091.98	0.507151	0.0603786	8.39952	4.48e-17	2.8e-15	19357	protein_coding	Rad21
2737	ENSMUSG00000020798	97.7891	-1.515	0.180494	-8.39362	4.71e-17	2.93e-15	77577	protein_coding	Spns3
6972	ENSMUSG00000028909	209.449	-1.22974	0.146569	-8.39018	4.85e-17	3.01e-15	19273	protein_coding	Ptpru
1658	ENSMUSG00000015837	6710.98	0.518661	0.0618912	8.38021	5.28e-17	3.26e-15	18412	protein_coding	Sqstm1
286	ENSMUSG00000001627	258.551	1.04888	0.125934	8.32879	8.17e-17	5.02e-15	15982	protein_coding	Ifrd1
16288	ENSMUSG00000057060	186.818	-0.864089	0.103842	-8.32118	8.71e-17	5.34e-15	210027	protein_coding	Slc35f3
12723	ENSMUSG00000042834	105.87	-1.36655	0.164529	-8.30581	9.91e-17	6.05e-15	NA	protein_coding	Nrep
12256	ENSMUSG00000041481	37.5416	1.97062	0.237497	8.29743	1.06e-16	6.47e-15	NA	protein_coding	Serpina3g
1188	ENSMUSG00000008730	1329.57	0.68437	0.0827281	8.27253	1.31e-16	7.95e-15	15257	protein_coding	Hipk1
35689	ENSMUSG00000097392	674.149	0.546577	0.0660962	8.26941	1.35e-16	8.13e-15	NA	lincRNA	D930016D06Rik
3503	ENSMUSG00000022139	1396.31	0.728006	0.0881645	8.25736	1.49e-16	8.97e-15	105559	protein_coding	Mbnl2
3228	ENSMUSG00000021678	370.353	0.846669	0.102592	8.25279	1.55e-16	9.29e-15	14063	protein_coding	F2rl1
6711	ENSMUSG00000028479	504.861	0.591915	0.0717356	8.25134	1.57e-16	9.37e-15	NA	protein_coding	Gne
12071	ENSMUSG00000040841	131.892	-0.92079	0.112428	-8.19003	2.61e-16	1.56e-14	20475	protein_coding	Six5
14432	ENSMUSG00000049091	3387.92	0.430276	0.0525522	8.1876	2.66e-16	1.58e-14	20768	protein_coding	Sephs2
5392	ENSMUSG00000026170	587.209	0.526676	0.0643312	8.18694	2.68e-16	1.59e-14	104086	protein_coding	Cyp27a1
13387	ENSMUSG00000045287	182.363	-0.955209	0.116932	-8.16895	3.11e-16	1.84e-14	237847	protein_coding	Rtn4rl1
15201	ENSMUSG00000052040	849.233	0.784202	0.0960801	8.16196	3.3e-16	1.94e-14	50794	protein_coding	Klf13
20022	ENSMUSG00000071369	696.609	0.686962	0.0842974	8.14927	3.66e-16	2.15e-14	26408	protein_coding	Map3k5
10878	ENSMUSG00000037892	60.9904	-1.76758	0.217364	-8.13186	4.23e-16	2.47e-14	73173	protein_coding	Pcdh18
8459	ENSMUSG00000031604	586.246	0.739831	0.0911101	8.12019	4.65e-16	2.71e-14	66234	protein_coding	Msmo1
8634	ENSMUSG00000031889	301.12	0.773519	0.0953344	8.11375	4.91e-16	2.85e-14	NA	protein_coding	D230025D16Rik
10568	ENSMUSG00000037035	59.3858	2.1758	0.268497	8.10366	5.33e-16	3.08e-14	16324	protein_coding	Inhbb
8615	ENSMUSG00000031861	147.422	-1.0912	0.135106	-8.07658	6.66e-16	3.84e-14	53978	protein_coding	Lpar2
4383	ENSMUSG00000024235	38.1385	1.93465	0.239919	8.06379	7.4e-16	4.24e-14	26410	protein_coding	Map3k8
4569	ENSMUSG00000024580	784.386	0.487927	0.0605111	8.06343	7.42e-16	4.24e-14	17714	protein_coding	Grpel2
13664	ENSMUSG00000046312	585.285	-0.612061	0.075907	-8.06331	7.43e-16	4.24e-14	329828	protein_coding	AI464131
2909	ENSMUSG00000021091	17.5846	3.42572	0.425883	8.04381	8.71e-16	4.95e-14	20716	protein_coding	Serpina3n
18911	ENSMUSG00000066042	32.2816	1.96887	0.244826	8.04192	8.84e-16	5.01e-14	67219	protein_coding	Med18
15684	ENSMUSG00000054263	872.399	0.38453	0.0478565	8.03506	9.35e-16	5.29e-14	16880	protein_coding	Lifr
9081	ENSMUSG00000032633	381.813	0.524463	0.0655012	8.00693	1.18e-15	6.63e-14	NA	protein_coding	Flcn
15575	ENSMUSG00000053774	409.565	0.544392	0.0680225	8.00312	1.21e-15	6.81e-14	224111	protein_coding	Ubxn7
3242	ENSMUSG00000021699	196.516	0.959392	0.120015	7.99394	1.31e-15	7.32e-14	238871	protein_coding	Pde4d
14474	ENSMUSG00000049241	26.9909	-2.05664	0.257418	-7.9895	1.35e-15	7.56e-14	243270	protein_coding	Hcar1
2409	ENSMUSG00000020261	1450.6	-0.544121	0.0682237	-7.97554	1.52e-15	8.44e-14	215335	protein_coding	Slc36a1
2317	ENSMUSG00000020107	871.075	0.547843	0.0687387	7.96993	1.59e-15	8.8e-14	52717	protein_coding	Anapc16
6467	ENSMUSG00000028059	476.508	-0.462918	0.0582149	-7.95188	1.84e-15	1.02e-13	16800	protein_coding	Arhgef2
16497	ENSMUSG00000058056	593.543	-1.07043	0.134657	-7.94935	1.87e-15	1.03e-13	72333	protein_coding	Palld
17427	ENSMUSG00000062248	114.476	-1.00683	0.126669	-7.94852	1.89e-15	1.04e-13	66197	protein_coding	Cks2
6665	ENSMUSG00000028413	665.63	0.913642	0.115204	7.93064	2.18e-15	1.19e-13	14595	protein_coding	B4galt1
10221	ENSMUSG00000036040	305.819	0.773597	0.0975511	7.93017	2.19e-15	1.19e-13	77794	protein_coding	Adamtsl2
4970	ENSMUSG00000025283	1767.36	0.626107	0.0790952	7.91586	2.46e-15	1.34e-13	NA	protein_coding	Sat1
20440	ENSMUSG00000073481	2020.99	0.351364	0.0444085	7.91208	2.53e-15	1.37e-13	67247	protein_coding	2022-03-02
11389	ENSMUSG00000039081	1923.02	-0.758525	0.0959459	-7.90576	2.66e-15	1.44e-13	218820	protein_coding	Zfp503
1886	ENSMUSG00000018166	1255.07	0.535467	0.0677983	7.89794	2.84e-15	1.52e-13	13867	protein_coding	Erbb3
22844	ENSMUSG00000079494	163.249	1.1934	0.151232	7.89123	2.99e-15	1.6e-13	69049	protein_coding	Cml5
1562	ENSMUSG00000015127	436.85	-0.776811	0.0989222	-7.85274	4.07e-15	2.17e-13	74154	protein_coding	Unkl
7530	ENSMUSG00000029822	1307.63	-0.554442	0.0706296	-7.85	4.16e-15	2.22e-13	71720	protein_coding	Osbpl3
8550	ENSMUSG00000031765	4998.87	1.81376	0.231686	7.82852	4.94e-15	2.62e-13	17748	protein_coding	Mt1
5771	ENSMUSG00000026817	208.504	-0.791076	0.10117	-7.81931	5.31e-15	2.81e-13	11636	protein_coding	Ak1
6292	ENSMUSG00000027762	399.65	-0.90469	0.11582	-7.81117	5.67e-15	2.99e-13	84112	protein_coding	Sucnr1
14297	ENSMUSG00000048537	458.958	-0.501341	0.064203	-7.80867	5.78e-15	3.04e-13	102693	protein_coding	Phldb1
14553	ENSMUSG00000049555	152.945	-0.769342	0.0985532	-7.80636	5.89e-15	3.09e-13	20776	protein_coding	Tmie
4776	ENSMUSG00000024955	915.236	-0.476911	0.0611795	-7.79528	6.43e-15	3.36e-13	26379	protein_coding	Esrra
17328	ENSMUSG00000061878	74.097	1.44552	0.185757	7.7818	7.15e-15	3.73e-13	20698	protein_coding	Sphk1
16828	ENSMUSG00000059498	69.9378	1.31109	0.168682	7.77255	7.69e-15	4e-13	14131	protein_coding	Fcgr3
8321	ENSMUSG00000031381	286.174	0.961479	0.123855	7.76294	8.3e-15	4.3e-13	NA	protein_coding	Piga
600	ENSMUSG00000003526	3040.09	0.440774	0.0568119	7.75849	8.59e-15	4.44e-13	19125	protein_coding	Prodh
10876	ENSMUSG00000037887	90.0111	1.51891	0.196161	7.74321	9.69e-15	4.99e-13	18218	protein_coding	Dusp8
9104	ENSMUSG00000032712	1017.15	1.00563	0.13012	7.72854	1.09e-14	5.59e-13	67246	protein_coding	2810474O19Rik
7176	ENSMUSG00000029223	49.9684	1.2845	0.166374	7.72055	1.16e-14	5.93e-13	22223	protein_coding	Uchl1
9475	ENSMUSG00000033871	117.895	-0.831302	0.107901	-7.7043	1.32e-14	6.72e-13	170826	protein_coding	Ppargc1b
4827	ENSMUSG00000025034	996.085	-0.381901	0.0496263	-7.69553	1.41e-14	7.17e-13	93679	protein_coding	Trim8
2518	ENSMUSG00000020439	1375.12	-0.601887	0.0783765	-7.67944	1.6e-14	8.11e-13	29856	protein_coding	Smtn
9371	ENSMUSG00000033538	31.461	1.67596	0.218377	7.6746	1.66e-14	8.4e-13	12363	protein_coding	Casp4
7350	ENSMUSG00000029516	197.971	-1.09696	0.143151	-7.66292	1.82e-14	9.17e-13	12704	protein_coding	Cit
1164	ENSMUSG00000008348	3263.96	0.661913	0.0864227	7.65902	1.87e-14	9.43e-13	22190	protein_coding	Ubc
1612	ENSMUSG00000015501	342.99	0.897133	0.11757	7.63065	2.34e-14	1.17e-12	NA	protein_coding	Hivep2
17103	ENSMUSG00000060733	1079.78	0.456734	0.0601983	7.58716	3.27e-14	1.64e-12	69718	protein_coding	Ipmk
12236	ENSMUSG00000041417	444.178	-0.661497	0.087253	-7.58136	3.42e-14	1.71e-12	18708	protein_coding	Pik3r1
3073	ENSMUSG00000021379	323.11	-0.858379	0.113245	-7.57981	3.46e-14	1.72e-12	15904	protein_coding	Id4
7316	ENSMUSG00000029458	1441.96	0.443197	0.0585754	7.56628	3.84e-14	1.9e-12	NA	protein_coding	Brap
10840	ENSMUSG00000037784	232.874	-0.690034	0.091247	-7.56226	3.96e-14	1.95e-12	72507	protein_coding	Dzip1l
5404	ENSMUSG00000026185	5489.9	-0.850801	0.112624	-7.55437	4.21e-14	2.06e-12	16011	protein_coding	Igfbp5
7187	ENSMUSG00000029246	681.091	0.671001	0.0888202	7.5546	4.2e-14	2.06e-12	231327	protein_coding	Ppat
17188	ENSMUSG00000061175	1141.04	0.641826	0.0850723	7.54448	4.54e-14	2.22e-12	329679	protein_coding	Fnip2
8503	ENSMUSG00000031673	116.379	-1.30508	0.173019	-7.54298	4.59e-14	2.24e-12	12552	protein_coding	Cdh11
10752	ENSMUSG00000037536	210.846	0.672359	0.0893962	7.52111	5.43e-14	2.64e-12	NA	protein_coding	Fbxo34
2577	ENSMUSG00000020538	416.737	-0.692518	0.0921407	-7.51587	5.65e-14	2.74e-12	20787	protein_coding	Srebf1
13812	ENSMUSG00000046818	159.746	0.883927	0.11785	7.50045	6.36e-14	3.08e-12	73284	protein_coding	Ddit4l
11974	ENSMUSG00000040606	703.147	-0.768236	0.102508	-7.4944	6.66e-14	3.21e-12	71529	protein_coding	Kazn
1398	ENSMUSG00000012428	43.9142	1.72933	0.23088	7.49017	6.88e-14	3.31e-12	117167	protein_coding	Steap4
19063	ENSMUSG00000066797	27.9977	1.92964	0.257927	7.48135	7.36e-14	3.53e-12	100503355	protein_coding	Zfp648
12	ENSMUSG00000000093	1103.44	-0.697646	0.0935479	-7.45763	8.81e-14	4.21e-12	21385	protein_coding	Tbx2
26791	ENSMUSG00000084883	542.934	0.452348	0.0606572	7.45744	8.82e-14	4.21e-12	668158	protein_coding	Ccdc85c
7535	ENSMUSG00000029830	127.973	0.861539	0.115596	7.45302	9.12e-14	4.34e-12	320590	protein_coding	Svopl
10649	ENSMUSG00000037266	2241.4	0.432059	0.0579754	7.45245	9.16e-14	4.35e-12	27981	protein_coding	Rsrp1
256	ENSMUSG00000001467	3336.38	0.402553	0.0540224	7.4516	9.22e-14	4.36e-12	13121	protein_coding	Cyp51
8709	ENSMUSG00000032000	153.127	0.817473	0.109736	7.44945	9.37e-14	4.42e-12	11796	protein_coding	Birc3
19238	ENSMUSG00000067780	36.6486	2.2194	0.298006	7.4475	9.51e-14	4.48e-12	94227	protein_coding	Pi15
9143	ENSMUSG00000032812	347.097	-0.541776	0.0727523	-7.44686	9.56e-14	4.49e-12	69710	protein_coding	Arap1
13759	ENSMUSG00000046668	1255.65	-0.64498	0.0866518	-7.44335	9.82e-14	4.6e-12	67393	protein_coding	Cxxc5
4514	ENSMUSG00000024486	326.514	1.41596	0.190255	7.44243	9.89e-14	4.62e-12	15200	protein_coding	Hbegf
2218	ENSMUSG00000019927	537.266	0.623999	0.0839248	7.43521	1.04e-13	4.86e-12	216080	protein_coding	Ube2d1
10965	ENSMUSG00000038072	7671.77	0.373485	0.05026	7.43106	1.08e-13	5e-12	NA	protein_coding	Galnt11
247	ENSMUSG00000001419	1319.51	0.529223	0.0712476	7.42795	1.1e-13	5.11e-12	17261	protein_coding	Mef2d
9512	ENSMUSG00000033985	254.662	0.701788	0.0946074	7.41789	1.19e-13	5.48e-12	230661	protein_coding	Tesk2
12992	ENSMUSG00000043969	540.464	-0.703077	0.0947746	-7.41841	1.19e-13	5.48e-12	13797	protein_coding	Emx2
12467	ENSMUSG00000042129	93.5554	0.991066	0.133833	7.40523	1.31e-13	6.02e-12	213391	protein_coding	Rassf4
10891	ENSMUSG00000037926	267.723	0.719498	0.0975967	7.37216	1.68e-13	7.7e-12	237860	protein_coding	Ssh2
12568	ENSMUSG00000042410	3499.47	0.715328	0.0970827	7.36823	1.73e-13	7.9e-12	228061	protein_coding	Agps
6063	ENSMUSG00000027356	422.594	-0.579171	0.0786451	-7.36436	1.78e-13	8.12e-12	241639	protein_coding	Fermt1
2389	ENSMUSG00000020227	57.912	1.19538	0.162388	7.36126	1.82e-13	8.27e-12	73914	protein_coding	Irak3
3204	ENSMUSG00000021624	14.4496	-3.14286	0.42695	-7.36119	1.82e-13	8.27e-12	17079	protein_coding	Cd180
7265	ENSMUSG00000029385	227.688	0.680668	0.0925372	7.35561	1.9e-13	8.6e-12	12452	protein_coding	Ccng2
15337	ENSMUSG00000052656	558.955	0.442053	0.0601399	7.35042	1.98e-13	8.92e-12	22644	protein_coding	Rnf103
11645	ENSMUSG00000039741	257.416	-0.960945	0.130792	-7.34711	2.03e-13	9.12e-12	268515	protein_coding	Bahcc1
2827	ENSMUSG00000020923	920.231	-0.419224	0.0570782	-7.34474	2.06e-13	9.26e-12	21429	protein_coding	Ubtf
2748	ENSMUSG00000020811	69.9712	-1.22336	0.166708	-7.33832	2.16e-13	9.69e-12	NA	protein_coding	Wscd1
5779	ENSMUSG00000026826	65.2895	3.63327	0.495652	7.33029	2.3e-13	1.03e-11	NA	protein_coding	Nr4a2
3431	ENSMUSG00000022018	190.758	1.14558	0.156608	7.31492	2.58e-13	1.15e-11	66214	protein_coding	Rgcc
11986	ENSMUSG00000040631	126.286	-0.797336	0.109123	-7.30677	2.74e-13	1.22e-11	114255	protein_coding	Dok4
90	ENSMUSG00000000531	98.9662	0.981187	0.134571	7.29125	3.07e-13	1.36e-11	56149	protein_coding	Grasp
5659	ENSMUSG00000026628	78.037	4.11275	0.564453	7.28626	3.19e-13	1.41e-11	11910	protein_coding	Atf3
17454	ENSMUSG00000062373	377.551	0.495562	0.0680293	7.28453	3.23e-13	1.42e-11	74868	protein_coding	Tmem65
15902	ENSMUSG00000055235	14.3336	-3.32868	0.457378	-7.27776	3.39e-13	1.49e-11	269633	protein_coding	Wdr86
7093	ENSMUSG00000029098	4429.55	0.403576	0.0555551	7.26444	3.75e-13	1.64e-11	80911	protein_coding	Acox3
4353	ENSMUSG00000024190	1859.7	2.18542	0.301198	7.25577	3.99e-13	1.75e-11	19252	protein_coding	Dusp1
997	ENSMUSG00000006403	35.7135	2.10093	0.28963	7.25382	4.05e-13	1.77e-11	240913	protein_coding	Adamts4
4609	ENSMUSG00000024664	2687.57	-0.321123	0.0443032	-7.2483	4.22e-13	1.84e-11	60527	protein_coding	Fads3
34198	ENSMUSG00000095440	163.761	-0.723287	0.099965	-7.23541	4.64e-13	2.02e-11	668225	protein_coding	Fignl2
9262	ENSMUSG00000033170	1044.58	-0.599121	0.0828658	-7.23002	4.83e-13	2.09e-11	105844	protein_coding	Card10
20546	ENSMUSG00000073802	39.3898	1.79342	0.248295	7.22295	5.09e-13	2.2e-11	12579	protein_coding	Cdkn2b
11775	ENSMUSG00000040111	3142.73	0.479106	0.0664175	7.21355	5.45e-13	2.35e-11	235283	protein_coding	Gramd1b
2851	ENSMUSG00000020963	54.3649	1.27929	0.177589	7.20365	5.86e-13	2.52e-11	22095	protein_coding	Tshr
3806	ENSMUSG00000022637	244.277	0.74517	0.103547	7.19646	6.18e-13	2.65e-11	208650	protein_coding	Cblb
14360	ENSMUSG00000048787	244.289	0.62377	0.0868408	7.18291	6.82e-13	2.92e-11	NA	protein_coding	Dcun1d3
4793	ENSMUSG00000024978	1583.7	0.451993	0.0629922	7.17537	7.21e-13	3.08e-11	14732	protein_coding	Gpam
1133	ENSMUSG00000007872	238.179	-1.0665	0.148722	-7.17109	7.44e-13	3.17e-11	15903	protein_coding	Id3
229	ENSMUSG00000001288	278	-0.627063	0.0874825	-7.16786	7.62e-13	3.24e-11	19411	protein_coding	Rarg
7136	ENSMUSG00000029167	1843.81	0.666464	0.0930781	7.16027	8.05e-13	3.41e-11	19017	protein_coding	Ppargc1a
617	ENSMUSG00000003623	5811.31	0.490479	0.0685139	7.15882	8.14e-13	3.43e-11	74114	protein_coding	Crot
11979	ENSMUSG00000040616	665.963	-0.608743	0.085067	-7.15604	8.3e-13	3.49e-11	214359	protein_coding	Tmem51
7151	ENSMUSG00000029188	33.3707	-1.51047	0.211193	-7.1521	8.55e-13	3.59e-11	20531	protein_coding	Slc34a2
3104	ENSMUSG00000021451	639.298	-0.538037	0.0752459	-7.15038	8.65e-13	3.62e-11	NA	protein_coding	Sema4d
4258	ENSMUSG00000024042	1177.63	0.808389	0.113228	7.13946	9.37e-13	3.91e-11	17691	protein_coding	Sik1
9917	ENSMUSG00000035112	1836.91	-0.543377	0.0761996	-7.13097	9.97e-13	4.14e-11	69847	protein_coding	Wnk4
8134	ENSMUSG00000031016	185.847	0.951592	0.133842	7.10981	1.16e-12	4.81e-11	22390	protein_coding	Wee1
1832	ENSMUSG00000017707	6621.14	0.453002	0.0638539	7.09435	1.3e-12	5.37e-11	26943	protein_coding	Serinc3
4941	ENSMUSG00000025231	628.86	-0.629181	0.0887153	-7.09214	1.32e-12	5.44e-11	24069	protein_coding	Sufu
3624	ENSMUSG00000022351	847.886	0.564346	0.0795945	7.09026	1.34e-12	5.5e-11	20775	protein_coding	Sqle
15747	ENSMUSG00000054520	214.127	-1.02119	0.144267	-7.07849	1.46e-12	5.97e-11	NA	protein_coding	Sh3bp2
11906	ENSMUSG00000040447	777.756	-0.450444	0.0636524	-7.07662	1.48e-12	6.04e-11	216892	protein_coding	Spns2
22839	ENSMUSG00000079481	210.842	-0.842939	0.119128	-7.07594	1.48e-12	6.06e-11	100042480	protein_coding	Nhsl2
8695	ENSMUSG00000031983	445.229	-0.481315	0.0680956	-7.06822	1.57e-12	6.39e-11	69551	protein_coding	2310022B05Rik
1550	ENSMUSG00000015053	319.687	-0.600479	0.0850444	-7.06077	1.66e-12	6.73e-11	NA	protein_coding	Gata2
3705	ENSMUSG00000022475	322.42	-0.567568	0.0803901	-7.06018	1.66e-12	6.74e-11	56233	protein_coding	Hdac7
6970	ENSMUSG00000028906	3898.69	0.499884	0.0708379	7.05673	1.7e-12	6.89e-11	269587	protein_coding	Epb4.1
13717	ENSMUSG00000046491	29.0854	-1.76887	0.250858	-7.0513	1.77e-12	7.15e-11	69183	protein_coding	C1qtnf2
9936	ENSMUSG00000035172	146.302	-0.732108	0.103855	-7.04933	1.8e-12	7.23e-11	217198	protein_coding	Plekhh3
9194	ENSMUSG00000032952	243.4	0.564634	0.0801038	7.04879	1.8e-12	7.25e-11	67489	protein_coding	Ap4b1
2637	ENSMUSG00000020641	233.093	-0.66966	0.095037	-7.04631	1.84e-12	7.35e-11	58185	protein_coding	Rsad2
7474	ENSMUSG00000029710	506.331	-0.548683	0.0778695	-7.04619	1.84e-12	7.35e-11	13846	protein_coding	Ephb4
2724	ENSMUSG00000020777	14638.5	0.466373	0.0662386	7.04079	1.91e-12	7.62e-11	11430	protein_coding	Acox1
276	ENSMUSG00000001552	2090.6	-0.306537	0.0435477	-7.03911	1.93e-12	7.7e-11	16480	protein_coding	Jup
8573	ENSMUSG00000031799	930.009	0.59638	0.0847422	7.03757	1.96e-12	7.76e-11	326618	protein_coding	Tpm4
13896	ENSMUSG00000047109	13.6272	4.78795	0.680928	7.0315	2.04e-12	8.09e-11	NA	protein_coding	Cldn14
4665	ENSMUSG00000024772	1751.01	-0.286885	0.0408043	-7.03076	2.05e-12	8.1e-11	13660	protein_coding	Ehd1
10857	ENSMUSG00000037824	949.501	-0.370534	0.052702	-7.03075	2.05e-12	8.1e-11	52588	protein_coding	Tspan14
10905	ENSMUSG00000037962	20.6828	-2.1913	0.311723	-7.02962	2.07e-12	8.15e-11	73121	protein_coding	Fam101a
9667	ENSMUSG00000034412	441.697	0.499243	0.0710249	7.02912	2.08e-12	8.16e-11	103724	protein_coding	Tbc1d10a
2047	ENSMUSG00000019082	865.627	1.80704	0.25716	7.02693	2.11e-12	8.27e-11	NA	protein_coding	Slc25a22
5319	ENSMUSG00000026034	1171.35	0.552288	0.0788981	7.00002	2.56e-12	1e-10	12747	protein_coding	Clk1
9784	ENSMUSG00000034731	683.63	0.727853	0.103987	6.99944	2.57e-12	1e-10	380921	protein_coding	Dgkh
11736	ENSMUSG00000039989	425.874	-0.662612	0.0947709	-6.99173	2.72e-12	1.06e-10	12418	protein_coding	Cbx4
15310	ENSMUSG00000052534	675.99	-0.612267	0.0876473	-6.98558	2.84e-12	1.1e-10	18514	protein_coding	Pbx1
16076	ENSMUSG00000056071	15.4875	3.22371	0.461598	6.98379	2.87e-12	1.11e-10	20202	protein_coding	S100a9
9138	ENSMUSG00000032802	811.386	0.602531	0.0864033	6.97347	3.09e-12	1.19e-10	76650	protein_coding	Srxn1
5291	ENSMUSG00000025981	316.183	0.927053	0.133895	6.92371	4.4e-12	1.7e-10	67876	protein_coding	Coq10b
9913	ENSMUSG00000035104	488.948	0.640891	0.0927133	6.91261	4.76e-12	1.83e-10	232146	protein_coding	Eva1a
7746	ENSMUSG00000030275	2021.5	0.559895	0.0810686	6.90644	4.97e-12	1.91e-10	75320	protein_coding	Etnk1
2067	ENSMUSG00000019232	146.82	0.851833	0.12336	6.90527	5.01e-12	1.92e-10	NA	protein_coding	Etnppl
15848	ENSMUSG00000055003	34.7154	-1.66207	0.240762	-6.90337	5.08e-12	1.94e-10	NA	protein_coding	Lrtm2
14246	ENSMUSG00000048376	853.798	1.01697	0.147452	6.89697	5.31e-12	2.03e-10	14062	protein_coding	F2r
4273	ENSMUSG00000024065	335.658	-0.859556	0.124656	-6.89545	5.37e-12	2.04e-10	57440	protein_coding	Ehd3
4595	ENSMUSG00000024640	563.993	0.490191	0.0711809	6.88654	5.72e-12	2.17e-10	107272	protein_coding	Psat1
1523	ENSMUSG00000014773	86.7276	-1.06373	0.154528	-6.88372	5.83e-12	2.2e-10	13388	protein_coding	Dll1
16596	ENSMUSG00000058503	417.522	0.411373	0.0597614	6.88358	5.84e-12	2.2e-10	68152	protein_coding	Fam133b
17678	ENSMUSG00000063382	1240.86	-0.573293	0.083284	-6.88359	5.84e-12	2.2e-10	80288	protein_coding	Bcl9l
11281	ENSMUSG00000038777	38.6298	-1.38618	0.201526	-6.87841	6.05e-12	2.28e-10	20360	protein_coding	Sema6c
11324	ENSMUSG00000038894	1229.15	0.822225	0.11967	6.87074	6.39e-12	2.4e-10	384783	protein_coding	Irs2
1305	ENSMUSG00000010175	171.833	-1.16036	0.168907	-6.86982	6.43e-12	2.41e-10	19130	protein_coding	Prox1
5426	ENSMUSG00000026220	1058.27	1.00061	0.145976	6.85461	7.15e-12	2.67e-10	71781	protein_coding	Slc16a14
3865	ENSMUSG00000022754	32.2336	1.62197	0.236649	6.85389	7.19e-12	2.68e-10	56277	protein_coding	Tmem45a
4386	ENSMUSG00000024240	414.942	0.54252	0.0792475	6.84589	7.6e-12	2.83e-10	13831	protein_coding	Epc1
8094	ENSMUSG00000030909	568.28	-0.451006	0.0659335	-6.84032	7.9e-12	2.94e-10	72074	protein_coding	Anks4b
17513	ENSMUSG00000062609	18860.9	0.504283	0.0738063	6.83252	8.34e-12	3.09e-10	NA	protein_coding	Kcnj15
3382	ENSMUSG00000021943	87.7284	-1.03496	0.152131	-6.80313	1.02e-11	3.78e-10	14560	protein_coding	Gdf10
11001	ENSMUSG00000038167	106.463	-0.790769	0.116283	-6.80037	1.04e-11	3.84e-10	213522	protein_coding	Plekhg6
1257	ENSMUSG00000009621	317.018	-0.532148	0.0782698	-6.7989	1.05e-11	3.88e-10	22325	protein_coding	Vav2
9003	ENSMUSG00000032501	331.477	0.922428	0.135704	6.79735	1.07e-11	3.91e-10	211770	protein_coding	Trib1
16213	ENSMUSG00000056724	595.649	-0.517616	0.0762741	-6.78626	1.15e-11	4.21e-10	235627	protein_coding	Nbeal2
5359	ENSMUSG00000026107	610.266	0.450471	0.0664087	6.78333	1.17e-11	4.28e-10	NA	protein_coding	Nabp1
8192	ENSMUSG00000031150	121.357	0.890204	0.131226	6.78374	1.17e-11	4.28e-10	54648	protein_coding	Ccdc120
7073	ENSMUSG00000029068	1012.36	0.435452	0.0642069	6.78201	1.19e-11	4.31e-10	56036	protein_coding	Ccnl2
14730	ENSMUSG00000050199	2394.92	0.658646	0.0974364	6.75975	1.38e-11	5.02e-10	107515	protein_coding	Lgr4
14751	ENSMUSG00000050271	227.583	-0.729559	0.107959	-6.75775	1.4e-11	5.08e-10	244418	protein_coding	D8Ertd82e
4492	ENSMUSG00000024431	962.222	-0.6087	0.0902233	-6.74659	1.51e-11	5.47e-10	NA	protein_coding	Nr3c1
10587	ENSMUSG00000037104	234.203	-0.683793	0.101448	-6.74034	1.58e-11	5.7e-10	56468	protein_coding	Socs5
5844	ENSMUSG00000026932	662.51	-0.496894	0.0737411	-6.73835	1.6e-11	5.77e-10	NA	protein_coding	Nacc2
6702	ENSMUSG00000028465	2963.41	-0.334724	0.0497204	-6.73212	1.67e-11	6e-10	21894	protein_coding	Tln1
11453	ENSMUSG00000039208	119.189	-0.814121	0.120929	-6.7322	1.67e-11	6e-10	210029	protein_coding	Metrnl
9786	ENSMUSG00000034738	53.1224	1.44155	0.214221	6.72926	1.71e-11	6.1e-10	329416	protein_coding	Nostrin
22630	ENSMUSG00000079003	324.418	-0.620446	0.0922144	-6.7283	1.72e-11	6.13e-10	666704	protein_coding	Samd1
14134	ENSMUSG00000047963	56.7512	-1.14936	0.17084	-6.7277	1.72e-11	6.14e-10	52331	protein_coding	Stbd1
8278	ENSMUSG00000031310	411.399	-0.473728	0.0707113	-6.69946	2.09e-11	7.44e-10	56364	protein_coding	Zmym3
32039	ENSMUSG00000092470	290.079	0.637949	0.0952759	6.69581	2.14e-11	7.61e-10	NA	protein_coding	Gm20518
1394	ENSMUSG00000012350	351.321	0.650195	0.0972452	6.68614	2.29e-11	8.08e-10	13661	protein_coding	Ehf
1529	ENSMUSG00000014813	94.0744	1.59678	0.238799	6.68672	2.28e-11	8.08e-10	20855	protein_coding	Stc1
4065	ENSMUSG00000023092	2871.85	0.405832	0.0606952	6.6864	2.29e-11	8.08e-10	14199	protein_coding	Fhl1
13056	ENSMUSG00000044156	233.489	0.579944	0.0868492	6.67761	2.43e-11	8.55e-10	101202	protein_coding	Hepacam2
28802	ENSMUSG00000087382	11.2863	3.73551	0.560202	6.66815	2.59e-11	9.1e-10	NA	antisense	Ctcflos
9749	ENSMUSG00000034640	495.607	0.590082	0.0885516	6.6637	2.67e-11	9.36e-10	99929	protein_coding	Tiparp
3030	ENSMUSG00000021294	55.9736	-1.10388	0.165694	-6.6622	2.7e-11	9.44e-10	668303	protein_coding	Kif26a
3521	ENSMUSG00000022178	226.354	-0.782373	0.117465	-6.66045	2.73e-11	9.53e-10	16475	protein_coding	Ajuba
8596	ENSMUSG00000031833	565.761	0.54848	0.0823826	6.65772	2.78e-11	9.69e-10	546071	protein_coding	Mast3
6455	ENSMUSG00000028037	158.327	-0.848955	0.127642	-6.65108	2.91e-11	1.01e-09	99899	protein_coding	Ifi44
5427	ENSMUSG00000026222	212.434	-0.751201	0.112957	-6.65034	2.92e-11	1.02e-09	20684	protein_coding	Sp100
16085	ENSMUSG00000056124	323.18	0.607575	0.0913704	6.64958	2.94e-11	1.02e-09	56386	protein_coding	B4galt6
26770	ENSMUSG00000084854	137.782	-0.796567	0.119791	-6.64961	2.94e-11	1.02e-09	NA	lincRNA	Gm12678
10550	ENSMUSG00000037003	1947.84	0.470931	0.0708986	6.64233	3.09e-11	1.07e-09	209039	protein_coding	Tenc1
1587	ENSMUSG00000015340	71.0652	-1.10589	0.166613	-6.63745	3.19e-11	1.1e-09	13058	protein_coding	Cybb
4352	ENSMUSG00000024188	398.944	0.429534	0.0647467	6.63407	3.27e-11	1.12e-09	66978	protein_coding	Luc7l
11620	ENSMUSG00000039682	7762.67	0.456227	0.0688228	6.62901	3.38e-11	1.16e-09	66988	protein_coding	Lap3
15948	ENSMUSG00000055489	17.0706	-2.11139	0.318628	-6.62652	3.44e-11	1.18e-09	233246	protein_coding	Ano5
1771	ENSMUSG00000017144	120.881	1.08257	0.163443	6.6235	3.51e-11	1.2e-09	74194	protein_coding	Rnd3
20504	ENSMUSG00000073700	269.752	0.580204	0.0876024	6.62315	3.52e-11	1.2e-09	242785	protein_coding	Klhl21
8231	ENSMUSG00000031217	358.056	-0.525748	0.0793996	-6.62154	3.55e-11	1.21e-09	13641	protein_coding	Efnb1
20986	ENSMUSG00000074923	163.521	-0.657739	0.0993245	-6.62212	3.54e-11	1.21e-09	NA	protein_coding	Pak6
10265	ENSMUSG00000036169	1235.06	-0.614223	0.0929329	-6.60933	3.86e-11	1.31e-09	66042	protein_coding	Sostdc1
4780	ENSMUSG00000024960	374.263	-0.542657	0.0822097	-6.60088	4.09e-11	1.38e-09	18797	protein_coding	Plcb3
3118	ENSMUSG00000021477	4701.83	0.422556	0.0640592	6.59634	4.21e-11	1.42e-09	13039	protein_coding	Ctsl
6328	ENSMUSG00000027829	552.98	0.477099	0.0723237	6.59671	4.2e-11	1.42e-09	NA	protein_coding	Ccnl1
8108	ENSMUSG00000030956	320.716	-0.634705	0.096416	-6.58299	4.61e-11	1.55e-09	NA	protein_coding	Fam53b
8635	ENSMUSG00000031891	2105.22	-0.343446	0.0521682	-6.58343	4.6e-11	1.55e-09	15484	protein_coding	Hsd11b2
8882	ENSMUSG00000032312	468.409	-0.432215	0.0656693	-6.58169	4.65e-11	1.56e-09	12988	protein_coding	Csk
15355	ENSMUSG00000052748	248.846	0.573932	0.0871973	6.58199	4.64e-11	1.56e-09	66875	protein_coding	Swt1
6964	ENSMUSG00000028894	1140.96	0.350997	0.0534173	6.57085	5e-11	1.67e-09	16330	protein_coding	Inpp5b
593	ENSMUSG00000003469	87.2037	-0.980389	0.149299	-6.5666	5.15e-11	1.72e-09	105653	protein_coding	Phyhip
4591	ENSMUSG00000024620	374.545	-0.925105	0.141118	-6.55554	5.54e-11	1.84e-09	18596	protein_coding	Pdgfrb
14908	ENSMUSG00000050896	17.9196	2.18185	0.332956	6.55297	5.64e-11	1.87e-09	NA	protein_coding	Rtn4rl2
8260	ENSMUSG00000031278	496.238	0.39915	0.0609812	6.54547	5.93e-11	1.97e-09	NA	protein_coding	Acsl4
16761	ENSMUSG00000059248	615.661	-0.401784	0.0614229	-6.54128	6.1e-11	2.02e-09	NA	protein_coding	2022-09-09
1847	ENSMUSG00000017756	1407.3	-0.576164	0.0880932	-6.54039	6.14e-11	2.03e-09	20499	protein_coding	Slc12a7
8059	ENSMUSG00000030849	313.35	0.587382	0.0898776	6.53535	6.35e-11	2.09e-09	14183	protein_coding	Fgfr2
8813	ENSMUSG00000032194	233.978	-0.767763	0.117604	-6.52839	6.65e-11	2.19e-09	235041	protein_coding	Kank2
11547	ENSMUSG00000039477	1361.8	-0.641234	0.098226	-6.52815	6.66e-11	2.19e-09	231861	protein_coding	Tnrc18
605	ENSMUSG00000003541	607.888	1.04359	0.159964	6.5239	6.85e-11	2.24e-09	15937	protein_coding	Ier3
7886	ENSMUSG00000030545	753.049	0.54913	0.084203	6.5215	6.96e-11	2.28e-09	18631	protein_coding	Pex11a
11663	ENSMUSG00000039782	349.241	0.735857	0.112885	6.51863	7.1e-11	2.32e-09	231207	protein_coding	Cpeb2
5688	ENSMUSG00000026675	303.406	0.639825	0.0982032	6.51532	7.25e-11	2.36e-09	15490	protein_coding	Hsd17b7
12177	ENSMUSG00000041220	401.019	0.538505	0.0827527	6.5074	7.65e-11	2.48e-09	170439	protein_coding	Elovl6
17478	ENSMUSG00000062480	107.9	0.884366	0.135887	6.5081	7.61e-11	2.48e-09	NA	protein_coding	Acat3
12609	ENSMUSG00000042514	81.6637	-0.986663	0.151679	-6.50493	7.77e-11	2.52e-09	NA	protein_coding	Klhl14
16066	ENSMUSG00000056025	62.2422	1.1523	0.177445	6.49386	8.37e-11	2.7e-09	12722	protein_coding	Clca1
11057	ENSMUSG00000038271	213.422	-0.72134	0.111517	-6.46845	9.9e-11	3.19e-09	NA	protein_coding	Iffo1
2859	ENSMUSG00000020990	701.944	-0.727136	0.112495	-6.46373	1.02e-10	3.29e-09	71091	protein_coding	Cdkl1
5786	ENSMUSG00000026833	230.054	-0.535716	0.0829643	-6.45719	1.07e-10	3.42e-09	56177	protein_coding	Olfm1
12216	ENSMUSG00000041351	1620.9	-0.498435	0.0772045	-6.45603	1.07e-10	3.44e-09	110351	protein_coding	Rap1gap
13490	ENSMUSG00000045639	265.424	-0.572325	0.0886704	-6.45452	1.09e-10	3.47e-09	NA	protein_coding	Zfp629
15305	ENSMUSG00000052512	625.372	-0.5731	0.0888298	-6.45166	1.11e-10	3.53e-09	NA	protein_coding	Nav2
2093	ENSMUSG00000019464	220.389	-1.27696	0.198052	-6.4476	1.14e-10	3.62e-09	19216	protein_coding	Ptger1
6398	ENSMUSG00000027952	121.112	0.808212	0.125488	6.44056	1.19e-10	3.79e-09	68603	protein_coding	Pmvk
14322	ENSMUSG00000048636	79.5617	1.29537	0.201182	6.43882	1.2e-10	3.82e-09	NA	protein_coding	A730049H05Rik
2680	ENSMUSG00000020700	485.716	0.539045	0.0838366	6.4297	1.28e-10	4.05e-09	26406	protein_coding	Map3k3
17293	ENSMUSG00000061718	1110.78	-0.666513	0.103709	-6.42674	1.3e-10	4.12e-09	19049	protein_coding	Ppp1r1b
15883	ENSMUSG00000055148	311.941	1.00136	0.155952	6.42094	1.35e-10	4.28e-09	16598	protein_coding	Klf2
19416	ENSMUSG00000068740	1209.85	-0.532738	0.0829716	-6.42074	1.36e-10	4.28e-09	53883	protein_coding	Celsr2
16429	ENSMUSG00000057706	31.4118	-1.48247	0.231022	-6.41701	1.39e-10	4.37e-09	108797	protein_coding	Mex3b
9105	ENSMUSG00000032714	353.792	-0.503746	0.0785358	-6.41422	1.42e-10	4.45e-09	71709	protein_coding	Syde1
11095	ENSMUSG00000038366	2238.99	-0.311782	0.04867	-6.40604	1.49e-10	4.68e-09	16796	protein_coding	Lasp1
8462	ENSMUSG00000031609	319.867	-0.4793	0.0749368	-6.39606	1.59e-10	4.99e-09	60406	protein_coding	Sap30
11344	ENSMUSG00000038967	6022.15	0.330032	0.0516185	6.39368	1.62e-10	5.06e-09	18604	protein_coding	Pdk2
10702	ENSMUSG00000037405	338.229	0.711512	0.111333	6.39084	1.65e-10	5.14e-09	15894	protein_coding	Icam1
12524	ENSMUSG00000042292	339.396	0.424915	0.0664857	6.39107	1.65e-10	5.14e-09	223701	protein_coding	Mkl1
14604	ENSMUSG00000049721	323.961	-0.609905	0.0954533	-6.38956	1.66e-10	5.17e-09	NA	protein_coding	Gal3st1
7800	ENSMUSG00000030364	505.781	-0.885756	0.138815	-6.38082	1.76e-10	5.46e-09	94071	protein_coding	Clec2h
5216	ENSMUSG00000025856	294.494	-0.658418	0.103297	-6.374	1.84e-10	5.7e-09	18590	protein_coding	Pdgfa
723	ENSMUSG00000004562	176.288	-0.615015	0.0965021	-6.37307	1.85e-10	5.73e-09	268739	protein_coding	Arhgef40
9562	ENSMUSG00000034135	1850.08	0.502075	0.078927	6.36126	2e-10	6.17e-09	70661	protein_coding	Sik3
3998	ENSMUSG00000022974	498.084	0.390139	0.0613383	6.36045	2.01e-10	6.2e-09	67367	protein_coding	Paxbp1
2922	ENSMUSG00000021112	918.244	0.505733	0.0795377	6.35841	2.04e-10	6.27e-09	56217	protein_coding	Mpp5
1525	ENSMUSG00000014778	122.999	-0.772215	0.121475	-6.35698	2.06e-10	6.32e-09	234686	protein_coding	Fhod1
11035	ENSMUSG00000038227	690.525	-0.364616	0.0573838	-6.35398	2.1e-10	6.43e-09	15405	protein_coding	Hoxa9
1507	ENSMUSG00000014601	518.096	-0.467721	0.073642	-6.35128	2.14e-10	6.53e-09	229707	protein_coding	Strip1
28853	ENSMUSG00000087444	30.7381	-1.46386	0.230933	-6.33889	2.31e-10	7.07e-09	NA	protein_coding	Gm5475
2723	ENSMUSG00000020776	728.041	0.408825	0.0645132	6.33707	2.34e-10	7.14e-09	217335	protein_coding	Fbf1
2593	ENSMUSG00000020572	1579.83	0.325028	0.0512996	6.33589	2.36e-10	7.18e-09	59027	protein_coding	Nampt
7567	ENSMUSG00000029913	74.4406	0.906882	0.143455	6.3217	2.59e-10	7.86e-09	70779	protein_coding	Prdm5
9611	ENSMUSG00000034255	476.973	-0.521089	0.0824516	-6.31994	2.62e-10	7.93e-09	544817	protein_coding	Arhgap27
2228	ENSMUSG00000019947	591.393	0.549218	0.0869707	6.31498	2.7e-10	8.18e-09	71371	protein_coding	Arid5b
11925	ENSMUSG00000040485	32.8586	1.36192	0.215736	6.31289	2.74e-10	8.27e-09	240899	protein_coding	Lrrc52
5606	ENSMUSG00000026548	53.5169	-1.1983	0.189926	-6.30928	2.8e-10	8.46e-09	98365	protein_coding	Slamf9
5203	ENSMUSG00000025810	328.87	-0.919426	0.1459	-6.30177	2.94e-10	8.86e-09	18186	protein_coding	Nrp1
2647	ENSMUSG00000020653	173.165	0.836199	0.132872	6.29325	3.11e-10	9.33e-09	194655	protein_coding	Klf11
11128	ENSMUSG00000038453	558.819	-0.540191	0.0858353	-6.29334	3.11e-10	9.33e-09	56013	protein_coding	Srcin1
871	ENSMUSG00000005615	1306.8	0.535324	0.0851812	6.28453	3.29e-10	9.85e-09	NA	protein_coding	Pcyt1a
8000	ENSMUSG00000030748	359.101	0.477338	0.0760254	6.27866	3.41e-10	1.02e-08	16190	protein_coding	Il4ra
4098	ENSMUSG00000023236	103.865	0.794408	0.126616	6.27418	3.51e-10	1.05e-08	20394	protein_coding	Scg5
5421	ENSMUSG00000026208	182.193	-0.816232	0.130103	-6.27373	3.52e-10	1.05e-08	13346	protein_coding	Des
19554	ENSMUSG00000069495	374.882	0.496312	0.0791136	6.27341	3.53e-10	1.05e-08	227867	protein_coding	Epc2
10554	ENSMUSG00000037012	1456.42	-0.38875	0.0620102	-6.26912	3.63e-10	1.08e-08	15275	protein_coding	Hk1
9858	ENSMUSG00000034917	176.025	-0.719485	0.114795	-6.26758	3.67e-10	1.09e-08	27375	protein_coding	Tjp3
3464	ENSMUSG00000022075	252.75	-0.639156	0.102053	-6.26297	3.78e-10	1.12e-08	246710	protein_coding	Rhobtb2
11921	ENSMUSG00000040479	1265.56	-0.269895	0.0431023	-6.26172	3.81e-10	1.13e-08	104418	protein_coding	Dgkz
10486	ENSMUSG00000036867	121.461	-0.842854	0.134668	-6.25878	3.88e-10	1.14e-08	17130	protein_coding	Smad6
22533	ENSMUSG00000078794	21.7091	-1.79582	0.287088	-6.25531	3.97e-10	1.17e-08	629378	protein_coding	Dact3
7593	ENSMUSG00000030022	249.833	0.861101	0.137701	6.25341	4.02e-10	1.18e-08	101401	protein_coding	Adamts9
2084	ENSMUSG00000019368	10.7264	3.00489	0.481557	6.23995	4.38e-10	1.28e-08	103655	protein_coding	Sec14l4
10066	ENSMUSG00000035530	2278.71	0.405159	0.064951	6.23792	4.43e-10	1.3e-08	20918	protein_coding	Eif1
11743	ENSMUSG00000040009	56.5204	-1.00561	0.161254	-6.23619	4.48e-10	1.31e-08	14687	protein_coding	Gnaz
16072	ENSMUSG00000056054	15.6611	3.16522	0.507939	6.2315	4.62e-10	1.35e-08	20201	protein_coding	S100a8
1161	ENSMUSG00000008307	37.4398	1.26259	0.202702	6.22877	4.7e-10	1.37e-08	77036	protein_coding	1700109H08Rik
13995	ENSMUSG00000047496	382.668	-0.77414	0.124578	-6.21412	5.16e-10	1.5e-08	NA	protein_coding	Rnf152
11205	ENSMUSG00000038608	65.0456	-1.08844	0.175448	-6.20376	5.51e-10	1.6e-08	210293	protein_coding	Dock10
15065	ENSMUSG00000051439	73.9123	1.0077	0.162432	6.20382	5.51e-10	1.6e-08	12475	protein_coding	Cd14
20445	ENSMUSG00000073490	59.9726	1.25739	0.20274	6.20198	5.58e-10	1.61e-08	226691	protein_coding	AI607873
4672	ENSMUSG00000024781	2519.82	-0.496741	0.0802486	-6.19003	6.02e-10	1.74e-08	NA	protein_coding	Lipa
17217	ENSMUSG00000061353	1322.84	-0.82275	0.132908	-6.19036	6e-10	1.74e-08	20315	protein_coding	Cxcl12
9085	ENSMUSG00000032643	84.765	-0.865881	0.139992	-6.18522	6.2e-10	1.78e-08	14201	protein_coding	Fhl3
11521	ENSMUSG00000039384	27.2406	1.72669	0.279116	6.18629	6.16e-10	1.78e-08	63953	protein_coding	Dusp10
6366	ENSMUSG00000027889	330.587	-0.445831	0.0721177	-6.18199	6.33e-10	1.82e-08	NA	protein_coding	Ampd2
13808	ENSMUSG00000046807	58.3049	-1.14306	0.185084	-6.1759	6.58e-10	1.89e-08	192734	protein_coding	Lrrc75b
20990	ENSMUSG00000074934	9.77301	4.90056	0.793815	6.17344	6.68e-10	1.91e-08	23892	protein_coding	Grem1
4971	ENSMUSG00000025287	358.117	0.577269	0.0935306	6.17198	6.74e-10	1.93e-08	NA	protein_coding	Acot9
13785	ENSMUSG00000046733	89.8466	1.13512	0.183954	6.17064	6.8e-10	1.94e-08	232431	protein_coding	Gprc5a
32625	ENSMUSG00000093402	39.0837	1.15467	0.187178	6.16883	6.88e-10	1.96e-08	NA	processed_pseudogene	Gm18588
7376	ENSMUSG00000029560	544.131	-0.357914	0.05805	-6.16562	7.02e-10	2e-08	231834	protein_coding	Snx8
10285	ENSMUSG00000036225	419.385	0.457184	0.074202	6.16134	7.21e-10	2.05e-08	106931	protein_coding	Kctd1
3140	ENSMUSG00000021509	451.551	-0.643534	0.104608	-6.1519	7.66e-10	2.17e-08	328258	protein_coding	Slc25a48
15702	ENSMUSG00000054364	659.37	0.693563	0.11275	6.15131	7.68e-10	2.18e-08	11852	protein_coding	Rhob
897	ENSMUSG00000005800	9.67981	4.55303	0.741052	6.14401	8.05e-10	2.27e-08	17394	protein_coding	Mmp8
19938	ENSMUSG00000071036	8.57125	3.46921	0.564923	6.14103	8.2e-10	2.31e-08	NA	protein_coding	Gm10309
5064	ENSMUSG00000025479	15239.9	0.482646	0.0786615	6.13574	8.48e-10	2.39e-08	13106	protein_coding	Cyp2e1
22845	ENSMUSG00000079495	984.506	0.510941	0.0834687	6.12135	9.28e-10	2.61e-08	100504710	protein_coding	Gm11128
10873	ENSMUSG00000037876	832.389	0.60063	0.0982259	6.11478	9.67e-10	2.71e-08	108829	protein_coding	Jmjd1c
6329	ENSMUSG00000027831	553.232	-0.639688	0.104979	-6.09351	1.1e-09	3.1e-08	72789	protein_coding	Veph1
5273	ENSMUSG00000025950	3519.45	-0.353551	0.0580303	-6.09252	1.11e-09	3.11e-08	NA	protein_coding	Idh1
13851	ENSMUSG00000046962	226.658	0.499573	0.0820525	6.08845	1.14e-09	3.19e-08	114565	protein_coding	Zbtb21
20699	ENSMUSG00000074170	219.795	0.544383	0.0894356	6.08687	1.15e-09	3.21e-08	72287	protein_coding	Plekhf1
11475	ENSMUSG00000039253	138.759	-0.596592	0.0980233	-6.08623	1.16e-09	3.22e-08	238024	protein_coding	Fn3krp
12152	ENSMUSG00000041132	117.425	0.710941	0.11691	6.08108	1.19e-09	3.32e-08	100637	protein_coding	N4bp2l1
4989	ENSMUSG00000025340	232.156	0.501536	0.0825004	6.0792	1.21e-09	3.35e-08	NA	protein_coding	Rabgef1
19488	ENSMUSG00000069094	372.732	0.436338	0.0717777	6.07901	1.21e-09	3.35e-08	18583	protein_coding	Pde7a
9350	ENSMUSG00000033454	173.689	-0.57546	0.0948505	-6.06702	1.3e-09	3.61e-08	268564	protein_coding	Zbtb1
5785	ENSMUSG00000026832	228.747	0.553669	0.0914679	6.05315	1.42e-09	3.92e-08	227929	protein_coding	Cytip
7752	ENSMUSG00000030283	988.492	-0.611974	0.10114	-6.05079	1.44e-09	3.98e-08	20449	protein_coding	St8sia1
806	ENSMUSG00000005125	55488.8	0.516057	0.0852994	6.04994	1.45e-09	3.99e-08	17988	protein_coding	Ndrg1
6493	ENSMUSG00000028101	220.517	-0.542523	0.0896986	-6.04829	1.46e-09	4.03e-08	229615	protein_coding	Pias3
19769	ENSMUSG00000070436	980.526	-0.534609	0.0884489	-6.04426	1.5e-09	4.12e-08	NA	protein_coding	Serpinh1
420	ENSMUSG00000002346	1283.75	-0.469302	0.0777412	-6.03672	1.57e-09	4.31e-08	73095	protein_coding	Slc25a42
8717	ENSMUSG00000032014	442.893	0.468663	0.0776717	6.0339	1.6e-09	4.37e-08	102644	protein_coding	Oaf
398	ENSMUSG00000002250	1957.15	0.671204	0.111331	6.02892	1.65e-09	4.5e-08	19015	protein_coding	Ppard
5987	ENSMUSG00000027230	211.295	-0.611869	0.101486	-6.02912	1.65e-09	4.5e-08	26427	protein_coding	Creb3l1
5505	ENSMUSG00000026360	312.579	1.52606	0.253232	6.02634	1.68e-09	4.56e-08	19735	protein_coding	Rgs2
11850	ENSMUSG00000040297	525.168	0.574403	0.0953818	6.02214	1.72e-09	4.67e-08	226551	protein_coding	Suco
11470	ENSMUSG00000039239	25.6045	-1.47494	0.245103	-6.01766	1.77e-09	4.8e-08	21808	protein_coding	Tgfb2
4495	ENSMUSG00000024440	117.244	-0.98659	0.16411	-6.01175	1.84e-09	4.97e-08	53601	protein_coding	Pcdh12
809	ENSMUSG00000005148	61.0878	0.982124	0.163475	6.0078	1.88e-09	5.08e-08	12224	protein_coding	Klf5
14140	ENSMUSG00000047986	152.061	-0.848302	0.141206	-6.00754	1.88e-09	5.08e-08	74337	protein_coding	Palm3
10881	ENSMUSG00000037902	565.453	-0.57536	0.0957997	-6.00586	1.9e-09	5.12e-08	19261	protein_coding	Sirpa
9259	ENSMUSG00000033159	941.801	0.399293	0.0665883	5.99645	2.02e-09	5.42e-08	NA	protein_coding	Cnppd1
4936	ENSMUSG00000025225	208.438	0.55636	0.092839	5.99274	2.06e-09	5.54e-08	NA	protein_coding	Nfkb2
5420	ENSMUSG00000026207	121.928	-0.722661	0.120804	-5.98209	2.2e-09	5.9e-08	11790	protein_coding	Speg
1462	ENSMUSG00000013997	2158.08	0.301775	0.0504602	5.98046	2.23e-09	5.94e-08	27045	protein_coding	Nit1
10126	ENSMUSG00000035735	89.4549	-0.817968	0.136771	-5.98056	2.22e-09	5.94e-08	269060	protein_coding	Dagla
3304	ENSMUSG00000021794	4539.01	0.325137	0.0544093	5.97576	2.29e-09	6.1e-08	14661	protein_coding	Glud1
11899	ENSMUSG00000040430	753.703	-0.446612	0.074739	-5.97562	2.29e-09	6.1e-08	71795	protein_coding	Pitpnc1
22751	ENSMUSG00000079293	12.3524	-2.16664	0.363031	-5.9682	2.4e-09	6.38e-08	NA	polymorphic_pseudogene	Clec7a
859	ENSMUSG00000005533	2204.59	0.51064	0.0856157	5.96432	2.46e-09	6.52e-08	16001	protein_coding	Igf1r
6344	ENSMUSG00000027859	68.8048	1.11461	0.187191	5.9544	2.61e-09	6.92e-08	18049	protein_coding	Ngf
2354	ENSMUSG00000020167	313.304	-0.45116	0.0757832	-5.95329	2.63e-09	6.95e-08	21423	protein_coding	Tcf3
13711	ENSMUSG00000046470	234.146	-0.894751	0.150311	-5.95266	2.64e-09	6.97e-08	20672	protein_coding	Sox18
13838	ENSMUSG00000046916	53.4666	-1.09814	0.184577	-5.94947	2.69e-09	7.1e-08	68632	protein_coding	Myct1
2326	ENSMUSG00000020122	877.433	0.427678	0.0719761	5.94195	2.82e-09	7.42e-08	13649	protein_coding	Egfr
5649	ENSMUSG00000026615	1173.43	0.308815	0.0519774	5.94133	2.83e-09	7.44e-08	107508	protein_coding	Eprs
88	ENSMUSG00000000489	247.095	-0.680459	0.114583	-5.93855	2.88e-09	7.55e-08	18591	protein_coding	Pdgfb
3723	ENSMUSG00000022504	54.0832	-0.960211	0.16174	-5.93677	2.91e-09	7.62e-08	12265	protein_coding	Ciita
1426	ENSMUSG00000013415	35.6748	-1.23692	0.208372	-5.93609	2.92e-09	7.64e-08	140486	protein_coding	Igf2bp1
2486	ENSMUSG00000020390	940.061	0.379615	0.0639892	5.93249	2.98e-09	7.8e-08	22210	protein_coding	Ube2b
9108	ENSMUSG00000032718	86.5325	-0.778644	0.131358	-5.92766	3.07e-09	8.02e-08	67729	protein_coding	Mansc1
3358	ENSMUSG00000021903	66.043	0.937532	0.158219	5.92552	3.11e-09	8.11e-08	78754	protein_coding	Galnt15
20912	ENSMUSG00000074743	302.906	0.902572	0.152371	5.92351	3.15e-09	8.2e-08	21824	protein_coding	Thbd
3201	ENSMUSG00000021620	2262.96	0.416566	0.0703786	5.91892	3.24e-09	8.42e-08	74156	protein_coding	Acot12
10818	ENSMUSG00000037722	451.937	0.442406	0.0748518	5.91043	3.41e-09	8.85e-08	54342	protein_coding	Gnpnat1
3586	ENSMUSG00000022285	5628.47	0.473739	0.0802115	5.90612	3.5e-09	9.08e-08	102641764	protein_coding	Ywhaz
3476	ENSMUSG00000022099	3043.91	-0.268234	0.045427	-5.90473	3.53e-09	9.14e-08	NA	protein_coding	Dmtn
6454	ENSMUSG00000028036	280.099	0.485487	0.0822455	5.9029	3.57e-09	9.22e-08	19220	protein_coding	Ptgfr
19266	ENSMUSG00000067931	83.8189	0.868801	0.147186	5.90273	3.58e-09	9.22e-08	381066	protein_coding	Zfp948
337	ENSMUSG00000001911	759.903	-0.381009	0.0645907	-5.89883	3.66e-09	9.43e-08	18032	protein_coding	Nfix
12613	ENSMUSG00000042524	540.784	0.431582	0.0731935	5.89646	3.71e-09	9.55e-08	223697	protein_coding	Sun2
2407	ENSMUSG00000020258	2366.6	-0.356235	0.0604495	-5.8931	3.79e-09	9.73e-08	NA	protein_coding	Glyctk
3892	ENSMUSG00000022791	237.308	-0.558333	0.0949304	-5.8815	4.07e-09	1.04e-07	51789	protein_coding	Tnk2
5472	ENSMUSG00000026303	160.031	-0.537199	0.0913305	-5.88192	4.06e-09	1.04e-07	171531	protein_coding	Mlph
1023	ENSMUSG00000006538	231.317	-0.916631	0.155901	-5.87958	4.11e-09	1.05e-07	16147	protein_coding	Ihh
13956	ENSMUSG00000047344	51.9272	1.07043	0.182225	5.87421	4.25e-09	1.08e-07	236285	protein_coding	Lancl3
4979	ENSMUSG00000025321	2532.6	0.612923	0.104358	5.87329	4.27e-09	1.09e-07	320910	protein_coding	Itgb8
14251	ENSMUSG00000048387	49.7623	-1.09236	0.186103	-5.86963	4.37e-09	1.11e-07	23967	protein_coding	Osr1
19559	ENSMUSG00000069539	923.028	0.38069	0.0648503	5.87029	4.35e-09	1.11e-07	213326	protein_coding	Scyl2
8564	ENSMUSG00000031785	4130.99	-0.337938	0.0575933	-5.86765	4.42e-09	1.12e-07	NA	protein_coding	Gpr56
8496	ENSMUSG00000031665	1203.55	0.63654	0.108535	5.86484	4.5e-09	1.14e-07	58198	protein_coding	Sall1
3386	ENSMUSG00000021948	772.47	-0.320403	0.0546879	-5.85876	4.66e-09	1.18e-07	18753	protein_coding	Prkcd
8590	ENSMUSG00000031825	301.469	0.727609	0.124196	5.85858	4.67e-09	1.18e-07	78892	protein_coding	Crispld2
8812	ENSMUSG00000032193	284.504	0.620692	0.105987	5.8563	4.73e-09	1.19e-07	16835	protein_coding	Ldlr
3720	ENSMUSG00000022500	417.711	0.645581	0.110405	5.84736	4.99e-09	1.26e-07	56722	protein_coding	Litaf
5637	ENSMUSG00000026596	333.847	0.592968	0.101416	5.84688	5.01e-09	1.26e-07	11352	protein_coding	Abl2
1028	ENSMUSG00000006574	778.839	-0.580065	0.0992304	-5.84564	5.05e-09	1.27e-07	20533	protein_coding	Slc4a1
10582	ENSMUSG00000037095	66.4412	0.926492	0.158524	5.8445	5.08e-09	1.27e-07	76905	protein_coding	Lrg1
10745	ENSMUSG00000037523	1015.69	-0.44163	0.075548	-5.84569	5.04e-09	1.27e-07	NA	protein_coding	Mavs
364	ENSMUSG00000002032	642.791	-0.428273	0.0733043	-5.8424	5.15e-09	1.28e-07	NA	protein_coding	Tmem25
1168	ENSMUSG00000008398	301.881	-0.648787	0.111055	-5.84202	5.16e-09	1.28e-07	13713	protein_coding	Elk3
2822	ENSMUSG00000020917	1973.62	0.562169	0.096206	5.84339	5.11e-09	1.28e-07	104112	protein_coding	Acly
7783	ENSMUSG00000030337	269.773	-0.81684	0.139805	-5.8427	5.14e-09	1.28e-07	22317	protein_coding	Vamp1
14605	ENSMUSG00000049723	13.6488	-2.09371	0.358606	-5.83848	5.27e-09	1.31e-07	17381	protein_coding	Mmp12
12553	ENSMUSG00000042371	2158.33	0.272635	0.0467068	5.83717	5.31e-09	1.32e-07	109342	protein_coding	Slc5a10
13946	ENSMUSG00000047284	1073.57	-0.473504	0.081246	-5.82802	5.61e-09	1.39e-07	216860	protein_coding	Neurl4
3473	ENSMUSG00000022096	27.5197	1.3136	0.226037	5.81142	6.19e-09	1.53e-07	15460	protein_coding	Hr
14577	ENSMUSG00000049625	25.0382	-1.33859	0.230344	-5.81129	6.2e-09	1.53e-07	212937	protein_coding	Tifab
9762	ENSMUSG00000034673	388.455	-0.453619	0.0781075	-5.80763	6.34e-09	1.57e-07	18515	protein_coding	Pbx2
8766	ENSMUSG00000032092	148.391	-0.640612	0.110492	-5.79782	6.72e-09	1.66e-07	14012	protein_coding	Mpzl2
1337	ENSMUSG00000010755	214.365	0.572228	0.0987522	5.79459	6.85e-09	1.69e-07	27267	protein_coding	Cars
14704	ENSMUSG00000050107	37.3995	-1.20598	0.20864	-5.7802	7.46e-09	1.84e-07	14841	protein_coding	Gsg2
6449	ENSMUSG00000028031	209.464	-0.659344	0.114123	-5.77751	7.58e-09	1.86e-07	56811	protein_coding	Dkk2
926	ENSMUSG00000005958	53.8186	-0.922033	0.159711	-5.77314	7.78e-09	1.91e-07	13845	protein_coding	Ephb3
13908	ENSMUSG00000047153	321.636	0.446916	0.0774514	5.77028	7.91e-09	1.94e-07	219094	protein_coding	Khnyn
8464	ENSMUSG00000031613	146.875	-0.851633	0.147678	-5.76682	8.08e-09	1.97e-07	15446	protein_coding	Hpgd
14040	ENSMUSG00000047648	179.795	0.573512	0.0994423	5.76728	8.06e-09	1.97e-07	NA	protein_coding	Fbxo30
5357	ENSMUSG00000026103	2320.02	0.430725	0.074703	5.76584	8.13e-09	1.98e-07	14660	protein_coding	Gls
3075	ENSMUSG00000021384	482.37	0.520766	0.0903986	5.76078	8.37e-09	2.04e-07	66329	protein_coding	Susd3
15357	ENSMUSG00000052751	465.839	-0.370255	0.0642737	-5.7606	8.38e-09	2.04e-07	NA	protein_coding	Repin1
1101	ENSMUSG00000007476	528.128	0.471997	0.0819689	5.75825	8.5e-09	2.06e-07	241296	protein_coding	Lrrc8a
14632	ENSMUSG00000049823	56.8949	-0.92053	0.159901	-5.75688	8.57e-09	2.08e-07	193736	protein_coding	Zbtb12
15590	ENSMUSG00000053846	25.9934	1.38529	0.240672	5.75592	8.62e-09	2.09e-07	16891	protein_coding	Lipg
10511	ENSMUSG00000036918	1139.65	-0.327224	0.056866	-5.7543	8.7e-09	2.1e-07	225049	protein_coding	Ttc7
15037	ENSMUSG00000051343	1302.49	-0.459109	0.0797951	-5.75359	8.74e-09	2.11e-07	52055	protein_coding	Rab11fip5
14540	ENSMUSG00000049521	371.072	-0.511751	0.0890346	-5.74778	9.04e-09	2.18e-07	104445	protein_coding	Cdc42ep1
3708	ENSMUSG00000022479	5064.85	-0.486507	0.0846532	-5.74706	9.08e-09	2.19e-07	22337	protein_coding	Vdr
13991	ENSMUSG00000047473	107.824	-0.619609	0.107824	-5.74649	9.11e-09	2.19e-07	22693	protein_coding	Zfp30
3224	ENSMUSG00000021670	724.192	0.907428	0.157982	5.74386	9.25e-09	2.22e-07	15357	protein_coding	Hmgcr
9087	ENSMUSG00000032649	127.596	-0.751059	0.130763	-5.74367	9.26e-09	2.22e-07	269132	protein_coding	Colgalt2
33777	ENSMUSG00000094910	18.4248	-1.82429	0.317586	-5.74423	9.23e-09	2.22e-07	268595	protein_coding	D430019H16Rik
8322	ENSMUSG00000031382	42.0548	1.0919	0.190191	5.74107	9.41e-09	2.25e-07	68854	protein_coding	Asb11
27945	ENSMUSG00000086320	7.98683	5.03419	0.876861	5.74115	9.4e-09	2.25e-07	NA	lincRNA	Gm12840
22391	ENSMUSG00000078486	94.2858	-1.06229	0.185075	-5.7398	9.48e-09	2.26e-07	74183	protein_coding	Perm1
6442	ENSMUSG00000028019	153.913	-0.593849	0.103497	-5.73781	9.59e-09	2.29e-07	NA	protein_coding	Pdgfc
14406	ENSMUSG00000048988	195.996	-0.852055	0.148513	-5.73724	9.62e-09	2.29e-07	243312	protein_coding	Elfn1
5385	ENSMUSG00000026156	1648.87	-0.327678	0.0571239	-5.73626	9.68e-09	2.3e-07	280645	protein_coding	B3gat2
8513	ENSMUSG00000031700	367.784	-0.514062	0.0896292	-5.73543	9.73e-09	2.3e-07	108682	protein_coding	Gpt2
12295	ENSMUSG00000041609	621.307	0.324111	0.0565093	5.73553	9.72e-09	2.3e-07	75665	protein_coding	Ccdc64
16348	ENSMUSG00000057315	3107.51	-0.367974	0.0642108	-5.73072	1e-08	2.37e-07	NA	protein_coding	Arhgap24
11948	ENSMUSG00000040543	102.64	-0.715343	0.124849	-5.72969	1.01e-08	2.38e-07	327958	protein_coding	Pitpnm3
8179	ENSMUSG00000031133	87.4834	-0.761288	0.132959	-5.72575	1.03e-08	2.43e-07	73341	protein_coding	Arhgef6
2638	ENSMUSG00000020642	116.555	-0.916937	0.160188	-5.72414	1.04e-08	2.45e-07	NA	protein_coding	Rnf144a
15982	ENSMUSG00000055675	608.151	0.380468	0.0664682	5.72406	1.04e-08	2.45e-07	74901	protein_coding	Kbtbd11
7107	ENSMUSG00000029123	329.479	0.552983	0.0966456	5.72176	1.05e-08	2.48e-07	64293	protein_coding	Stk32b
22998	ENSMUSG00000080115	67.8572	0.883289	0.154595	5.71356	1.11e-08	2.6e-07	100504608	protein_coding	Mettl21b
7224	ENSMUSG00000029312	104.074	0.715357	0.12546	5.70188	1.18e-08	2.78e-07	246293	protein_coding	Klhl8
12067	ENSMUSG00000040829	79.4983	-0.722051	0.12686	-5.69171	1.26e-08	2.94e-07	574428	protein_coding	Zmynd15
15741	ENSMUSG00000054499	331.06	0.444842	0.0782104	5.68775	1.29e-08	3.01e-07	67379	protein_coding	Dedd2
11055	ENSMUSG00000038267	1043.27	-0.664013	0.116819	-5.68412	1.31e-08	3.07e-07	NA	protein_coding	Slc22a23
13244	ENSMUSG00000044786	1556.55	1.71928	0.302668	5.68042	1.34e-08	3.13e-07	22695	protein_coding	Zfp36
10608	ENSMUSG00000037157	42.0766	-1.38094	0.243139	-5.67965	1.35e-08	3.14e-07	230828	protein_coding	Il22ra1
6384	ENSMUSG00000027931	234.399	-0.446351	0.0787202	-5.67009	1.43e-08	3.32e-07	18160	protein_coding	Npr1
10503	ENSMUSG00000036904	267.015	-0.518659	0.0914862	-5.66925	1.43e-08	3.33e-07	14370	protein_coding	Fzd8
3837	ENSMUSG00000022687	86.2784	-0.960683	0.169551	-5.66604	1.46e-08	3.39e-07	117606	protein_coding	Boc
22454	ENSMUSG00000078612	55.6335	0.890776	0.157231	5.66539	1.47e-08	3.4e-07	242594	protein_coding	1700024P16Rik
5928	ENSMUSG00000027109	614.404	0.48059	0.0848683	5.66278	1.49e-08	3.45e-07	20687	protein_coding	Sp3
18987	ENSMUSG00000066406	710.31	0.515285	0.0910419	5.65987	1.51e-08	3.5e-07	75547	protein_coding	Akap13
22754	ENSMUSG00000079298	8.21258	2.94086	0.519876	5.65685	1.54e-08	3.56e-07	80782	protein_coding	Klrb1b
33942	ENSMUSG00000095115	151.111	-0.607117	0.107493	-5.64796	1.62e-08	3.74e-07	319622	protein_coding	Itpripl2
11004	ENSMUSG00000038172	186.083	0.638739	0.113117	5.6467	1.64e-08	3.76e-07	69863	protein_coding	Ttc39b
5327	ENSMUSG00000026048	217.976	0.51408	0.0910565	5.64572	1.64e-08	3.78e-07	22592	protein_coding	Ercc5
8518	ENSMUSG00000031709	114.793	0.853573	0.151284	5.64221	1.68e-08	3.85e-07	71310	protein_coding	Tbc1d9
9833	ENSMUSG00000034854	125.025	-0.696924	0.123561	-5.64032	1.7e-08	3.89e-07	73822	protein_coding	Mfsd12
2634	ENSMUSG00000020638	150.236	-0.617182	0.109455	-5.6387	1.71e-08	3.92e-07	22169	protein_coding	Cmpk2
9159	ENSMUSG00000032854	1022.88	0.616156	0.109509	5.62652	1.84e-08	4.19e-07	22239	protein_coding	Ugt8a
10990	ENSMUSG00000038145	627.027	0.473907	0.0842762	5.62326	1.87e-08	4.26e-07	NA	protein_coding	Snrk
14063	ENSMUSG00000047714	960.906	0.32139	0.0571506	5.62356	1.87e-08	4.26e-07	66849	protein_coding	Ppp1r2
8467	ENSMUSG00000031618	184.806	-0.663155	0.118059	-5.61716	1.94e-08	4.41e-07	NA	protein_coding	Nr3c2
16057	ENSMUSG00000055980	184.277	0.557949	0.0993676	5.615	1.97e-08	4.46e-07	16367	protein_coding	Irs1
7262	ENSMUSG00000029380	19.0781	2.37861	0.424493	5.6034	2.1e-08	4.76e-07	14825	protein_coding	Cxcl1
11656	ENSMUSG00000039765	263.67	-0.547398	0.0977509	-5.59992	2.14e-08	4.85e-07	231214	protein_coding	Cc2d2a
9740	ENSMUSG00000034614	96.4626	0.680941	0.121719	5.59439	2.21e-08	5e-07	216505	protein_coding	Pik3ip1
12719	ENSMUSG00000042821	42.0186	-1.33296	0.238264	-5.59444	2.21e-08	5e-07	20613	protein_coding	Snai1
9658	ENSMUSG00000034382	544.398	-0.49847	0.0891152	-5.59355	2.22e-08	5.01e-07	224833	protein_coding	AI661453
3810	ENSMUSG00000022651	8.05837	3.76583	0.673738	5.58946	2.28e-08	5.12e-07	245195	protein_coding	Retnlg
7225	ENSMUSG00000029313	1542.05	0.795375	0.142297	5.58954	2.28e-08	5.12e-07	17355	protein_coding	Aff1
10164	ENSMUSG00000035851	637.761	0.346666	0.0620842	5.58381	2.35e-08	5.28e-07	231386	protein_coding	Ythdc1
5417	ENSMUSG00000026203	461.155	0.508651	0.0911054	5.58311	2.36e-08	5.3e-07	56812	protein_coding	Dnajb2
8928	ENSMUSG00000032380	30.0533	-1.30943	0.234912	-5.57413	2.49e-08	5.57e-07	13143	protein_coding	Dapk2
16469	ENSMUSG00000057897	42.2315	0.989047	0.177523	5.57137	2.53e-08	5.65e-07	12323	protein_coding	Camk2b
18946	ENSMUSG00000066191	213.971	-0.526279	0.0944794	-5.5703	2.54e-08	5.68e-07	75691	protein_coding	Anks6
2372	ENSMUSG00000020190	2115.55	0.373149	0.0670145	5.56819	2.57e-08	5.74e-07	17347	protein_coding	Mknk2
3640	ENSMUSG00000022372	27.4383	1.3121	0.235715	5.56645	2.6e-08	5.78e-07	NA	protein_coding	Sla
11664	ENSMUSG00000039783	1678.43	0.362917	0.0651934	5.56677	2.6e-08	5.78e-07	98256	protein_coding	Kmo
12660	ENSMUSG00000042662	174.923	-0.707278	0.127143	-5.56285	2.65e-08	5.9e-07	252864	protein_coding	Dusp15
1420	ENSMUSG00000013160	1225.86	0.267242	0.0480452	5.56229	2.66e-08	5.91e-07	11972	protein_coding	Atp6v0d1
9668	ENSMUSG00000034413	149.023	-0.705489	0.126979	-5.55595	2.76e-08	6.12e-07	240055	protein_coding	Neurl1b
9132	ENSMUSG00000032777	1208.06	-0.402509	0.0724986	-5.55196	2.82e-08	6.25e-07	233863	protein_coding	Gtf3c1
4099	ENSMUSG00000023243	2044.41	0.848476	0.152948	5.54749	2.9e-08	6.4e-07	16529	protein_coding	Kcnk5
10382	ENSMUSG00000036555	392.176	-0.416329	0.075045	-5.54773	2.89e-08	6.4e-07	74239	protein_coding	Iqce
5588	ENSMUSG00000026510	1292.58	0.384297	0.0693193	5.54387	2.96e-08	6.52e-07	209456	protein_coding	Trp53bp2
12556	ENSMUSG00000042379	133.862	-1.02657	0.185247	-5.54165	3e-08	6.6e-07	71690	protein_coding	Esm1
11792	ENSMUSG00000040146	833.88	-0.385271	0.0695582	-5.53883	3.05e-08	6.7e-07	71746	protein_coding	Rgl3
16359	ENSMUSG00000057367	263.079	0.439319	0.0793968	5.5332	3.14e-08	6.91e-07	NA	protein_coding	Birc2
6316	ENSMUSG00000027805	375.352	-0.475637	0.086099	-5.5243	3.31e-08	7.25e-07	18645	protein_coding	Pfn2
8384	ENSMUSG00000031490	222.682	0.52085	0.0942814	5.52442	3.31e-08	7.25e-07	13685	protein_coding	Eif4ebp1
8800	ENSMUSG00000032177	104.965	-0.660021	0.119487	-5.5238	3.32e-08	7.26e-07	18577	protein_coding	Pde4a
10611	ENSMUSG00000037166	28.92	-1.26999	0.230079	-5.5198	3.39e-08	7.42e-07	68458	protein_coding	Ppp1r14a
714	ENSMUSG00000004500	105.035	-0.694857	0.125986	-5.51535	3.48e-08	7.6e-07	NA	protein_coding	Zfp324
6430	ENSMUSG00000028005	55.6443	-0.953616	0.172923	-5.5147	3.49e-08	7.62e-07	54195	protein_coding	Gucy1b3
9855	ENSMUSG00000034911	161.623	-0.495716	0.0898977	-5.51423	3.5e-08	7.62e-07	234395	protein_coding	Ushbp1
9914	ENSMUSG00000035105	176.839	-0.777277	0.140962	-5.5141	3.51e-08	7.62e-07	112407	protein_coding	Egln3
6181	ENSMUSG00000027544	91.3748	-0.737183	0.133733	-5.51235	3.54e-08	7.69e-07	18019	protein_coding	Nfatc2
5194	ENSMUSG00000025790	3353.23	0.327564	0.0594477	5.51013	3.59e-08	7.78e-07	108116	protein_coding	Slco3a1
4541	ENSMUSG00000024529	70.266	0.908056	0.164835	5.50888	3.61e-08	7.82e-07	NA	protein_coding	Lox
15526	ENSMUSG00000053550	176.334	-0.639874	0.11615	-5.50903	3.61e-08	7.82e-07	232813	protein_coding	Shisa7
2280	ENSMUSG00000020053	134.379	-0.843135	0.153137	-5.50577	3.68e-08	7.94e-07	16000	protein_coding	Igf1
9131	ENSMUSG00000032776	42.4214	0.962375	0.174918	5.50188	3.76e-08	8.11e-07	244049	protein_coding	Mctp2
16590	ENSMUSG00000058486	617.05	0.374717	0.0681446	5.49885	3.82e-08	8.24e-07	101240	protein_coding	Wdr91
4922	ENSMUSG00000025207	1200.4	-0.261744	0.0476308	-5.49528	3.9e-08	8.4e-07	26456	protein_coding	Sema4g
1096	ENSMUSG00000007411	1231.12	0.278018	0.0506253	5.49168	3.98e-08	8.56e-07	17169	protein_coding	Mark3
20586	ENSMUSG00000073910	302.768	-0.46692	0.085065	-5.48898	4.04e-08	8.68e-07	214944	protein_coding	Mob3b
15117	ENSMUSG00000051652	280.64	-0.458157	0.0834966	-5.48713	4.09e-08	8.76e-07	237387	protein_coding	Lrrc3
24176	ENSMUSG00000081833	14.2529	1.90313	0.346932	5.4856	4.12e-08	8.83e-07	NA	processed_pseudogene	Gm13669
14768	ENSMUSG00000050335	453.082	0.819894	0.149512	5.48379	4.16e-08	8.91e-07	16854	protein_coding	Lgals3
10592	ENSMUSG00000037112	443.149	0.662269	0.120832	5.48093	4.23e-08	9.04e-07	235344	protein_coding	Sik2
11200	ENSMUSG00000038600	2916.33	0.326923	0.0596538	5.48034	4.25e-08	9.06e-07	140494	protein_coding	Atp6v0a4
4785	ENSMUSG00000024968	12.103	-2.00682	0.366301	-5.47862	4.29e-08	9.14e-07	104383	protein_coding	Rcor2
2551	ENSMUSG00000020486	169.106	-0.724322	0.132306	-5.47458	4.39e-08	9.34e-07	18952	protein_coding	2022-09-04
16892	ENSMUSG00000059824	274.439	-1.76333	0.322141	-5.4738	4.4e-08	9.37e-07	13170	protein_coding	Dbp
4791	ENSMUSG00000024975	300.443	0.418802	0.0765658	5.46983	4.5e-08	9.57e-07	NA	protein_coding	Pdcd4
16351	ENSMUSG00000057329	124.134	-0.572855	0.104811	-5.4656	4.61e-08	9.79e-07	12043	protein_coding	Bcl2
16826	ENSMUSG00000059493	293.155	-0.795741	0.145751	-5.45958	4.77e-08	1.01e-06	195727	protein_coding	Nhs
8580	ENSMUSG00000031812	2030.78	0.238251	0.0436467	5.45864	4.8e-08	1.02e-06	67443	protein_coding	Map1lc3b
9121	ENSMUSG00000032744	53.1862	-0.824656	0.151115	-5.45716	4.84e-08	1.02e-06	56198	protein_coding	Heyl
4967	ENSMUSG00000025278	2025.63	0.444993	0.0815839	5.45442	4.91e-08	1.04e-06	286940	protein_coding	Flnb
11833	ENSMUSG00000040260	356.94	-0.683113	0.125233	-5.45474	4.9e-08	1.04e-06	76441	protein_coding	Daam2
13497	ENSMUSG00000045664	105.662	-0.676319	0.124045	-5.45219	4.98e-08	1.05e-06	104252	protein_coding	Cdc42ep2
8418	ENSMUSG00000031538	455.151	0.837288	0.15362	5.45038	5.03e-08	1.06e-06	18791	protein_coding	Plat
6066	ENSMUSG00000027359	43708.1	0.19427	0.0356687	5.44652	5.14e-08	1.08e-06	26458	protein_coding	Slc27a2
1927	ENSMUSG00000018425	734.046	0.391897	0.0720272	5.44096	5.3e-08	1.11e-06	67487	protein_coding	Dhx40
10351	ENSMUSG00000036452	432.39	0.503406	0.0925259	5.4407	5.31e-08	1.11e-06	545253	protein_coding	Arhgap26
13564	ENSMUSG00000045930	95.6465	-0.79989	0.147181	-5.43473	5.49e-08	1.15e-06	66864	protein_coding	Clec14a
17441	ENSMUSG00000062312	675.875	-0.424761	0.0781915	-5.43232	5.56e-08	1.16e-06	13866	protein_coding	Erbb2
1654	ENSMUSG00000015804	938.018	0.442857	0.0815999	5.42717	5.73e-08	1.2e-06	66999	protein_coding	Med28
17683	ENSMUSG00000063406	483.336	0.40217	0.0741065	5.42692	5.73e-08	1.2e-06	73130	protein_coding	Tmed5
5339	ENSMUSG00000026073	7.084	3.17017	0.585539	5.4141	6.16e-08	1.28e-06	16178	protein_coding	Il1r2
6889	ENSMUSG00000028776	956.098	0.51974	0.0960281	5.41237	6.22e-08	1.29e-06	NA	protein_coding	Tinagl1
343	ENSMUSG00000001946	303.352	0.575989	0.106455	5.41061	6.28e-08	1.31e-06	69524	protein_coding	Esam
22821	ENSMUSG00000079445	77.0222	-0.721799	0.133646	-5.40083	6.63e-08	1.38e-06	227327	protein_coding	B3gnt7
21165	ENSMUSG00000075232	480.399	-0.384668	0.0712506	-5.3988	6.71e-08	1.39e-06	11702	protein_coding	Amd1
2106	ENSMUSG00000019564	139.316	-0.604027	0.111963	-5.3949	6.86e-08	1.42e-06	13496	protein_coding	Arid3a
942	ENSMUSG00000006050	492.532	0.431053	0.0799477	5.39169	6.98e-08	1.44e-06	24068	protein_coding	Sra1
2714	ENSMUSG00000020747	1172.94	-0.294882	0.0547026	-5.39064	7.02e-08	1.45e-06	71947	protein_coding	2310067B10Rik
11697	ENSMUSG00000039879	525.354	0.434111	0.0805346	5.39036	7.03e-08	1.45e-06	380629	protein_coding	Heca
12409	ENSMUSG00000041930	121.799	-0.666224	0.123642	-5.38834	7.11e-08	1.47e-06	433940	protein_coding	Fam222a
618	ENSMUSG00000003644	210.399	-0.516881	0.096041	-5.38188	7.37e-08	1.52e-06	20111	protein_coding	Rps6ka1
26939	ENSMUSG00000085069	325.907	-0.55044	0.102296	-5.38083	7.41e-08	1.53e-06	NA	antisense	Gm13111
16132	ENSMUSG00000056313	302.85	0.571644	0.106309	5.37719	7.57e-08	1.55e-06	69068	protein_coding	1810011O10Rik
7027	ENSMUSG00000028991	3348.21	0.425436	0.0791425	5.37557	7.63e-08	1.57e-06	56717	protein_coding	Mtor
787	ENSMUSG00000004952	59.7683	-0.852274	0.158616	-5.3732	7.74e-08	1.59e-06	54153	protein_coding	Rasa4
8380	ENSMUSG00000031486	269.381	-0.560464	0.104447	-5.36601	8.05e-08	1.65e-06	78560	protein_coding	Gpr124
8924	ENSMUSG00000032374	698.077	0.437721	0.0815764	5.36578	8.06e-08	1.65e-06	26432	protein_coding	Plod2
7424	ENSMUSG00000029635	611.51	0.394778	0.0736436	5.36066	8.29e-08	1.69e-06	NA	protein_coding	Cdk8
8824	ENSMUSG00000032220	590.767	0.434042	0.0810018	5.35843	8.39e-08	1.71e-06	71602	protein_coding	Myo1e
6678	ENSMUSG00000028434	263.04	-0.424523	0.0792727	-5.35522	8.55e-08	1.74e-06	54357	protein_coding	Epb4.1l4b
20711	ENSMUSG00000074206	5.26221	4.90934	0.917003	5.35368	8.62e-08	1.75e-06	100417514	protein_coding	Adh6b
10781	ENSMUSG00000037621	34.3616	-1.3741	0.256679	-5.35338	8.63e-08	1.76e-06	71093	protein_coding	Atoh8
11149	ENSMUSG00000038506	296.122	-0.433052	0.0809295	-5.35099	8.75e-08	1.78e-06	102323	protein_coding	Dcun1d2
12353	ENSMUSG00000041757	2698.38	-0.483258	0.0903226	-5.35035	8.78e-08	1.78e-06	240753	protein_coding	Plekha6
4860	ENSMUSG00000025092	401.943	-0.46221	0.086425	-5.34811	8.89e-08	1.8e-06	73442	protein_coding	Hspa12a
154	ENSMUSG00000000901	64.7353	-0.987745	0.184787	-5.34532	9.03e-08	1.83e-06	NA	protein_coding	Mmp11
12753	ENSMUSG00000042988	195.628	-0.687174	0.128617	-5.34279	9.15e-08	1.85e-06	77583	protein_coding	Notum
30975	ENSMUSG00000090272	206.843	-0.578855	0.108493	-5.33542	9.53e-08	1.92e-06	100040462	protein_coding	Mndal
14214	ENSMUSG00000048251	90.7625	-0.956817	0.179363	-5.33452	9.58e-08	1.93e-06	58208	protein_coding	Bcl11b
6116	ENSMUSG00000027435	377.995	0.695316	0.130411	5.33175	9.73e-08	1.96e-06	17064	protein_coding	Cd93
7574	ENSMUSG00000029922	670.048	0.350182	0.0657173	5.32861	9.9e-08	1.99e-06	54484	protein_coding	Mkrn1
7548	ENSMUSG00000029859	210.567	-0.574351	0.107811	-5.32737	9.96e-08	2e-06	13835	protein_coding	Epha1
8936	ENSMUSG00000032392	138.766	-0.670841	0.125909	-5.32799	9.93e-08	2e-06	214424	protein_coding	Parp16
11117	ENSMUSG00000038415	230.958	0.535346	0.100489	5.32743	9.96e-08	2e-06	15220	protein_coding	Foxq1
2549	ENSMUSG00000020484	1579.85	-0.423695	0.0795769	-5.32435	1.01e-07	2.03e-06	22433	protein_coding	Xbp1
31273	ENSMUSG00000090952	122.313	0.549085	0.103155	5.3229	1.02e-07	2.04e-06	NA	processed_transcript	Gm17251
6977	ENSMUSG00000028919	262.569	-0.697787	0.131113	-5.32202	1.03e-07	2.05e-06	213649	protein_coding	Arhgef19
11220	ENSMUSG00000038644	67.2323	-0.760173	0.142824	-5.32246	1.02e-07	2.05e-06	18971	protein_coding	Pold1
4771	ENSMUSG00000024947	586.698	-0.334413	0.0628527	-5.32058	1.03e-07	2.06e-06	17283	protein_coding	Men1
15639	ENSMUSG00000054057	22.1231	-1.38266	0.26002	-5.31752	1.05e-07	2.09e-06	NA	protein_coding	A930004D18Rik
6314	ENSMUSG00000027803	1068.53	0.298179	0.0560776	5.31725	1.05e-07	2.1e-06	97064	protein_coding	Wwtr1
3593	ENSMUSG00000022299	211.433	0.469526	0.0884151	5.31046	1.09e-07	2.17e-06	69906	protein_coding	Slc25a32
3812	ENSMUSG00000022656	1192.46	-0.316413	0.0596317	-5.30612	1.12e-07	2.22e-06	58998	protein_coding	Pvrl3
12265	ENSMUSG00000041515	164.592	-0.67348	0.126972	-5.30417	1.13e-07	2.24e-06	15900	protein_coding	Irf8
9487	ENSMUSG00000033910	180.09	-0.932696	0.175862	-5.30357	1.14e-07	2.25e-06	NA	protein_coding	Gucy1a3
16529	ENSMUSG00000058192	79.666	-0.653642	0.123451	-5.29473	1.19e-07	2.36e-06	NA	protein_coding	Zfp846
616	ENSMUSG00000003617	547.8	0.501944	0.0948458	5.29221	1.21e-07	2.39e-06	12870	protein_coding	Cp
4116	ENSMUSG00000023328	81.3177	1.02362	0.193512	5.28973	1.23e-07	2.42e-06	11423	protein_coding	Ache
13645	ENSMUSG00000046223	61.4057	1.0786	0.203925	5.28921	1.23e-07	2.42e-06	18793	protein_coding	Plaur
6200	ENSMUSG00000027577	1125.02	-0.593781	0.112304	-5.28726	1.24e-07	2.44e-06	11438	protein_coding	Chrna4
13060	ENSMUSG00000044167	729.048	0.373589	0.0707392	5.28121	1.28e-07	2.52e-06	56458	protein_coding	Foxo1
16657	ENSMUSG00000058756	988.884	-0.312342	0.05921	-5.27516	1.33e-07	2.61e-06	21833	protein_coding	Thra
3994	ENSMUSG00000022969	446.844	-0.393062	0.0745746	-5.27073	1.36e-07	2.67e-06	16155	protein_coding	Il10rb
16809	ENSMUSG00000059436	607.911	0.352922	0.0669977	5.26768	1.38e-07	2.71e-06	17187	protein_coding	Max
7600	ENSMUSG00000030036	348.059	-0.415508	0.0790095	-5.25896	1.45e-07	2.84e-06	57377	protein_coding	Mogs
6184	ENSMUSG00000027550	210.912	-0.427316	0.0813291	-5.25415	1.49e-07	2.91e-06	71710	protein_coding	Lrrcc1
2195	ENSMUSG00000019877	2642.06	0.245623	0.0467698	5.25175	1.51e-07	2.94e-06	56442	protein_coding	Serinc1
4357	ENSMUSG00000024197	394.644	-0.323209	0.061567	-5.2497	1.52e-07	2.97e-06	66905	protein_coding	Plin3
14339	ENSMUSG00000048707	523.727	-0.420935	0.0802264	-5.24684	1.55e-07	3.02e-06	97031	protein_coding	Tprn
36753	ENSMUSG00000098708	6.9075	2.80048	0.533772	5.24659	1.55e-07	3.02e-06	NA	antisense	Gm27252
9860	ENSMUSG00000034919	45.7616	-0.992948	0.189379	-5.24317	1.58e-07	3.07e-06	230576	protein_coding	Ttc22
6733	ENSMUSG00000028528	302.851	-0.57181	0.109071	-5.24256	1.58e-07	3.08e-06	NA	protein_coding	Dnajc6
10209	ENSMUSG00000035992	571.315	0.399045	0.0761491	5.24031	1.6e-07	3.11e-06	216742	protein_coding	Fnip1
9843	ENSMUSG00000034881	31.1615	-1.14901	0.219334	-5.23863	1.62e-07	3.14e-06	21390	protein_coding	Tbxa2r
27705	ENSMUSG00000086010	266.589	-0.494744	0.0944779	-5.23661	1.64e-07	3.17e-06	NA	antisense	Gm15318
13121	ENSMUSG00000044352	39.3987	-1.04283	0.199179	-5.23567	1.64e-07	3.18e-06	237761	protein_coding	Sowaha
6744	ENSMUSG00000028545	349.509	-0.49526	0.0946439	-5.23288	1.67e-07	3.22e-06	67621	protein_coding	Bend5
4679	ENSMUSG00000024790	94.6562	-0.714533	0.136559	-5.2324	1.67e-07	3.23e-06	66406	protein_coding	Sac3d1
13182	ENSMUSG00000044562	163.672	0.668898	0.127841	5.23227	1.67e-07	3.23e-06	69903	protein_coding	Rasip1
14876	ENSMUSG00000050777	762.935	0.533896	0.10204	5.23221	1.67e-07	3.23e-06	170706	protein_coding	Tmem37
15862	ENSMUSG00000055053	2949.53	-0.450108	0.086043	-5.2312	1.68e-07	3.24e-06	18029	protein_coding	Nfic
862	ENSMUSG00000005547	1050.34	0.600599	0.114914	5.22652	1.73e-07	3.32e-06	13087	protein_coding	Cyp2a5
1428	ENSMUSG00000013419	227.653	-0.489682	0.0937381	-5.22393	1.75e-07	3.36e-06	270210	protein_coding	Zfp651
2339	ENSMUSG00000020142	278.706	-0.744986	0.142627	-5.22332	1.76e-07	3.37e-06	55963	protein_coding	Slc1a4
20464	ENSMUSG00000073563	823.941	0.323734	0.0619887	5.22247	1.77e-07	3.38e-06	70425	protein_coding	Csnk1g3
2506	ENSMUSG00000020423	358.468	1.62591	0.311475	5.22004	1.79e-07	3.42e-06	12227	protein_coding	Btg2
3978	ENSMUSG00000022941	28.9651	-1.13	0.216673	-5.21525	1.84e-07	3.51e-06	170765	protein_coding	Ripply3
9290	ENSMUSG00000033256	67.9724	-0.756547	0.145112	-5.21354	1.85e-07	3.54e-06	435684	protein_coding	Shf
860	ENSMUSG00000005534	816.695	0.378873	0.0726843	5.21259	1.86e-07	3.55e-06	16337	protein_coding	Insr
14363	ENSMUSG00000048799	307.714	0.364224	0.0698802	5.21211	1.87e-07	3.56e-06	225523	protein_coding	Cep120
2597	ENSMUSG00000020580	631.378	0.368014	0.0706599	5.20824	1.91e-07	3.63e-06	19878	protein_coding	Rock2
11680	ENSMUSG00000039831	1001.81	-0.423667	0.0813742	-5.2064	1.93e-07	3.66e-06	214137	protein_coding	Arhgap29
7992	ENSMUSG00000030737	246.383	-0.660157	0.126849	-5.20429	1.95e-07	3.7e-06	NA	protein_coding	Slco2b1
14336	ENSMUSG00000048701	1708.28	0.501264	0.0964251	5.19848	2.01e-07	3.81e-06	76551	protein_coding	Ccdc6
16877	ENSMUSG00000059743	215.509	0.50597	0.097336	5.19818	2.01e-07	3.81e-06	110196	protein_coding	Fdps
2728	ENSMUSG00000020782	1335.61	-0.325176	0.062635	-5.19161	2.08e-07	3.94e-06	217325	protein_coding	Llgl2
2461	ENSMUSG00000020346	1054.43	-0.321526	0.0619697	-5.18844	2.12e-07	4.01e-06	NA	protein_coding	Mgat1
8344	ENSMUSG00000031422	676.805	0.404695	0.0780037	5.18815	2.12e-07	4.01e-06	NA	protein_coding	Morf4l2
13734	ENSMUSG00000046574	431.022	-0.467081	0.0901048	-5.18376	2.17e-07	4.1e-06	233210	protein_coding	Prr12
15284	ENSMUSG00000052415	180.849	-0.599654	0.1157	-5.18282	2.19e-07	4.12e-06	99681	protein_coding	Tchh
3092	ENSMUSG00000021417	1163.17	0.428615	0.0827387	5.18035	2.21e-07	4.17e-06	NA	protein_coding	Eci2
1124	ENSMUSG00000007812	419.393	-0.388085	0.0749229	-5.17979	2.22e-07	4.18e-06	72611	protein_coding	Zfp655
3774	ENSMUSG00000022579	134.241	0.895298	0.172876	5.17884	2.23e-07	4.19e-06	68453	protein_coding	Gpihbp1
5681	ENSMUSG00000026664	6813.42	0.266997	0.051677	5.16665	2.38e-07	4.47e-06	16922	protein_coding	Phyh
6247	ENSMUSG00000027665	1127.52	0.282792	0.0547492	5.16524	2.4e-07	4.49e-06	NA	protein_coding	Pik3ca
17703	ENSMUSG00000063506	69.27	-0.913183	0.176793	-5.16528	2.4e-07	4.49e-06	239027	protein_coding	Arhgap22
11563	ENSMUSG00000039519	2211.07	0.441579	0.0856991	5.15267	2.57e-07	4.8e-06	13123	protein_coding	Cyp7b1
3550	ENSMUSG00000022218	269.958	-1.34098	0.260339	-5.15088	2.59e-07	4.84e-06	NA	protein_coding	Tgm1
6468	ENSMUSG00000028060	761.387	0.273964	0.0532249	5.1473	2.64e-07	4.93e-06	74200	protein_coding	2810403A07Rik
1582	ENSMUSG00000015312	44.2159	1.34117	0.260673	5.14501	2.68e-07	4.99e-06	17873	protein_coding	Gadd45b
10102	ENSMUSG00000035640	100.709	0.654154	0.127148	5.14481	2.68e-07	4.99e-06	NA	protein_coding	Dos
14243	ENSMUSG00000048368	54.9104	1.01475	0.19728	5.14371	2.69e-07	5.01e-06	27047	protein_coding	Omd
11213	ENSMUSG00000038624	166.322	-0.746419	0.145162	-5.14198	2.72e-07	5.05e-06	66650	protein_coding	Nepn
870	ENSMUSG00000005611	50.3829	-0.985457	0.191675	-5.14129	2.73e-07	5.06e-06	17540	protein_coding	Mrvi1
10680	ENSMUSG00000037348	1196.59	-0.329173	0.0640321	-5.14074	2.74e-07	5.07e-06	NA	protein_coding	Paqr7
14089	ENSMUSG00000047798	6.63791	3.05282	0.594056	5.13894	2.76e-07	5.12e-06	246746	protein_coding	Cd300lf
5780	ENSMUSG00000026827	914.142	0.357173	0.0695107	5.13839	2.77e-07	5.13e-06	NA	protein_coding	Gpd2
257	ENSMUSG00000001472	2952.29	0.196968	0.038341	5.13728	2.79e-07	5.15e-06	66855	protein_coding	Tcf25
5920	ENSMUSG00000027087	1237.16	0.379123	0.0738152	5.13611	2.8e-07	5.17e-06	16410	protein_coding	Itgav
7731	ENSMUSG00000030247	109.003	0.704428	0.137147	5.13631	2.8e-07	5.17e-06	16523	protein_coding	Kcnj8
4895	ENSMUSG00000025165	21.6075	-1.37328	0.267472	-5.13428	2.83e-07	5.22e-06	209588	protein_coding	Sectm1a
12550	ENSMUSG00000042364	710.985	0.310321	0.0604577	5.13286	2.85e-07	5.25e-06	170625	protein_coding	Snx18
15445	ENSMUSG00000053168	198.76	0.657292	0.128078	5.13198	2.87e-07	5.27e-06	NA	transcribed_unprocessed_pseudogene	9030619P08Rik
16401	ENSMUSG00000057561	358.378	0.401909	0.0783196	5.13165	2.87e-07	5.27e-06	13664	protein_coding	Eif1a
17586	ENSMUSG00000062960	429.33	-0.844845	0.164623	-5.13199	2.87e-07	5.27e-06	16542	protein_coding	Kdr
2667	ENSMUSG00000020682	36.6336	-1.05616	0.20586	-5.13049	2.89e-07	5.3e-06	118453	protein_coding	Mmp28
6417	ENSMUSG00000027983	39.73	-1.05033	0.204798	-5.1286	2.92e-07	5.34e-06	71519	protein_coding	Cyp2u1
11425	ENSMUSG00000039157	1097.23	-0.326198	0.0637244	-5.11889	3.07e-07	5.62e-06	98952	protein_coding	Fam102a
6067	ENSMUSG00000027360	7.92395	2.49712	0.488005	5.11699	3.1e-07	5.67e-06	15186	protein_coding	Hdc
10531	ENSMUSG00000036959	201.4	-0.544788	0.106515	-5.11466	3.14e-07	5.74e-06	NA	protein_coding	Bcorl1
12080	ENSMUSG00000040859	1301.09	0.299162	0.058563	5.10838	3.25e-07	5.92e-06	100383	protein_coding	Bsdc1
10835	ENSMUSG00000037762	1949	0.324514	0.0635425	5.10703	3.27e-07	5.96e-06	66859	protein_coding	Slc16a9
15300	ENSMUSG00000052485	101.171	-0.706114	0.138499	-5.09835	3.43e-07	6.23e-06	380863	protein_coding	Tmem171
9692	ENSMUSG00000034471	749.178	-0.417478	0.0819588	-5.09375	3.51e-07	6.38e-06	140721	protein_coding	Caskin2
28279	ENSMUSG00000086740	19.9735	-1.42192	0.279506	-5.08728	3.63e-07	6.59e-06	NA	antisense	Gm17029
3196	ENSMUSG00000021612	5758.21	0.27394	0.0538517	5.08693	3.64e-07	6.6e-06	22598	protein_coding	Slc6a18
1039	ENSMUSG00000006642	10.1317	2.28625	0.449664	5.08434	3.69e-07	6.68e-06	69852	protein_coding	Tcf23
11940	ENSMUSG00000040525	321.599	0.419989	0.0826218	5.08327	3.71e-07	6.71e-06	80794	protein_coding	Cblc
20712	ENSMUSG00000074207	7956.12	0.583088	0.114742	5.08171	3.74e-07	6.76e-06	11522	protein_coding	Adh1
9026	ENSMUSG00000032536	1567.5	0.336124	0.0661891	5.07824	3.81e-07	6.88e-06	67095	protein_coding	Trak1
5214	ENSMUSG00000025854	672.303	-0.437348	0.0861501	-5.07658	3.84e-07	6.93e-06	NA	protein_coding	Fam20c
11520	ENSMUSG00000039382	483.882	0.345449	0.0680527	5.0762	3.85e-07	6.94e-06	54636	protein_coding	Wdr45
20108	ENSMUSG00000071714	28.9753	1.26068	0.248437	5.07444	3.89e-07	7e-06	12984	protein_coding	Csf2rb2
20903	ENSMUSG00000074715	157.835	1.0528	0.207517	5.0733	3.91e-07	7.03e-06	56838	protein_coding	Ccl28
5338	ENSMUSG00000026072	117.279	0.576849	0.11375	5.07118	3.95e-07	7.1e-06	16177	protein_coding	Il1r1
7271	ENSMUSG00000029392	152.859	-0.481746	0.0950458	-5.06857	4.01e-07	7.19e-06	75695	protein_coding	Rilpl1
3175	ENSMUSG00000021579	24.3225	-1.23353	0.243465	-5.06656	4.05e-07	7.26e-06	432779	protein_coding	Lrrc14b
1928	ENSMUSG00000018427	380.511	0.635119	0.125399	5.06477	4.09e-07	7.32e-06	77864	protein_coding	Ypel2
8365	ENSMUSG00000031451	3798.75	-0.274251	0.0541528	-5.06439	4.1e-07	7.32e-06	14456	protein_coding	Gas6
31167	ENSMUSG00000090698	51.4965	1.53082	0.302578	5.05927	4.21e-07	7.52e-06	381823	protein_coding	Apold1
3351	ENSMUSG00000021892	1325.64	0.310061	0.0612982	5.05824	4.23e-07	7.55e-06	24056	protein_coding	Sh3bp5
8748	ENSMUSG00000032062	683.942	0.283063	0.0560126	5.05356	4.34e-07	7.72e-06	66952	protein_coding	2310030G06Rik
9455	ENSMUSG00000033808	339.947	0.394451	0.0780577	5.05333	4.34e-07	7.72e-06	211499	protein_coding	Tmem87a
19946	ENSMUSG00000071064	212.736	-0.413847	0.0818957	-5.05335	4.34e-07	7.72e-06	622675	protein_coding	Zfp827
14533	ENSMUSG00000049502	145.962	-0.615525	0.121908	-5.0491	4.44e-07	7.89e-06	209200	protein_coding	Dtx3l
11619	ENSMUSG00000039680	646.902	0.528147	0.104675	5.04557	4.52e-07	8.03e-06	121022	protein_coding	Mrps6
10402	ENSMUSG00000036602	18.8284	-1.52817	0.302999	-5.04349	4.57e-07	8.1e-06	NA	protein_coding	Alx1
5924	ENSMUSG00000027102	1253.55	0.333873	0.0662147	5.04228	4.6e-07	8.15e-06	15437	protein_coding	Hoxd8
1896	ENSMUSG00000018217	274.707	0.560578	0.111196	5.04137	4.62e-07	8.17e-06	NA	protein_coding	Pmp22
11263	ENSMUSG00000038745	1618.4	-0.430777	0.085445	-5.04157	4.62e-07	8.17e-06	101613	protein_coding	Nlrp6
3038	ENSMUSG00000021314	14.2402	1.89324	0.375694	5.03932	4.67e-07	8.25e-06	218038	protein_coding	Amph
867	ENSMUSG00000005583	74.01	-0.79011	0.156809	-5.03868	4.69e-07	8.27e-06	17260	protein_coding	Mef2c
6998	ENSMUSG00000028954	731.194	0.233016	0.0462551	5.03763	4.71e-07	8.31e-06	53312	protein_coding	Nub1
12762	ENSMUSG00000043017	13.3019	-1.70486	0.338691	-5.03368	4.81e-07	8.47e-06	19222	protein_coding	Ptgir
835	ENSMUSG00000005370	204.56	-0.430753	0.0855801	-5.03333	4.82e-07	8.48e-06	17688	protein_coding	Msh6
8116	ENSMUSG00000030972	1235.07	0.248951	0.0494787	5.03147	4.87e-07	8.55e-06	272428	protein_coding	Acsm5
5292	ENSMUSG00000025982	1813.84	0.250535	0.049829	5.0279	4.96e-07	8.7e-06	81898	protein_coding	Sf3b1
11102	ENSMUSG00000038375	3396.89	0.300727	0.0598137	5.02774	4.96e-07	8.7e-06	68728	protein_coding	Trp53inp2
11050	ENSMUSG00000038256	271.017	-0.417359	0.0830454	-5.02567	5.02e-07	8.79e-06	77578	protein_coding	Bcl9
14985	ENSMUSG00000051169	249.146	-0.416434	0.0828838	-5.02431	5.05e-07	8.84e-06	101122	protein_coding	Rpusd3
6090	ENSMUSG00000027398	14.0611	1.78385	0.355289	5.02084	5.14e-07	8.99e-06	16176	protein_coding	Il1b
12427	ENSMUSG00000041992	228.063	0.725379	0.144489	5.02029	5.16e-07	9.01e-06	217944	protein_coding	Rapgef5
1253	ENSMUSG00000009585	121.488	0.695089	0.138574	5.01603	5.27e-07	9.19e-06	80287	protein_coding	Apobec3
2331	ENSMUSG00000020130	348.082	0.411305	0.0819947	5.01624	5.27e-07	9.19e-06	66687	protein_coding	Tbc1d15
111	ENSMUSG00000000631	2223.07	-0.250638	0.0499788	-5.01489	5.31e-07	9.24e-06	360013	protein_coding	Myo18a
8856	ENSMUSG00000032278	1676.39	0.276055	0.0550727	5.01256	5.37e-07	9.34e-06	74090	protein_coding	Paqr5
1269	ENSMUSG00000009733	336.315	-0.407703	0.0813863	-5.00949	5.46e-07	9.48e-06	21422	protein_coding	Tfcp2
5842	ENSMUSG00000026930	92.9539	0.857447	0.171421	5.00198	5.67e-07	9.85e-06	67839	protein_coding	Gpsm1
12285	ENSMUSG00000041577	600.066	-0.673072	0.134587	-5.00101	5.7e-07	9.89e-06	116847	protein_coding	Prelp
9571	ENSMUSG00000034159	28.8138	-1.2614	0.252658	-4.99254	5.96e-07	1.03e-05	NA	protein_coding	2310007B03Rik
10919	ENSMUSG00000037992	407.048	-0.417594	0.0836487	-4.99224	5.97e-07	1.03e-05	NA	protein_coding	Rara
17330	ENSMUSG00000061887	762.5	-0.332949	0.0667243	-4.98992	6.04e-07	1.04e-05	72475	protein_coding	Ssbp3
28565	ENSMUSG00000087095	94.1657	-0.591223	0.118446	-4.9915	5.99e-07	1.04e-05	NA	antisense	Emx2os
19112	ENSMUSG00000067071	350.279	-0.368941	0.0739894	-4.9864	6.15e-07	1.06e-05	55927	protein_coding	Hes6
965	ENSMUSG00000006269	1255.86	-0.19982	0.0400945	-4.98373	6.24e-07	1.07e-05	110935	protein_coding	Atp6v1b1
11349	ENSMUSG00000038976	667.399	-0.309756	0.0621416	-4.98468	6.21e-07	1.07e-05	217124	protein_coding	Ppp1r9b
9645	ENSMUSG00000034341	5102	0.205921	0.0413745	4.977	6.46e-07	1.11e-05	22378	protein_coding	Wbp2
1377	ENSMUSG00000011832	258.221	-0.388211	0.0780401	-4.9745	6.54e-07	1.12e-05	213027	protein_coding	Evi5l
9065	ENSMUSG00000032596	87.6791	-0.675996	0.135858	-4.97576	6.5e-07	1.12e-05	74153	protein_coding	Uba7
13699	ENSMUSG00000046434	743.057	0.238243	0.0478996	4.97379	6.57e-07	1.13e-05	15382	protein_coding	Hnrnpa1
6954	ENSMUSG00000028878	380.842	0.396113	0.0796728	4.97175	6.64e-07	1.14e-05	230789	protein_coding	Fam76a
709	ENSMUSG00000004451	485.073	-0.320954	0.0645977	-4.96851	6.75e-07	1.15e-05	64143	protein_coding	Ralb
3739	ENSMUSG00000022528	236.227	-0.464863	0.093538	-4.96977	6.7e-07	1.15e-05	15205	protein_coding	Hes1
13540	ENSMUSG00000045817	1294.93	0.550138	0.110709	4.96921	6.72e-07	1.15e-05	12193	protein_coding	Zfp36l2
2034	ENSMUSG00000018965	1158.48	0.245668	0.0494746	4.96553	6.85e-07	1.17e-05	22629	protein_coding	Ywhah
7741	ENSMUSG00000030268	1056.43	1.22164	0.246077	4.96444	6.89e-07	1.18e-05	12035	protein_coding	Bcat1
2101	ENSMUSG00000019505	16348.2	0.367412	0.0740761	4.95993	7.05e-07	1.2e-05	22187	protein_coding	Ubb
4030	ENSMUSG00000023030	1136.49	-0.476443	0.096068	-4.95943	7.07e-07	1.2e-05	18174	protein_coding	Slc11a2
8062	ENSMUSG00000030852	2351.71	0.386814	0.0779822	4.96028	7.04e-07	1.2e-05	57752	protein_coding	Tacc2
6478	ENSMUSG00000028073	356.413	0.493034	0.0994884	4.95569	7.21e-07	1.22e-05	NA	protein_coding	Pear1
10851	ENSMUSG00000037813	16.8696	-1.44775	0.292228	-4.9542	7.26e-07	1.23e-05	228846	protein_coding	D630003M21Rik
6620	ENSMUSG00000028334	185.089	0.53978	0.108967	4.9536	7.29e-07	1.24e-05	94181	protein_coding	Nans
10776	ENSMUSG00000037606	370.127	-0.445547	0.0900629	-4.94707	7.53e-07	1.28e-05	79196	protein_coding	Osbpl5
14463	ENSMUSG00000049191	113.292	-0.669674	0.135381	-4.94657	7.55e-07	1.28e-05	331474	protein_coding	Rgag4
14665	ENSMUSG00000049971	296.566	0.600862	0.121479	4.94622	7.57e-07	1.28e-05	319804	protein_coding	Glt1d1
15658	ENSMUSG00000054136	29.3342	-1.20741	0.244078	-4.94681	7.54e-07	1.28e-05	223780	protein_coding	Adm2
11707	ENSMUSG00000039910	2176.05	0.559323	0.113144	4.94344	7.68e-07	1.29e-05	17684	protein_coding	Cited2
17501	ENSMUSG00000062563	639.025	-0.575799	0.116473	-4.94363	7.67e-07	1.29e-05	NA	protein_coding	Cys1
17573	ENSMUSG00000062901	1399.5	0.452038	0.0914151	4.9449	7.62e-07	1.29e-05	75785	protein_coding	Klhl24
9306	ENSMUSG00000033318	1643.17	0.299913	0.06069	4.94171	7.74e-07	1.3e-05	14872	protein_coding	Gstt2
3953	ENSMUSG00000022885	146.627	-0.453058	0.0917249	-4.93931	7.84e-07	1.32e-05	NA	protein_coding	St6gal1
17696	ENSMUSG00000063450	2595.93	0.406218	0.0822888	4.93649	7.95e-07	1.34e-05	319565	protein_coding	Syne2
3287	ENSMUSG00000021765	67.0275	0.885871	0.179712	4.92941	8.25e-07	1.38e-05	14313	protein_coding	Fst
3796	ENSMUSG00000022617	354.916	0.375091	0.076086	4.92983	8.23e-07	1.38e-05	12651	protein_coding	Chkb
6846	ENSMUSG00000028698	170.331	-0.53874	0.109353	-4.9266	8.37e-07	1.4e-05	18710	protein_coding	Pik3r3
6011	ENSMUSG00000027276	136.224	-0.528623	0.107342	-4.92464	8.45e-07	1.41e-05	16449	protein_coding	Jag1
17046	ENSMUSG00000060487	29.3471	1.09489	0.222367	4.9238	8.49e-07	1.42e-05	320825	protein_coding	Samd5
4513	ENSMUSG00000024485	1130.59	0.365966	0.0743849	4.9199	8.66e-07	1.44e-05	240215	protein_coding	Slc4a9
10771	ENSMUSG00000037594	165.37	-0.500064	0.101632	-4.92035	8.64e-07	1.44e-05	217887	protein_coding	BC022687
4842	ENSMUSG00000025059	4986.83	0.349554	0.0711162	4.91525	8.87e-07	1.48e-05	14933	protein_coding	Gyk
5040	ENSMUSG00000025428	19287.2	0.142047	0.0288983	4.91542	8.86e-07	1.48e-05	11946	protein_coding	Atp5a1
11125	ENSMUSG00000038437	840.332	-0.259868	0.0528814	-4.91417	8.92e-07	1.48e-05	246198	protein_coding	Mllt6
8749	ENSMUSG00000032064	125.933	-0.594583	0.121025	-4.91289	8.97e-07	1.49e-05	330938	protein_coding	Dixdc1
6044	ENSMUSG00000027330	66.0775	-0.669066	0.136256	-4.91036	9.09e-07	1.51e-05	12531	protein_coding	Cdc25b
20107	ENSMUSG00000071713	42.6114	0.856487	0.174463	4.90928	9.14e-07	1.52e-05	12983	protein_coding	Csf2rb
7074	ENSMUSG00000029070	236.877	-0.518184	0.105608	-4.90668	9.26e-07	1.53e-05	74761	protein_coding	Mxra8
3312	ENSMUSG00000021806	337.297	-0.40014	0.0815759	-4.90512	9.34e-07	1.55e-05	18074	protein_coding	Nid2
5468	ENSMUSG00000026288	110.634	0.767973	0.156671	4.90184	9.49e-07	1.57e-05	16331	protein_coding	Inpp5d
16523	ENSMUSG00000058173	92.4892	-0.562937	0.114915	-4.89872	9.65e-07	1.59e-05	170748	protein_coding	Smco4
9384	ENSMUSG00000033579	252.824	-0.609749	0.124485	-4.89815	9.67e-07	1.6e-05	338521	protein_coding	Fa2h
10681	ENSMUSG00000037349	96.0776	-0.680879	0.139026	-4.89748	9.71e-07	1.6e-05	68323	protein_coding	Nudt22
728	ENSMUSG00000004609	25.5387	1.31399	0.268409	4.89548	9.81e-07	1.61e-05	12489	protein_coding	Cd33
16210	ENSMUSG00000056708	122.908	-0.579615	0.118379	-4.89629	9.77e-07	1.61e-05	15939	protein_coding	Ier5
10006	ENSMUSG00000035357	457.68	-0.495839	0.101349	-4.89239	9.96e-07	1.64e-05	55983	protein_coding	Pdzrn3
2964	ENSMUSG00000021196	588.217	0.375417	0.0768045	4.88795	1.02e-06	1.67e-05	56421	protein_coding	Pfkp
1671	ENSMUSG00000015932	2724.7	0.196212	0.0401652	4.88513	1.03e-06	1.69e-05	56431	protein_coding	Dstn
5896	ENSMUSG00000027012	1126.41	0.27165	0.0555956	4.88618	1.03e-06	1.69e-05	NA	protein_coding	Dync1i2
1812	ENSMUSG00000017493	8062.35	0.233487	0.0478023	4.88443	1.04e-06	1.7e-05	16010	protein_coding	Igfbp4
6239	ENSMUSG00000027651	455.722	0.428089	0.0876498	4.88409	1.04e-06	1.7e-05	70470	protein_coding	Rprd1b
7772	ENSMUSG00000030319	61.7582	-0.788825	0.161543	-4.88306	1.04e-06	1.71e-05	67088	protein_coding	Cand2
6946	ENSMUSG00000028864	49.602	1.50347	0.308132	4.8793	1.06e-06	1.73e-05	15234	protein_coding	Hgf
10199	ENSMUSG00000035953	373.342	0.326286	0.0668704	4.87938	1.06e-06	1.73e-05	219024	protein_coding	Tmem55b
15787	ENSMUSG00000054723	289.226	-0.376725	0.0772028	-4.87968	1.06e-06	1.73e-05	106639	protein_coding	Vmac
16104	ENSMUSG00000056204	1942.76	-0.300622	0.0615977	-4.88041	1.06e-06	1.73e-05	66522	protein_coding	Pgpep1
19757	ENSMUSG00000070392	175.799	-0.637761	0.130668	-4.88076	1.06e-06	1.73e-05	NA	processed_transcript	Gm20634
5579	ENSMUSG00000026494	99.4506	0.695677	0.142603	4.87841	1.07e-06	1.74e-05	269152	protein_coding	Kif26b
12972	ENSMUSG00000043895	37.7777	-0.934321	0.191526	-4.87829	1.07e-06	1.74e-05	14739	protein_coding	S1pr2
14020	ENSMUSG00000047583	387.334	-0.587515	0.120459	-4.8773	1.08e-06	1.74e-05	209584	protein_coding	Tyw3
14073	ENSMUSG00000047746	538.538	-0.474564	0.0972861	-4.87803	1.07e-06	1.74e-05	NA	protein_coding	Fbxo40
14369	ENSMUSG00000048826	331.065	-0.413106	0.0847053	-4.87698	1.08e-06	1.74e-05	240025	protein_coding	Dact2
17689	ENSMUSG00000063430	101.906	-0.613364	0.125724	-4.87867	1.07e-06	1.74e-05	320916	protein_coding	Wscd2
7794	ENSMUSG00000030352	730.692	-0.347718	0.0713086	-4.87624	1.08e-06	1.75e-05	NA	protein_coding	Tspan9
31750	ENSMUSG00000092035	8.67724	2.25332	0.462144	4.8758	1.08e-06	1.75e-05	170676	protein_coding	Peg10
12110	ENSMUSG00000040964	928.256	-0.352609	0.0723397	-4.87435	1.09e-06	1.76e-05	72754	protein_coding	Arhgef10l
939	ENSMUSG00000006019	227.717	-0.378414	0.0776522	-4.87318	1.1e-06	1.77e-05	NA	protein_coding	Dhx34
9698	ENSMUSG00000034485	545.324	-0.340266	0.0698423	-4.87192	1.11e-06	1.78e-05	72565	protein_coding	Uaca
22378	ENSMUSG00000078429	2441.99	0.258946	0.0531764	4.86956	1.12e-06	1.8e-05	52468	protein_coding	Ctdsp2
20982	ENSMUSG00000074916	46.1296	-0.822812	0.169008	-4.86848	1.12e-06	1.81e-05	72136	protein_coding	Chst14
12566	ENSMUSG00000042406	1224.52	0.45297	0.0930788	4.86652	1.14e-06	1.82e-05	11911	protein_coding	Atf4
6106	ENSMUSG00000027423	894.566	0.270947	0.0557113	4.86341	1.15e-06	1.85e-05	NA	protein_coding	Snx5
35405	ENSMUSG00000096957	80.0269	0.682612	0.140566	4.85618	1.2e-06	1.92e-05	NA	lincRNA	E230013L22Rik
11122	ENSMUSG00000038422	129.295	-0.681902	0.140458	-4.85486	1.2e-06	1.93e-05	72748	protein_coding	Hdhd3
150	ENSMUSG00000000876	2093.59	0.316378	0.0651872	4.85338	1.21e-06	1.94e-05	59038	protein_coding	Pxmp4
8030	ENSMUSG00000030793	110.565	-0.604121	0.124515	-4.85179	1.22e-06	1.96e-05	66824	protein_coding	Pycard
518	ENSMUSG00000003031	575.064	0.331737	0.0684063	4.84951	1.24e-06	1.98e-05	NA	protein_coding	Cdkn1b
14756	ENSMUSG00000050295	185.297	0.479781	0.0989532	4.84857	1.24e-06	1.99e-05	17300	protein_coding	Foxc1
9841	ENSMUSG00000034875	9609.75	0.518365	0.106955	4.84657	1.26e-06	2e-05	110959	protein_coding	Nudt19
6737	ENSMUSG00000028536	1203.49	-0.377251	0.0778505	-4.84584	1.26e-06	2.01e-05	66451	protein_coding	2610528J11Rik
3973	ENSMUSG00000022914	399.963	0.332326	0.0686443	4.84128	1.29e-06	2.05e-05	93871	protein_coding	Brwd1
7701	ENSMUSG00000030203	389.12	0.470061	0.0970872	4.84164	1.29e-06	2.05e-05	70686	protein_coding	Dusp16
9119	ENSMUSG00000032741	2569.22	-0.334732	0.0691407	-4.84132	1.29e-06	2.05e-05	252972	protein_coding	Tpcn1
17015	ENSMUSG00000060336	37.9155	-0.960362	0.198402	-4.84048	1.3e-06	2.06e-05	245174	protein_coding	Zfp937
1941	ENSMUSG00000018486	50.9051	-1.55898	0.322213	-4.83836	1.31e-06	2.08e-05	22412	protein_coding	Wnt9b
3058	ENSMUSG00000021360	1064.24	0.424696	0.0877942	4.83741	1.32e-06	2.08e-05	14538	protein_coding	Gcnt2
3297	ENSMUSG00000021782	581.536	0.428474	0.0885981	4.83616	1.32e-06	2.1e-05	71228	protein_coding	Dlg5
11424	ENSMUSG00000039156	353.089	0.338276	0.0699898	4.83322	1.34e-06	2.13e-05	116873	protein_coding	Stim2
3744	ENSMUSG00000022537	49.4147	-0.790725	0.163772	-4.8282	1.38e-06	2.18e-05	NA	protein_coding	Tmem44
14439	ENSMUSG00000049103	32.8313	-1.01092	0.209374	-4.82833	1.38e-06	2.18e-05	NA	protein_coding	Ccr2
151	ENSMUSG00000000881	207.081	-0.394196	0.0817268	-4.82334	1.41e-06	2.23e-05	53310	protein_coding	Dlg3
15511	ENSMUSG00000053470	445.949	0.311153	0.0645454	4.82068	1.43e-06	2.25e-05	NA	protein_coding	Kdm3a
14086	ENSMUSG00000047793	322.32	-0.466192	0.0967662	-4.81771	1.45e-06	2.29e-05	208777	protein_coding	Sned1
7310	ENSMUSG00000029449	72.5558	-0.867931	0.180209	-4.81624	1.46e-06	2.3e-05	23912	protein_coding	Rhof
6818	ENSMUSG00000028654	26.7569	-1.14753	0.238463	-4.8122	1.49e-06	2.35e-05	NA	protein_coding	Mycl
10409	ENSMUSG00000036622	268.492	-0.381752	0.0793344	-4.81193	1.49e-06	2.35e-05	74772	protein_coding	Atp13a2
8923	ENSMUSG00000032373	3975.6	-0.362107	0.0752721	-4.81064	1.5e-06	2.36e-05	76459	protein_coding	Car12
11360	ENSMUSG00000039004	894.093	0.392423	0.0815882	4.8098	1.51e-06	2.37e-05	12161	protein_coding	Bmp6
991	ENSMUSG00000006386	316.401	-0.648209	0.134825	-4.80777	1.53e-06	2.39e-05	21687	protein_coding	Tek
2292	ENSMUSG00000020074	1351.21	0.282553	0.0587783	4.8071	1.53e-06	2.39e-05	67500	protein_coding	Ccar1
4328	ENSMUSG00000024151	158.947	-0.465397	0.0968057	-4.80753	1.53e-06	2.39e-05	17685	protein_coding	Msh2
11746	ENSMUSG00000040016	715.294	0.455806	0.0949422	4.80088	1.58e-06	2.47e-05	19218	protein_coding	Ptger3
11355	ENSMUSG00000038991	957.126	-0.234159	0.048785	-4.79983	1.59e-06	2.48e-05	105245	protein_coding	Txndc5
3495	ENSMUSG00000022124	784.08	0.359594	0.0749655	4.79679	1.61e-06	2.51e-05	50789	protein_coding	Fbxl3
17298	ENSMUSG00000061740	285.261	0.432622	0.0901809	4.79727	1.61e-06	2.51e-05	56448	protein_coding	Cyp2d22
13416	ENSMUSG00000045374	958.738	0.338483	0.070572	4.79628	1.62e-06	2.52e-05	192652	protein_coding	Wdr81
1926	ENSMUSG00000018417	131.622	0.716995	0.149527	4.79507	1.63e-06	2.53e-05	17912	protein_coding	Myo1b
6032	ENSMUSG00000027313	15.1642	1.83274	0.382354	4.79331	1.64e-06	2.55e-05	69065	protein_coding	Chac1
574	ENSMUSG00000003379	13.7994	-1.76291	0.368052	-4.78985	1.67e-06	2.59e-05	12518	protein_coding	Cd79a
293	ENSMUSG00000001661	255.285	-0.457696	0.0955931	-4.78796	1.68e-06	2.61e-05	15425	protein_coding	Hoxc6
1482	ENSMUSG00000014329	2363.14	-0.399015	0.083365	-4.78636	1.7e-06	2.63e-05	83675	protein_coding	Bicc1
11422	ENSMUSG00000039154	104.877	-0.602186	0.125885	-4.78362	1.72e-06	2.67e-05	20420	protein_coding	Shd
2507	ENSMUSG00000020424	131.918	0.557628	0.116629	4.7812	1.74e-06	2.7e-05	71962	protein_coding	Gatsl3
674	ENSMUSG00000004105	590.374	-0.497366	0.104133	-4.77625	1.79e-06	2.76e-05	26360	protein_coding	Angptl2
15605	ENSMUSG00000053907	6252.78	-0.440036	0.0921666	-4.77435	1.8e-06	2.78e-05	232087	protein_coding	Mat2a
14244	ENSMUSG00000048371	761.475	-0.428266	0.0897866	-4.76983	1.84e-06	2.84e-05	382051	protein_coding	Pdp2
12085	ENSMUSG00000040875	258.879	0.465345	0.0975939	4.76818	1.86e-06	2.87e-05	74486	protein_coding	Osbpl10
13795	ENSMUSG00000046768	167.068	0.668789	0.140304	4.7667	1.87e-06	2.88e-05	80837	protein_coding	Rhoj
12854	ENSMUSG00000043391	520.007	-0.40799	0.0856355	-4.76427	1.9e-06	2.92e-05	72190	protein_coding	2510009E07Rik
4866	ENSMUSG00000025127	291.916	-0.352937	0.0741184	-4.76181	1.92e-06	2.95e-05	14527	protein_coding	Gcgr
6632	ENSMUSG00000028357	1664.54	-0.326436	0.0685795	-4.75996	1.94e-06	2.97e-05	16552	protein_coding	Kif12
4249	ENSMUSG00000024030	57.0039	-0.903203	0.189934	-4.75535	1.98e-06	3.03e-05	11307	protein_coding	Abcg1
8587	ENSMUSG00000031822	544.64	-0.393022	0.08264	-4.75584	1.98e-06	3.03e-05	NA	protein_coding	Gse1
10244	ENSMUSG00000036106	719.539	0.629386	0.132337	4.75595	1.98e-06	3.03e-05	109270	protein_coding	Prr5
10546	ENSMUSG00000036990	479.659	0.470213	0.0989439	4.75232	2.01e-06	3.08e-05	73945	protein_coding	Otud4
2782	ENSMUSG00000020868	225.046	-0.401348	0.084501	-4.74962	2.04e-06	3.12e-05	217119	protein_coding	Xylt2
157	ENSMUSG00000000915	737.184	0.271798	0.0572425	4.74818	2.05e-06	3.14e-05	29816	protein_coding	Hip1r
17659	ENSMUSG00000063281	364.154	0.37792	0.0796603	4.74415	2.09e-06	3.2e-05	22694	protein_coding	Zfp35
16888	ENSMUSG00000059811	629.712	0.335554	0.0710197	4.7248	2.3e-06	3.51e-05	56298	protein_coding	Atl2
31405	ENSMUSG00000091264	165.352	0.446561	0.0945303	4.724	2.31e-06	3.52e-05	108934	protein_coding	Smim13
5232	ENSMUSG00000025880	158.693	-0.590117	0.12496	-4.72246	2.33e-06	3.55e-05	17131	protein_coding	Smad7
1169	ENSMUSG00000008429	630.738	0.286224	0.0606564	4.71877	2.37e-06	3.61e-05	80517	protein_coding	Herpud2
1412	ENSMUSG00000013033	355.108	-0.373944	0.079275	-4.71705	2.39e-06	3.64e-05	330814	protein_coding	Lphn1
2947	ENSMUSG00000021171	467.337	0.375574	0.0797223	4.71103	2.46e-06	3.74e-05	52635	protein_coding	Esyt2
6224	ENSMUSG00000027620	2185.69	0.216744	0.0460089	4.71092	2.47e-06	3.74e-05	170791	protein_coding	Rbm39
2957	ENSMUSG00000021187	80.2664	0.661174	0.140386	4.7097	2.48e-06	3.76e-05	74413	protein_coding	Tc2n
13420	ENSMUSG00000045382	35.2507	0.900287	0.191259	4.70716	2.51e-06	3.8e-05	12767	protein_coding	Cxcr4
1556	ENSMUSG00000015093	76.9187	-0.746362	0.158667	-4.70394	2.55e-06	3.86e-05	69454	protein_coding	Clic3
11139	ENSMUSG00000038486	385.932	-0.375011	0.0797878	-4.7001	2.6e-06	3.93e-05	64051	protein_coding	Sv2a
3679	ENSMUSG00000022436	111.748	-0.55754	0.118674	-4.69809	2.63e-06	3.97e-05	20401	protein_coding	Sh3bp1
14691	ENSMUSG00000050075	4.84219	3.49987	0.746126	4.69072	2.72e-06	4.11e-05	229323	protein_coding	Gpr171
9425	ENSMUSG00000033726	494.825	-0.463498	0.0988581	-4.68852	2.75e-06	4.15e-05	13796	protein_coding	Emx1
6633	ENSMUSG00000028358	378.411	-0.44491	0.0949758	-4.68445	2.81e-06	4.23e-05	72701	protein_coding	Zfp618
4959	ENSMUSG00000025265	161.16	-0.508862	0.108643	-4.6838	2.82e-06	4.24e-05	14163	protein_coding	Fgd1
9744	ENSMUSG00000034621	609.019	0.365218	0.0780602	4.67867	2.89e-06	4.34e-05	237943	protein_coding	Gpatch8
767	ENSMUSG00000004880	210.28	-0.494475	0.105712	-4.67756	2.9e-06	4.36e-05	98386	protein_coding	Lbr
16708	ENSMUSG00000059022	187.206	-0.41963	0.0897246	-4.67686	2.91e-06	4.37e-05	333088	protein_coding	Kcp
2894	ENSMUSG00000021065	951.39	-0.261181	0.0558592	-4.67571	2.93e-06	4.4e-05	NA	protein_coding	Fut8
12125	ENSMUSG00000041025	65.7841	-0.703637	0.150541	-4.67405	2.95e-06	4.43e-05	212632	protein_coding	Iffo2
15696	ENSMUSG00000054321	81.0959	0.63859	0.13664	4.67352	2.96e-06	4.43e-05	72504	protein_coding	Taf4b
8612	ENSMUSG00000031853	80.8194	-0.69929	0.149639	-4.67319	2.97e-06	4.44e-05	234878	protein_coding	BC021891
3483	ENSMUSG00000022108	16258.9	0.177401	0.0379902	4.66965	3.02e-06	4.51e-05	16432	protein_coding	Itm2b
5539	ENSMUSG00000026425	337.442	-0.419249	0.0898876	-4.66415	3.1e-06	4.63e-05	14270	protein_coding	Srgap2
12362	ENSMUSG00000041777	485.081	0.331522	0.0710879	4.66355	3.11e-06	4.64e-05	66935	protein_coding	Cir1
20323	ENSMUSG00000073000	41.9982	-0.918141	0.196946	-4.66189	3.13e-06	4.67e-05	NA	protein_coding	Gm10451
13603	ENSMUSG00000046082	8728.63	-0.272808	0.0585525	-4.65921	3.17e-06	4.73e-05	68344	protein_coding	Tmem174
14485	ENSMUSG00000049295	327.586	-0.368369	0.0791384	-4.65474	3.24e-06	4.83e-05	NA	protein_coding	Zfp219
941	ENSMUSG00000006024	1389.62	0.248582	0.0534335	4.65218	3.28e-06	4.89e-05	108124	protein_coding	Napa
3991	ENSMUSG00000022964	671.264	0.258261	0.0555383	4.65014	3.32e-06	4.93e-05	77975	protein_coding	Tmem50b
16901	ENSMUSG00000059851	726.28	-0.29293	0.0630131	-4.64872	3.34e-06	4.96e-05	NA	protein_coding	Suv420h2
27172	ENSMUSG00000085360	48.064	-0.786961	0.169319	-4.64781	3.35e-06	4.98e-05	NA	antisense	Arhgap27os2
16422	ENSMUSG00000057672	1536.12	-0.236446	0.050895	-4.64576	3.39e-06	5.02e-05	320795	protein_coding	Pkn1
3783	ENSMUSG00000022594	372.712	-0.397481	0.085597	-4.64364	3.42e-06	5.07e-05	23936	protein_coding	Lynx1
7113	ENSMUSG00000029131	1369.2	0.244587	0.0526794	4.64294	3.43e-06	5.08e-05	23950	protein_coding	Dnajb6
3065	ENSMUSG00000021367	37.1232	0.883672	0.190389	4.6414	3.46e-06	5.11e-05	13614	protein_coding	Edn1
9369	ENSMUSG00000033530	611.887	0.276951	0.0596634	4.64189	3.45e-06	5.11e-05	104718	protein_coding	Ttc7b
4419	ENSMUSG00000024299	144.404	-0.507546	0.109394	-4.63961	3.49e-06	5.15e-05	NA	protein_coding	Adamts10
14924	ENSMUSG00000050945	53.3197	-0.714255	0.153993	-4.63824	3.51e-06	5.18e-05	240186	protein_coding	Zfp438
11546	ENSMUSG00000039476	7.28256	-2.30767	0.497618	-4.63742	3.53e-06	5.19e-05	20204	protein_coding	Prrx2
17705	ENSMUSG00000063511	1938.15	0.20972	0.0452233	4.63743	3.53e-06	5.19e-05	20637	protein_coding	Snrnp70
3891	ENSMUSG00000022790	1605.02	0.415305	0.0895683	4.63674	3.54e-06	5.2e-05	207683	protein_coding	Igsf11
11959	ENSMUSG00000040565	466.978	0.359481	0.077529	4.63674	3.54e-06	5.2e-05	107182	protein_coding	Btaf1
14380	ENSMUSG00000048878	889.681	-0.334987	0.0722695	-4.63524	3.57e-06	5.24e-05	192231	protein_coding	Hexim1
1598	ENSMUSG00000015405	732.117	0.263248	0.0568075	4.63404	3.59e-06	5.26e-05	NA	protein_coding	Ace2
9192	ENSMUSG00000032946	83.5805	-0.728513	0.157217	-4.63382	3.59e-06	5.26e-05	NA	protein_coding	Rasgrp2
18895	ENSMUSG00000065954	694.29	0.344172	0.0743413	4.62962	3.66e-06	5.37e-05	NA	protein_coding	Tacc1
36275	ENSMUSG00000098176	59.6227	-0.672119	0.145202	-4.62887	3.68e-06	5.38e-05	223648	protein_coding	Ccdc166
21289	ENSMUSG00000075705	3435.09	0.451979	0.0976626	4.62796	3.69e-06	5.4e-05	27361	protein_coding	Msrb1
14359	ENSMUSG00000048782	22.3751	-1.14022	0.246598	-4.62379	3.77e-06	5.51e-05	NA	protein_coding	Insc
6925	ENSMUSG00000028834	117.125	0.68213	0.147775	4.61599	3.91e-06	5.71e-05	433766	protein_coding	Trim63
7882	ENSMUSG00000030539	444.762	0.341748	0.0740574	4.61464	3.94e-06	5.75e-05	20352	protein_coding	Sema4b
8961	ENSMUSG00000032425	130.675	0.574708	0.124583	4.61303	3.97e-06	5.78e-05	NA	protein_coding	Zfp949
7304	ENSMUSG00000029439	633.111	0.28689	0.0622018	4.61224	3.98e-06	5.8e-05	231769	protein_coding	Sfswap
10795	ENSMUSG00000037656	684.787	0.232263	0.050365	4.6116	4e-06	5.82e-05	20516	protein_coding	Slc20a2
67	ENSMUSG00000000359	31.4765	-1.05695	0.22924	-4.61068	4.01e-06	5.84e-05	19700	protein_coding	Rem1
10912	ENSMUSG00000037977	35.9201	-1.11632	0.242238	-4.60836	4.06e-06	5.89e-05	235599	protein_coding	6430571L13Rik
34605	ENSMUSG00000095959	108.715	-0.598039	0.129768	-4.60853	4.06e-06	5.89e-05	NA	protein_coding	Gm10845
7000	ENSMUSG00000028957	122.812	-0.702093	0.152461	-4.60506	4.12e-06	5.98e-05	18628	protein_coding	Per3
17792	ENSMUSG00000063870	2442.73	-0.251861	0.0546935	-4.60495	4.13e-06	5.98e-05	107932	protein_coding	Chd4
2424	ENSMUSG00000020282	515.56	-0.340469	0.0739754	-4.60246	4.18e-06	6.05e-05	NA	protein_coding	Rhbdf1
14822	ENSMUSG00000050565	1235.1	0.226948	0.0493542	4.59834	4.26e-06	6.16e-05	NA	protein_coding	Tor1aip2
9002	ENSMUSG00000032500	369.649	-0.456513	0.0993326	-4.59581	4.31e-06	6.23e-05	245038	protein_coding	Dclk3
12815	ENSMUSG00000043257	156.85	-0.42393	0.0922879	-4.59355	4.36e-06	6.29e-05	230801	protein_coding	Pigv
17877	ENSMUSG00000064225	1423.02	-0.35213	0.0766538	-4.59377	4.35e-06	6.29e-05	75552	protein_coding	Paqr9
1971	ENSMUSG00000018648	109.43	-0.636607	0.138598	-4.59319	4.37e-06	6.3e-05	NA	protein_coding	Dusp14
8393	ENSMUSG00000031504	311.079	0.377447	0.0821943	4.59214	4.39e-06	6.32e-05	19332	protein_coding	Rab20
6057	ENSMUSG00000027347	103.983	-0.622384	0.135593	-4.59008	4.43e-06	6.37e-05	19419	protein_coding	Rasgrp1
7089	ENSMUSG00000029094	224.536	-0.526814	0.114774	-4.59	4.43e-06	6.37e-05	70292	protein_coding	Afap1
16837	ENSMUSG00000059555	200.969	-0.467576	0.101861	-4.59034	4.43e-06	6.37e-05	227612	protein_coding	Tor4a
29040	ENSMUSG00000087684	5.23886	2.85955	0.622971	4.59018	4.43e-06	6.37e-05	NA	lincRNA	1200007C13Rik
13359	ENSMUSG00000045201	9.94621	-1.76608	0.384879	-4.58865	4.46e-06	6.4e-05	NA	protein_coding	Lrrc3b
7504	ENSMUSG00000029771	214.729	-0.523864	0.114197	-4.58738	4.49e-06	6.44e-05	NA	protein_coding	Irf5
2033	ENSMUSG00000018932	508.028	0.354562	0.0773832	4.5819	4.61e-06	6.6e-05	26397	protein_coding	Map2k3
7188	ENSMUSG00000029247	3137.45	0.296421	0.064697	4.58167	4.61e-06	6.6e-05	NA	protein_coding	Paics
15422	ENSMUSG00000053080	134.298	-0.524369	0.114441	-4.58201	4.61e-06	6.6e-05	108899	protein_coding	2700081O15Rik
9515	ENSMUSG00000033998	689.271	0.479461	0.104668	4.58079	4.63e-06	6.62e-05	16525	protein_coding	Kcnk1
13905	ENSMUSG00000047146	38.6644	-1.20653	0.263432	-4.58004	4.65e-06	6.64e-05	52463	protein_coding	Tet1
13256	ENSMUSG00000044816	663.016	-0.507905	0.110913	-4.57931	4.67e-06	6.66e-05	98303	protein_coding	D630023F18Rik
11156	ENSMUSG00000038520	713.932	0.267712	0.0584699	4.57864	4.68e-06	6.67e-05	233204	protein_coding	Tbc1d17
19479	ENSMUSG00000069045	473.734	0.362736	0.0792779	4.5755	4.75e-06	6.77e-05	26900	protein_coding	Ddx3y
6020	ENSMUSG00000027293	495.417	-0.59145	0.129287	-4.57471	4.77e-06	6.78e-05	98878	protein_coding	Ehd4
19603	ENSMUSG00000069805	8254.22	0.185491	0.0405478	4.57462	4.77e-06	6.78e-05	14121	protein_coding	Fbp1
10993	ENSMUSG00000038148	115.368	0.51395	0.11241	4.5721	4.83e-06	6.86e-05	114141	protein_coding	Cldn16
9063	ENSMUSG00000032594	799.741	0.297945	0.0651701	4.57181	4.84e-06	6.87e-05	27399	protein_coding	Ip6k1
15	ENSMUSG00000000120	18.9373	-1.20177	0.263014	-4.56922	4.9e-06	6.95e-05	18053	protein_coding	Ngfr
15342	ENSMUSG00000052681	939.107	0.332978	0.0728982	4.56771	4.93e-06	6.99e-05	215449	protein_coding	Rap1b
1801	ENSMUSG00000017412	162.877	-0.437386	0.0958165	-4.56483	5e-06	7.08e-05	12298	protein_coding	Cacnb4
10932	ENSMUSG00000038011	5.84407	2.68162	0.587471	4.56468	5e-06	7.08e-05	56087	protein_coding	Dnah10
2654	ENSMUSG00000020661	562.593	-0.382409	0.0838185	-4.56235	5.06e-06	7.15e-05	NA	protein_coding	Dnmt3a
2336	ENSMUSG00000020135	18.7947	-1.27784	0.280131	-4.56157	5.08e-06	7.17e-05	23805	protein_coding	Apc2
3965	ENSMUSG00000022900	616.135	0.295937	0.0649006	4.55985	5.12e-06	7.22e-05	106347	protein_coding	Ildr1
6401	ENSMUSG00000027955	30.6854	-1.10222	0.241739	-4.55955	5.13e-06	7.22e-05	NA	protein_coding	Fam198b
12545	ENSMUSG00000042354	235.398	0.394953	0.0866185	4.55969	5.12e-06	7.22e-05	30877	protein_coding	Gnl3
14968	ENSMUSG00000051098	105.157	-0.590299	0.129466	-4.55948	5.13e-06	7.22e-05	72852	protein_coding	Mblac2
3449	ENSMUSG00000022043	314.373	-0.389453	0.0854362	-4.55841	5.15e-06	7.25e-05	66854	protein_coding	Trim35
11641	ENSMUSG00000039735	1029.08	0.328181	0.0720135	4.55722	5.18e-06	7.29e-05	214459	protein_coding	Fnbp1l
23	ENSMUSG00000000149	1516.08	-0.411464	0.0904104	-4.55106	5.34e-06	7.5e-05	14673	protein_coding	Gna12
1881	ENSMUSG00000018076	393.46	0.5857	0.128755	4.54896	5.39e-06	7.57e-05	76199	protein_coding	Med13l
17751	ENSMUSG00000063704	233.041	-0.412667	0.090719	-4.54885	5.39e-06	7.57e-05	332110	protein_coding	Mapk15
11839	ENSMUSG00000040270	65.0113	0.642538	0.141388	4.5445	5.51e-06	7.71e-05	12014	protein_coding	Bach2
14496	ENSMUSG00000049327	1451.17	-0.339255	0.0746489	-4.54467	5.5e-06	7.71e-05	67956	protein_coding	Setd8
13432	ENSMUSG00000045427	659.408	0.274017	0.0603389	4.5413	5.59e-06	7.82e-05	NA	protein_coding	Hnrnph2
4854	ENSMUSG00000025083	160.971	-0.700311	0.154247	-4.54019	5.62e-06	7.85e-05	226250	protein_coding	Afap1l2
5773	ENSMUSG00000026819	808.883	1.26877	0.27952	4.53909	5.65e-06	7.89e-05	227731	protein_coding	Slc25a25
4761	ENSMUSG00000024927	675.146	0.255192	0.0562302	4.53834	5.67e-06	7.91e-05	19697	protein_coding	Rela
11003	ENSMUSG00000038170	1292.09	0.409258	0.0902263	4.5359	5.74e-06	7.99e-05	83679	protein_coding	Pde4dip
15644	ENSMUSG00000054074	80.4466	-0.674922	0.148858	-4.53399	5.79e-06	8.05e-05	72668	protein_coding	Skida1
7590	ENSMUSG00000030017	2.72915	4.43091	0.977497	4.53291	5.82e-06	8.09e-05	19695	protein_coding	Reg3g
14036	ENSMUSG00000047638	1902.76	0.848483	0.187193	4.53266	5.82e-06	8.09e-05	20186	protein_coding	Nr1h4
15187	ENSMUSG00000051980	734.672	-0.690248	0.152308	-4.53193	5.84e-06	8.11e-05	12374	protein_coding	Casr
10943	ENSMUSG00000038034	149.958	-0.4415	0.0974565	-4.53023	5.89e-06	8.17e-05	140559	protein_coding	Igsf8
16577	ENSMUSG00000058420	142.412	-0.549872	0.12143	-4.52832	5.95e-06	8.23e-05	110058	protein_coding	Syt17
28758	ENSMUSG00000087333	106.85	0.541252	0.119534	4.52803	5.95e-06	8.24e-05	NA	lincRNA	Gm13652
13607	ENSMUSG00000046096	236.069	0.414845	0.0916675	4.52554	6.02e-06	8.33e-05	233812	protein_coding	BC030336
16413	ENSMUSG00000057614	845.473	0.353297	0.0780924	4.52409	6.07e-06	8.38e-05	14677	protein_coding	Gnai1
7139	ENSMUSG00000029171	232.674	0.363356	0.0803671	4.52121	6.15e-06	8.49e-05	66681	protein_coding	Pgm1
5767	ENSMUSG00000026812	662.725	0.364985	0.080765	4.5191	6.21e-06	8.57e-05	64930	protein_coding	Tsc1
8481	ENSMUSG00000031639	161.053	-0.559037	0.12372	-4.51855	6.23e-06	8.58e-05	142980	protein_coding	Tlr3
17240	ENSMUSG00000061462	7.92748	2.89781	0.641397	4.51797	6.24e-06	8.6e-05	380698	protein_coding	Obscn
2829	ENSMUSG00000020926	131.959	-0.679275	0.150391	-4.51674	6.28e-06	8.64e-05	11488	protein_coding	Adam11
6721	ENSMUSG00000028497	83.7379	-0.785772	0.174011	-4.51564	6.31e-06	8.68e-05	66775	protein_coding	Ptplad2
10298	ENSMUSG00000036275	3040.54	0.187598	0.0415722	4.51258	6.4e-06	8.8e-05	213673	protein_coding	9530068E07Rik
12862	ENSMUSG00000043424	31.3531	1.00981	0.223847	4.51117	6.45e-06	8.85e-05	100042807	protein_coding	Eif3j2
10470	ENSMUSG00000036832	289.987	-0.526843	0.116796	-4.51079	6.46e-06	8.86e-05	65086	protein_coding	Lpar3
35708	ENSMUSG00000097415	40.7886	-0.84694	0.18784	-4.50884	6.52e-06	8.94e-05	NA	lincRNA	AU020206
3612	ENSMUSG00000022330	297.799	-0.415533	0.0922093	-4.50641	6.59e-06	9.03e-05	107587	protein_coding	Osr2
9424	ENSMUSG00000033722	1456.62	-0.323188	0.0717274	-4.50578	6.61e-06	9.05e-05	207792	protein_coding	BC034090
2770	ENSMUSG00000020846	369.981	-0.355692	0.0789676	-4.50427	6.66e-06	9.1e-05	76566	protein_coding	Fam101b
15915	ENSMUSG00000055320	1380.5	0.528551	0.117341	4.50441	6.66e-06	9.1e-05	21676	protein_coding	Tead1
6110	ENSMUSG00000027428	682.936	-0.288856	0.0641709	-4.50135	6.75e-06	9.22e-05	26450	protein_coding	Rbbp9
7945	ENSMUSG00000030660	994.293	0.432833	0.0961791	4.50028	6.79e-06	9.26e-05	18704	protein_coding	Pik3c2a
11526	ENSMUSG00000039405	337.363	-0.362219	0.0805927	-4.49444	6.98e-06	9.51e-05	76453	protein_coding	Prss23
2335	ENSMUSG00000020134	211.473	0.419956	0.0934621	4.49333	7.01e-06	9.55e-05	67245	protein_coding	Peli1
4792	ENSMUSG00000024976	749.568	0.24124	0.0536922	4.49301	7.02e-06	9.56e-05	NA	protein_coding	Shoc2
8034	ENSMUSG00000030800	4707.49	-0.306432	0.0682141	-4.4922	7.05e-06	9.59e-05	76560	protein_coding	Prss8
5675	ENSMUSG00000026655	1447.48	0.478148	0.106493	4.48994	7.12e-06	9.68e-05	66540	protein_coding	Fam107b
11094	ENSMUSG00000038365	250.702	-0.361655	0.0805485	-4.48991	7.13e-06	9.68e-05	66822	protein_coding	Fbxo25
13455	ENSMUSG00000045515	951.034	-0.324369	0.0723458	-4.48359	7.34e-06	9.96e-05	18993	protein_coding	Pou3f3
3241	ENSMUSG00000021697	119.834	-0.622604	0.138883	-4.48295	7.36e-06	9.98e-05	218581	protein_coding	Depdc1b
5609	ENSMUSG00000026556	42.8737	-0.819702	0.18298	-4.47974	7.47e-06	0.000101173	93840	protein_coding	Vangl2
9768	ENSMUSG00000034684	274.726	0.575966	0.12857	4.47978	7.47e-06	0.000101173	20350	protein_coding	Sema3f
5776	ENSMUSG00000026822	70.1686	0.889707	0.198616	4.47952	7.48e-06	0.0001012	16819	protein_coding	Lcn2
708	ENSMUSG00000004446	590.756	-0.296719	0.0663206	-4.47401	7.68e-06	0.000103767	12122	protein_coding	Bid
16259	ENSMUSG00000056917	207.906	-0.382151	0.0854768	-4.47081	7.79e-06	0.000105247	NA	protein_coding	Sipa1
15050	ENSMUSG00000051379	39.9975	-1.05377	0.23574	-4.47006	7.82e-06	0.000105538	NA	protein_coding	Flrt3
5333	ENSMUSG00000026064	27.4419	1.05339	0.235759	4.46806	7.89e-06	0.000106444	19243	protein_coding	Ptp4a1
11037	ENSMUSG00000038235	833.637	0.226806	0.0507684	4.46746	7.92e-06	0.00010666	16456	protein_coding	F11r
4757	ENSMUSG00000024922	142.479	-0.663066	0.148467	-4.4661	7.97e-06	0.00010726	18426	protein_coding	Ovol1
12989	ENSMUSG00000043953	30.4883	-0.920476	0.206264	-4.46261	8.1e-06	0.000108939	54199	protein_coding	Ccrl2
8355	ENSMUSG00000031441	24160.7	0.33196	0.0744207	4.46059	8.17e-06	0.000109885	50770	protein_coding	Atp11a
1819	ENSMUSG00000017615	789.48	0.252163	0.0565524	4.45892	8.24e-06	0.000110657	21927	protein_coding	Tnfaip1
441	ENSMUSG00000002504	793.549	-0.397925	0.0893714	-4.45249	8.49e-06	0.000113851	65962	protein_coding	Slc9a3r2
1610	ENSMUSG00000015484	199.019	-0.486125	0.109178	-4.4526	8.48e-06	0.000113851	329274	protein_coding	Fam163a
3725	ENSMUSG00000022507	412.644	0.346481	0.0778475	4.45076	8.56e-06	0.000114682	69053	protein_coding	1810013L24Rik
497	ENSMUSG00000002881	513.945	0.293597	0.0659823	4.44963	8.6e-06	0.000115199	17936	protein_coding	Nab1
4034	ENSMUSG00000023034	540.885	2.81548	0.632827	4.44904	8.63e-06	0.000115339	15370	protein_coding	Nr4a1
22828	ENSMUSG00000079465	5333.44	0.338063	0.0759832	4.44918	8.62e-06	0.000115339	12828	protein_coding	Col4a3
2000	ENSMUSG00000018820	296.605	0.316422	0.0711722	4.44587	8.75e-06	0.000116968	319740	protein_coding	Zfyve27
9086	ENSMUSG00000032648	103.763	-0.554711	0.124802	-4.44472	8.8e-06	0.000117502	19309	protein_coding	Pygm
14925	ENSMUSG00000050947	231.775	-0.375211	0.0844329	-4.44389	8.83e-06	0.000117865	229715	protein_coding	Amigo1
13830	ENSMUSG00000046879	393.927	-0.355056	0.0799213	-4.44258	8.89e-06	0.0001185	15944	protein_coding	Irgm1
769	ENSMUSG00000004891	271.556	-0.368854	0.0830398	-4.44189	8.92e-06	0.000118785	18008	protein_coding	Nes
5962	ENSMUSG00000027195	689.079	0.247084	0.0556313	4.44147	8.93e-06	0.00011893	56348	protein_coding	Hsd17b12
7889	ENSMUSG00000030551	994.067	-0.360778	0.0812631	-4.43963	9.01e-06	0.000119861	11819	protein_coding	Nr2f2
2348	ENSMUSG00000020156	130.64	-0.467863	0.10546	-4.43639	9.15e-06	0.000121586	68114	protein_coding	Mum1
14953	ENSMUSG00000051043	2495	-0.267433	0.0602999	-4.43504	9.21e-06	0.000122161	70355	protein_coding	Gprc5c
16472	ENSMUSG00000057913	7.51085	2.78925	0.628891	4.43518	9.2e-06	0.000122161	NA	protein_coding	Gm10032
20768	ENSMUSG00000074358	67.5531	-0.712018	0.160599	-4.43351	9.27e-06	0.000122941	232933	protein_coding	Ccdc61
6345	ENSMUSG00000027860	430.674	-0.332944	0.0751643	-4.42955	9.44e-06	0.000125123	229658	protein_coding	Vangl1
12122	ENSMUSG00000041012	149.125	-0.513547	0.115976	-4.42803	9.51e-06	0.000125915	70031	protein_coding	Cmtm8
14109	ENSMUSG00000047875	23.0329	1.21664	0.274865	4.42632	9.59e-06	0.00012682	269604	protein_coding	Gpr157
12844	ENSMUSG00000043342	499.788	0.270699	0.0611705	4.42531	9.63e-06	0.000127314	15438	protein_coding	Hoxd9
12004	ENSMUSG00000040675	23.2584	1.59275	0.359985	4.42449	9.67e-06	0.000127707	NA	protein_coding	Mthfd1l
19073	ENSMUSG00000066829	352.639	-0.647141	0.146281	-4.42395	9.69e-06	0.000127929	235050	protein_coding	Zfp810
12714	ENSMUSG00000042810	302.029	-0.322557	0.0730191	-4.41744	9.99e-06	0.000131743	77827	protein_coding	Krba1
14675	ENSMUSG00000050022	17.1512	-1.40017	0.317352	-4.41206	1.02e-05	0.000134959	231842	protein_coding	Amz1
6205	ENSMUSG00000027583	63.1793	-0.716812	0.162527	-4.41043	1.03e-05	0.000135876	72147	protein_coding	Zbtb46
13779	ENSMUSG00000046719	20.4913	-1.16017	0.263116	-4.40935	1.04e-05	0.000136451	104079	protein_coding	Nxph3
9128	ENSMUSG00000032766	61.409	-0.676587	0.153452	-4.4091	1.04e-05	0.000136502	66066	protein_coding	Gng11
16150	ENSMUSG00000056413	246.69	-0.435301	0.09874	-4.40856	1.04e-05	0.000136743	231821	protein_coding	Adap1
12139	ENSMUSG00000041075	237.355	-0.371284	0.0842621	-4.40629	1.05e-05	0.000138036	14369	protein_coding	Fzd7
12781	ENSMUSG00000043088	165.804	-0.429037	0.0973714	-4.40619	1.05e-05	0.000138036	NA	protein_coding	Il17re
9419	ENSMUSG00000033713	364.18	0.552978	0.12551	4.40585	1.05e-05	0.000138154	NA	protein_coding	Foxn3
11487	ENSMUSG00000039294	140.839	0.439107	0.0997363	4.40268	1.07e-05	0.000139978	NA	protein_coding	BC017643
2919	ENSMUSG00000021108	110.143	0.615298	0.139866	4.39921	1.09e-05	0.000142127	18755	protein_coding	Prkch
2322	ENSMUSG00000020115	293.234	0.317585	0.0722131	4.39789	1.09e-05	0.000142884	56480	protein_coding	Tbk1
11258	ENSMUSG00000038733	1302.21	0.316824	0.0721491	4.39125	1.13e-05	0.000147214	226757	protein_coding	Wdr26
4455	ENSMUSG00000024376	137.294	-0.452942	0.103216	-4.3883	1.14e-05	0.000149069	13824	protein_coding	Epb4.1l4a
9260	ENSMUSG00000033161	47429.2	0.197101	0.0449161	4.3882	1.14e-05	0.000149069	11928	protein_coding	Atp1a1
6849	ENSMUSG00000028701	136.62	-0.531235	0.121073	-4.38773	1.15e-05	0.000149281	68075	protein_coding	Lurap1
10070	ENSMUSG00000035547	219.075	-0.491509	0.112055	-4.38631	1.15e-05	0.000150145	12337	protein_coding	Capn5
1160	ENSMUSG00000008305	128.744	0.475893	0.108521	4.38525	1.16e-05	0.000150765	21885	protein_coding	Tle1
11952	ENSMUSG00000040552	11.3123	-1.62025	0.369521	-4.38474	1.16e-05	0.000151005	12267	protein_coding	C3ar1
4253	ENSMUSG00000024036	47.4565	0.755534	0.172355	4.38358	1.17e-05	0.000151696	NA	protein_coding	Slc37a1
4535	ENSMUSG00000024521	55.9717	-0.755825	0.17246	-4.38262	1.17e-05	0.000152257	58801	protein_coding	Pmaip1
13494	ENSMUSG00000045658	37.6995	-0.820181	0.187263	-4.37983	1.19e-05	0.000154102	98496	protein_coding	Pid1
22550	ENSMUSG00000078851	273.364	-0.419038	0.0957579	-4.37601	1.21e-05	0.00015671	319162	protein_coding	Hist3h2a
4701	ENSMUSG00000024827	1293.17	0.92613	0.211648	4.3758	1.21e-05	0.000156747	104174	protein_coding	Gldc
14411	ENSMUSG00000049001	4.76445	2.93349	0.670429	4.37554	1.21e-05	0.00015682	68169	protein_coding	Ndnf
9466	ENSMUSG00000033849	11.5674	-1.76738	0.404589	-4.36834	1.25e-05	0.000161955	26878	protein_coding	B3galt2
3209	ENSMUSG00000021638	313.38	0.36333	0.0832615	4.36372	1.28e-05	0.000165293	18260	protein_coding	Ocln
14900	ENSMUSG00000050860	73.6837	-0.727516	0.166742	-4.36313	1.28e-05	0.000165616	237928	protein_coding	Phospho1
14325	ENSMUSG00000048647	7.67394	2.03529	0.466605	4.36192	1.29e-05	0.000166416	241624	protein_coding	Exd1
10657	ENSMUSG00000037295	292.71	-0.360261	0.0826299	-4.35993	1.3e-05	0.000167808	100017	protein_coding	Ldlrap1
14952	ENSMUSG00000051041	60.6609	-0.697236	0.15998	-4.35827	1.31e-05	0.000168959	244198	protein_coding	Olfml1
13089	ENSMUSG00000044258	52.0853	0.884352	0.203054	4.35525	1.33e-05	0.000171182	13024	protein_coding	Ctla2a
1715	ENSMUSG00000016386	109.12	-0.461274	0.105917	-4.35507	1.33e-05	0.000171196	NA	protein_coding	Mpped2
30952	ENSMUSG00000090236	2174.79	0.356513	0.0818724	4.35449	1.33e-05	0.00017152	80733	protein_coding	Car15
2276	ENSMUSG00000020044	27264.2	-0.398524	0.0915454	-4.3533	1.34e-05	0.000172207	21859	protein_coding	Timp3
17757	ENSMUSG00000063730	2440.5	-0.44208	0.101579	-4.35209	1.35e-05	0.000173027	NA	protein_coding	Hsd3b2
14641	ENSMUSG00000049878	355.901	0.545556	0.1254	4.35053	1.36e-05	0.000174141	109263	protein_coding	Rlf
8826	ENSMUSG00000032224	404.685	-0.302356	0.0695064	-4.35004	1.36e-05	0.000174398	76886	protein_coding	Fam81a
7274	ENSMUSG00000029401	202.97	-0.346232	0.0796678	-4.34594	1.39e-05	0.000177559	80291	protein_coding	Rilpl2
662	ENSMUSG00000004043	326.014	0.408691	0.094117	4.34237	1.41e-05	0.000180339	20850	protein_coding	Stat5a
10691	ENSMUSG00000037369	387.424	0.291614	0.0671599	4.34209	1.41e-05	0.000180434	22289	protein_coding	Kdm6a
19298	ENSMUSG00000068086	1645.63	0.574981	0.132448	4.34119	1.42e-05	0.000181044	13105	protein_coding	Cyp2d9
5722	ENSMUSG00000026737	158.949	-0.442885	0.102065	-4.33924	1.43e-05	0.000182392	18718	protein_coding	Pip4k2a
14278	ENSMUSG00000048482	65.4222	-0.754647	0.173912	-4.33924	1.43e-05	0.000182392	NA	protein_coding	Bdnf
6269	ENSMUSG00000027706	3729.1	0.212753	0.0490804	4.33477	1.46e-05	0.000185998	69276	protein_coding	Sec62
7099	ENSMUSG00000029108	97.6517	-0.635592	0.146691	-4.33287	1.47e-05	0.000187477	54216	protein_coding	Pcdh7
500	ENSMUSG00000002900	1256.66	-0.439074	0.101374	-4.33122	1.48e-05	0.00018875	16777	protein_coding	Lamb1
6823	ENSMUSG00000028664	166.058	-0.488969	0.112924	-4.33006	1.49e-05	0.000189607	13844	protein_coding	Ephb2
7956	ENSMUSG00000030678	1110.88	-0.254675	0.0588201	-4.32973	1.49e-05	0.000189759	17188	protein_coding	Maz
6051	ENSMUSG00000027340	268.901	0.340381	0.0786196	4.32947	1.49e-05	0.000189844	54338	protein_coding	Slc23a2
1719	ENSMUSG00000016477	76.8142	-0.632953	0.146274	-4.32717	1.51e-05	0.000191699	13557	protein_coding	E2f3
15055	ENSMUSG00000051397	262.937	0.728369	0.168381	4.32573	1.52e-05	0.000192672	56753	protein_coding	Tacstd2
16478	ENSMUSG00000057967	5.99148	-2.40166	0.555203	-4.32574	1.52e-05	0.000192672	14172	protein_coding	Fgf18
35621	ENSMUSG00000097287	64.2338	-0.634922	0.146892	-4.32239	1.54e-05	0.000195472	NA	lincRNA	D130017N08Rik
29036	ENSMUSG00000087679	969.984	-0.332646	0.0770205	-4.31893	1.57e-05	0.000198415	NA	lincRNA	C330006A16Rik
14217	ENSMUSG00000048271	922.932	0.430653	0.099769	4.3165	1.59e-05	0.000200469	381626	protein_coding	Rbm33
8449	ENSMUSG00000031586	1239.75	0.295405	0.0684694	4.31442	1.6e-05	0.000202221	19663	protein_coding	Rbpms
794	ENSMUSG00000005043	215.335	-0.419775	0.0973436	-4.3123	1.62e-05	0.00020402	27029	protein_coding	Sgsh
1421	ENSMUSG00000013236	149.806	-0.460428	0.106783	-4.31182	1.62e-05	0.000204315	19280	protein_coding	Ptprs
4015	ENSMUSG00000023008	227.559	-0.564352	0.130966	-4.30914	1.64e-05	0.000206659	22379	protein_coding	Fmnl3
4737	ENSMUSG00000024891	49.0422	-0.725775	0.168441	-4.30877	1.64e-05	0.000206849	13340	protein_coding	Slc29a2
20325	ENSMUSG00000073002	68.7419	-0.571745	0.13278	-4.30596	1.66e-05	0.000209344	NA	protein_coding	Vamp5
5123	ENSMUSG00000025584	990.32	0.32302	0.0750467	4.30425	1.68e-05	0.000210667	18584	protein_coding	Pde8a
12575	ENSMUSG00000042428	1718.22	-0.335463	0.0779373	-4.30426	1.68e-05	0.000210667	17309	protein_coding	Mgat3
15940	ENSMUSG00000055436	2029.49	0.201835	0.0469042	4.30313	1.68e-05	0.000211581	69207	protein_coding	Srsf11
284	ENSMUSG00000001604	1039.22	-0.23805	0.0553246	-4.30278	1.69e-05	0.00021176	21401	protein_coding	Tcea3
15677	ENSMUSG00000054226	942.916	-0.36603	0.0851282	-4.29975	1.71e-05	0.000214523	NA	protein_coding	Tprkb
6053	ENSMUSG00000027342	354.409	0.271643	0.0631864	4.29906	1.72e-05	0.000215035	18538	protein_coding	Pcna
375	ENSMUSG00000002083	51.8558	0.799945	0.186125	4.2979	1.72e-05	0.000216017	170770	protein_coding	Bbc3
14557	ENSMUSG00000049562	166.039	-0.559329	0.13019	-4.29624	1.74e-05	0.000217483	381201	protein_coding	Ap5b1
4753	ENSMUSG00000024912	3.60888	4.34376	1.01144	4.29462	1.75e-05	0.000218755	14283	protein_coding	Fosl1
7641	ENSMUSG00000030096	6165.83	0.33107	0.0771066	4.29367	1.76e-05	0.000219537	21366	protein_coding	Slc6a6
6407	ENSMUSG00000027963	218.838	-0.335498	0.0781477	-4.29313	1.76e-05	0.000219917	58193	protein_coding	Extl2
14547	ENSMUSG00000049538	21.3291	-1.06298	0.247785	-4.28991	1.79e-05	0.000222974	271127	protein_coding	Adamts16
6414	ENSMUSG00000027977	4.95414	-3.07386	0.716782	-4.28841	1.8e-05	0.000224323	83398	protein_coding	Ndst3
15078	ENSMUSG00000051495	522.468	0.47515	0.110859	4.28609	1.82e-05	0.000226516	270110	protein_coding	Irf2bp2
20751	ENSMUSG00000074284	37.0785	0.787842	0.183902	4.28402	1.84e-05	0.000228471	NA	processed_transcript	Gm10658
15877	ENSMUSG00000055116	279.648	0.515774	0.120429	4.2828	1.85e-05	0.000229566	11865	protein_coding	Arntl
37145	ENSMUSG00000099146	79.3192	1.02016	0.23826	4.28172	1.85e-05	0.000230514	NA	antisense	0610031O16Rik
7094	ENSMUSG00000029101	120.574	-0.460186	0.107484	-4.28144	1.86e-05	0.000230647	71729	protein_coding	Rgs12
9853	ENSMUSG00000034908	1724.28	0.218257	0.0510315	4.27691	1.9e-05	0.000235218	214597	protein_coding	Sidt2
8814	ENSMUSG00000032198	307.577	-0.422337	0.0987733	-4.27582	1.9e-05	0.0002362	319899	protein_coding	Dock6
10005	ENSMUSG00000035356	162.34	0.726361	0.169935	4.27435	1.92e-05	0.000237595	80859	protein_coding	Nfkbiz
21979	ENSMUSG00000077450	2044.8	0.194347	0.0454889	4.2724	1.93e-05	0.000239518	19326	protein_coding	Rab11b
9268	ENSMUSG00000033187	4.21889	3.63742	0.851553	4.27151	1.94e-05	0.000240301	212998	protein_coding	BC016579
35756	ENSMUSG00000097493	40.8304	-0.765086	0.179134	-4.27102	1.95e-05	0.000240665	NA	processed_transcript	9930014A18Rik
10294	ENSMUSG00000036257	1666.06	0.244831	0.0573292	4.27062	1.95e-05	0.000240926	67452	protein_coding	Pnpla8
11938	ENSMUSG00000040522	4.8431	2.96504	0.695803	4.26132	2.03e-05	0.000250998	NA	protein_coding	Tlr8
15043	ENSMUSG00000051359	234.315	0.392329	0.0920987	4.25987	2.05e-05	0.000252452	NA	protein_coding	Ncald
1046	ENSMUSG00000006699	2693.87	0.152955	0.0359503	4.25463	2.09e-05	0.000258257	12540	protein_coding	Cdc42
5155	ENSMUSG00000025723	21.0507	1.15816	0.27225	4.25403	2.1e-05	0.000258766	68039	protein_coding	Nmb
6471	ENSMUSG00000028064	1221.03	-0.376094	0.0884157	-4.2537	2.1e-05	0.000258964	NA	protein_coding	Sema4a
17720	ENSMUSG00000063576	769.281	0.220176	0.0518094	4.24974	2.14e-05	0.000263402	NA	protein_coding	Klhdc3
6989	ENSMUSG00000028943	867.314	-0.28914	0.0680421	-4.24942	2.14e-05	0.000263403	56226	protein_coding	Espn
10420	ENSMUSG00000036661	399.815	-0.354043	0.0833155	-4.24943	2.14e-05	0.000263403	105841	protein_coding	Dennd3
13769	ENSMUSG00000046694	59.2515	0.704113	0.165715	4.24893	2.15e-05	0.000263797	100342	protein_coding	Fam46b
3277	ENSMUSG00000021750	1153.28	-0.57002	0.134203	-4.24744	2.16e-05	0.000265366	NA	protein_coding	Fam107a
11008	ENSMUSG00000038178	2090.99	-0.346764	0.0816498	-4.24697	2.17e-05	0.00026574	NA	protein_coding	Slc43a2
12120	ENSMUSG00000041000	51.9213	-0.661548	0.155785	-4.24656	2.17e-05	0.000266043	67525	protein_coding	Trim62
40380	ENSMUSG00000102602	43.3491	0.935558	0.220522	4.24248	2.21e-05	0.000270736	NA	TEC	RP23-13A13.6
12608	ENSMUSG00000042510	213.662	-0.392141	0.0924706	-4.24071	2.23e-05	0.00027268	212439	protein_coding	AA986860
5167	ENSMUSG00000025738	52.2281	-0.641633	0.151327	-4.24005	2.23e-05	0.000273297	214931	protein_coding	Fbxl16
2285	ENSMUSG00000020062	4044.43	0.362996	0.0856173	4.23975	2.24e-05	0.000273468	216225	protein_coding	Slc5a8
2899	ENSMUSG00000021070	23.1574	1.22058	0.28792	4.23932	2.24e-05	0.000273808	12062	protein_coding	Bdkrb2
12357	ENSMUSG00000041769	430.478	0.270877	0.0639078	4.23856	2.25e-05	0.000274536	52432	protein_coding	Ppp2r2d
6509	ENSMUSG00000028128	173.285	-0.545461	0.128735	-4.23708	2.26e-05	0.000276163	14066	protein_coding	F3
11341	ENSMUSG00000038957	193.474	0.383171	0.090441	4.2367	2.27e-05	0.000276436	NA	protein_coding	Edc3
9410	ENSMUSG00000033685	2402.99	0.548087	0.129462	4.23359	2.3e-05	0.000280098	22228	protein_coding	Ucp2
31276	ENSMUSG00000090958	378.073	0.569561	0.134575	4.2323	2.31e-05	0.000281508	434215	protein_coding	Lrrc32
11615	ENSMUSG00000039671	827.885	-0.286429	0.0676969	-4.23105	2.33e-05	0.000282881	228880	protein_coding	Zmynd8
7508	ENSMUSG00000029777	669.474	0.233362	0.0551646	4.23029	2.33e-05	0.000283641	353172	protein_coding	Gars
12104	ENSMUSG00000040943	938.223	0.574625	0.135879	4.22894	2.35e-05	0.000285153	214133	protein_coding	Tet2
17274	ENSMUSG00000061607	360.85	-0.42405	0.100293	-4.22812	2.36e-05	0.00028599	240087	protein_coding	Mdc1
13461	ENSMUSG00000045534	14.1056	1.27957	0.302745	4.22656	2.37e-05	0.000287786	16493	protein_coding	Kcna5
13962	ENSMUSG00000047368	351.037	0.358543	0.0848461	4.22581	2.38e-05	0.000288545	226016	protein_coding	Abhd17b
7382	ENSMUSG00000029571	5065.06	0.291791	0.0690754	4.22424	2.4e-05	0.000290357	71900	protein_coding	Tmem106b
6982	ENSMUSG00000028931	63.0493	-0.669082	0.158443	-4.22285	2.41e-05	0.000291952	16498	protein_coding	Kcnab2
15419	ENSMUSG00000053062	161.208	0.628988	0.148975	4.2221	2.42e-05	0.000292719	67374	protein_coding	Jam2
13227	ENSMUSG00000044716	9.72786	-1.64736	0.390251	-4.22129	2.43e-05	0.000293574	231134	protein_coding	Dok7
6789	ENSMUSG00000028613	18.2762	-1.31816	0.31246	-4.21866	2.46e-05	0.000296818	16975	protein_coding	Lrp8
2262	ENSMUSG00000020019	1236.98	-0.446581	0.105874	-4.21806	2.46e-05	0.000297405	57764	protein_coding	Ntn4
12482	ENSMUSG00000042190	61.4982	-0.772545	0.1832	-4.21695	2.48e-05	0.000298659	14747	protein_coding	Cmklr1
5575	ENSMUSG00000026489	1689.41	-0.186727	0.0442894	-4.21606	2.49e-05	0.000299629	NA	protein_coding	Adck3
4915	ENSMUSG00000025198	874.273	-0.272092	0.0645571	-4.21475	2.5e-05	0.000300806	NA	protein_coding	Erlin1
8138	ENSMUSG00000031024	351.681	-0.368732	0.0874869	-4.21471	2.5e-05	0.000300806	76954	protein_coding	St5
13974	ENSMUSG00000047412	433.963	0.365654	0.0867528	4.21489	2.5e-05	0.000300806	235132	protein_coding	Zbtb44
8589	ENSMUSG00000031824	148.6	0.45039	0.106928	4.21209	2.53e-05	0.000303906	234797	protein_coding	6430548M08Rik
16246	ENSMUSG00000056870	54.8467	-0.67081	0.159258	-4.2121	2.53e-05	0.000303906	NA	protein_coding	Gulp1
987	ENSMUSG00000006362	164.263	-0.587427	0.139536	-4.20987	2.56e-05	0.00030669	12398	protein_coding	Cbfa2t3
2720	ENSMUSG00000020773	363.081	-0.346099	0.0822251	-4.20916	2.56e-05	0.000307234	217333	protein_coding	Trim47
5822	ENSMUSG00000026889	244.263	0.314449	0.0747056	4.20918	2.56e-05	0.000307234	67889	protein_coding	Rbm18
4019	ENSMUSG00000023013	2733.46	0.7618	0.181103	4.20644	2.59e-05	0.00031074	11827	protein_coding	Aqp2
393	ENSMUSG00000002227	278.536	-0.298119	0.0708862	-4.2056	2.6e-05	0.000311687	17454	protein_coding	Mov10
12671	ENSMUSG00000042688	438.186	0.253471	0.0602844	4.20458	2.62e-05	0.000312871	NA	protein_coding	Mapk6
2525	ENSMUSG00000020453	235.703	-0.345073	0.0820981	-4.20318	2.63e-05	0.000314607	56218	protein_coding	Patz1
6233	ENSMUSG00000027641	105.934	-0.524624	0.124826	-4.20286	2.64e-05	0.00031484	19650	protein_coding	Rbl1
12459	ENSMUSG00000042106	11.1969	-1.42582	0.33929	-4.20236	2.64e-05	0.00031532	68176	protein_coding	Fam212a
7370	ENSMUSG00000029552	253.293	0.345034	0.0821203	4.20157	2.65e-05	0.000316202	21753	protein_coding	Tes
672	ENSMUSG00000004099	247.112	-0.360483	0.085811	-4.20089	2.66e-05	0.000316933	13433	protein_coding	Dnmt1
2007	ENSMUSG00000018846	1141.41	0.356067	0.0847906	4.19937	2.68e-05	0.000318858	211347	protein_coding	Pank3
17583	ENSMUSG00000062944	102.791	-0.472096	0.112426	-4.19918	2.68e-05	0.000318909	100043133	protein_coding	9130023H24Rik
3535	ENSMUSG00000022200	1283.31	0.25859	0.0616259	4.19612	2.72e-05	0.000323018	66629	protein_coding	Golph3
8593	ENSMUSG00000031828	158.151	-0.392124	0.0935036	-4.19368	2.74e-05	0.000326294	234796	protein_coding	Klhl36
14378	ENSMUSG00000048874	1225.41	0.315984	0.0753617	4.1929	2.75e-05	0.000327191	NA	protein_coding	Phf3
512	ENSMUSG00000002983	79.5483	0.792796	0.189094	4.1926	2.76e-05	0.000327334	19698	protein_coding	Relb
9314	ENSMUSG00000033350	132.477	0.527776	0.125886	4.1925	2.76e-05	0.000327334	54371	protein_coding	Chst2
6225	ENSMUSG00000027624	887.211	-0.279546	0.0666948	-4.19143	2.77e-05	0.00032858	13821	protein_coding	Epb4.1l1
7667	ENSMUSG00000030142	1.79988	4.37175	1.04305	4.19133	2.77e-05	0.00032858	56619	protein_coding	Clec4e
13561	ENSMUSG00000045917	120.531	-0.567139	0.135373	-4.18945	2.8e-05	0.000331079	230279	protein_coding	6330416G13Rik
6357	ENSMUSG00000027878	580.662	-0.402759	0.0961688	-4.18805	2.81e-05	0.000332912	18129	protein_coding	Notch2
7461	ENSMUSG00000029685	68.8118	-0.661622	0.158111	-4.18454	2.86e-05	0.000337862	78910	protein_coding	Asb15
4565	ENSMUSG00000024575	200.585	-0.404555	0.0966926	-4.18393	2.87e-05	0.000338426	225600	protein_coding	Pde6a
10401	ENSMUSG00000036599	32.8606	-0.965022	0.230654	-4.18385	2.87e-05	0.000338426	59031	protein_coding	Chst12
4271	ENSMUSG00000024063	326.199	-0.510741	0.122088	-4.18338	2.87e-05	0.000338669	77889	protein_coding	Lbh
13783	ENSMUSG00000046727	2292.33	0.239132	0.0571617	4.18343	2.87e-05	0.000338669	66060	protein_coding	Cystm1
10227	ENSMUSG00000036057	1304.88	0.211857	0.0506591	4.18201	2.89e-05	0.0003405	104831	protein_coding	Ptpn23
4115	ENSMUSG00000023307	816.86	0.20686	0.0494933	4.17956	2.92e-05	0.000343946	69104	protein_coding	2022-03-05
37937	ENSMUSG00000100005	45.126	-0.813728	0.194722	-4.17893	2.93e-05	0.000344664	NA	processed_transcript	B130024G19Rik
17053	ENSMUSG00000060512	442.803	-0.320283	0.0766768	-4.17706	2.95e-05	0.000347281	76261	protein_coding	0610040J01Rik
878	ENSMUSG00000005667	35.2305	0.900426	0.215645	4.1755	2.97e-05	0.000349428	17768	protein_coding	Mthfd2
10747	ENSMUSG00000037526	203.957	0.408534	0.0979094	4.17257	3.01e-05	0.000353566	100504663	protein_coding	Atg14
12190	ENSMUSG00000041258	418.708	0.412676	0.0989035	4.17252	3.01e-05	0.000353566	329002	protein_coding	Zfp236
11607	ENSMUSG00000039648	1085.79	0.362027	0.0867689	4.17231	3.02e-05	0.000353644	NA	protein_coding	Ccbl1
22336	ENSMUSG00000078247	44.8678	-0.778588	0.186618	-4.1721	3.02e-05	0.000353737	NA	antisense	Airn
16870	ENSMUSG00000059708	49.053	-0.743378	0.178217	-4.1712	3.03e-05	0.000354906	338351	protein_coding	Akap17b
8424	ENSMUSG00000031548	1551.69	-0.413428	0.0991602	-4.1693	3.06e-05	0.000357638	20377	protein_coding	Sfrp1
7464	ENSMUSG00000029695	5034.1	0.240927	0.057856	4.16425	3.12e-05	0.000365388	30956	protein_coding	Aass
10828	ENSMUSG00000037742	46021.1	0.14026	0.033707	4.16115	3.17e-05	0.000370146	13627	protein_coding	Eef1a1
14895	ENSMUSG00000050846	168.737	-0.401302	0.0965224	-4.15761	3.22e-05	0.000375678	78834	protein_coding	Zfp623
8909	ENSMUSG00000032352	363.063	-0.36772	0.0884503	-4.15736	3.22e-05	0.000375828	214345	protein_coding	Lrrc1
8504	ENSMUSG00000031681	201.127	0.427851	0.102942	4.15622	3.24e-05	0.000377465	17125	protein_coding	Smad1
264	ENSMUSG00000001504	326.928	0.401913	0.0967269	4.15513	3.25e-05	0.000379014	16372	protein_coding	Irx2
12013	ENSMUSG00000040699	217.151	-0.377507	0.0909552	-4.15047	3.32e-05	0.000386556	67803	protein_coding	Limd2
5803	ENSMUSG00000026858	341.781	-0.296727	0.0715013	-4.14995	3.33e-05	0.000387177	NA	protein_coding	Fam73b
8927	ENSMUSG00000032377	192.537	-0.389255	0.0938107	-4.14936	3.33e-05	0.000387911	235527	protein_coding	Plscr4
19445	ENSMUSG00000068874	5860.26	0.170208	0.0410339	4.14797	3.35e-05	0.000390009	20341	protein_coding	Selenbp1
3332	ENSMUSG00000021846	686.633	0.234029	0.0564505	4.14574	3.39e-05	0.000393563	93834	protein_coding	Peli2
304	ENSMUSG00000001739	146.28	0.525946	0.126911	4.14422	3.41e-05	0.000395928	60363	protein_coding	Cldn15
3270	ENSMUSG00000021738	524.393	0.421575	0.101745	4.14343	3.42e-05	0.000397026	246103	protein_coding	Atxn7
5710	ENSMUSG00000026718	362.073	0.330544	0.0799469	4.13454	3.56e-05	0.000412442	20844	protein_coding	Stam
519	ENSMUSG00000003032	153.024	0.567368	0.137302	4.13225	3.59e-05	0.000416289	16600	protein_coding	Klf4
1038	ENSMUSG00000006641	269.811	-0.384779	0.0931609	-4.13026	3.62e-05	0.000419643	NA	protein_coding	Slc5a6
7098	ENSMUSG00000029106	1735.35	-0.228914	0.0554281	-4.12993	3.63e-05	0.000419957	11518	protein_coding	Add1
14277	ENSMUSG00000048481	80.5362	-0.513419	0.12438	-4.12784	3.66e-05	0.000423523	NA	protein_coding	Mypop
4846	ENSMUSG00000025068	588.611	0.323034	0.0782691	4.12722	3.67e-05	0.000424378	14873	protein_coding	Gsto1
5084	ENSMUSG00000025504	2529.92	-0.189379	0.0458985	-4.12604	3.69e-05	0.000426286	98845	protein_coding	Eps8l2
548	ENSMUSG00000003227	8.86923	-1.71573	0.415935	-4.12499	3.71e-05	0.000427661	13608	protein_coding	Edar
4445	ENSMUSG00000024353	13.352	1.41354	0.342678	4.12499	3.71e-05	0.000427661	69816	protein_coding	Mzb1
2776	ENSMUSG00000020859	2018.56	0.280524	0.0680103	4.12473	3.71e-05	0.000427856	70834	protein_coding	Spag9
19620	ENSMUSG00000069874	256.573	-0.536027	0.130056	-4.1215	3.76e-05	0.000433621	54396	protein_coding	Irgm2
15011	ENSMUSG00000051243	14.7873	1.29627	0.314543	4.12112	3.77e-05	0.000434051	NA	protein_coding	Islr2
32992	ENSMUSG00000093930	4958.78	0.304821	0.0740094	4.11868	3.81e-05	0.000438381	208715	protein_coding	Hmgcs1
23500	ENSMUSG00000081058	35.1984	-0.798383	0.193866	-4.11823	3.82e-05	0.000438951	97114	protein_coding	Hist2h3c2
4171	ENSMUSG00000023885	30.955	-1.08259	0.26293	-4.1174	3.83e-05	0.000439976	21826	protein_coding	Thbs2
8084	ENSMUSG00000030884	4599.11	0.154581	0.0375434	4.11739	3.83e-05	0.000439976	67003	protein_coding	Uqcrc2
7849	ENSMUSG00000030483	4.18241	2.96438	0.720667	4.11339	3.9e-05	0.000447373	13088	protein_coding	Cyp2b10
281	ENSMUSG00000001576	1459.49	0.194075	0.0471887	4.11275	3.91e-05	0.000448328	67458	protein_coding	Ergic1
10593	ENSMUSG00000037119	1318.39	0.301158	0.0732423	4.11181	3.93e-05	0.00044986	210998	protein_coding	D15Ertd621e
5801	ENSMUSG00000026856	188.646	-0.346784	0.0843482	-4.11134	3.93e-05	0.000450477	57170	protein_coding	Dolpp1
10471	ENSMUSG00000036833	202.804	0.427174	0.103914	4.11086	3.94e-05	0.000451122	NA	protein_coding	Pnpla7
4274	ENSMUSG00000024066	287.654	0.436067	0.106097	4.11008	3.96e-05	0.000452357	22436	protein_coding	Xdh
7218	ENSMUSG00000029304	8542.98	0.365745	0.0890021	4.1094	3.97e-05	0.000453089	20750	protein_coding	Spp1
21214	ENSMUSG00000075394	55.2772	-0.646538	0.157329	-4.10945	3.97e-05	0.000453089	15423	protein_coding	Hoxc4
7911	ENSMUSG00000030602	399.301	-0.348342	0.0847703	-4.10925	3.97e-05	0.000453096	70584	protein_coding	Pak4
5994	ENSMUSG00000027244	772.393	0.235345	0.0572789	4.10876	3.98e-05	0.000453749	51897	protein_coding	Atg13
2037	ENSMUSG00000018983	55.5159	-0.617959	0.150416	-4.10833	3.99e-05	0.000454299	242705	protein_coding	E2f2
1767	ENSMUSG00000017057	607.232	-0.323139	0.0787723	-4.10219	4.09e-05	0.000466238	16164	protein_coding	Il13ra1
12169	ENSMUSG00000041193	137.047	-0.551839	0.134555	-4.10122	4.11e-05	0.000467889	NA	protein_coding	Pla2g5
2233	ENSMUSG00000019961	505.327	-0.251944	0.0615123	-4.09584	4.21e-05	0.000478578	21917	protein_coding	Tmpo
5451	ENSMUSG00000026259	458.634	-0.268037	0.0654734	-4.09383	4.24e-05	0.000482103	53972	protein_coding	Ngef
22758	ENSMUSG00000079316	521.722	0.257694	0.062945	4.09396	4.24e-05	0.000482103	56382	protein_coding	Rab9
28361	ENSMUSG00000086841	76.2562	0.594784	0.145295	4.09364	4.25e-05	0.000482188	NA	processed_transcript	2410006H16Rik
1811	ENSMUSG00000017491	95.5283	-0.777486	0.189934	-4.09345	4.25e-05	0.000482285	218772	protein_coding	Rarb
14813	ENSMUSG00000050541	21.5006	-0.994561	0.242998	-4.09287	4.26e-05	0.000483161	NA	protein_coding	Adra1b
2824	ENSMUSG00000020919	487.318	0.335006	0.0818623	4.09231	4.27e-05	0.00048403	NA	protein_coding	Stat5b
5685	ENSMUSG00000026670	649.925	0.450261	0.110041	4.09177	4.28e-05	0.000484847	107652	protein_coding	Uap1
12912	ENSMUSG00000043631	54.6488	-0.739421	0.180728	-4.09134	4.29e-05	0.000485419	407800	protein_coding	Ecm2
14820	ENSMUSG00000050556	87.1756	-0.617283	0.150965	-4.08891	4.33e-05	0.000490219	16500	protein_coding	Kcnb1
12063	ENSMUSG00000040820	111.214	-0.499515	0.122182	-4.0883	4.35e-05	0.000491185	NA	protein_coding	Hlcs
1792	ENSMUSG00000017314	59.2668	-0.607214	0.148542	-4.08784	4.35e-05	0.000491706	50997	protein_coding	Mpp2
13292	ENSMUSG00000044968	94.4358	-0.490007	0.119872	-4.08776	4.36e-05	0.000491706	NA	protein_coding	Napepld
682	ENSMUSG00000004231	644.745	-0.503016	0.123064	-4.08743	4.36e-05	0.000491754	18504	protein_coding	Pax2
12648	ENSMUSG00000042628	642.944	0.284121	0.0695096	4.08751	4.36e-05	0.000491754	217695	protein_coding	Zfyve1
7418	ENSMUSG00000029627	79.1474	0.536188	0.131197	4.0869	4.37e-05	0.000492561	67235	protein_coding	Zkscan14
17838	ENSMUSG00000064065	190.336	-0.411283	0.100657	-4.08598	4.39e-05	0.000494212	320495	protein_coding	Ipcef1
30586	ENSMUSG00000089715	966.815	-0.240723	0.0589204	-4.08556	4.4e-05	0.000494774	494448	protein_coding	Cbx6
7249	ENSMUSG00000029364	1711.9	0.197403	0.0483226	4.08511	4.41e-05	0.000495425	59043	protein_coding	Wsb2
8967	ENSMUSG00000032440	740.253	-0.329843	0.0807568	-4.0844	4.42e-05	0.000496624	21813	protein_coding	Tgfbr2
16198	ENSMUSG00000056665	117.157	-0.503608	0.123311	-4.08405	4.43e-05	0.000497051	223626	protein_coding	Them6
203	ENSMUSG00000001138	340.051	0.295996	0.0724885	4.08335	4.44e-05	0.000498226	94218	protein_coding	Cnnm3
19901	ENSMUSG00000070873	16.0832	-1.17832	0.288651	-4.08217	4.46e-05	0.000500454	232801	protein_coding	Lilra5
10807	ENSMUSG00000037692	588.082	-0.396237	0.0970701	-4.08197	4.47e-05	0.000500547	NA	protein_coding	Ahdc1
11022	ENSMUSG00000038206	781.014	0.218096	0.0534344	4.08156	4.47e-05	0.000501107	50753	protein_coding	Fbxo8
33671	ENSMUSG00000094772	43.8953	-0.741652	0.181801	-4.07947	4.51e-05	0.000505319	NA	processed_pseudogene	Rpl29-ps2
20512	ENSMUSG00000073725	964.74	0.193981	0.0475701	4.07778	4.55e-05	0.000508673	68421	protein_coding	Lmbrd1
14760	ENSMUSG00000050310	349.134	0.386254	0.0947419	4.07691	4.56e-05	0.000510256	78757	protein_coding	Rictor
9408	ENSMUSG00000033676	307.743	-0.559085	0.137285	-4.07243	4.65e-05	0.000519854	14402	protein_coding	Gabrb3
2365	ENSMUSG00000020181	16.3048	-1.49535	0.367463	-4.06939	4.71e-05	0.000526341	260315	protein_coding	Nav3
12902	ENSMUSG00000043587	100.446	-0.485438	0.119308	-4.06876	4.73e-05	0.000527416	NA	protein_coding	Pxylp1
17002	ENSMUSG00000060261	1835.51	-0.232863	0.0572733	-4.06582	4.79e-05	0.000533785	14886	protein_coding	Gtf2i
10403	ENSMUSG00000036606	3312.11	-0.235515	0.0579285	-4.06561	4.79e-05	0.000533909	NA	protein_coding	Plxnb2
18973	ENSMUSG00000066357	430.291	-0.259672	0.0639039	-4.06348	4.83e-05	0.000538471	83669	protein_coding	Wdr6
13114	ENSMUSG00000044338	88.2002	-0.788799	0.194174	-4.06234	4.86e-05	0.000540767	23796	protein_coding	Aplnr
2458	ENSMUSG00000020334	391.035	-0.319171	0.078575	-4.06199	4.87e-05	0.000541231	30805	protein_coding	Slc22a4
4520	ENSMUSG00000024500	44.6753	-0.694567	0.17101	-4.06155	4.87e-05	0.000541901	72930	protein_coding	Ppp2r2b
14394	ENSMUSG00000048930	315.892	-0.27906	0.0687106	-4.06139	4.88e-05	0.000541938	101206	protein_coding	Tada3
15999	ENSMUSG00000055745	213.605	-0.380447	0.0936889	-4.06075	4.89e-05	0.000543085	223732	protein_coding	Ldoc1l
2160	ENSMUSG00000019822	789.972	0.341495	0.0841474	4.05829	4.94e-05	0.000548472	20598	protein_coding	Smpd2
15687	ENSMUSG00000054277	296.741	-0.317453	0.0782274	-4.05808	4.95e-05	0.000548629	66251	protein_coding	Arfgap3
12108	ENSMUSG00000040957	143.806	0.525113	0.129479	4.05559	5e-05	0.000554159	63955	protein_coding	Cables1
2966	ENSMUSG00000021200	14.3372	-1.2891	0.317888	-4.05521	5.01e-05	0.000554703	65256	protein_coding	Asb2
8130	ENSMUSG00000031007	852.515	0.252444	0.0622618	4.05455	5.02e-05	0.000555911	70495	protein_coding	Atp6ap2
15506	ENSMUSG00000053453	683.675	0.240758	0.0594041	4.05288	5.06e-05	0.000559536	66231	protein_coding	Thoc7
1994	ENSMUSG00000018774	78.2861	-0.595	0.146851	-4.05173	5.08e-05	0.000561957	12514	protein_coding	Cd68
8761	ENSMUSG00000032085	442.128	0.561768	0.138668	4.05117	5.1e-05	0.000562945	21345	protein_coding	Tagln
1827	ENSMUSG00000017679	233.191	0.348309	0.0859853	4.0508	5.1e-05	0.000563473	76080	protein_coding	Ttpal
4655	ENSMUSG00000024758	4996.83	0.163791	0.0404362	4.05062	5.11e-05	0.000563561	20168	protein_coding	Rtn3
6792	ENSMUSG00000028618	2289.47	0.155474	0.038399	4.0489	5.15e-05	0.000567352	56374	protein_coding	Tmem59
12679	ENSMUSG00000042712	609.986	0.264795	0.0654024	4.04871	5.15e-05	0.000567442	22381	protein_coding	Wbp5
145	ENSMUSG00000000826	1240.28	0.250119	0.0617896	4.04792	5.17e-05	0.000569013	NA	protein_coding	Dnajc5
7630	ENSMUSG00000030083	365.456	0.327809	0.0809877	4.04764	5.17e-05	0.000569326	80283	protein_coding	Abtb1
2181	ENSMUSG00000019854	438.27	0.263339	0.0650761	4.04663	5.2e-05	0.000571423	19707	protein_coding	Reps1
10243	ENSMUSG00000036104	590.929	0.280928	0.0694278	4.04633	5.2e-05	0.000571801	226407	protein_coding	Rab3gap1
27350	ENSMUSG00000085582	31.9035	-0.985544	0.243687	-4.0443	5.25e-05	0.000576425	NA	lincRNA	3110099E03Rik
7509	ENSMUSG00000029778	10.5453	-1.60551	0.397125	-4.04283	5.28e-05	0.000579689	11517	protein_coding	Adcyap1r1
5911	ENSMUSG00000027074	529.733	0.451503	0.111709	4.04177	5.3e-05	0.000581934	58207	protein_coding	Slc43a3
40889	ENSMUSG00000103160	25.6743	-0.988861	0.244789	-4.03964	5.35e-05	0.000586877	NA	TEC	RP24-428B12.3
2671	ENSMUSG00000020689	21.6437	1.08735	0.269287	4.03789	5.39e-05	0.000590911	16416	protein_coding	Itgb3
9575	ENSMUSG00000034164	64.0057	-0.675881	0.167651	-4.03148	5.54e-05	0.000606884	NA	protein_coding	Emid1
15036	ENSMUSG00000051341	62.2826	0.832235	0.206471	4.03075	5.56e-05	0.00060839	22710	protein_coding	Zfp52
17297	ENSMUSG00000061731	956.096	0.302597	0.0750782	4.03043	5.57e-05	0.000608831	14042	protein_coding	Ext1
6333	ENSMUSG00000027835	415.811	0.288922	0.071711	4.02898	5.6e-05	0.000612213	56426	protein_coding	Pdcd10
13393	ENSMUSG00000045312	81.2937	-0.516831	0.128311	-4.02795	5.63e-05	0.000614519	218454	protein_coding	Lhfpl2
13051	ENSMUSG00000044147	552.268	0.288409	0.0716142	4.02726	5.64e-05	0.000615938	11845	protein_coding	Arf6
14776	ENSMUSG00000050370	30.4633	1.36583	0.339206	4.02654	5.66e-05	0.000617433	12642	protein_coding	Ch25h
19132	ENSMUSG00000067199	22.0977	1.06629	0.264971	4.02416	5.72e-05	0.000623326	NA	pseudogene	Frat1
20828	ENSMUSG00000074489	18.1457	1.31508	0.326813	4.02396	5.72e-05	0.000623473	NA	protein_coding	Bglap3
19551	ENSMUSG00000069456	1152.62	0.297289	0.0738861	4.02361	5.73e-05	0.000623999	19683	protein_coding	Rdh16
7321	ENSMUSG00000029465	1301.47	0.21647	0.0538069	4.02309	5.74e-05	0.000624755	56378	protein_coding	Arpc3
16477	ENSMUSG00000057963	359.011	-0.274189	0.0681549	-4.02304	5.75e-05	0.000624755	217837	protein_coding	Itpk1
6339	ENSMUSG00000027852	397.789	0.257961	0.064143	4.02165	5.78e-05	0.000628042	18176	protein_coding	Nras
17159	ENSMUSG00000061024	207.213	-0.412247	0.102512	-4.02147	5.78e-05	0.000628152	59014	protein_coding	Rrs1
13571	ENSMUSG00000045962	7135.87	0.376224	0.0936164	4.01879	5.85e-05	0.000634931	232341	protein_coding	Wnk1
967	ENSMUSG00000006273	3901.93	0.179154	0.044602	4.01673	5.9e-05	0.000640121	11966	protein_coding	Atp6v1b2
5572	ENSMUSG00000026482	2457.74	-0.421372	0.104954	-4.01482	5.95e-05	0.000644902	19731	protein_coding	Rgl1
6030	ENSMUSG00000027309	1006.87	-0.299535	0.0746204	-4.01411	5.97e-05	0.00064645	228602	protein_coding	4930402H24Rik
8569	ENSMUSG00000031790	65.4522	-0.690557	0.172106	-4.01238	6.01e-05	0.000650796	17388	protein_coding	Mmp15
15018	ENSMUSG00000051262	215.142	-0.535782	0.133558	-4.0116	6.03e-05	0.000652567	93674	protein_coding	Cml3
16394	ENSMUSG00000057530	899.506	-0.3061	0.0763439	-4.00949	6.09e-05	0.00065802	230857	protein_coding	Ece1
7167	ENSMUSG00000029207	486.974	-0.353922	0.088278	-4.00918	6.09e-05	0.000658475	11787	protein_coding	Apbb2
16811	ENSMUSG00000059447	1914.78	0.197248	0.0492111	4.0082	6.12e-05	0.00066079	NA	protein_coding	Hadhb
3236	ENSMUSG00000021690	584.574	0.33765	0.084267	4.0069	6.15e-05	0.000664023	57748	protein_coding	Jmy
14002	ENSMUSG00000047511	7.63216	-2.41348	0.602513	-4.0057	6.18e-05	0.00066701	258334	protein_coding	Olfr1396
10706	ENSMUSG00000037411	20.8545	1.36367	0.340619	4.00352	6.24e-05	0.000672775	18787	protein_coding	Serpine1
2676	ENSMUSG00000020695	231.665	-0.592442	0.148005	-4.00286	6.26e-05	0.000674225	17534	protein_coding	Mrc2
9245	ENSMUSG00000033105	273.107	0.318424	0.0795519	4.00271	6.26e-05	0.000674225	16987	protein_coding	Lss
499	ENSMUSG00000002897	342.056	-0.304963	0.0762039	-4.00194	6.28e-05	0.000676021	16172	protein_coding	Il17ra
7086	ENSMUSG00000029090	754.108	-0.244439	0.0611229	-3.99915	6.36e-05	0.000683622	70693	protein_coding	Gpr125
12145	ENSMUSG00000041115	1486.29	-0.209939	0.0525032	-3.99859	6.37e-05	0.000684817	245666	protein_coding	Iqsec2
5200	ENSMUSG00000025804	7.1076	1.80331	0.451202	3.99668	6.42e-05	0.000689928	12768	protein_coding	Ccr1
16013	ENSMUSG00000055805	1226.07	-0.254006	0.0635833	-3.99486	6.47e-05	0.000694834	57778	protein_coding	Fmnl1
498	ENSMUSG00000002885	355.614	-0.305224	0.0764119	-3.99446	6.48e-05	0.000695578	26364	protein_coding	Cd97
12574	ENSMUSG00000042426	335.642	-0.363585	0.091056	-3.99298	6.52e-05	0.000699511	218629	protein_coding	Dhx29
15329	ENSMUSG00000052609	1180.13	-0.295788	0.0740974	-3.99188	6.56e-05	0.000702323	263406	protein_coding	Plekhg3
17268	ENSMUSG00000061578	279.603	-0.529909	0.132782	-3.99083	6.58e-05	0.000705008	333050	protein_coding	Ksr2
8751	ENSMUSG00000032066	152.945	-0.420687	0.105442	-3.98976	6.61e-05	0.000707772	170752	protein_coding	Bco2
7236	ENSMUSG00000029335	47.217	0.677019	0.16976	3.9881	6.66e-05	0.000712309	110075	protein_coding	Bmp3
9133	ENSMUSG00000032782	85.0586	-0.486786	0.122068	-3.98784	6.67e-05	0.000712643	216846	protein_coding	Cntrob
10374	ENSMUSG00000036533	102.455	-0.702699	0.176235	-3.98728	6.68e-05	0.000713887	260409	protein_coding	Cdc42ep3
564	ENSMUSG00000003344	711.877	-0.2189	0.0549367	-3.98458	6.76e-05	0.000721599	208198	protein_coding	Btbd2
22778	ENSMUSG00000079363	80.1762	-0.693615	0.174109	-3.98379	6.78e-05	0.000723564	17472	protein_coding	Gbp4
985	ENSMUSG00000006356	567.802	-0.430935	0.108234	-3.98152	6.85e-05	0.000730077	68337	protein_coding	Crip2
3363	ENSMUSG00000021908	49.8331	0.838699	0.210768	3.97925	6.91e-05	0.000736377	NA	protein_coding	Gm6768
32999	ENSMUSG00000093938	23.5265	-1.10949	0.278823	-3.97919	6.92e-05	0.000736377	216984	protein_coding	Evi2b
4678	ENSMUSG00000024789	418.405	0.277325	0.0696969	3.97901	6.92e-05	0.000736478	NA	protein_coding	Jak2
11742	ENSMUSG00000040007	438.496	-0.32005	0.0804753	-3.97699	6.98e-05	0.000742307	228536	protein_coding	Bahd1
9615	ENSMUSG00000034265	73.9866	0.564239	0.14196	3.97464	7.05e-05	0.000749215	224454	protein_coding	Zdhhc14
4228	ENSMUSG00000023990	292.751	-0.306056	0.0770597	-3.97168	7.14e-05	0.000758133	NA	protein_coding	Tfeb
6529	ENSMUSG00000028164	699.451	-0.27235	0.0685779	-3.97139	7.15e-05	0.000758579	110173	protein_coding	Manba
3022	ENSMUSG00000021280	122.776	-0.494362	0.12452	-3.97015	7.18e-05	0.000762072	74190	protein_coding	Exoc3l4
14702	ENSMUSG00000050105	61.4839	0.571702	0.144052	3.96871	7.23e-05	0.000766224	72690	protein_coding	Grrp1
1033	ENSMUSG00000006587	6.53838	-1.89396	0.47726	-3.96841	7.24e-05	0.000766423	30927	protein_coding	Snai3
11733	ENSMUSG00000039985	83.6985	-0.488347	0.12306	-3.96836	7.24e-05	0.000766423	NA	protein_coding	Fam60a
8795	ENSMUSG00000032135	146.885	0.545934	0.137604	3.96743	7.27e-05	0.000768968	84004	protein_coding	Mcam
5163	ENSMUSG00000025733	877.315	-0.239941	0.0605122	-3.96517	7.33e-05	0.000775735	214952	protein_coding	Rhot2
6049	ENSMUSG00000027338	10.2005	-1.4827	0.373941	-3.96505	7.34e-05	0.000775735	NA	protein_coding	Prnd
868	ENSMUSG00000005609	692.509	0.25055	0.0632061	3.96402	7.37e-05	0.000778422	22083	protein_coding	Ctr9
6805	ENSMUSG00000028639	13634.2	0.213196	0.0537839	3.96394	7.37e-05	0.000778422	22608	protein_coding	Ybx1
1463	ENSMUSG00000014030	4.63789	-2.73186	0.690012	-3.95914	7.52e-05	0.000793653	18507	protein_coding	Pax5
13278	ENSMUSG00000044921	57.8046	-0.602451	0.152172	-3.95902	7.53e-05	0.000793653	237504	protein_coding	Rassf9
2928	ENSMUSG00000021120	170.907	-0.374516	0.0946792	-3.95563	7.63e-05	0.000804514	110417	protein_coding	Pigh
3929	ENSMUSG00000022844	130.905	-0.479431	0.121264	-3.9536	7.7e-05	0.000810894	72599	protein_coding	Pdia5
28984	ENSMUSG00000087613	98.8326	-0.790208	0.199932	-3.95238	7.74e-05	0.000814526	NA	antisense	Gm13855
10094	ENSMUSG00000035620	216.057	0.345084	0.0873208	3.95191	7.75e-05	0.000815637	237422	protein_coding	Ric8b
11261	ENSMUSG00000038740	565.152	-0.39486	0.09993	-3.95136	7.77e-05	0.000817029	72543	protein_coding	Mvb12b
11342	ENSMUSG00000038963	234.613	0.714863	0.181003	3.94946	7.83e-05	0.000823046	NA	protein_coding	Slco4a1
16491	ENSMUSG00000058022	1739.54	0.287082	0.0727039	3.94865	7.86e-05	0.000825349	109254	protein_coding	Adtrp
13953	ENSMUSG00000047330	28.2165	0.928206	0.23525	3.94562	7.96e-05	0.000835343	57814	protein_coding	Kcne4
13495	ENSMUSG00000045659	997.535	-0.282826	0.071701	-3.94452	8e-05	0.000838681	233765	protein_coding	Plekha7
11085	ENSMUSG00000038342	394.664	0.450608	0.114311	3.94195	8.08e-05	0.000847207	208104	protein_coding	Mlxip
13010	ENSMUSG00000044026	250.244	0.396118	0.100525	3.94048	8.13e-05	0.000851407	240660	protein_coding	Slc35g1
1383	ENSMUSG00000012017	219.854	-0.524496	0.133113	-3.94023	8.14e-05	0.000851803	224024	protein_coding	Scarf2
6622	ENSMUSG00000028339	422.853	-0.644293	0.163527	-3.93999	8.15e-05	0.000852135	12819	protein_coding	Col15a1
9748	ENSMUSG00000034639	67.7039	0.592851	0.150495	3.93934	8.17e-05	0.000853919	74729	protein_coding	Setmar
875	ENSMUSG00000005640	466.402	-0.294241	0.0747336	-3.9372	8.24e-05	0.000861048	23920	protein_coding	Insrr
1708	ENSMUSG00000016319	8378.65	0.142673	0.036241	3.93679	8.26e-05	0.000862022	11740	protein_coding	Slc25a5
7735	ENSMUSG00000030256	17.1768	-1.37064	0.348238	-3.93593	8.29e-05	0.00086461	79362	protein_coding	Bhlhe41
3418	ENSMUSG00000021998	365.428	-0.28713	0.0729751	-3.93463	8.33e-05	0.000868752	NA	protein_coding	Lcp1
9764	ENSMUSG00000034675	300.461	-0.328849	0.0836126	-3.93301	8.39e-05	0.000874117	56320	protein_coding	Dbn1
2418	ENSMUSG00000020272	60.2701	-0.673131	0.171218	-3.93142	8.44e-05	0.000879389	20868	protein_coding	Stk10
8930	ENSMUSG00000032382	1125.68	0.224919	0.0572758	3.92694	8.6e-05	0.000895388	56440	protein_coding	Snx1
11561	ENSMUSG00000039515	1390.09	-0.174785	0.0445571	-3.92272	8.76e-05	0.000910702	110854	protein_coding	Ppp2r4
10422	ENSMUSG00000036672	42.0744	0.776075	0.197919	3.92117	8.81e-05	0.000916024	320394	protein_coding	Cenpt
8679	ENSMUSG00000031960	1759.42	0.193274	0.0493034	3.9201	8.85e-05	0.000919105	234734	protein_coding	Aars
15503	ENSMUSG00000053436	936.817	-0.241986	0.0617298	-3.92008	8.85e-05	0.000919105	26416	protein_coding	Mapk14
11662	ENSMUSG00000039781	47.9493	-0.628888	0.160436	-3.91985	8.86e-05	0.000919403	12009	protein_coding	Cep131
11185	ENSMUSG00000038567	897.536	-2.3269	0.593716	-3.91921	8.88e-05	0.000920753	13081	protein_coding	Cyp24a1
12365	ENSMUSG00000041782	3641.07	-0.308477	0.078708	-3.91925	8.88e-05	0.000920753	16763	protein_coding	Lad1
17533	ENSMUSG00000062713	314.734	0.490544	0.125198	3.91816	8.92e-05	0.000924241	20465	protein_coding	Sim2
2766	ENSMUSG00000020840	872.211	0.210268	0.0536966	3.91586	9.01e-05	0.000932543	104184	protein_coding	Blmh
12945	ENSMUSG00000043789	283.487	-0.4026	0.102831	-3.91517	9.03e-05	0.00093467	71768	protein_coding	Vwce
4634	ENSMUSG00000024725	716.779	0.288171	0.0736155	3.91455	9.06e-05	0.000936522	20409	protein_coding	Ostf1
13621	ENSMUSG00000046157	30.7307	-1.05277	0.269016	-3.91341	9.1e-05	0.000940369	NA	protein_coding	Tmem229b
4319	ENSMUSG00000024135	114.526	-0.425305	0.108688	-3.9131	9.11e-05	0.000941047	78586	protein_coding	Srbd1
11272	ENSMUSG00000038764	558.455	-0.358954	0.0917464	-3.91246	9.14e-05	0.000942993	545622	protein_coding	Ptpn3
3701	ENSMUSG00000022469	936.408	-0.252151	0.0644988	-3.90938	9.25e-05	0.000954513	223864	protein_coding	Rapgef3
4670	ENSMUSG00000024778	65.9968	0.515939	0.131985	3.90907	9.27e-05	0.000955183	14102	protein_coding	Fas
6504	ENSMUSG00000028121	421.511	0.272689	0.0697789	3.90791	9.31e-05	0.000959226	29815	protein_coding	Bcar3
14181	ENSMUSG00000048126	204.727	-0.637481	0.163237	-3.90524	9.41e-05	0.000969288	12835	protein_coding	Col6a3
11296	ENSMUSG00000038816	266.72	0.386056	0.0988799	3.9043	9.45e-05	0.000972508	54366	protein_coding	Ctnnal1
10154	ENSMUSG00000035829	66.0661	-0.565363	0.144863	-3.90274	9.51e-05	0.000978225	241289	protein_coding	Ppp1r26
1293	ENSMUSG00000010064	816.434	0.404859	0.103803	3.90028	9.61e-05	0.000987192	NA	protein_coding	Slc38a3
1935	ENSMUSG00000018459	6932.74	-0.254572	0.0652707	-3.90024	9.61e-05	0.000987192	114644	protein_coding	Slc13a3
14524	ENSMUSG00000049470	1685	0.436659	0.112039	3.89739	9.72e-05	0.000997727	93736	protein_coding	Aff4
2048	ENSMUSG00000019087	2763.8	0.168537	0.0432454	3.89723	9.73e-05	0.000997794	54411	protein_coding	Atp6ap1
2985	ENSMUSG00000021228	161.994	-0.553748	0.142106	-3.89673	9.75e-05	0.000999255	171281	protein_coding	Acot3
13658	ENSMUSG00000046280	67.227	-0.63876	0.163991	-3.89508	9.82e-05	0.00100551	214547	protein_coding	She
27555	ENSMUSG00000085826	232.811	-0.348892	0.0895838	-3.89459	9.84e-05	0.00100695	NA	antisense	Gm15638
11720	ENSMUSG00000039956	9.75673	2.47771	0.636342	3.89368	9.87e-05	0.00101013	77037	protein_coding	Mrap
11256	ENSMUSG00000038729	1888.95	-0.363183	0.0933198	-3.89181	9.95e-05	0.00101736	11641	protein_coding	Akap2
11552	ENSMUSG00000039485	152.251	-0.396876	0.10206	-3.88867	0.000100794	0.00103	72480	protein_coding	Tspyl4
12244	ENSMUSG00000041440	379.002	0.484932	0.12474	3.88752	0.000101273	0.00103428	235533	protein_coding	Gk5
21021	ENSMUSG00000075025	879.09	-0.405714	0.104385	-3.8867	0.000101616	0.00103718	NA	lincRNA	Gm10804
22429	ENSMUSG00000078566	1418.77	0.179987	0.046366	3.88187	0.000103656	0.00105739	12176	protein_coding	Bnip3
7432	ENSMUSG00000029647	383.775	0.289239	0.0745183	3.88145	0.000103835	0.00105798	72587	protein_coding	Pan3
28311	ENSMUSG00000086782	68.7391	0.564938	0.145544	3.88155	0.000103791	0.00105798	NA	lincRNA	E130102H24Rik
10498	ENSMUSG00000036894	37.875	-0.786685	0.202704	-3.88095	0.000104051	0.00105956	74012	protein_coding	Rap2b
5434	ENSMUSG00000026234	2823.11	0.233759	0.0602385	3.88056	0.000104218	0.00106065	17975	protein_coding	Ncl
9039	ENSMUSG00000032560	2685.39	0.347144	0.0894707	3.87998	0.000104466	0.00106226	235567	protein_coding	Dnajc13
11393	ENSMUSG00000039089	111.963	-0.477583	0.123092	-3.8799	0.000104498	0.00106226	237339	protein_coding	L3mbtl3
16191	ENSMUSG00000056612	238.17	-0.401258	0.103425	-3.87968	0.000104592	0.0010626	18938	protein_coding	Ppp1r14b
6101	ENSMUSG00000027412	156.025	0.36569	0.0942826	3.87866	0.000105033	0.00106645	NA	protein_coding	Lpin3
15560	ENSMUSG00000053716	383.535	0.343296	0.0885167	3.87832	0.00010518	0.00106732	235584	protein_coding	Dusp7
5391	ENSMUSG00000026167	12.333	1.3978	0.360463	3.87779	0.00010541	0.00106856	22409	protein_coding	Wnt10a
18921	ENSMUSG00000066097	2859.88	0.187899	0.0484557	3.87776	0.000105424	0.00106856	100066	protein_coding	Cyp2j11
11527	ENSMUSG00000039410	315.735	-0.444805	0.114745	-3.87647	0.000105983	0.0010736	70673	protein_coding	Prdm16
805	ENSMUSG00000005124	27.7648	-1.1696	0.301794	-3.8755	0.000106406	0.00107726	22402	protein_coding	Wisp1
13269	ENSMUSG00000044876	745.331	-0.325894	0.0841054	-3.87483	0.000106701	0.00107962	NA	protein_coding	Zfp444
6406	ENSMUSG00000027962	121.867	0.641288	0.165525	3.87426	0.000106948	0.0010815	22329	protein_coding	Vcam1
5996	ENSMUSG00000027246	103.779	-0.638226	0.164755	-3.87379	0.000107158	0.00108299	269344	protein_coding	Ell3
1942	ENSMUSG00000018500	18.2236	-1.09507	0.282792	-3.87234	0.000107795	0.00108872	11541	protein_coding	Adora2b
3537	ENSMUSG00000022203	17.2161	-1.0338	0.266979	-3.87222	0.00010785	0.00108872	13644	protein_coding	Efs
22521	ENSMUSG00000078771	14.1304	-1.17403	0.303236	-3.87167	0.000108094	0.00109055	NA	protein_coding	Evi2a
4932	ENSMUSG00000025220	980.29	0.248906	0.064343	3.86843	0.00010954	0.00110387	76055	protein_coding	Mgea5
20217	ENSMUSG00000072640	117.704	-0.476803	0.123252	-3.86852	0.000109498	0.00110387	66274	protein_coding	Lyrm9
17164	ENSMUSG00000061048	67.3494	-0.529867	0.13698	-3.86822	0.000109633	0.00110417	12560	protein_coding	Cdh3
35528	ENSMUSG00000097146	4.59338	2.26398	0.585336	3.86784	0.000109804	0.00110526	NA	lincRNA	Gm4211
716	ENSMUSG00000004530	621.621	-0.223243	0.0577469	-3.86589	0.000110686	0.00111349	23790	protein_coding	Coro1c
9851	ENSMUSG00000034903	2529.92	0.337997	0.0874435	3.86532	0.000110942	0.00111542	319876	protein_coding	Cobll1
4416	ENSMUSG00000024294	511.704	0.282749	0.0731827	3.8636	0.000111728	0.00112268	225164	protein_coding	Mib1
15209	ENSMUSG00000052102	1731.92	-0.243729	0.0630866	-3.8634	0.00011182	0.00112296	26384	protein_coding	Gnpda1
6114	ENSMUSG00000027433	531.029	0.33741	0.0873409	3.86314	0.000111938	0.0011235	24128	protein_coding	Xrn2
425	ENSMUSG00000002393	1097.36	-0.281315	0.0728479	-3.86168	0.000112609	0.00112958	13864	protein_coding	Nr2f6
15007	ENSMUSG00000051236	105.507	0.711511	0.184412	3.85827	0.000114194	0.00114482	320183	protein_coding	Msrb3
14755	ENSMUSG00000050288	43.4079	-0.708468	0.183714	-3.85637	0.000115082	0.00115307	57265	protein_coding	Fzd2
3511	ENSMUSG00000022151	218.885	0.31701	0.0822169	3.85577	0.000115365	0.00115524	NA	protein_coding	Ttc33
22578	ENSMUSG00000078899	130.463	-0.415008	0.107704	-3.85323	0.00011657	0.00116664	627914	protein_coding	Gm4631
19877	ENSMUSG00000070814	67.3933	-0.51798	0.134441	-3.85283	0.000116758	0.00116785	321008	protein_coding	6330408A02Rik
10028	ENSMUSG00000035413	77.6335	-0.588835	0.152922	-3.85056	0.000117848	0.00117801	103743	protein_coding	Tmem98
12126	ENSMUSG00000041028	4673.38	0.161047	0.0418256	3.85043	0.000117909	0.00117801	NA	protein_coding	Ghitm
6400	ENSMUSG00000027954	454.314	0.428465	0.11129	3.84999	0.000118121	0.00117878	13636	protein_coding	Efna1
10098	ENSMUSG00000035629	527.998	-0.3329	0.0864671	-3.85002	0.000118107	0.00117878	100502698	protein_coding	1700021K19Rik
2172	ENSMUSG00000019843	165.381	0.43297	0.112496	3.84875	0.000118721	0.0011841	14360	protein_coding	Fyn
9393	ENSMUSG00000033610	3636.32	0.302725	0.0787678	3.84325	0.000121414	0.00121026	75735	protein_coding	Pank1
1493	ENSMUSG00000014470	312.778	-0.283222	0.0737474	-3.84043	0.000122821	0.00122289	68718	protein_coding	Rnf166
7698	ENSMUSG00000030199	604.884	0.321091	0.0836054	3.84056	0.000122756	0.00122289	NA	protein_coding	Etv6
11739	ENSMUSG00000039997	205.882	-0.559386	0.145691	-3.83954	0.000123263	0.00122659	15950	protein_coding	Ifi203
16409	ENSMUSG00000057604	112.465	-0.57073	0.148679	-3.83868	0.000123696	0.0012302	30937	protein_coding	Lmcd1
11201	ENSMUSG00000038602	95.5707	-0.522948	0.136296	-3.83686	0.000124617	0.00123865	215085	protein_coding	Slc35f1
11872	ENSMUSG00000040363	251.764	-0.473165	0.123413	-3.83399	0.000126081	0.00125249	71458	protein_coding	Bcor
1309	ENSMUSG00000010307	637.53	-0.52166	0.136092	-3.83314	0.000126518	0.00125612	67893	protein_coding	Tmem86a
16400	ENSMUSG00000057554	657.308	-0.232494	0.0606605	-3.83271	0.000126737	0.00125758	56048	protein_coding	Lgals8
27647	ENSMUSG00000085933	56.6587	-0.612275	0.159858	-3.83013	0.000128078	0.00127016	NA	lincRNA	Tmem61
15393	ENSMUSG00000052921	190.031	-0.490786	0.128169	-3.8292	0.000128562	0.00127424	NA	protein_coding	Arhgef15
19304	ENSMUSG00000068115	234.71	-0.361234	0.0943601	-3.82825	0.000129058	0.00127842	78177	protein_coding	Ninl
6310	ENSMUSG00000027797	9.95923	1.62345	0.424278	3.82637	0.000130047	0.0012875	13175	protein_coding	Dclk1
1149	ENSMUSG00000008090	320.498	-0.269614	0.0704827	-3.82525	0.00013064	0.00129263	116701	protein_coding	Fgfrl1
246	ENSMUSG00000001418	2432.07	0.203053	0.053199	3.81686	0.000135159	0.00133659	56700	protein_coding	Glmp
11162	ENSMUSG00000038526	1095.71	-0.218842	0.0573512	-3.81583	0.000135728	0.00134124	23831	protein_coding	Car14
19942	ENSMUSG00000071042	155.387	-0.620242	0.162549	-3.81573	0.000135783	0.00134124	NA	protein_coding	Rasgrp3
8602	ENSMUSG00000031840	146.163	-0.438069	0.114851	-3.81424	0.000136601	0.00134856	NA	protein_coding	Rab3a
8981	ENSMUSG00000032470	248.944	-0.342916	0.0899784	-3.81109	0.000138355	0.0013651	17532	protein_coding	Mras
15540	ENSMUSG00000053613	17.3638	-1.02422	0.268846	-3.80969	0.00013914	0.00137207	NA	antisense	Notumos
5094	ENSMUSG00000025521	442.34	0.242724	0.0637154	3.80951	0.000139245	0.00137233	73067	protein_coding	Tmem192
3504	ENSMUSG00000022141	1004.18	0.330553	0.0868052	3.80799	0.000140102	0.00137946	71175	protein_coding	Nipbl
18992	ENSMUSG00000066441	227.59	0.304026	0.0798399	3.80795	0.000140126	0.00137946	17252	protein_coding	Rdh11
13217	ENSMUSG00000044700	367.29	-0.254415	0.0668497	-3.80578	0.000141358	0.0013908	230917	protein_coding	Tmem201
392	ENSMUSG00000002222	1180.7	0.290855	0.0764312	3.80545	0.000141547	0.0013911	68477	protein_coding	Rmnd5a
[truncated: 1,748 more rows]

## Sheet: Down logFC<-1
	Gene	baseMean	log2FoldChange	lfcSE	stat	pvalue	padj (FDR)	ENTREZID	GENEBIOTYPE	SYMBOL
[truncated: 249 more rows]

[truncated: 1 more sheets: UP logFC>1]
