# Supplementary material for: A parathyroid hormone/salt-inducible kinase signaling axis controls renal vitamin D activation and organismal calcium homeostasis
Source: J Clin Invest. 2023 May 1;133(9):e163627. doi: 10.1172/JCI163627 (PMC10145948; doi:10.1172/JCI163627)
Supplement: Supplemental table 6 [file jci-133-163627-s100.xlsx]

## Sheet: CD_PC
gene	p_val	avg_log2FC
Tmem252	7.33236e-21	0.788637
Grem2	7.72592e-15	0.758787
Pck1	7.56695e-14	0.677716
Fam129a	1.31965e-12	0.690074
Sgk1	3.96085e-12	0.801691
Crem	1.89017e-11	0.529091
Pde3b	2.59047e-10	0.521617
Pappa	3.38667e-10	0.585604
Pde7b	1.17944e-08	0.313468
Mt1	2.39403e-08	0.516779
Gstm1	2.94662e-08	0.655725
Gstp1	1.45325e-06	0.265213
Mt2	1.97198e-06	0.461807
Sh3rf1	2.11074e-06	0.296528
Tacstd2	5.56106e-06	0.475408
Stc1	5.68088e-06	0.462444
Prdx1	8.54529e-06	0.371174
Gm47283	1.17283e-05	0.304423
Eprs	1.20942e-05	0.334829
Mfsd4b1	1.56244e-05	0.309565
Rasl11a	2.30354e-05	0.488497
Suco	2.56605e-05	0.403913
Emd	2.62608e-05	0.304096
Eef1a1	2.81607e-05	-0.288691
Tbc1d1	3.52551e-05	0.27792
Jun	5.00508e-05	-0.565764
Scg5	5.12236e-05	0.335387
Ugdh	5.84803e-05	0.311805
Cdk12	5.87912e-05	0.350084
Sorl1	7.17907e-05	0.397383
Lcn2	8.61425e-05	0.512977
Atp6ap2	9.3639e-05	0.404086
Btg2	0.000118151	-0.453515
Akr1b3	0.000133481	0.294208
Rbpms	0.000145132	-0.499099
Endod1	0.000150596	0.382129
Piezo1	0.000150728	0.418375
Nr1d1	0.000254062	-0.399359
Aqp2	0.000327499	0.363653
Ctsd	0.00033048	0.39232
Slc15a2	0.000356236	-0.298595
Rictor	0.000386292	0.252982
Pdgfa	0.000506636	0.264511
Fos	0.000580008	-0.404313
Aif1l	0.000647373	-0.315072
Tmem205	0.00087423	0.299963
Nqo1	0.000957519	0.281878
Egr1	0.00105166	-0.551263
Dusp3	0.00116579	0.256401
Emc10	0.0012354	0.319939
Ckb	0.00137629	0.288154
Gm43305	0.00146962	-0.497677
BC005561	0.00157197	0.288506
Sgms1	0.00162844	0.263273
Car15	0.00177142	0.492713
Gadd45g	0.00188313	0.277792
Gm10076	0.00193875	-0.300945
Nrip1	0.00211051	0.339666
Gabarapl1	0.00231728	-0.372384
Scd2	0.002868	-0.364838
Ier2	0.00310537	-0.305957
Gnai2	0.00314702	-0.321572
Junb	0.00398111	-0.444556
Smim5	0.00430468	-0.328577
Arhgap24	0.00431882	-0.382233
Kmt2a	0.00451599	-0.267234
Ddx6	0.00474665	-0.37658
Rpl22l1	0.00484022	-0.298485
Stard8	0.00491237	-0.289745
Col4a2	0.00503118	0.288917
Pakap.1	0.00576984	-0.37172
Gclc	0.00640214	0.261004
Foxi1	0.00706245	-0.379432
Pura	0.00809092	-0.259713
Ywhae	0.0084333	-0.303252
Ccn1	0.00931939	-0.506271
Ctsl	0.00937257	0.277699
Eif5	0.00948505	-0.31774
Serbp1	0.009733	-0.306637
Col27a1	0.00980406	-0.257085
Rps28	0.00996068	-0.289555
0610009B22Rik	0.0100576	-0.263144
Bicc1	0.0106893	-0.298803
Aldh1l1	0.0113831	-0.48402
Klkb1	0.0130493	-0.252282
Aqp4	0.0130582	0.446191
Plpp3	0.0132011	-0.265878
Pde1a	0.0133591	-0.371785
Mgst1	0.0136918	0.269804
Ubxn2a	0.0138739	-0.297394
Snapc1	0.0138824	-0.258796
Bhlhe40	0.0149585	-0.318037
Arhgap32	0.0151956	-0.285076
Slc25a4	0.0164643	-0.27389
Lhx1	0.0165003	-0.368278
Esrrg	0.0184262	-0.255154
Tob2	0.0199476	-0.336605
Mapre1	0.021107	-0.27788
Clcn5	0.0219324	-0.416732
Ppp1r15a	0.0231276	-0.285489
Klhl24	0.0234372	0.297084
Ubald1	0.0234698	-0.269686
Rtf1	0.024933	-0.3093
Ccnd1	0.0250907	-0.418401
Atp6v1g3	0.02673	-0.493465
Ezh1	0.0270546	-0.291547
Kitl	0.0272634	0.252718
Nsd1	0.0276028	-0.269721
Brd2	0.0283976	-0.312209
Snn	0.0288404	-0.251787
Sox6	0.0289435	-0.437647
Ftl1	0.0293427	0.251697
Cbx1	0.030679	-0.353034
Specc1	0.0308429	-0.302928
Kcnj10	0.0318283	-0.355399
Tmem106b	0.0372601	-0.282676
Id3	0.03903	-0.342882
Midn	0.0394741	-0.279492
Hnrnpul2	0.0402425	-0.30561
Wnk1	0.0406499	-0.581675
Chmp4b	0.0407208	-0.298416
Eps8l2	0.042354	-0.286185
Nuak2	0.0426953	-0.329422
Tulp4	0.0449532	-0.265912
Prkab1	0.0455621	-0.255013

## Sheet: DCT
gene	p_val	avg_log2FC
Tmem252	1.05928e-48	1.76588
Pck1	2.53491e-27	1.0824
Gm45716	9.03293e-19	1.22177
Tuba4a	1.82522e-18	0.969128
Mt1	2.02085e-17	0.641235
Eprs	1.57061e-16	0.892995
Coq10b	1.29684e-15	0.886273
Mt2	4.98499e-14	0.887448
Ftl1	4.23901e-12	0.388591
Slc3a2	1.47384e-11	0.686571
Hist1h1c	3.71016e-11	0.526066
Fth1	2.08684e-10	0.287511
mt-Cytb	3.69441e-10	-0.254228
mt-Co2	8.35201e-10	-0.259849
Tpt1	1.05634e-09	0.285834
Tsc22d1	1.66014e-09	0.529261
Sec14l1	2.00869e-09	0.527897
Calb1	4.20994e-09	0.290704
Prdx1	5.88487e-09	0.364845
Hadh	1.04273e-08	0.493204
Mat2a	2.31127e-08	0.529989
Atp5md	2.92365e-08	0.404962
H3f3b	3.36141e-08	0.449564
Eif1	6.52252e-08	0.371673
Gpx4	1.04981e-07	0.349529
Cyp4b1	1.54716e-07	0.406334
Sqstm1	2.0301e-07	0.587981
Ass1	2.60207e-07	0.403781
Rida	3.087e-07	0.386536
Pim3	3.15219e-07	0.480962
Kap	3.66041e-07	0.315457
mt-Nd3	4.50976e-07	-0.452998
Ethe1	6.87331e-07	0.452512
Spp1	7.68568e-07	0.367749
Miox	9.45243e-07	0.364693
Fh1	1.13374e-06	0.415509
Mif	1.79128e-06	0.311755
Sat1	2.11173e-06	0.346813
G6pc	2.22229e-06	0.378938
Cat	3.36829e-06	0.488175
Atp5o	3.64451e-06	0.271856
Rpl18a	3.81473e-06	0.310194
Rpl19	3.90125e-06	0.316333
Glud1	4.20922e-06	0.358672
Cycs	4.32205e-06	0.317504
Aldob	4.44945e-06	0.268723
Tomm20	4.57569e-06	0.473792
Txnrd1	4.8255e-06	0.452819
Rpl13	4.83838e-06	0.313817
Cndp2	6.62798e-06	0.398012
Hist1h2bc	7.28889e-06	0.312685
Fbp1	7.72403e-06	0.316411
Hist1h1e	8.88415e-06	0.377593
Uqcrfs1	9.31888e-06	0.305648
Spp2	1.01214e-05	0.533263
Hoxd8	1.05678e-05	0.373497
Ndufv2	1.2045e-05	0.277793
Cox5a	1.71325e-05	0.278941
Hspa5	1.72732e-05	0.347177
Actg1	1.79508e-05	0.308071
Phyh	2.12077e-05	0.268304
Ndufb5	2.64336e-05	0.270395
Dstn	3.1889e-05	0.270578
Ostf1	3.3392e-05	0.365015
Cyb5a	3.6273e-05	0.28242
Got1	3.83273e-05	0.287531
Sf3b6	4.86613e-05	0.4828
Srsf5	5.41341e-05	0.277057
S100a10	7.35717e-05	0.385294
Epb41	7.61141e-05	0.349363
Micos10	8.05789e-05	0.274666
Mrpl12	8.09864e-05	0.303115
Gpx1	9.00598e-05	0.31679
Dld	9.19985e-05	0.310738
Rps23	9.45864e-05	0.29453
Cmpk1	9.49686e-05	0.331369
Thoc7	9.76737e-05	0.363189
Snx6	0.000117057	0.345228
Sdhd	0.000132476	0.325439
Ttc36	0.000140438	0.28446
Eno1	0.000247193	0.305506
Tmem176a	0.000253157	0.254119
Ndfip1	0.00029413	0.338962
Hspa4	0.000300427	0.316929
Rpl30	0.000327456	0.268341
Dnajc15	0.000405546	0.35015
Csrp2	0.000475571	0.350187
Csde1	0.000512685	0.334129
Odc1	0.000516658	0.267159
Pdzk1	0.000608897	0.256865
Cyp2e1	0.000637435	0.287289
Actr2	0.000744591	0.29819
Herpud1	0.000758322	0.27742
Hnrnph1	0.000852501	0.29324
Chchd1	0.000878171	0.326706
Mgst1	0.00103546	0.253462
Guk1	0.0010567	0.311926
Smim10l1	0.0011093	0.329514
Pmpcb	0.00126472	0.267752
Klk1	0.00163304	-0.311255
Ogt	0.00170873	-0.463272
Vti1b	0.00219038	0.283807
Eif3c	0.00221907	0.269267
Aprt	0.00222172	0.301636
Tbcb	0.00222813	0.259822
D8Ertd738e	0.00227192	0.290809
Arpc5l	0.00230361	0.253256
Lap3	0.00234355	0.254894
Mtch1	0.00241447	0.284716
Smarca2	0.00245871	-0.493159
Vapa	0.00253205	0.263404
Sod1	0.00258174	0.280073
Alas1	0.00259785	0.282684
Clta	0.00299462	0.282977
Adk	0.00316674	0.272537
Nat8f1	0.00318438	0.355872
Ap2m1	0.00325113	0.311921
Mtch2	0.00325606	0.301461
Arf1	0.00356781	0.26598
C1qbp	0.0041157	0.258469
Tesc	0.00426343	0.314114
Manf	0.00431291	0.344035
Pgam1	0.00432686	0.303808
Cops6	0.00460672	0.317306
Malat1	0.00503244	-0.366251
Camk2n1	0.00533674	0.285075
Psma4	0.00562552	0.255993
Snf8	0.0056395	0.269745
Egf	0.00573412	-0.34693
Dctn3	0.00635805	0.260671
Slc25a11	0.00646504	0.301626
Rexo2	0.00709232	0.288542
Fos	0.00750848	-0.290648
Gpx6	0.00774808	0.27503
mt-Nd6	0.00802925	0.389916
Mrpl43	0.00895838	0.276852
Mrpl21	0.0126631	0.268086
Polr1d	0.0127865	0.27684
Btg2	0.0154448	-0.597726
Atp6v1g1	0.0165428	0.250133
Jun	0.0172974	-0.509701
Tfap2b	0.0180043	-0.468379
Acy3	0.019311	-0.414755
Coq7	0.0224799	0.264494
Dnase1	0.0228671	-0.398184
Cited2	0.0239574	-0.331936
Tns1	0.0345712	-0.380842

## Sheet: Fen_endothelial
gene	p_val	avg_log2FC
Tmem252	2.96029e-59	1.43685
Pck1	2.11566e-42	1.13472
Cdkn1a	3.22855e-22	0.705931
Tsc22d1	7.52933e-22	0.607558
Fkbp5	1.38779e-21	0.552867
Actg1	2.30114e-20	0.504825
Tinagl1	2.94514e-18	0.548935
Plscr2	3.3557e-16	-0.659439
Akap12	5.02278e-16	0.711922
Fermt2	6.51123e-15	0.500838
Timp3	1.03956e-14	0.33748
Adamts1	8.60716e-14	0.508522
Tpm4	3.92472e-13	0.459379
Hsp90ab1	8.00461e-13	-0.298208
Pdlim5	1.56457e-12	0.492248
Ifrd1	4.11254e-12	0.448169
Slc3a2	1.06784e-11	0.376331
Cd93	1.6138e-11	0.476391
Pmp22	1.71441e-11	0.439631
Ednrb	2.95896e-11	0.496272
Klf9	4.02969e-11	0.335291
Esam	4.67871e-11	0.333806
Rgcc	5.94301e-11	0.562441
Actb	1.00548e-10	0.307619
Litaf	1.24777e-10	0.361676
S1pr1	1.50763e-10	0.42675
Cebpb	2.733e-10	0.41359
Hspa8	2.91661e-10	-0.286489
Rflnb	6.43918e-10	0.37262
Ly6a	6.9424e-10	0.294179
Txnrd1	7.78904e-10	0.316434
Ftl1	2.30662e-09	0.288379
Pim3	2.30678e-09	0.420577
Mt1	3.60793e-09	0.487604
Rapgef5	4.11305e-09	0.32286
Fas	4.55523e-09	0.397194
Nostrin	6.89202e-09	0.437223
Fli1	9.17973e-09	0.391603
Hspb1	1.2265e-08	-0.49637
Jdp2	1.28877e-08	0.344168
Fbp1	1.42033e-08	0.377082
Tgm2	1.91945e-08	0.422453
Ctsd	2.06585e-08	0.380809
Mgst1	2.25532e-08	0.394715
Acer2	2.34082e-08	0.325604
Rai14	2.42103e-08	0.386979
Snrk	2.59717e-08	0.327653
Col4a1	3.04799e-08	0.323622
Thbd	3.57088e-08	0.344756
Thoc2	4.68551e-08	0.422317
Tmed5	5.20463e-08	0.365131
Col4a2	5.32343e-08	0.290386
Nrp1	6.05219e-08	-0.447585
Resf1	6.12711e-08	0.382394
Acadsb	6.77244e-08	0.269488
Sh3bp5	7.30965e-08	0.346852
Ndrg1	7.36656e-08	0.252855
Sgms1	8.51786e-08	0.302599
Apbb2	8.69116e-08	0.285148
Gpx1	9.84712e-08	0.298503
Bhlhe40	1.19361e-07	0.281865
Igfbp5	1.87999e-07	-0.481307
Irf2bpl	2.33138e-07	0.265697
Picalm	2.57738e-07	0.252585
Adam15	2.80728e-07	0.309072
Syn3	3.40039e-07	0.260956
Klf7	3.83951e-07	0.328751
Cldn15	3.96021e-07	0.257231
Id3	4.30133e-07	-0.340016
Dnaja1	4.74712e-07	-0.399179
Vasp	7.92859e-07	0.267796
Cryab	9.26963e-07	0.729649
Grrp1	1.25585e-06	0.412825
Kif5b	1.49013e-06	0.286532
Eprs	1.51756e-06	0.27266
Cebpd	1.80486e-06	0.388321
Rhoc	1.9344e-06	0.33317
Cttnbp2nl	2.28891e-06	0.312842
Cltb	2.38305e-06	0.264123
Chd4	2.39097e-06	0.2954
Spp1	3.14052e-06	0.304787
Eif4a1	3.40065e-06	0.261522
Cyp26b1	3.63848e-06	0.318639
Wdr1	3.79689e-06	0.314224
Ehd3	3.96276e-06	-0.863506
Kcnq1ot1	4.08501e-06	0.258985
Eif2s1	4.4778e-06	0.271055
Eif2s2	4.68944e-06	0.269799
Mal	5.03309e-06	0.321773
Lamp2	5.09221e-06	0.281067
Stat3	5.23874e-06	0.305349
Cnn2	6.64218e-06	0.322377
Fam167b	6.76778e-06	0.393949
Pnp	7.53575e-06	0.319402
mt-Nd3	7.73653e-06	-0.307973
Efnb2	8.24123e-06	-0.444461
Etfa	8.87833e-06	0.335495
Aff4	1.08296e-05	0.359762
Fh1	1.35287e-05	0.274578
Pkm	1.44622e-05	0.257093
Apobec3	1.46676e-05	0.275484
Vcam1	1.74952e-05	0.381611
Gadd45g	1.84472e-05	0.30236
Hif1a	2.03603e-05	0.268829
Sema3d	2.09859e-05	0.291387
Tnrc6a	2.30102e-05	0.26959
Hnrnpdl	2.35885e-05	0.276079
Jun	2.59373e-05	-0.426628
Rcsd1	2.62658e-05	0.262734
Rsad2	2.99578e-05	-0.38786
Tpp1	3.14775e-05	0.268503
Dnajc21	3.40508e-05	0.275747
Arpc1b	3.45368e-05	0.253047
Tnfaip1	3.95307e-05	0.250404
Rida	4.11174e-05	0.272291
Esm1	5.32588e-05	-0.641009
Frmd4b	8.19562e-05	0.269132
Pola2	8.3052e-05	0.317289
Fosb	8.97796e-05	-0.425003
Nrd1	0.000133804	0.254678
Nuak1	0.000137166	-0.305941
Zfp503	0.000139542	-0.400169
Gclc	0.000172944	0.27097
Dynll1	0.00025765	-0.261179
Mndal	0.000270711	-0.384505
Rbp1	0.000343481	0.258085
Fdx1	0.000419027	0.250762
Jund	0.000456935	-0.332557
Anp32a	0.000582168	-0.367529
Clec14a	0.000629666	-0.395522
Vamp5	0.000673537	-0.388072
Igfbp7	0.000825087	0.259251
Ifi203	0.000830156	-0.343488
Tspan15	0.000896918	-0.367306
Tsg101	0.000957994	0.253059
Fos	0.000960921	-0.259435
Blvrb	0.00110414	0.264635
Fabp5	0.0012088	0.403421
Id2	0.00131086	-0.376141
Nrip1	0.00187409	0.25449
Rsrp1	0.00207763	-0.326844
Entpd1	0.00213566	0.273795
Cmtm8	0.00230925	-0.440414
Kctd12b	0.00240604	-0.271895
Mapk12	0.00266454	-0.31059
Smco4	0.00289613	-0.268186
Npr3	0.00293717	-0.35861
Tnfsf10	0.00396147	-0.320589
Igfbp3	0.00476022	0.358395
Dnajb1	0.00562551	-0.445375
Btg2	0.0062418	-0.411211
Gja4	0.00785574	0.294375
Akr1b3	0.0080097	0.438912
Zfp36l1	0.00878321	-0.304208
Hspa1a	0.00958752	-0.260922
Icam1	0.0111614	0.266079
Sox18	0.0135546	-0.296671
Smad7	0.0138946	-0.327033
Hspa1b	0.0140283	-0.254654
Klf2	0.0154064	-0.250265
Gadd45b	0.0210318	-0.279717
Sox17	0.0212471	-0.258214
3110099E03Rik	0.0224487	-0.272004
Slc50a1	0.0277673	-0.265617
Dkk2	0.0333166	-0.278385

## Sheet: Glom_endothelial
gene	p_val	avg_log2FC
Actg1	7.22069e-46	1.04207
Akap12	5.69951e-41	1.63133
Tmem252	2.76483e-40	1.41772
Ehd3	2.63439e-39	-0.95461
Tsc22d1	7.87331e-37	1.08999
Cemip2	6.9612e-36	1.05222
Adamts9	5.76475e-34	1.11491
Grrp1	1.58044e-33	1.10994
Klf2	2.37805e-32	-0.921134
Timp3	3.41194e-32	0.75318
Mt1	4.76621e-32	1.35339
Plat	1.75898e-31	0.779643
Plscr2	5.43085e-31	-0.992693
Thbd	1.29653e-30	1.0058
Plxna2	2.7522e-28	0.992159
Nostrin	9.923e-27	0.93153
Tinagl1	1.47605e-23	0.878249
Ramp3	3.39447e-23	0.976634
Cdkn1a	4.52492e-23	0.909785
Pim3	6.1233e-23	0.838953
Litaf	1.34385e-22	0.865285
Irf2bpl	1.40576e-22	0.744517
Sh3pxd2a	1.9049e-22	0.923629
Ucp2	2.22305e-20	0.779544
Serpina3g	8.40385e-20	0.918634
Acer2	9.29001e-20	0.840017
Actb	1.16122e-19	0.476943
Rapgef5	2.95928e-18	0.705802
Ednrb	4.58561e-18	0.840905
Pde4d	5.13668e-18	0.715613
Esam	1.27785e-17	0.576298
Dusp1	3.93654e-17	-0.80562
Sgms1	4.86665e-17	0.591583
Rhoc	1.41771e-16	0.653965
Zfp36l2	1.46375e-16	0.829662
Cldn15	1.67762e-16	0.723963
Man1a	2.92612e-16	0.758499
Gpihbp1	4.13183e-16	0.874987
Syn3	4.18076e-16	0.614382
Rap1a	1.10597e-15	0.646787
Tpm4	2.05488e-15	0.611056
Fkbp5	2.72279e-15	0.541121
Ch25h	3.15436e-15	0.82405
Nrp1	3.52322e-15	-0.452828
F2r	1.04832e-14	0.581142
Sema7a	1.2615e-14	0.551642
Pmp22	1.33031e-14	0.634613
Pck1	1.47821e-14	0.698703
Klf7	9.57779e-14	0.548606
Rasip1	1.01455e-13	0.532568
Il4ra	1.72754e-13	0.689959
Adamts1	2.37241e-13	0.460527
Cx3cl1	2.90472e-13	0.606987
Jdp2	2.98466e-13	0.580542
Cebpd	4.84279e-13	0.702734
Map3k8	7.94308e-13	0.639869
Ada	1.05272e-12	0.510363
Ly6a	1.98923e-12	0.572237
Snrk	3.49166e-12	0.435838
Fli1	3.60265e-12	0.516125
Abhd17b	4.11432e-12	0.476318
Nes	4.68955e-12	0.670856
Meis2	4.73198e-12	-0.449313
Col4a1	1.12229e-11	0.466259
Bcl2l1	1.17235e-11	0.408725
Mt2	1.30857e-11	0.410376
Hdc	2.19666e-11	0.612436
Gadd45g	2.39995e-11	0.619579
Entpd1	4.39889e-11	0.526912
Gprc5b	6.48648e-11	0.400092
Gpr146	8.10171e-11	0.534074
Smad7	8.69421e-11	-0.670218
Lrg1	9.80521e-11	0.525545
Mef2a	1.00106e-10	0.478801
Cavin2	1.02017e-10	-0.567252
Ankrd44	1.30835e-10	-0.814982
Sema4c	1.34079e-10	0.49922
Fermt2	1.83101e-10	0.440038
Ifrd1	2.93813e-10	0.567206
Map3k6	3.04297e-10	0.511203
Clec14a	3.18058e-10	-0.682549
Rsad2	3.74045e-10	-0.874436
Crem	4.06999e-10	0.564275
Lrrc8c	4.65041e-10	0.402252
Synpo	6.53374e-10	0.359249
Serpine1	7.51224e-10	0.543062
Gda	1.27488e-09	0.457897
Sele	1.29269e-09	0.472738
Socs5	1.3036e-09	0.465202
Igfbp5	1.51113e-09	-0.406948
Ipo11	1.5346e-09	0.514167
Mcam	1.5749e-09	0.551011
Col18a1	1.71628e-09	0.456359
Gne	1.90648e-09	0.513528
Clic4	1.9965e-09	0.416884
Gja4	2.0748e-09	0.705909
Trib2	2.19126e-09	0.450119
Ninj1	2.28209e-09	0.530569
Tnfaip2	2.54875e-09	0.370594
Rnd3	2.67911e-09	-0.769314
Klf4	2.94226e-09	-0.682463
Col4a2	3.10755e-09	0.497647
Ctla2a	3.3e-09	0.444519
Spry4	3.35523e-09	0.41693
Sema6d	3.74328e-09	0.555678
Rai14	4.48558e-09	0.345482
Irf8	4.54997e-09	0.4086
Fabp4	4.99244e-09	0.575193
Socs3	6.5845e-09	0.412189
Hspa8	6.67432e-09	-0.301184
Sptlc2	6.6997e-09	0.412999
Kras	7.16734e-09	0.449483
Cavin3	9.74553e-09	0.444948
Adgrg1	1.00316e-08	0.427658
Trim25	1.00988e-08	0.350918
Frmd4a	1.27749e-08	0.510725
Ppp1r2	1.32212e-08	0.381855
Btg2	1.61525e-08	-0.630971
Slco2a1	1.79986e-08	0.40721
Jade2	2.33141e-08	0.314454
Lima1	2.37545e-08	0.43242
Nav1	2.43855e-08	0.409783
Myo1e	2.80007e-08	0.50921
Resf1	3.32141e-08	0.521035
Bcl3	3.56922e-08	0.350744
Ldha	4.0652e-08	0.464091
Top1	4.24962e-08	0.344933
Cmtm8	4.29655e-08	-0.567981
Jun	5.2009e-08	-0.359974
Osmr	5.39295e-08	0.39847
Cerk	7.05272e-08	0.375292
Id3	7.17668e-08	-0.425802
Neurl1b	8.40222e-08	0.334016
Mlec	1.14986e-07	0.387005
Cebpb	1.22864e-07	0.425148
Ddit4l	1.61731e-07	-0.6987
Rasgrp3	1.72721e-07	-0.603573
Noct	1.77183e-07	0.375616
Sh3bp5	1.98778e-07	0.349293
Pik3r3	1.98973e-07	0.445754
Efnb2	2.03551e-07	-0.515185
Myl6	2.15533e-07	0.32533
Gnas	2.60648e-07	-0.269619
S1pr1	2.69566e-07	0.372478
Rpl27a	2.98953e-07	-0.303044
Srrm2	3.26855e-07	0.313404
P2ry1	3.51491e-07	-0.615594
Sema3f	4.8415e-07	0.265058
Tiam1	5.1305e-07	-0.552841
Eif4a1	5.31266e-07	0.348222
Ctla2b	5.7867e-07	0.504748
Fosl2	5.79374e-07	0.29998
Dnah2os	6.11077e-07	0.340017
Klf9	7.16301e-07	0.313026
Hras	7.79916e-07	0.301369
Ypel3	7.87752e-07	-0.57964
Stat3	8.41015e-07	0.373483
Lrrc32	9.22564e-07	0.387675
Plcb4	9.46376e-07	0.282256
Cald1	9.82866e-07	0.341927
Lmcd1	1.00657e-06	0.397884
Eva1b	1.00969e-06	-0.560005
Trim24	1.22718e-06	0.484523
Mat2a	1.2804e-06	0.30533
Cnbp	1.53244e-06	0.323806
Mndal	1.56821e-06	-0.616348
Arpc3	1.81333e-06	0.335296
Rab11a	1.85422e-06	0.259214
Bhlhe40	1.93317e-06	0.289771
Pmepa1	1.95214e-06	0.415281
Arpc4	2.31007e-06	0.286704
Por	2.43437e-06	0.318833
Mylip	2.49683e-06	-0.553167
Pkig	2.50141e-06	0.28589
Gnai3	2.67515e-06	0.299775
Tgfbr3	2.82329e-06	0.388928
Arl8a	2.87512e-06	0.321614
Gstp1	2.97906e-06	0.393227
Cldn5	3.0941e-06	0.511168
Fam167b	3.13563e-06	0.452796
Rin3	3.15597e-06	0.282938
Dbp	3.24974e-06	-0.581494
Slc25a37	3.60797e-06	0.304106
Tes	3.87209e-06	0.314173
Tnfaip8	4.01256e-06	0.285542
Hnrnpdl	4.25519e-06	0.386532
Hecw2	4.66941e-06	0.321699
Tm4sf1	4.8159e-06	-0.255827
Ndrg1	5.0498e-06	0.282991
Nus1	5.15069e-06	0.312409
Dad1	5.17119e-06	0.294174
Pafah1b1	5.17863e-06	0.309929
Ralb	6.12854e-06	0.347229
Lrrfip1	6.40653e-06	0.378821
Map4k3	6.48051e-06	0.277191
Tbc1d4	6.57015e-06	-0.536424
Aff1	6.65164e-06	0.323576
Emilin1	7.12629e-06	0.387818
Tpst2	7.20684e-06	0.276987
Rock2	7.43852e-06	0.301432
Plec	7.49001e-06	0.381507
Hnrnpd	7.78748e-06	0.370474
Zc3h7a	8.13138e-06	0.289724
Id1	8.41904e-06	-0.454842
Gnai2	8.9991e-06	0.277412
N4bp1	9.05391e-06	0.329908
Cd200	9.86192e-06	-0.554228
Ehd2	1.062e-05	0.284942
Zyx	1.09079e-05	0.279006
Shank3	1.15462e-05	0.305809
Myh9	1.17876e-05	0.266325
Arpc2	1.21006e-05	0.279037
Tagln2	1.26189e-05	0.291027
Tasor2	1.30609e-05	0.327884
Mgst1	1.35401e-05	0.353477
Xiap	1.36507e-05	0.27198
Pvr	1.45533e-05	0.278597
Dgkh	1.47369e-05	0.29472
Ifitm2	1.51744e-05	0.3128
Hectd2	1.52239e-05	0.274724
Btg3	1.5684e-05	0.304224
Pxn	1.64189e-05	0.318631
Bicd2	1.76363e-05	-0.601292
Birc3	1.88077e-05	0.256796
Uchl1	2.00547e-05	0.349535
Appl1	2.02409e-05	0.285186
Pfn1	2.0838e-05	0.288146
Jag2	2.12428e-05	0.303678
Eif1ax	2.19228e-05	0.313799
Map2k3	2.4929e-05	0.252477
Prkch	2.4971e-05	0.359091
Relb	2.51454e-05	0.265685
Sub1	2.56335e-05	0.278395
Dusp6	2.58945e-05	0.286821
Tbrg1	2.62634e-05	0.270679
Lypd6	2.6529e-05	-0.384624
H2-Q6	3.02107e-05	0.290778
Camk2n1	3.1729e-05	0.360258
Bcl7c	3.21365e-05	0.262801
Aurkaip1	3.30171e-05	0.288129
Gnl3	3.3351e-05	0.288504
Spag9	3.34521e-05	0.266326
Ccnd3	3.44157e-05	0.255297
Azin1	3.46744e-05	0.331423
Rbm3	3.64119e-05	0.309485
Rassf1	3.71263e-05	0.280396
Zswim6	3.82013e-05	0.32099
Tmed5	3.9798e-05	0.270819
Fos	3.98172e-05	-0.485733
Cd93	4.32936e-05	0.475744
Serp2	4.71624e-05	0.314329
Adam15	4.96034e-05	0.296756
Hdgfl3	4.98002e-05	0.290785
Rela	5.15661e-05	0.251848
Gna13	5.3468e-05	0.313231
Cdc42bpb	5.84635e-05	0.26278
Alox12	5.8625e-05	0.284201
Jam2	5.89679e-05	0.299396
Hoxb5	5.94205e-05	-0.54634
Tspan14	5.96935e-05	-0.54088
Smtn	6.01618e-05	0.343261
Itga3	6.08488e-05	0.310301
Wdr1	6.13119e-05	0.259502
Tcf12	6.15715e-05	0.286978
Mysm1	6.28662e-05	0.297467
Rif1	6.28982e-05	0.296952
Kcnq1ot1	6.6281e-05	0.281994
Itga9	6.85337e-05	0.260587
Ecscr	6.87752e-05	0.362299
Zeb2	7.17864e-05	-0.462475
Slc23a2	7.55729e-05	0.272768
Rara	7.79102e-05	0.284812
Prickle1	7.83146e-05	-0.477515
Sash1	7.8406e-05	0.326998
Slc25a5	8.51954e-05	0.286624
Bloc1s2	8.71507e-05	0.25304
Bmpr2	8.83324e-05	-0.354855
Mtpn	9.61366e-05	0.274868
Ptpn12	9.71014e-05	0.258309
Map1b	9.83057e-05	0.250262
Rflnb	9.85059e-05	0.440586
Tbcc	0.000110921	0.31777
Tomm6	0.000112348	0.291536
H2afz	0.000114522	-0.494422
Ankrd17	0.000115061	0.250101
Plk2	0.000115688	-0.391987
Larp4	0.000121314	0.266439
Abhd17a	0.000125642	0.332784
Fzd4	0.00012849	0.279343
Ppp4r3a	0.000138632	0.255927
Apobec3	0.000140026	0.301588
Nsmce1	0.000141544	0.252725
Slc29a1	0.000142318	0.294658
4931406P16Rik	0.000143219	0.276031
Rab21	0.000144723	0.253469
Ywhab	0.000150609	0.259199
Hyal2	0.000150611	0.251953
Agfg1	0.000152609	0.268044
Zbtb46	0.000154344	0.269331
Rab10	0.000156347	0.292953
Ubr3	0.000160013	0.280288
Pkm	0.000161694	0.260572
Fyttd1	0.00016369	0.288909
Hbegf	0.000164939	-0.586444
Mbd1	0.00018128	0.300437
Cmah	0.000191529	0.276803
Fgfr3	0.000192747	0.27157
Ago3	0.000192914	0.266778
Cd9	0.000196905	0.268405
Taf1	0.00020387	0.296409
Fgf1	0.000215389	0.287029
Rps12	0.000218327	-0.255247
Dlgap4	0.00024411	0.309903
Hes1	0.000250046	-0.581826
Ddx27	0.000252763	0.270055
Micos10	0.000253987	0.275482
Vangl2	0.000254878	-0.361537
Hlx	0.000262594	-0.407285
Ncoa7	0.000270509	-0.488324
Riok3	0.000287816	0.302827
Ccnd1	0.000288492	0.313205
Mxra7	0.0002956	0.273507
Spp1	0.000299979	0.25023
Mal	0.000301551	0.2648
Lrrc8a	0.000307493	0.316785
Ifi203	0.000313943	-0.472181
Mest	0.000325157	0.317873
Stt3b	0.000325913	0.254709
Rab6a	0.000345431	0.267111
Slc5a3	0.000357179	0.26231
Mospd2	0.000365038	0.27536
Mphosph10	0.000418367	0.277934
Pnp	0.000430954	0.279154
Ddx21	0.000521214	0.301089
Ier5	0.000526253	0.260544
Trappc10	0.000580834	0.261946
Yeats4	0.000581765	0.254559
P2rx4	0.000594888	0.25885
Rdx	0.000610418	-0.260749
Tmem204	0.000612189	-0.529729
Casp4	0.000639656	0.269083
Egr1	0.000665076	-0.572409
Arap2	0.000810284	-0.49474
Rasd1	0.000818937	0.289719
Zfp503	0.000832994	-0.437046
Nrp2	0.000840006	0.358535
Pdgfa	0.000858084	0.318071
Fmo1	0.000870201	-0.50888
Cd14	0.000897815	0.328078
Ppp4r2	0.000916588	0.256588
Clpp	0.000951242	0.282057
Ccrl2	0.000983264	-0.456017
Usp12	0.00105332	0.278606
Ap2a2	0.00108315	0.255504
Rsrp1	0.00137579	-0.375656
Boc	0.0014377	-0.361308
Lmo2	0.00163707	-0.432818
Yae1d1	0.00168456	-0.358877
Fam117b	0.00183195	-0.361659
Rfk	0.00209484	-0.372835
Sox17	0.00223539	-0.357784
Phf20	0.00243344	0.265749
Fosb	0.00251907	-0.464496
Ptp4a3	0.00253094	-0.338889
Mef2c	0.0027468	-0.3626
Cpne8	0.00290322	0.267041
Abce1	0.00311693	0.261005
Trim16	0.0032623	0.292672
Crip2	0.00329668	-0.26897
Stard8	0.00330416	-0.468123
Stip1	0.00334552	-0.430818
Asap2	0.00335071	-0.459825
Smarcad1	0.00339583	0.25747
AU020206	0.00385355	-0.369035
Inpp5k	0.00430294	-0.383051
Elf1	0.00431097	-0.386368
Ptpre	0.00456168	0.266377
Eprs	0.00505401	0.28839
Thra	0.00529057	-0.39702
Id2	0.00553369	-0.55515
Fam171a1	0.00573892	-0.31832
2700033N17Rik	0.00643528	-0.259397
Gimap3	0.00692201	-0.449561
Atf3	0.00734489	-0.430435
Mgat1	0.00800994	-0.404844
Klhl24	0.00837836	-0.411252
Mtss1	0.0088124	-0.379958
Sema6a	0.00976208	-0.38012
Pde6d	0.00990499	-0.503509
Mtus1	0.0100997	-0.331549
Crebrf	0.0103402	-0.289326
Arl4d	0.01112	-0.454646
Acaa1a	0.0115022	-0.298575
Cmc4	0.0130252	-0.250101
Ifi44	0.0130672	-0.414476
Arid5b	0.0132706	-0.445169
Nr4a1	0.0136317	-0.496957
Acyp2	0.013764	0.258165
Cox7a2l	0.0141872	-0.312882
Lrp2	0.0147461	-0.436366
Trim30a	0.0157606	-0.333465
Xpc	0.01735	-0.306884
Ppp1r16b	0.0189099	-0.309601
Cst3	0.0194781	-0.26462
Pla2r1	0.0206683	-0.321965
Gadd45b	0.0213984	-0.410025
2022-03-05	0.0221665	-0.271398
Phlpp1	0.022645	-0.355435
Dkk2	0.0242545	-0.356764
Fkbp4	0.0244444	-0.330034
Rps17	0.0244872	-0.259431
Ccar1	0.0251293	-0.395845
Tprgl	0.0260353	-0.376594
Rbm39	0.0265225	-0.269507
Cacybp	0.0266942	-0.321122
Naa35	0.0273523	-0.27526
Krt80	0.0312087	-0.306864
Ubn1	0.0317048	-0.268283
Ppp1r15a	0.0337306	-0.309531
Zfp36	0.0375867	-0.297983
Arhgef15	0.0388315	-0.473877
Itgb5	0.0417357	-0.278426
Kctd20	0.042265	-0.250248
Arid4a	0.0458722	-0.325303
Calcrl	0.0459527	-0.256076
Nedd9	0.0465708	-0.316686
Plscr4	0.0480592	-0.286839
Tmem223	0.0489752	-0.25052

## Sheet: Macrophages
gene	p_val	avg_log2FC
Tmem252	2.73244e-30	1.11926
Pck1	3.73959e-20	0.916134
Ptpn1	2.62276e-18	0.831413
Mt1	2.68199e-15	0.879499
Fkbp5	4.06657e-15	0.501189
Clec4d	6.16883e-13	0.849494
G0s2	5.01405e-12	1.04629
Stat3	1.6142e-11	0.583415
Cebpb	7.62376e-11	0.62809
Socs3	1.25795e-10	0.507049
Hsp90ab1	1.37151e-10	-0.405572
Picalm	1.78781e-10	0.387009
Pla2g7	1.81992e-10	0.48783
Hpgd	5.04845e-10	-0.620134
Slc7a11	6.88506e-10	1.01698
Gsr	8.84723e-10	0.721405
Aldob	1.27352e-09	0.527472
Resf1	3.68793e-09	0.578881
Cst3	1.44671e-08	-0.294608
Fcgr3	1.69022e-08	0.440115
Txn1	3.02998e-08	0.498535
Tpm4	4.63948e-08	0.391823
Ucp2	7.04687e-08	0.345397
Hp	7.28339e-08	0.913012
Jaml	7.80684e-08	0.604987
2022-03-07	8.36941e-08	0.53594
Sorl1	8.75759e-08	0.38707
Mxd1	1.19334e-07	0.867114
Ptprc	1.39716e-07	0.367084
Retnlg	1.39801e-07	2.44616
Gda	1.78604e-07	0.513948
Cd9	1.97116e-07	0.511572
Gcnt2	2.17438e-07	0.433886
G6pc	2.40441e-07	0.467434
Msrb1	2.59302e-07	0.796986
Itgam	2.60847e-07	0.407625
S100a9	2.71845e-07	1.87847
S100a8	2.75802e-07	1.70021
Prr13	3.19405e-07	0.49781
Tuba4a	3.29785e-07	0.38291
Rps5	4.66031e-07	-0.253244
Thbs1	4.67908e-07	1.06647
Jmjd1c	5.21953e-07	0.383709
Ccr1	5.38664e-07	0.525069
Hdc	5.6285e-07	0.884379
Plscr1	6.06326e-07	0.447548
Slpi	6.39211e-07	0.692703
Rpl3	6.7612e-07	-0.301549
Man2a1	7.69657e-07	0.423042
Gpcpd1	8.2981e-07	0.606081
Rpl26	8.63395e-07	-0.277928
Myh9	1.30512e-06	0.403734
Vcam1	1.4206e-06	0.417233
Mpeg1	1.67994e-06	0.255451
Pkm	1.79008e-06	0.407862
Clec4e	2.60817e-06	0.69335
Cltrn	2.85589e-06	0.361535
Btg1	2.89359e-06	0.357298
Sell	3.01933e-06	0.585324
Sdcbp	3.21397e-06	0.263089
Clip1	4.22778e-06	0.257802
Actg1	4.29055e-06	0.306526
Wnk1	4.31437e-06	0.300573
Psap	4.4169e-06	0.315685
Hectd1	4.72251e-06	0.488362
Osbpl9	5.9262e-06	0.427351
Fos	5.95703e-06	0.411061
S100a11	6.21496e-06	0.879101
Ccnd1	6.76433e-06	-0.366208
Gnai3	6.83459e-06	0.488752
Slc16a3	6.98205e-06	0.732031
H2afz	7.78472e-06	-0.366326
Neat1	7.90589e-06	0.363499
Ccpg1	8.41787e-06	0.326112
Slc11a1	9.06837e-06	0.417385
Tnfaip2	9.11711e-06	0.318472
Ifitm2	9.78243e-06	0.443679
Ccl6	9.97093e-06	0.547767
Nipa2	1.00478e-05	0.307239
Ccnd3	1.02711e-05	0.351023
mt-Nd6	1.19633e-05	0.353534
Grina	1.36415e-05	0.768359
Cd48	1.45106e-05	-0.431965
AY036118	1.48924e-05	0.325059
Fbp1	1.73251e-05	0.350037
Klf3	1.83329e-05	0.362225
Pirb	1.8376e-05	0.466007
Samsn1	1.99022e-05	0.416432
Srgn	2.02505e-05	0.462287
Gclm	2.03034e-05	0.312128
Suco	2.20447e-05	0.281881
Hist1h2bc	2.24863e-05	0.30654
Txnip	2.29235e-05	0.4338
Ell2	2.56223e-05	0.382434
Taldo1	2.80532e-05	0.489385
Cyp4f18	2.91712e-05	0.42933
Stk17b	3.31277e-05	0.362204
B4galt6	3.32615e-05	0.290493
Aif1	3.34508e-05	-0.483214
Atp1b1	3.48339e-05	0.276531
Baz2b	3.66076e-05	0.305646
2022-03-01	3.81654e-05	0.311796
Rbm25	3.82846e-05	0.275697
Diaph1	4.04682e-05	0.34821
Cdk2ap2	4.13847e-05	0.470191
Fosl2	4.17802e-05	0.450278
Ccl4	4.20324e-05	-0.54027
Tpd52	4.24003e-05	0.311639
Ldha	4.32962e-05	0.289466
Akap13	4.40853e-05	0.327751
Cystm1	4.45002e-05	0.308688
Etv3	4.52669e-05	0.430037
Basp1	4.79665e-05	-0.470157
Dynll1	4.92094e-05	-0.49682
Lmnb1	4.99075e-05	0.606474
Tnfrsf1a	5.25645e-05	0.451855
Pdcd6	5.29768e-05	0.395891
Rab11fip1	5.64125e-05	0.375854
Hsp90aa1	6.25444e-05	-0.340609
Mrpl33	6.30813e-05	0.446422
Gpx3	6.43828e-05	0.333101
Rnf149	7.21106e-05	0.335317
Lyst	7.21799e-05	0.473524
Ndufa4	7.77066e-05	0.28766
Chd7	8.58288e-05	0.360842
Fcgr2b	9.20501e-05	0.270095
Antxr2	9.41807e-05	0.518396
Slc4a4	9.5987e-05	0.29128
Svil	0.000108245	0.38256
Tsc22d1	0.00011055	0.312013
Rrbp1	0.000119972	0.275663
Dab2	0.000121154	0.307668
Dennd1b	0.000129021	0.289167
Mbd2	0.00013038	0.341699
Atf3	0.000133594	-0.391308
Lyz2	0.000134412	0.310701
S100a6	0.000134433	0.796419
Tcn2	0.00013956	0.297703
BC005537	0.000141064	0.259837
Rpl27	0.000174987	-0.262022
Arid5a	0.00020168	0.251153
Tbc1d15	0.000204984	0.267646
Pdcd10	0.00021346	0.298821
Ndel1	0.000219244	0.295663
Prdx5	0.000219475	0.294849
Slfn2	0.000249587	0.318491
Dock2	0.000255972	0.280948
Fam32a	0.000257742	0.255372
Thrap3	0.000264195	0.257142
Kdm2a	0.000272592	0.256952
Txnrd1	0.000276396	0.269136
Dennd4a	0.000306434	0.407209
Atp1a1	0.000323132	0.294779
Hivep2	0.000324368	0.260155
Dusp1	0.000366438	0.306933
Nrd1	0.000454748	0.267674
Riok3	0.00051608	0.288801
Aftph	0.000523483	0.34677
Pik3c2a	0.000550441	0.360997
Csf3r	0.000554205	0.435268
Ptpre	0.000554334	0.269304
Rnf11	0.000565051	0.251072
Atp11b	0.000568755	0.45863
Cyth1	0.000616073	0.340923
Dennd5a	0.000627287	0.387356
Fbxl5	0.000636253	0.415325
Ccl3	0.000644677	-0.582191
4932438A13Rik	0.000660034	0.288643
Mgl2	0.000693971	-0.282245
Ets2	0.000713269	0.36823
Sh3pxd2b	0.000730532	0.25791
Grasp	0.0007445	-0.35743
Ddx3x	0.000755005	0.352283
Rgs10	0.000758663	-0.274945
Lamp1	0.00075947	0.309095
Sult1d1	0.000826095	0.357607
Dusp16	0.000835618	0.326378
Nab1	0.000869014	0.342969
Ppp1r15b	0.000908551	0.313542
Kmt2c	0.000937484	0.278352
Ccl12	0.000966295	0.350535
Ms4a6d	0.000970763	0.266968
Bclaf1	0.000977403	0.288302
Bmp2k	0.00120757	0.250598
Card19	0.00123199	0.393099
Acaa2	0.00129609	0.293079
Eif1a	0.00130885	0.29081
Ogfrl1	0.00140734	0.260158
Smap2	0.00141911	0.26287
Selenot	0.00142148	0.268188
Pou2f2	0.00142213	0.285157
Slfn5	0.00143375	0.278242
Gk	0.00153263	0.308057
Hadh	0.00154641	0.253675
Cd33	0.00157816	0.302856
Spp2	0.00158862	0.347442
Cmpk1	0.00163557	0.270226
Rlf	0.00163942	0.251695
Selplg	0.00168311	0.391667
Cpeb4	0.0016915	0.252322
Gm26740	0.00172279	0.275304
Lpxn	0.00173163	-0.265676
Pde4b	0.00173591	0.353036
Trip12	0.0018674	0.272193
Psme4	0.00189985	0.272947
Ptgs2	0.00190536	0.592022
Plaur	0.00197957	0.322436
Cd180	0.00201863	-0.32343
Itgal	0.00210104	0.269005
Ehd1	0.00225618	0.342216
Gmfg	0.00279021	0.34715
Ndrg1	0.00300426	0.250977
Smchd1	0.00307958	0.302796
Ubb	0.00308534	-0.259002
Cd44	0.00341128	0.31755
Heca	0.00341455	0.256943
Ly6e	0.00343489	0.264553
Ccnd2	0.00361806	0.310587
Plk3	0.00395495	0.30812
Emilin2	0.00402391	0.279076
Cd72	0.00419267	-0.304555
Smpdl3a	0.00420023	0.280157
Cap1	0.00424249	0.250267
Epb41	0.00434254	0.275517
Lmo2	0.00474342	-0.330303
Samhd1	0.00492207	0.359906
Map2k3	0.00594855	0.36947
Spp1	0.00596518	0.341549
Bcl2a1d	0.00615655	-0.383038
Ezr	0.00622535	0.285569
Vps37b	0.00637867	0.280521
Cd68	0.0066672	-0.287898
S100g	0.00684255	-0.449886
Axl	0.00685622	0.255364
Pah	0.00768155	0.263073
Cdc42se1	0.00792471	0.252185
Emb	0.00831492	0.270762
Lars2	0.00831787	0.27682
Syne1	0.00880158	0.282199
Ighm	0.00903038	-0.253138
Cox7a2l	0.00903878	-0.262878
Rasgef1b	0.00945911	-0.30224
Ctsc	0.0102696	-0.319184
Msra	0.0106792	0.327993
Lpl	0.0107768	0.289186
Mbnl2	0.0107952	0.271556
H2-M3	0.0113246	-0.271271
Fgl2	0.0119092	0.278002
Srsf7	0.0121302	-0.333882
Mcemp1	0.0123356	0.478028
Ccr5	0.0134908	0.273224
Fosb	0.014542	-0.319477
Traf1	0.0151217	-0.25442
Commd8	0.015745	-0.311936
Clec4a2	0.0163358	-0.380675
Plk2	0.0173658	0.268887
Dnaja1	0.0183367	-0.294669
Sap30	0.021648	-0.290797
Psmb9	0.0227989	-0.294958
Sbno1	0.0229269	0.300815
Entpd1	0.0234742	0.2696
Cx3cr1	0.0249203	-0.271628
Lilra5	0.0253293	-0.377485
Bcl2a1b	0.025501	-0.347577
Tmcc1	0.0255293	0.311806
Anxa2	0.025546	0.279648
Ckb	0.0307669	-0.323843
Prkar1a	0.0317203	0.251997
Mmp13	0.0323042	-0.305541
Clec4b1	0.032794	-0.298737
Dusp5	0.0332579	0.268211
Snrpd1	0.0425915	-0.324229
Il1r2	0.0433035	0.449756
Klf2	0.0478256	-0.371538

## Sheet: Mesangial
gene	p_val	avg_log2FC
Crem	1.35425e-23	1.66806
Pde10a	3.69242e-22	1.78514
Adamts9	8.80998e-22	1.71494
Akap12	1.84219e-21	1.83993
Adamts5	1.43252e-17	-1.17099
Plscr2	1.07151e-15	-1.64508
Usp53	3.42994e-15	1.41113
Fam107b	5.28322e-15	1.36365
Gucy1a1	4.77205e-13	-1.40923
Plat	1.71375e-12	1.66961
Nr4a3	2.94791e-12	1.26466
Tmem252	2.76976e-11	1.57591
Slc12a2	1.19795e-10	0.877033
Ccn2	3.22578e-10	-0.894395
Man2a1	7.38965e-10	0.999582
Myof	2.12884e-09	1.18575
Trim25	4.44292e-09	0.757588
Mpzl1	6.71903e-09	0.602773
Fgf1	1.11129e-08	0.996001
Akap13	1.18224e-08	0.942826
Pck1	1.53517e-08	1.34635
Gm12840	1.59187e-08	0.991011
Adamts1	1.9107e-08	0.949536
Clip1	2.07946e-08	1.0612
1700025G04Rik	3.43793e-08	0.899777
Lgals7	4.516e-08	0.79853
Arpc3	1.04313e-07	0.990599
Abcb1a	1.58312e-07	0.723168
Eprs	2.20037e-07	1.31345
Zfand5	7.24884e-07	-0.919115
Gata3	8.90504e-07	-0.807588
Nop53	1.09591e-06	0.796223
Litaf	1.20834e-06	0.680727
Fkbp5	1.24586e-06	0.849761
Prkd3	1.67469e-06	0.918177
Eml1	1.828e-06	0.771722
Arhgap28	1.86609e-06	0.779995
Abi1	2.12658e-06	0.920607
Dbp	2.27247e-06	-0.813716
Gnai1	2.44128e-06	1.01955
Gprin3	2.93683e-06	-1.01173
Cystm1	5.14369e-06	0.883761
Cd248	5.44994e-06	-0.884496
C1qtnf1	5.71163e-06	0.662912
Pdgfb	5.71207e-06	-0.664948
Fos	5.71719e-06	-0.871284
Larp4	5.84786e-06	0.560731
Marcks	7.96367e-06	-0.838425
Palld	8.62419e-06	0.917849
Ehd3	9.81329e-06	-0.912809
St3gal1	1.15151e-05	0.434489
Tns3	1.41333e-05	-0.627609
Heg1	1.71664e-05	0.745998
Sh3bp5	1.92845e-05	0.668687
Ndrg1	3.01651e-05	0.736572
Adgrl2	3.04404e-05	0.691656
Nmb	3.26733e-05	0.588109
2022-09-04	4.45217e-05	-0.752962
Cxcl10	4.5927e-05	-1.55988
Slc4a7	6.07099e-05	0.528054
Tmod3	6.49021e-05	0.623726
Lrrfip1	7.71069e-05	-0.623839
Mat2a	8.00823e-05	0.701797
Srgn	8.53295e-05	0.631367
Mt2	0.000100089	0.640082
Aopep	0.000102106	-0.761998
Ago2	0.000105033	0.611372
Gpcpd1	0.000109109	0.5808
Zbtb16	0.000112044	0.946842
Enho	0.000121592	0.580175
Tomm20	0.000141038	0.684611
Rasgrp2	0.00015037	-0.595632
Vcam1	0.000153893	-0.817364
Acer2	0.000156873	0.441013
Il4ra	0.000165891	0.275215
4930523C07Rik	0.000201385	-0.696168
Rapgef2	0.000205236	0.518362
Rgl1	0.000208101	-0.784586
Lrrc32	0.000213383	0.720874
F2r	0.000221897	0.715983
Hspa8	0.000223064	-0.382719
Gsta2	0.000237804	0.707066
Rasl12	0.000258377	-0.671511
Cdkn1a	0.000261651	0.440962
Clasp2	0.000281877	0.42379
Pdgfra	0.000287634	-0.834037
Lmcd1	0.000305858	0.653463
Alas1	0.000307973	0.769939
Csrp2	0.000325983	0.645471
Ngf	0.000374755	0.69151
Cebpb	0.000385591	0.462102
Cds2	0.000411724	0.286365
Zfp36l1	0.000414388	-0.466178
Gsn	0.000415884	-0.630821
Galnt11	0.000424002	0.64258
Cep85l	0.00042742	0.613594
Add2	0.000443317	0.488473
Sik3	0.000457622	0.700569
Isy1	0.00047256	0.388968
Ppp1r14b	0.000546236	-0.688314
Actb	0.000611572	-0.436391
Hsp90ab1	0.000622253	-0.356314
Pdgfrb	0.000661903	-0.663136
Ehd4	0.000682145	-0.770911
Mrvi1	0.000694506	-0.709961
Gm13889	0.000717748	0.654384
Nr4a2	0.000740904	0.342453
Nt5c	0.000790205	-0.615106
Slco2a1	0.000791591	0.619145
Trim24	0.000806218	0.728974
Pth1r	0.000815763	-0.524203
Gsta4	0.000833674	0.448638
Kctd20	0.000840714	0.504258
Rpl38	0.0008691	0.41665
Gpx4	0.00089266	0.472688
Gclm	0.000912375	0.531789
Ifrd1	0.000915798	0.495588
Hivep2	0.000935741	0.832863
Bri3	0.000980736	-0.591397
Rora	0.00100474	0.662543
Arhgef17	0.00106747	-0.360689
Qpct	0.00107114	0.356885
Tnfaip8	0.00108269	0.55128
Aig1	0.001105	0.407175
Samhd1	0.00110892	0.578118
Cpne2	0.00114747	-0.397914
Trpc4	0.00116149	-0.735989
Eif1	0.00117167	0.358911
Gdf10	0.00118603	-0.713023
Mt1	0.00119797	0.819182
Dynll1	0.00120425	-0.621966
2022-09-07	0.00121953	-0.569518
Lmo7	0.00122845	-0.631736
Pdlim2	0.00123515	-0.693883
S100a10	0.00123922	-0.747141
Dusp1	0.00125215	-0.545589
Dad1	0.00131185	0.52828
Plscr1	0.00139813	-0.633306
Slc9a3r2	0.00141591	-0.54424
Rap2a	0.00141593	-0.673402
Gtf2i	0.0014389	-0.656092
Lamp1	0.00160636	0.54775
Rab4a	0.00160645	0.480511
Ttc39b	0.00162393	0.52553
Stard8	0.00164914	-0.520819
Rit1	0.00165117	0.344577
Stx12	0.00167891	0.308451
Rbfa	0.00179613	-0.58281
Itga9	0.00184403	0.699275
Por	0.0018487	0.50483
Dkk2	0.00192391	-0.646383
Rab43	0.00198991	0.320539
Slc2a1	0.00204356	0.292693
Rbms1	0.00206232	-0.521198
Fosl2	0.00206824	0.396177
Egr1	0.00224549	-0.66212
Specc1	0.00225599	-0.680507
Cdc42ep3	0.00253404	0.38036
Eif1ax	0.00253658	0.437158
Mbnl3	0.00255107	0.508128
Atf3	0.00258907	-0.828304
Serpinh1	0.00259723	-0.688376
Spry4	0.00263786	0.287769
Jund	0.00273268	-0.53317
Btg2	0.00281683	-0.611507
Myo18a	0.00282002	-0.519855
Coq10b	0.00295526	-0.675
AU020206	0.00298829	-0.563775
Inpp5b	0.00308439	-0.658471
Neat1	0.00316759	0.454135
Xpc	0.00321964	-0.376277
Dennd2a	0.00337905	0.506591
Nr3c1	0.0034177	-0.6235
Stat3	0.00357299	0.536851
Atp5md	0.00366138	0.445973
Lrpap1	0.00366325	0.543872
Slc12a6	0.00370105	0.370523
App	0.0037294	0.364294
Ldlrap1	0.00385513	-0.424643
Jdp2	0.0040179	0.429852
Mrps18a	0.00404664	0.436947
Hmox1	0.0041472	0.39995
Dnaja4	0.00423556	-0.739758
Gpx1	0.00426267	0.461486
Dusp11	0.00430818	-0.763999
Nsmce4a	0.00448033	-0.491009
Angpt2	0.00453743	0.603521
Gadd45g	0.00455135	0.594549
Rnf144a	0.00455331	-0.386911
Pakap.1	0.00465257	0.329888
Lbh	0.0048064	-0.528607
Arhgap23	0.00488802	-0.584867
Cldn15	0.00490936	0.524464
Resf1	0.00493307	0.809779
Tinagl1	0.0049642	-0.472232
Trpc1	0.00502076	-0.622328
Arvcf	0.00504786	-0.417167
Furin	0.0051311	0.505947
Cd34	0.00522332	-0.496062
Txnip	0.00522833	-0.449234
Eif4a2	0.00526852	-0.505312
Rap1a	0.00529874	0.619614
Stat1	0.00530188	0.637434
Lgalsl	0.00537511	-0.575694
Clec14a	0.0054007	-0.378707
Ddx5	0.00541599	-0.355344
Dnajb1	0.00541846	-0.642733
Ass1	0.00552579	0.384407
Tpp1	0.00582395	0.548263
Dnajb6	0.00595625	0.472345
Fam13c	0.00605243	-0.283548
Mrpl32	0.00610515	0.395418
Pcdh12	0.00611934	-0.659691
Hlf	0.00615909	-0.440293
Fkbp4	0.00621695	-0.406789
Pigp	0.0062552	-0.360493
Rapgef4	0.00626902	0.637118
Tssc4	0.00639731	0.321141
Spp2	0.00650477	0.624349
Rasl11a	0.00655227	-0.662955
Crip2	0.00663194	-0.508981
Fip1l1	0.00666928	-0.307381
Arid1a	0.00679885	-0.476187
Ppm1a	0.00691608	0.45754
Pa2g4	0.00732982	-0.319698
Dlc1	0.00760422	-0.496479
Smchd1	0.00766804	0.402773
Mosmo	0.0077483	0.531555
Emd	0.00779162	0.287468
Gna12	0.00780083	-0.524537
Tmem38b	0.00790549	-0.353595
Sh3pxd2a	0.00826489	-0.521893
Tpm2	0.00827863	-0.472579
Alad	0.00835918	-0.365384
Uqcrh	0.00855031	0.46164
Gng11	0.00870095	-0.612286
9930021J03Rik	0.0087828	0.49424
Asap2	0.00881016	-0.292253
Insr	0.00881161	0.58467
Ift20	0.00890522	-0.407995
Foxp1	0.00910211	0.45385
Swap70	0.00915524	0.513103
Lhfp	0.0094451	-0.366843
Atxn7	0.00946953	0.450636
Acsl4	0.00948813	0.364691
Slc25a5	0.00952242	0.422083
Eloc	0.00973105	-0.563192
Nes	0.009831	-0.368826
Zc2hc1a	0.00986994	-0.561022
Fam53b	0.0100301	-0.325403
Ywhab	0.0100821	-0.577885
Pip4k2a	0.0101358	-0.400212
N6amt1	0.0102307	-0.564478
Sox13	0.0102899	0.40479
Mvb12a	0.0104758	-0.313668
Kdm5b	0.0105531	0.386079
Limch1	0.0105642	0.490604
Tln1	0.0107331	-0.394411
Rps3	0.010803	0.394912
Zeb1	0.0109251	-0.490209
Oxr1	0.0113432	0.262728
Ecscr	0.0113524	-0.364216
Dcun1d5	0.0115666	-0.324494
Pim1	0.0115954	0.268639
Plxna2	0.0116403	0.476303
Cyb5b	0.0119786	-0.511549
Zcchc24	0.0120661	-0.483199
Cryl1	0.0121479	0.338189
Grina	0.0122151	0.31986
Fam204a	0.0122531	-0.385354
Gipc1	0.0123384	-0.439003
Tcf4	0.0124373	0.74524
Ralgapa1	0.0127464	0.323302
Tm4sf1	0.0130671	-0.543977
Spin1	0.0130745	-0.532289
Rtn4rl1	0.0130849	0.556921
Ptma	0.0133442	-0.269505
Prkar1a	0.0133602	0.392958
Naxd	0.013492	0.550079
Slfn5	0.0136627	-0.43946
Ldha	0.0138435	0.499835
Basp1	0.0139504	-0.307116
Hspb1	0.0139684	-0.286948
Atp5g3	0.0140265	-0.335788
Ikbkb	0.0142261	0.470438
Smad1	0.0142638	-0.432305
Hmgn1	0.0144323	-0.531248
Tanc1	0.0144365	-0.457651
Itga4	0.0144942	-0.52569
Cavin2	0.0145314	-0.592883
Zeb2	0.0146315	-0.413403
Mgst1	0.0146546	0.55009
Gucy1b1	0.0147795	-0.479151
Fosb	0.0149373	-0.376006
Scn1b	0.0150628	-0.51642
Psme2	0.0151545	0.258161
Tjp2	0.0152135	-0.545821
Srpk2	0.0153457	-0.374668
Top2b	0.0155169	0.369463
Srsf9	0.0155796	-0.472177
Zswim6	0.0157713	0.335363
C430049B03Rik	0.0159001	-0.732081
Lifr	0.0161197	0.549324
Myl9	0.0162359	-0.451377
Nrp2	0.0163778	-0.262038
Zfp608	0.0164272	-0.312551
Dgkb	0.016554	-0.524242
Cnih4	0.0168457	0.510722
Fhl2	0.0169435	-0.484939
Dnaja1	0.0170543	-0.460612
Fbxo22	0.0170862	-0.34585
Il11ra1	0.0171769	0.417541
Scarb2	0.0172736	0.35799
Surf4	0.0174587	-0.409043
1110059E24Rik	0.0176694	0.267599
Ppp2r1a	0.0176807	-0.424495
Ppp1r2	0.017722	0.659622
Ptk2	0.0178057	-0.478606
Cdk14	0.0179796	-0.481189
Czib	0.0180482	0.251728
Gyg	0.0181001	-0.268484
Cyp2d22	0.0181697	0.657228
Rrad	0.0181892	-0.532709
Nt5e	0.0184706	0.373792
Ndufs2	0.0186068	0.444571
Tcp11l2	0.0186743	0.283279
Ublcp1	0.018913	0.361263
Frk	0.0189248	-0.375868
Stub1	0.0190879	-0.37487
Tmem208	0.0191291	0.298784
Trappc8	0.0192404	0.28743
Drap1	0.0192487	-0.349209
Sgk1	0.0194714	-0.605975
Sp3	0.0194734	-0.399562
U2af1l4	0.0195321	-0.395005
Tnks1bp1	0.0195376	-0.48789
Gapdh	0.0195933	0.286217
Mdh2	0.0196775	0.557949
Nsfl1c	0.0197704	-0.312325
Ube2g1	0.019975	-0.321109
Rpp21	0.0201935	-0.439992
Nrp1	0.02024	-0.343796
Pkig	0.0202418	-0.359081
Tmem123	0.0205403	0.36796
Bicc1	0.0207508	-0.553887
Jak2	0.020834	-0.365247
Tmem140	0.0208816	0.544959
Siah1a	0.0210658	0.25744
Tnrc6b	0.021232	-0.662595
P4ha1	0.0215552	-0.583326
Mrpl17	0.0216546	-0.474123
Eng	0.0221377	0.340263
Lamb2	0.022345	0.309056
Hmgb1	0.0224595	-0.295119
Daam2	0.0225222	-0.459347
Blmh	0.0228523	-0.304681
Mapre1	0.0230094	-0.553632
Vmp1	0.0230745	0.279617
Tspan5	0.0231326	-0.268022
Plxdc2	0.0231615	-0.296963
Nectin2	0.0231907	-0.36996
Kctd10	0.023246	0.577131
Bclaf3	0.0236571	-0.323097
Cers5	0.0236922	0.34997
Jup	0.0238987	-0.264865
Plekhh3	0.0239835	-0.45455
Nupr1	0.0241629	-0.534355
Atad2b	0.0242612	0.50891
Txndc5	0.0243642	0.374353
Baz2b	0.0245081	0.39118
Pde3a	0.0246551	0.447538
C1d	0.0247176	-0.284821
Mcam	0.0247181	-0.366656
Parp14	0.0247499	-0.457899
Pura	0.0247806	-0.365828
Tceal3	0.0248998	0.392293
Ostc	0.0251578	-0.415338
Hadhb	0.0251805	0.510411
Hotairm1	0.0254457	0.253537
Rpl22l1	0.0255157	-0.26746
Rpl12	0.025726	-0.33323
Afap1l2	0.0257612	-0.413878
Psmb5	0.0258649	-0.365532
Gprc5c	0.0258934	-0.444614
Phf5a	0.026191	0.440818
Nr2f1	0.0263031	-0.313977
BC005624	0.0263418	-0.403645
Actg1	0.0263747	-0.367289
Hes1	0.026377	-0.487088
Tnks2	0.026429	0.51176
Cpne3	0.0264633	-0.52928
Cd2ap	0.026582	-0.514874
Sptlc2	0.0266237	0.520018
Slk	0.0267399	0.370949
Fam193a	0.0267725	0.40038
Cyb5a	0.0267857	0.399703
Elk4	0.0270926	0.411961
Mbd1	0.0274643	0.347887
Prdx5	0.0279217	0.428073
Tpm4	0.0279428	0.345577
Fchsd2	0.028051	-0.556331
Irf1	0.0284163	-0.495341
Aurkaip1	0.0288973	-0.328919
Cnot6	0.0292833	0.382691
Itprid2	0.0293737	-0.357514
Mrpl20	0.0296429	0.384643
Psma5	0.0298329	-0.488112
Calr	0.0298656	-0.309188
Mcl1	0.0300163	0.371288
Mylip	0.0304767	-0.3152
Arglu1	0.0306473	-0.376881
Map2k3	0.0307714	0.350994
Fermt2	0.0310718	0.33087
Rhoq	0.0316969	-0.343545
Ddx21	0.031772	0.280339
Eif2s2	0.0319352	-0.440872
Maco1	0.0321209	-0.316817
Hoxc10	0.03253	-0.371626
Serpine1	0.0326471	-0.448528
Neu1	0.0331104	0.309798
Wdr33	0.0331452	-0.264516
Bmp2	0.0336659	0.307618
Hsph1	0.0336813	-0.373299
Fez2	0.0338102	-0.475299
Mrpl58	0.0343484	-0.341759
Mib1	0.0345283	0.511387
Pkm	0.0347675	-0.298743
Kmt2a	0.0353438	-0.519097
Unc5b	0.0355851	-0.506211
Mrpl2	0.0356433	-0.433867
P2rx4	0.0356865	0.424582
Khdrbs3	0.0358781	-0.517286
Arhgap35	0.0359409	-0.457738
Vim	0.0359738	-0.375569
Ptprb	0.0363066	-0.441404
Cyb5r3	0.0363546	-0.318005
Ercc1	0.0366308	-0.38323
Sec62	0.0367681	-0.378708
Cox6b1	0.0368808	0.2656
Dpp8	0.0373006	-0.278861
Mtap	0.0373546	-0.348189
Slc3a2	0.0376047	0.417101
Wt1	0.0377161	-0.453696
Vezf1	0.0377791	-0.35523
Cul1	0.0380147	-0.285659
Tnfaip1	0.0382982	0.266868
Arhgap6	0.0382982	0.412716
Acly	0.0392531	0.48703
Yaf2	0.0393832	-0.2697
Fus	0.0394594	0.257312
Sptssa	0.0396011	-0.485799
Commd1	0.0396648	-0.482553
Tsc22d1	0.0397337	0.392354
Ski	0.0397347	-0.333309
Aasdhppt	0.0399559	-0.290932
Lysmd3	0.0399769	-0.290303
Ctbp2	0.0401136	-0.38796
Commd3	0.0405705	-0.443495
Ptprg	0.0408152	0.497794
Lamtor2	0.0412531	-0.319786
Sub1	0.0413886	0.369385
Ahsa1	0.0419123	-0.254222
Camk2n1	0.0426567	0.380133
Rab6b	0.0430513	-0.323194
Ankrd50	0.0432278	-0.443601
Acox1	0.0433851	0.462629
Sos2	0.043479	0.379457
Manf	0.0436358	-0.279783
Spink1	0.0437025	0.614532
Abi2	0.0439441	0.408974
Lactb2	0.0446059	0.523594
Cnbp	0.044644	0.470629
Csnk1a1	0.0446878	-0.389091
Preb	0.0451916	0.29577
Acin1	0.0455007	-0.381963
Sntb2	0.0455548	-0.52259
Rps27a	0.0456907	-0.36107
Tmem106b	0.0457477	0.453997
Cops2	0.0463376	-0.302833
Erich4	0.0463591	-0.414453
Clstn1	0.0465629	-0.27244
Etfa	0.0469034	0.441378
Rab5a	0.047362	-0.291508
Twist1	0.0477229	-0.296225
Gcc1	0.048511	-0.514907
Wdr1	0.049021	-0.397707
Rps4x	0.0491305	-0.312834
Sod1	0.0492622	0.372021
Rpl10a	0.0492874	-0.309424
Hikeshi	0.0493065	-0.39373
Capg	0.0495885	0.258238

## Sheet: NKT
gene	p_val	avg_log2FC
Tmem252	3.99073e-15	1.46502
Pck1	4.89196e-07	0.736613
Rapgef6	5.42655e-06	0.755293
AY036118	4.41139e-05	0.417655
Gas2	5.89242e-05	0.593925
Tsc22d1	0.000105651	0.6376
Gna13	0.000123713	0.514957
Eif3h	0.000218586	-0.642079
Ctsh	0.000219421	-0.516959
Gpx3	0.000228659	0.529162
Lbh	0.000379709	-0.781414
4931406C07Rik	0.000594058	0.473321
Gls	0.000605085	0.293796
Uqcr10	0.000609426	0.39447
Ppp1r11	0.000684424	0.58749
G6pc	0.000743913	0.498129
Rpl3	0.000817319	-0.277342
Bbx	0.000822003	0.385276
Uchl3	0.000844155	-0.505236
Spink1	0.00100866	0.375219
Ccr7	0.00137134	-0.652442
Actg1	0.00147822	0.2724
Smarca2	0.00167691	0.467004
Dbi	0.00182249	0.353536
Atp13a3	0.00220957	0.365027
Spp1	0.00231732	0.4172
Sult1d1	0.00249032	0.376708
Ly6d	0.0025464	-0.404371
Ndufv1	0.0025634	0.353678
Cd74	0.00274741	-0.575402
Dync1h1	0.00281031	0.465795
Prrc2c	0.0029148	0.396202
Lars2	0.00294613	0.390556
Iglc3	0.00301758	-0.603337
H2-Ab1	0.00313	-0.532719
Arih1	0.0031543	0.28261
Pdcd5	0.00316229	0.455627
Glul	0.00323041	0.438943
H3f3a	0.00324795	-0.338115
Hnrnpl	0.0033476	0.259727
mt-Atp8	0.00340803	0.512964
Laptm5	0.00354085	0.31337
4932438A13Rik	0.00358211	0.507971
Stard10	0.00386698	0.336653
Psap	0.00403543	0.569956
Csrp2	0.00415335	0.502325
H2-Aa	0.0044755	-0.580645
BE692007	0.0047966	-0.488971
Trpc4ap	0.00480044	0.423103
Hsph1	0.00499454	0.357794
Aldob	0.00505433	0.399134
Thy1	0.00539166	0.313949
Lpl	0.00607754	0.490851
Anxa6	0.00645059	0.308638
Tapbp	0.00662588	0.356828
Cd79a	0.00688479	-0.593402
Tsc22d2	0.0073526	0.424238
Nrd1	0.00739054	0.482235
Atox1	0.00745694	0.255927
Samsn1	0.0076962	0.446019
Rasa3	0.00775854	-0.43371
Apbb1ip	0.00778135	0.360215
Cd72	0.00779381	-0.540597
App	0.00792981	0.385078
Tnfaip8	0.00798767	0.441366
Usf2	0.00824511	-0.437736
Strn3	0.00829511	0.423197
Mt1	0.00842267	0.377906
Smg1	0.00856079	0.37671
Mta3	0.00864113	-0.276445
Ptpn22	0.00868821	0.251432
Egr3	0.00872105	-0.706197
Pnn	0.00873134	0.513427
Hipk1	0.00883674	0.264541
Magoh	0.00910796	-0.487781
Rab22a	0.00941262	-0.442955
Ehmt1	0.00943659	0.277262
Ptprcap	0.00944992	-0.32837
Prrc2b	0.00964518	0.281227
Wbp11	0.0098196	0.375167
Rida	0.00988758	0.323842
Lmbrd1	0.00998419	-0.555935
Aplp2	0.0102113	0.330794
Gas5	0.0102811	0.36463
Itpkb	0.0103869	0.358956
Lyst	0.0105421	0.273976
Arf3	0.0105455	0.29946
Ccdc88c	0.0111405	0.447424
Pitpna	0.0113265	-0.396001
Acadm	0.0114155	0.303971
Eif3m	0.011527	0.292894
Suclg2	0.0117167	0.477353
Dynlrb1	0.0118439	0.368278
Fcrla	0.0120746	-0.407593
Eif3f	0.0125938	-0.359458
Ctsl	0.0131139	0.548504
Uqcr11	0.0131661	0.300592
Celf1	0.0131758	0.348044
Ppm1g	0.0132809	0.293124
Hnrnpf	0.0134518	-0.431009
Mcl1	0.0140674	0.304523
Eif3a	0.0140751	0.25083
Eef2	0.0140959	0.250399
Cdkn2aip	0.0142094	0.295241
Fbp1	0.0144094	0.323904
Hectd1	0.0148014	0.385413
Crot	0.0148971	0.335122
Id2	0.0153726	0.385331
Nab1	0.0155895	0.300106
H2-Eb1	0.0156709	-0.435729
Klf9	0.0161486	0.364395
Slc12a6	0.0162508	-0.447952
Etfb	0.0164985	0.341321
Cct2	0.0165509	0.258921
Mef2a	0.0167348	0.326928
Capg	0.0170648	-0.455813
Pax5	0.0171982	-0.345994
Myc	0.01729	-0.607764
Prex1	0.0173188	0.287264
Anp32e	0.0175386	0.352519
Cyld	0.017922	0.295969
Cacybp	0.0179615	0.336344
Ahnak	0.0182052	0.392886
Kif5b	0.018206	0.300581
Atp6v1b2	0.0182778	0.271037
Fcmr	0.0184852	-0.490791
Dhx15	0.0189947	0.387236
Ywhae	0.0197088	-0.361343
B4galnt1	0.0203781	0.428307
Jun	0.0204074	0.494442
Skil	0.0209106	0.433193
Fundc2	0.0211865	-0.335255
H2-DMb2	0.0216268	-0.473868
Psmc4	0.0223534	-0.336187
Cep350	0.0228088	0.410227
Utrn	0.0231458	0.375477
Itga1	0.0231921	0.363001
Ms4a1	0.0237112	-0.417139
Dync1i2	0.0239482	0.354073
Paics	0.0242046	-0.364748
Ifi30	0.0243365	-0.441307
Ptges3	0.0250985	0.320163
Gimap8	0.0252614	0.336738
Jmjd1c	0.0253078	0.361362
Morc3	0.0253354	0.295129
Selenop	0.0254058	0.349492
Dars	0.0267058	0.259147
Pafah1b1	0.0267399	0.266755
U2af1	0.0268281	-0.335754
Tmod3	0.0272359	-0.418901
Mia2	0.0274427	0.337598
Bag1	0.0275433	0.30536
Tcn2	0.0276623	0.301922
Hnrnpdl	0.0277806	0.342049
Tra2b	0.0285352	0.352031
Smarca5	0.0287262	0.262648
Drap1	0.0307764	-0.381219
Ufc1	0.0311146	0.312942
Oxct1	0.0321985	0.398104
Rgcc	0.0327386	-0.463866
Ube3a	0.0334597	0.294478
Tpr	0.0338132	0.299339
Mef2c	0.0341643	-0.396054
Lsm12	0.0347782	-0.265345
Rilpl2	0.0350392	-0.288731
Nap1l4	0.0350792	0.273974
Myh9	0.0366263	0.285814
Nedd4	0.0368832	0.301813
Rbpj	0.0371512	0.298651
Rpn2	0.0373339	0.274806
Tomm22	0.0374307	-0.404545
Comt	0.0380463	0.37867
Pak2	0.038161	0.257199
Dmtf1	0.0387221	0.266302
Ebf1	0.0387264	-0.316775
Eci1	0.0387703	0.303844
Dctn3	0.0388432	-0.396427
Ttc3	0.0391473	-0.435549
Sltm	0.0400217	0.306074
Bnip3l	0.0400552	0.288427
Rbm5	0.0402157	-0.291626
Srsf5	0.0410437	0.274143
Hadh	0.0410935	-0.393098
Lamtor4	0.0414018	0.300287
D16Ertd472e	0.0415334	0.384519
Gimap4	0.0428279	0.31404
Gatm	0.0429721	0.34689
Gm26532	0.0431288	-0.289451
Iglc2	0.0444499	-0.497362
Wnk1	0.0445382	0.313419
Vars	0.0451953	0.338281
Parp1	0.045367	-0.458087
Pfdn1	0.045554	0.334953
Tmed5	0.0457385	-0.389489
Bax	0.0458406	-0.33857
Echs1	0.0472483	0.290238
Mrpl52	0.0483819	0.420593
Ptp4a3	0.0484413	-0.3306
Stap1	0.0487399	-0.532057
Spp2	0.0488628	0.356119
S1pr1	0.048908	-0.393673
Kxd1	0.0489743	0.365395

## Sheet: PCTS1
gene	p_val	avg_log2FC
Tuba4a	0	1.10825
Pck1	0	1.38273
Tsc22d1	0	1.90022
Rcan1	0	1.13952
Crem	0	0.932846
Tmem252	0	2.68428
Mt1	1.4941e-272	0.987489
Cebpb	1.78423e-264	0.750409
Eprs	3.0565e-259	0.883697
Noct	1.84784e-256	0.651227
Cyp27b1	5.17272e-232	0.637394
Mat2a	1.76184e-217	0.728361
Coq10b	2.43579e-216	0.688877
Hspa5	2.00059e-214	0.778848
Plk3	3.40009e-210	0.581503
Lpin1	1.96528e-201	0.590501
Ell2	6.40635e-187	0.575691
Lclat1	1.71888e-185	0.579332
G6pc	3.39249e-184	0.722135
Fh1	3.38568e-176	0.645154
Trmt61b	9.34625e-173	0.576899
Iyd	2.00284e-156	0.691801
Col4a1	3.88398e-155	0.592139
Alas1	7.47753e-153	0.626123
Emd	2.16447e-143	0.51288
Dnajb9	6.6684e-138	0.51649
Bex1	1.53622e-134	0.450623
Tpm4	7.94872e-134	0.478616
Slc16a10	2.27325e-127	0.550161
Cpt1a	1.24521e-126	0.456374
Got1	6.7826e-126	0.511537
H3f3b	8.92747e-125	0.466318
Spp1	3.84363e-120	0.664887
Clec2h	6.93359e-119	-0.863334
Nmd3	1.57624e-118	0.481346
Hsp90b1	5.50931e-118	0.515688
Sptbn1	8.35016e-114	0.490304
Impact	2.62703e-111	0.424355
Retreg1	6.68243e-111	0.449215
Acly	5.22348e-109	0.402527
Manf	5.28863e-107	0.522464
Pak1	2.76141e-101	0.38108
Lbh	4.5054e-101	0.324052
Zbtb16	2.28378e-99	0.41399
Rora	1.75299e-95	0.390032
Spsb2	2.10251e-95	0.404745
Slc25a3	2.61981e-95	0.362054
Tnfrsf21	3.75269e-93	0.325038
Cyp24a1	1.26247e-91	-0.617282
Ddit3	5.70434e-91	0.356861
Herpud1	2.23966e-88	0.399268
Pmvk	1.03003e-86	0.376688
Cystm1	2.02675e-85	0.359424
Tubb4b	3.96098e-85	0.391563
Maf	1.21592e-84	-0.726409
Aff1	1.21936e-80	0.353084
Pik3c2a	1.13436e-78	0.377229
2022-03-05	4.69866e-77	0.348888
Csrp2	9.01867e-77	0.280802
Creld2	5.40571e-76	0.361811
Nedd4l	8.10474e-76	0.433895
Epb41	1.27074e-75	0.502087
Ndrg1	1.35686e-74	0.319743
Gldc	5.41222e-72	0.377429
Kras	1.69856e-71	0.332881
Col4a2	8.0092e-70	0.302718
Pnrc1	2.66093e-69	0.264531
Sel1l	6.55184e-69	0.332049
Glul	1.73432e-65	0.339461
Zbtb38	2.46934e-65	0.354106
Sdc4	5.84869e-65	0.370634
Cyp4a31	7.16905e-64	0.427664
Polr3e	1.12532e-63	0.27177
Cyp51	1.43726e-63	0.302996
Tceal8	1.56675e-63	0.336411
Slc51a	1.59361e-63	0.362322
Mbnl2	1.11251e-62	0.374543
G0s2	1.01934e-61	0.534736
Bex4	1.21824e-61	0.308854
Slc13a1	1.80917e-61	0.386553
Foxn3	6.18308e-61	0.354766
mt-Nd5	5.73833e-59	0.259061
Glud1	1.3615e-58	0.269987
Endod1	4.45712e-58	0.25163
Atp6v1b2	4.33663e-57	0.279747
Atp2a2	5.29772e-57	0.305406
Gsr	3.41384e-56	0.2769
Id2	2.32337e-55	-0.663252
Man2a1	5.39829e-55	0.274278
Tceal9	4.05889e-53	0.262521
Sdf2l1	8.29949e-53	0.271213
Slc3a2	1.34122e-52	0.305958
Rap1b	2.60517e-51	0.290105
Arhgef28	5.37141e-50	0.265865
Hmox1	8.33166e-49	0.537795
Hyou1	9.58529e-49	0.258515
Aco2	2.71047e-48	0.25702
Pdia4	1.80656e-47	0.273499
Gsta2	2.15579e-43	0.286439
Sap30	3.73409e-36	-0.421496
Timp3	9.8429e-36	-0.409122
Cks2	1.88081e-35	-0.430688
mt-Nd6	5.11341e-33	0.265448
Igf1r	5.88093e-33	0.314559
Ccdc141	4.71097e-31	0.336272
Rab11fip3	8.8853e-26	-0.54025
Nktr	2.03635e-23	0.265254
Palld	4.56005e-23	-0.398939
Spns3	1.78862e-21	-0.309547
Igfbp5	5.51227e-17	-0.423139
Nr3c1	2.63444e-16	-0.289464
Rgl1	4.42623e-16	-0.400871
Nlrp6	2.73687e-13	-0.331425
Slc25a48	1.41103e-12	-0.254566
Kansl1l	1.51888e-12	-0.293406
Trps1	2.09164e-11	-0.375038
Trim7	3.38628e-11	-0.347017
Dnase1	6.46719e-11	-0.295658
Tef	1.38221e-10	-0.358653
Car3	1.76277e-10	-0.409088
Pakap.1	1.98365e-10	-0.309198
Neat1	4.15196e-10	0.664863
Nat8f1	5.58507e-10	-0.299585
Prss8	1.65098e-08	-0.31762
Tmem174	5.07218e-08	-0.336322
Ces1f	6.72103e-08	-0.445269
Tprkb	1.38698e-07	-0.256805
Ncoa7	3.54152e-07	-0.32985
Hsd3b2	1.71825e-06	-0.358759
Ccnd1	3.64787e-06	-0.343492
Umod	3.91125e-06	-0.545831
Acy3	8.74942e-06	-0.362297
Snx29	1.43893e-05	-0.457026
Snhg11	0.000181348	-0.432835
Pbld1	0.000269542	-0.315606
Klk1	0.000298962	-0.464516
Itgb6	0.00257463	-0.254251
BC024386	0.00326904	-0.297216
Egf	0.00530136	-0.436986
Fut9	0.00558429	-0.26314
Jun	0.023787	-0.341545
Slc6a20b	0.0311554	-0.301196
Slc12a1	0.0412963	-0.351564
Tns1	0.044413	-0.357496
Erich4	0.0458409	-0.261622

## Sheet: PCTS2
gene	p_val	avg_log2FC
Tmem252	1.12908e-147	2.27699
Tsc22d1	4.61317e-103	1.91723
Pck1	5.80357e-93	1.29216
Rcan1	3.59774e-79	1.6536
Coq10b	3.40153e-34	0.950275
Spp1	9.70911e-34	1.41351
Tuba4a	2.65646e-33	0.85862
Crem	1.32417e-32	0.794708
Mat2a	1.13183e-30	0.866233
Eprs	3.27814e-30	1.02677
Plk3	1.67722e-29	0.741085
mt-Nd6	1.12564e-26	1.06498
Cebpb	2.23153e-26	0.749347
Hspa5	2.14817e-24	0.775303
Noct	7.08901e-24	0.613043
Lclat1	8.40972e-24	0.776538
Acly	1.94311e-23	0.691637
mt-Nd5	1.45683e-21	0.433798
Alas1	2.52183e-21	0.643724
Lpin1	5.13077e-20	0.660244
Cyp51	9.16607e-20	0.691804
Ell2	1.01431e-19	0.624322
Trmt61b	1.8474e-19	0.585377
Col4a1	1.13163e-18	0.626757
G6pc	3.328e-18	0.722938
Oxct1	4.85626e-17	0.556876
Mafb	8.287e-17	0.526637
Ndrg1	8.34842e-17	0.463268
Fh1	1.04404e-16	0.580191
Acy3	1.41808e-16	-0.469456
Rora	1.51785e-16	0.616606
Cyp4a31	4.95945e-16	0.718887
Cyp4a14	9.08426e-16	0.582601
Tnfrsf21	2.24982e-15	0.506429
Slc16a10	2.65047e-15	0.445045
Sik1	1.01736e-14	0.446621
Dnajb9	1.21655e-14	0.578974
Sptbn1	4.91582e-14	0.680784
Pak1	5.6626e-14	0.478189
Slc3a2	9.43529e-14	0.522851
Hsp90b1	1.22157e-13	0.486913
Impact	1.51194e-13	0.361669
Gldc	1.78842e-13	0.546272
Cpt1a	1.82807e-13	0.566594
Got1	2.7447e-13	0.444894
Sdc4	2.95502e-13	0.562011
Sel1l	6.65932e-13	0.49977
Cyp4a10	9.92992e-13	0.699825
Nedd4l	1.14858e-12	0.497391
Atp2a2	1.23712e-12	0.520085
Kap	2.77604e-12	-0.300587
Retreg1	4.85597e-12	0.521763
Ifrd1	6.00544e-12	0.395639
Mt1	6.18996e-12	0.454266
Cyp4a12b	7.98878e-12	0.518887
Tgm1	1.05323e-11	0.311353
Zbtb16	1.72886e-11	0.331875
Slc13a1	1.96987e-11	0.543369
Mbnl2	2.27692e-11	0.491489
mt-Nd3	2.34203e-11	-0.372138
Sap30	2.71484e-11	-0.466267
Defb29	3.27208e-11	-0.634934
Tpm4	3.88853e-11	0.403128
Mbd1	4.83374e-11	0.463656
Gas2	5.36261e-11	0.385055
Rida	6.93665e-11	0.308182
Napsa	1.16417e-10	-0.542056
Nrd1	1.38117e-10	0.538909
Epb41	3.15267e-10	0.427637
Aff1	3.52756e-10	0.373063
Tnfaip8	3.64146e-10	0.335982
Mettl7b	4.15867e-10	0.458244
Cltrn	4.28559e-10	0.262166
Plod2	4.56143e-10	0.362625
Dnase1	4.76756e-10	-0.705923
Eps8	4.90011e-10	0.475134
H3f3b	5.51115e-10	0.341263
Ccdc152	7.28349e-10	0.578968
Aff4	8.35025e-10	0.344644
Slc51a	9.94239e-10	0.438556
Pnrc1	1.10891e-09	0.432211
Erlin1	1.23477e-09	0.419299
Immt	1.65188e-09	0.403152
Lrp2	1.70654e-09	0.366554
Spp2	1.83782e-09	0.477801
Slc27a2	2.24286e-09	0.310022
2022-03-05	2.4642e-09	0.367959
Hspa9	3.27034e-09	0.377381
Sh3bp5	3.64197e-09	0.458318
Hsp90aa1	3.84162e-09	0.33162
Papss2	7.01477e-09	0.494005
Pmvk	9.72758e-09	0.37665
Far1	1.01514e-08	0.343004
Sptan1	1.04139e-08	0.387239
Col4a2	1.34942e-08	0.316259
Slc25a3	1.48267e-08	0.266152
Tgoln1	1.681e-08	0.38461
Guca2b	1.92231e-08	-0.394957
Keg1	1.94507e-08	-0.311738
Id2	1.95997e-08	-0.457588
Sult1d1	2.29231e-08	0.269844
Slc5a8	2.37123e-08	0.525231
Atp1a1	2.42871e-08	0.313098
Emd	2.65564e-08	0.351523
Tmigd1	3.16427e-08	0.321194
Rab1a	4.13424e-08	0.435125
Srsf5	4.86086e-08	0.335806
Npm3	5.31864e-08	-0.449022
App	5.63964e-08	0.441185
Pdxk	5.64759e-08	0.312663
Eif4g2	7.77226e-08	0.330019
Cgnl1	7.99613e-08	0.45072
Slc4a4	9.57069e-08	0.311443
Selenop	9.70257e-08	0.271011
Lamp1	1.13839e-07	0.274173
Tmed5	1.39183e-07	0.408816
Cmpk1	1.88727e-07	0.369768
Acad11	1.92777e-07	0.259256
Acaa2	2.09535e-07	0.35639
Pik3c2a	2.14071e-07	0.368502
Itch	3.74681e-07	0.309696
Glud1	5.00949e-07	0.318798
Ttc36	5.4824e-07	-0.286243
Kras	6.58124e-07	0.360858
Gsta2	6.71314e-07	0.539188
Slc18a1	6.76174e-07	0.421458
Hdlbp	7.47917e-07	0.32663
Larp4	9.18443e-07	0.373809
Azgp1	1.0486e-06	-0.521421
Errfi1	1.15938e-06	0.338694
Ehhadh	1.29889e-06	0.327906
Eif1	1.47753e-06	0.252288
Ftl1-ps1	1.47767e-06	0.281015
Cks2	1.60228e-06	-0.299049
Irx3	1.73878e-06	0.319265
Actr2	1.73993e-06	0.325843
Pdha1	1.74811e-06	0.295589
Psap	1.76853e-06	0.313227
Pah	1.81524e-06	0.260918
Idh1	1.97893e-06	0.324142
Hyou1	2.03673e-06	0.313
Cltc	2.15525e-06	0.2775
Khk	2.17104e-06	-0.314679
Atp6v1b2	2.21794e-06	0.310609
2022-09-11	2.5268e-06	0.287486
Ahcyl2	2.59358e-06	0.33213
G0s2	2.73185e-06	0.595884
Txnrd1	2.73983e-06	0.363918
Flnb	2.89221e-06	0.263654
Atp11b	3.14307e-06	0.275768
Iyd	3.26304e-06	0.396282
Jund	3.64142e-06	0.284652
Ncl	4.03488e-06	0.254883
Gsr	4.0518e-06	0.336822
Mob1b	4.07755e-06	0.252024
Nat8f1	4.12123e-06	-0.3388
Arhgef28	4.62562e-06	0.373224
Hspa4	4.82231e-06	0.278403
Pdcd6	4.88404e-06	0.356573
Spns3	5.06381e-06	-0.336726
Idi1	5.35575e-06	0.298553
Susd3	5.94046e-06	-0.371035
Shb	6.00578e-06	0.250852
Pnpla8	6.40389e-06	0.293543
Slco1a6	6.63853e-06	0.302368
2610528J11Rik	6.64583e-06	-0.389971
Aftph	6.84017e-06	0.287334
Cdc42	9.20501e-06	0.263025
Man2a1	9.80977e-06	0.37322
Ppat	9.92688e-06	0.255414
Nipa2	1.19798e-05	0.333986
Neat1	1.2144e-05	0.776025
Azin1	1.27709e-05	0.280606
Ifrd2	1.40919e-05	-0.337026
Jmy	1.53884e-05	0.273294
Tceal8	1.73344e-05	0.276916
Tceal9	1.73792e-05	0.329469
Akap11	1.90071e-05	0.268235
Clpx	1.94181e-05	0.310819
Ppfia1	2.07411e-05	0.281727
Ugt3a1	2.10496e-05	0.285964
Creld2	2.15775e-05	0.299566
Igf2r	2.38402e-05	0.264067
Zbtb38	2.48907e-05	0.301718
Dync1h1	2.65672e-05	0.298349
Maf	2.80237e-05	-0.445721
Aco2	2.8961e-05	0.291682
Atxn7	2.95043e-05	0.259853
Pdia3	3.03834e-05	0.298094
Spsb2	3.35817e-05	0.317401
Abhd14b	3.45566e-05	-0.411162
Smim22	3.54339e-05	-0.405936
Mia3	3.72668e-05	0.257234
Picalm	4.68091e-05	0.320632
Cyp2j11	4.69625e-05	0.376547
Crat	4.93265e-05	0.311988
Pcbp1	5.09233e-05	0.293615
Pdzk1ip1	5.23914e-05	0.273389
Snrk	5.52158e-05	0.259253
Ccdc47	5.59838e-05	0.267071
Skp1a	5.99025e-05	0.330008
Lncpint	6.03417e-05	0.32611
Arcn1	6.11557e-05	0.370995
Gcnt2	6.15379e-05	0.293002
Odc1	6.358e-05	-0.344982
Nisch	6.67237e-05	0.267405
Dnajc13	7.46378e-05	0.282669
Itgav	7.75293e-05	0.261287
Dnajc3	8.38152e-05	0.30328
G3bp2	8.82141e-05	0.279012
Rock1	9.6727e-05	0.296973
Gclc	0.000109919	0.2669
Sqstm1	0.000113972	0.250369
Aldh1l1	0.000120208	0.279021
Igf1r	0.000126203	0.340207
Acot1	0.000138158	0.277471
Scpep1	0.000150066	0.263258
Hnrnpab	0.000150239	0.293337
Ptgr2	0.000151244	0.308639
Rarres2	0.000166698	0.296204
Mylk	0.000167356	-0.427041
Taf11	0.000177869	0.252356
Clec2h	0.000182087	-0.28047
Atp6v0a4	0.000202434	0.26003
Palld	0.000204199	-0.362542
Mettl26	0.000268734	-0.289387
Snhg11	0.000275447	-0.2928
Rnf11	0.00028634	0.320351
Abca3	0.000293569	0.268933
Fabp3	0.000301244	0.306196
Nadk2	0.000308865	0.252774
Abcc2	0.000331087	0.26765
Pacsin2	0.000381841	0.281644
Aig1	0.000397446	0.281048
Spag9	0.000400508	0.258983
Got2	0.000401364	0.341185
Nat8f6	0.00040401	-0.407906
Sucnr1	0.000489688	-0.282433
Amacr	0.000613686	-0.340775
Ttr	0.000648672	-0.97562
Dcxr	0.000715323	-0.34932
Jun	0.000752605	-0.462787
Uso1	0.000803431	0.304133
Aifm1	0.00087975	0.304648
Stx7	0.000959392	0.25138
Cldn10	0.00105623	-0.338011
Eif3a	0.0012097	0.26611
Prss8	0.00147199	-0.282603
Zhx1	0.00168495	0.289967
Fnbp1l	0.00172198	0.257101
Coasy	0.00193477	-0.294575
Erich4	0.00199975	-0.317694
0610009B22Rik	0.00223459	0.258539
Nat8	0.00227935	-0.288186
Mrpl57	0.0024202	-0.287879
Trabd2b	0.00250469	0.271328
Trps1	0.00287893	-0.420745
Ugt8a	0.00321199	-0.323381
Trim7	0.00363763	-0.316919
Rdh14	0.00375893	-0.259334
Selenbp1	0.00420123	-0.273481
Etf1	0.00444693	0.257492
Smlr1	0.00475324	-0.310028
Tfam	0.0052115	-0.314649
Msrb1	0.00579589	-0.292744
Hsd17b11	0.00668178	-0.363239
Cryzl2	0.00688221	-0.262017
Ces1f	0.00825125	-0.313571
Rab11fip3	0.00838397	-0.289746
Afmid	0.00842957	-0.300829
Lmtk2	0.00850788	0.253963
Mettl23	0.00941465	-0.314425
Slc22a30	0.0101925	-0.320132
Ccnd1	0.0109268	-0.250519
Tmem174	0.0112654	-0.289389
Aspdh	0.0127487	-0.32256
As3mt	0.0147385	0.298383
Rpl36	0.0176093	-0.257957
Alad	0.0193251	-0.264429
Nenf	0.0196744	-0.351792
Amn	0.021138	-0.281585
Cyp2d12	0.023052	-0.353721
Gm10804	0.025685	-0.265906
Prnp	0.0284965	-0.254541
Sec11a	0.0324598	-0.276052
Tmem150a	0.0345698	-0.251969
Hoxb3os	0.0377391	-0.28302
Adh5	0.0413193	-0.277274
Gng5	0.0420447	-0.254187
Rgl1	0.0427461	-0.255822

## Sheet: PCTS3
gene	p_val	avg_log2FC
Tmem252	1.01894e-256	2.18819
Tsc22d1	2.33248e-216	1.74458
Pck1	6.13427e-162	1.21543
Rcan1	3.51718e-148	1.30619
Cebpb	2.33478e-77	0.921942
Noct	1.00548e-72	0.64873
Mafb	5.4207e-64	0.706127
Crem	8.16393e-62	0.671454
Eprs	1.3243e-58	0.872648
Tuba4a	1.42881e-56	0.742958
Coq10b	2.87431e-56	0.702462
Alas1	5.57797e-55	0.771123
Plk3	3.69857e-54	0.484909
Lpin1	5.46987e-49	0.670955
Ndrg1	2.1372e-48	0.559611
Mat2a	4.41034e-44	0.758264
G6pc	1.06539e-43	0.747032
Slc3a2	4.21487e-43	0.574158
Mbd1	4.72907e-43	0.587218
Rora	1.96584e-34	0.546274
Pmvk	6.12313e-33	0.470831
Ell2	8.39667e-31	0.432572
Cyp4a14	8.05899e-27	0.446069
Acly	5.68115e-26	0.431251
Sik1	2.91602e-25	0.320798
Id2	5.44672e-25	-0.573123
Lclat1	8.01912e-24	0.392821
mt-Nd5	1.52767e-23	0.269826
Fh1	2.52173e-23	0.442335
Tgm1	4.18311e-23	0.311358
Sap30	8.10949e-23	-0.490259
Cks2	4.12637e-22	-0.430793
Hspa5	6.74179e-22	0.439708
Sptbn1	1.83383e-21	0.480062
Atp2a2	4.10959e-21	0.479006
Napsa	5.94087e-21	-0.378419
Tnfaip8	8.03308e-21	0.417004
Maf	9.18091e-21	-0.499866
Trmt61b	7.49436e-20	0.278481
Col4a1	9.15454e-20	0.392639
Gclc	1.75518e-19	0.414045
Slc51a	4.25974e-19	0.39615
Sdc4	7.69896e-19	0.464031
Acy3	1.92173e-18	-0.272298
mt-Nd6	2.65648e-18	0.588842
Slc16a10	4.17727e-18	0.281853
Cyp4a10	4.31811e-18	0.571051
2022-03-05	1.2758e-17	0.382948
Gldc	4.3751e-17	0.283506
Mt1	5.12883e-17	0.318403
Odc1	5.43575e-17	-0.363554
Oxct1	1.01771e-16	0.364106
Eps8	6.6093e-16	0.343492
Hsp90aa1	8.27792e-16	0.261931
Gadd45g	8.63478e-16	0.336738
Cyp51	8.85824e-16	0.336442
Pak1	1.13539e-15	0.264787
Impact	1.30214e-15	0.260781
Gas2	1.66162e-15	0.282653
Spp1	1.71717e-15	0.509351
Got1	2.33391e-15	0.325276
Tmed5	2.9489e-15	0.32515
Dnase1	3.46398e-15	-0.62596
Hsp90b1	4.24037e-15	0.319136
Cpt1a	1.46942e-14	0.341566
Cyp4a12b	2.75315e-14	0.351275
Errfi1	3.16342e-14	0.322478
Nat8f1	1.07501e-13	-0.274671
Nat8f6	1.19302e-13	-0.378839
Srsf5	1.32717e-13	0.361306
Spsb2	3.4987e-13	0.251488
Mbnl2	7.05805e-13	0.334631
Gsta2	8.62186e-13	0.571932
Susd3	8.84066e-13	-0.320985
Aff4	1.0749e-12	0.286851
Gatm	1.20763e-12	0.358544
Pik3c2a	1.51444e-12	0.27536
Dnajb9	1.68188e-12	0.313576
Defb29	1.85736e-12	-0.391362
Cyp4a31	1.89335e-12	0.392017
H3f3b	2.08634e-12	0.257379
Nat8	3.28078e-12	-0.304769
Pah	4.94371e-11	0.276165
Atp1a1	5.26666e-11	0.251736
Pnrc1	5.82838e-11	0.304844
Utp20	8.20974e-11	0.270544
Idh1	1.24453e-10	0.292898
Plau	1.35432e-10	-0.347
Idi1	3.62859e-10	0.260471
Ncl	5.70506e-10	0.280613
Med28	6.94328e-10	0.268739
Papss2	7.95848e-10	0.323361
Hmgcs2	9.10574e-10	0.25165
Slc13a1	1.6997e-09	0.31783
Hsd17b11	1.85629e-09	-0.328493
Sptan1	4.39953e-09	0.253503
Clcn5	5.76771e-09	0.252018
Retreg1	5.93486e-09	0.255644
Sec11a	1.27979e-08	-0.263989
Slc7a13	5.28658e-08	-0.261123
Cyp2d9	7.7301e-08	-0.300552
Abhd14b	1.10019e-07	-0.304773
Npm3	1.78716e-07	-0.255087
Hsd11b1	4.35186e-06	-0.278224
Slco1a1	5.92606e-06	-0.29089
G0s2	5.11678e-05	0.281067

[truncated: 4 more sheets: Podocytes, Renin_juxta, TAL, TDL]
