# Supplementary material for: A parathyroid hormone/salt-inducible kinase signaling axis controls renal vitamin D activation and organismal calcium homeostasis
Source: J Clin Invest. 2023 May 1;133(9):e163627. doi: 10.1172/JCI163627 (PMC10145948; doi:10.1172/JCI163627)
Supplement: Supplemental table 7 [file jci-133-163627-s101.xlsx]

## Sheet: CD_PC
gene	p_val	avg_log2FC
Grem2	8.87798e-39	1.38623
Gstm1	4.38616e-28	1.25078
Fam129a	8.66266e-28	1.08899
Pappa	2.59481e-27	1.01309
Crem	5.13946e-25	0.87736
Pde3b	4.70561e-18	0.812895
Mfsd4b1	6.64006e-18	0.678817
Pde10a	2.96151e-16	0.544839
Aqp2	4.04226e-15	0.738071
Sgk1	4.37693e-15	0.830493
Cebpd	1.22691e-12	0.6655
Nqo1	1.8779e-12	0.466847
Aqp3	4.49652e-12	0.567916
Arg2	4.97951e-12	0.417554
Tfcp2l1	9.80164e-12	-0.461877
Ftl1	1.42231e-11	0.53891
Prdx1	8.71306e-11	0.494339
Mib1	9.41004e-11	0.635083
Morf4l2	9.82448e-11	0.592279
Foxi1	1.0426e-10	-0.678834
Tbc1d1	1.87602e-10	0.536649
Eva1b	8.59742e-10	0.604206
Cox7c	9.15986e-10	-0.440768
Stard4	1.34791e-09	0.48257
Pde7b	4.40018e-09	0.348273
Hspa8	4.55688e-09	-0.517461
Neat1	4.80061e-09	0.516174
Gsta3	5.81781e-09	0.589631
Sh3rf1	8.01078e-09	0.438022
Slc25a4	9.43613e-09	-0.529151
Gm43305	1.21593e-08	-0.713809
Pdcd4	1.38512e-08	0.468491
Prkcd	1.7842e-08	-0.534813
Cox6c	1.79341e-08	-0.373505
mt-Nd4l	2.23149e-08	-0.481779
mt-Nd3	3.23581e-08	-0.386467
Chchd10	3.98693e-08	-0.380142
Msmo1	4.02397e-08	0.431858
Car2	4.07848e-08	-0.574514
Hoxb4	4.52683e-08	0.400907
Id2	4.8062e-08	-0.575599
Arid5b	5.06274e-08	0.385975
Lcn2	6.54059e-08	0.815574
Aldh1l1	7.00643e-08	-0.827367
Btc	7.99122e-08	0.664967
Atp6v0d2	8.97104e-08	-0.847358
Ccn1	9.01935e-08	-0.681302
Ugdh	1.17089e-07	0.398419
Mgst1	1.77873e-07	0.49427
Slc4a9	2.18304e-07	-0.584419
Cebpb	2.81627e-07	0.64834
Gdf15	2.81934e-07	0.57815
Hsp90ab1	3.1584e-07	-0.32955
Eprs	3.44913e-07	0.600996
Glod5	4.5298e-07	-0.338743
Slc43a2	4.80295e-07	-0.576488
Hsp90aa1	4.84053e-07	-0.511228
Pik3r1	5.68228e-07	-0.471502
Txn1	6.97108e-07	0.366944
Ndufa4	8.70789e-07	-0.328411
Pam	9.17623e-07	-0.785015
Endod1	9.85427e-07	0.301308
Stim2	1.21104e-06	0.283028
Usp53	1.24591e-06	0.429146
Fxyd2	1.27418e-06	-0.676825
Atp6v1c2	1.33269e-06	-0.67097
Hoxd4	1.4665e-06	0.462259
Stard8	1.7952e-06	-0.39113
Klkb1	1.86688e-06	-0.340717
Aktip	1.88427e-06	0.345585
Bcl2l1	1.93367e-06	-0.326539
Dab2	2.05637e-06	-0.485932
Akr1c19	2.649e-06	0.375012
Lima1	2.91957e-06	-0.465118
Cbr3	4.09264e-06	0.277301
Atp6v1e1	4.34891e-06	-0.478448
Gclc	5.02951e-06	0.453562
Uqcr11	5.4198e-06	-0.345701
Defb1	5.74582e-06	-0.354267
B830017H08Rik	6.09969e-06	0.320238
Itpr2	6.15446e-06	-0.548167
H3f3b	6.19703e-06	0.56174
Txnrd1	6.34163e-06	0.346152
Phactr1	6.39435e-06	0.415364
Cpt1a	6.57298e-06	0.297422
Ociad2	6.75621e-06	-0.433726
Tmem178	7.65273e-06	0.302133
Dmxl1	9.17803e-06	-0.609744
Eps8	1.07018e-05	-0.683251
Clcn5	1.0723e-05	-0.513219
Fads1	1.07704e-05	0.273278
Malrd1	1.11267e-05	-0.399066
Malat1	1.12335e-05	0.362637
Grb10	1.22546e-05	-0.273815
Rnf152	1.24182e-05	-0.442588
Ypel2	1.31042e-05	0.289055
Rasd1	1.3163e-05	0.281374
Pakap.1	1.33786e-05	-0.522559
Ethe1	1.3852e-05	0.458625
Car12	1.42714e-05	-0.580379
Tfap2b	1.44148e-05	0.364471
Ckmt1	1.51165e-05	-0.504856
Atp5l	1.67806e-05	-0.342465
Kitl	1.77407e-05	0.438295
Ccn2	1.80581e-05	0.418135
Rtn4	1.81099e-05	0.345327
Rcan2	1.8419e-05	-0.297709
Atp5e	1.89627e-05	-0.306571
Lratd1	1.90001e-05	0.255446
Hoxb5	1.98978e-05	0.295442
Hepacam2	2.01401e-05	-0.438937
Uqcrb	2.25907e-05	-0.329194
Aif1l	2.3068e-05	-0.378343
Nme2	2.90544e-05	-0.279043
Pah	2.91281e-05	-0.399177
Gm10076	3.10343e-05	-0.45285
Slc4a4	3.11115e-05	0.277987
Mat2a	3.12728e-05	0.523211
Oxgr1	3.13819e-05	-0.506314
Hspa5	3.16739e-05	-0.371786
Hoxd8	3.19397e-05	0.377289
Atp6v1g3	3.38625e-05	-0.83585
Macf1	3.41763e-05	0.442664
Guca2a	3.45691e-05	-0.310948
Pim3	3.50723e-05	0.335856
Emb	3.5282e-05	-0.588367
Gstm2	3.74841e-05	0.37226
Akr1b3	3.76015e-05	0.397561
Sh3bgrl3	3.82974e-05	0.386197
Uqcr10	4.04026e-05	-0.28014
Aco2	4.10355e-05	-0.388113
Avpr1a	4.45719e-05	-0.29303
Efhd1	5.87669e-05	-0.416735
Hspa1b	6.14128e-05	-0.673276
Atp6v1f	6.39178e-05	-0.287181
Sh3bgrl2	6.47261e-05	-0.269051
Kctd12	6.74361e-05	-0.44674
Cox7b	6.86346e-05	-0.320944
Cd47	7.33523e-05	0.293895
Ogt	8.11037e-05	0.294932
Scg5	8.38583e-05	0.320092
Idh2	8.71958e-05	-0.284927
Neu1	8.96986e-05	-0.278099
Uqcrq	9.25085e-05	-0.364027
Etfa	9.37984e-05	-0.323331
Ubqln1	0.000100066	-0.356293
Abhd3	0.000105478	0.296623
Jun	0.00010595	-0.523618
Kit	0.000112334	-0.801127
Atp5k	0.000125609	-0.268212
Fabp3	0.000127455	-0.28917
Gas6	0.000131368	-0.31479
Serbp1	0.000138823	-0.373953
Fam13a	0.000139915	-0.49098
Ttc19	0.000140836	0.272508
Grb14	0.000149578	0.301051
Slc35g1	0.00015018	0.293612
Gpx3	0.000157647	-0.55527
Wfdc2	0.000159447	0.334928
Adgrf5	0.00016168	-0.672036
Atp6v1a	0.000162409	-0.333821
Slc4a1	0.000176097	-0.67879
Ndufa1	0.000181086	-0.421339
Fus	0.000182809	0.294573
Paxbp1	0.000183279	0.309614
Lrpprc	0.000203775	-0.287133
Suco	0.000204871	0.32297
Pck1	0.000215788	0.484024
Ddx6	0.000229607	-0.325032
Hexb	0.000230183	-0.549805
Mon2	0.000233329	0.303488
Cyp39a1	0.000234486	0.286883
Ndrg1	0.000235193	0.271766
Dnaja1	0.000247132	-0.368041
Eef2	0.000248195	-0.303015
Igfbp5	0.000248436	-0.63395
Cox6b1	0.000248497	-0.288012
Exoc3l4	0.000248723	-0.256161
Ier3	0.000260895	0.332788
Dut	0.000263932	-0.28972
Hspb1	0.000263985	-1.01472
Rpl36	0.000276072	-0.335258
Nfic	0.000280455	-0.324613
Rplp2	0.000287357	-0.332149
Mme	0.00029611	-0.543936
Immt	0.000299147	-0.359226
Ralgapa2	0.00030297	-0.253149
Hspd1	0.00031919	-0.308826
Hadha	0.000326539	-0.336377
Efemp1	0.000326832	0.31199
Phldb2	0.000351422	-0.288935
Jag1	0.00035485	-0.323657
Ufsp1	0.000356026	0.315491
Ndufc1	0.000360796	-0.32857
Sh2d4a	0.000361806	-0.350847
Vegfb	0.00037868	-0.308048
Tpm1	0.00039703	-0.437537
Pcmtd1	0.000404814	-0.337457
Ache	0.00041034	0.287462
Pak2	0.00041662	-0.255441
Pde4d	0.000427961	0.361752
Syne2	0.000455152	0.290855
Serpinb6b	0.000460773	-0.299634
Fxyd4	0.000463412	0.266604
Lap3	0.000466708	-0.273048
Cox5b	0.000469028	-0.321427
Pkhd1	0.000471536	0.311541
Trak1	0.000489786	-0.464487
mt-Atp8	0.00050332	-0.308716
Aqp6	0.00051373	-0.507992
Rab20	0.000519452	-0.277549
Nabp1	0.000521376	-0.506683
Rwdd4a	0.000524971	-0.25483
Depdc7	0.000532103	0.308886
Lrp6	0.000536445	0.254667
Stip1	0.00053683	-0.383131
Rala	0.000545429	-0.257463
Sptbn2	0.000562077	0.327404
Rnasek	0.000568876	-0.295036
Tspan15	0.000602934	0.278428
Nudt4	0.000606892	-0.368231
Micos10	0.000624309	-0.27684
Mthfd1	0.000631542	-0.40252
Gm47283	0.000660107	0.296464
Nedd4l	0.00067338	0.302219
Gng11	0.000681888	-0.293436
Atp6ap1	0.000692024	-0.325145
Lncpint	0.000712495	0.281599
Slc5a3	0.000740458	-0.395415
Smim5	0.000745223	-0.345538
Nav2	0.000750598	0.339341
Sars	0.000768351	-0.288344
Plcg2	0.000775328	-0.267465
Dnajb1	0.000813747	-0.586403
Dnajc15	0.000853699	-0.280026
Mindy2	0.000857348	-0.283833
Fkbp4	0.000894366	-0.360038
Piezo1	0.000926549	0.273522
Atp5j2	0.000980463	-0.266268
Cited2	0.000996653	0.264695
Mrpl36	0.00103642	-0.264909
Galnt11	0.00110575	0.381322
Igfbp7	0.00111448	0.324105
Tmem72	0.00111859	-0.33294
Ypel3	0.00115819	0.259147
Car15	0.00115869	0.357206
Eif4a2	0.00121028	-0.305417
Cbr1	0.00121072	0.290621
Ppargc1a	0.00121482	-0.359567
Mif	0.00122502	-0.328336
Pdhb	0.00125344	-0.30169
Ncor2	0.0012574	-0.257874
Tmem61	0.0013232	-0.252906
Klf6	0.00136972	-0.436067
Abca1	0.00137909	-0.265139
Vdac1	0.00146001	-0.288523
Atp4a	0.00153228	-0.348858
Atp6v1b1	0.00155857	-0.419254
Kcnj16	0.00158031	0.275607
Lmna	0.00172682	0.302241
Ptms	0.0017414	-0.264836
Comt	0.00175981	-0.256284
1110008P14Rik	0.0017717	0.279803
Slc26a4	0.00179173	-0.870471
Dst	0.00179992	-0.299991
Igf1r	0.00183575	0.298177
Hspe1	0.00184476	-0.353815
Ppp1cb	0.00184549	-0.274653
Col27a1	0.00202361	-0.27591
Rps27	0.00204894	-0.284393
Hspa1a	0.00207303	-0.631967
Dlst	0.00211291	-0.260251
Arrdc3	0.00214298	0.274563
Ranbp3l	0.00222035	0.260548
Slc2a1	0.00224405	-0.367695
Gclm	0.00226364	0.271138
Elavl1	0.00242305	-0.279149
Ctsb	0.00256951	-0.325952
Ubxn2a	0.00259239	-0.299552
Klhdc7a	0.00260699	-0.274899
Hnrnpc	0.00269694	-0.300181
Wnk1	0.00275147	-0.457787
Hmgcr	0.00279562	0.278428
Mrps5	0.00289278	-0.266083
Smad7	0.0029029	0.288493
Sephs2	0.0030164	-0.289378
Kif21a	0.00305202	-0.254059
Lgmn	0.00320643	-0.276333
Coq10b	0.00324376	0.2809
Ddit3	0.00333458	-0.252974
Cxxc5	0.00338806	-0.260109
Atp6v0c	0.00341759	-0.427701
Atp5md	0.00355995	-0.253274
Cops9	0.00357097	-0.281642
Chchd3	0.00384881	-0.292868
Ivns1abp	0.00393464	0.260687
Idh3a	0.00402053	-0.303374
Cox17	0.00414267	-0.281231
Wwc1	0.00417568	-0.281691
Ppp2ca	0.0042384	-0.259201
Emc6	0.00435259	-0.318407
Mt1	0.00468096	0.315067
mt-Nd6	0.00475119	-0.409731
Slc34a1	0.00476635	-0.31471
Kcnj10	0.00478884	-0.341022
Nrip1	0.00515676	0.262775
Anp32a	0.0052757	-0.273247
Alcam	0.00528204	-0.350027
P4ha1	0.00532984	-0.252846
Dmrt2	0.00534006	-0.258017
Tshz1	0.00560251	0.281017
2210016F16Rik	0.00563642	-0.277278
Ppp5c	0.0056701	-0.26683
Pde1a	0.00594678	-0.359137
Gtf2i	0.00603557	-0.333952
Ppp2r5a	0.00608135	-0.282494
Cd81	0.0062691	0.251475
Leng8	0.00674399	0.329636
Smim6	0.00682178	-0.35121
Cox7a1	0.00699501	-0.329846
Hoxd3	0.00726057	0.282964
Sacm1l	0.00730338	-0.282154
Rdx	0.00736057	-0.285607
Mindy1	0.0075532	-0.265152
Pard6b	0.00785216	-0.271289
Blnk	0.00826222	-0.284563
Atp6v1d	0.00838961	-0.364859
Letm1	0.00857836	-0.289533
Dlgap4	0.00933269	-0.30335
Dnm3	0.00935231	0.251928
Pdzk1ip1	0.0102921	-0.347369
Hoxb6	0.0103269	0.25461
Zfp36	0.0107794	0.309547
Actn4	0.0111075	-0.285102
Ndufs6	0.011328	-0.26732
Pdlim5	0.0120323	-0.291702
Myh9	0.0123527	-0.251794
Serpinb1a	0.0131892	-0.252632
Ndufs2	0.0131935	-0.255573
Mprip	0.0138792	-0.307745
Slc12a1	0.015004	0.338263
Dlat	0.0153234	-0.254791
Nuak2	0.0155942	-0.342727
Nr3c2	0.0166795	-0.270217
R3hdm2	0.0172367	-0.290613
Serpinb9	0.0175526	-0.261351
Ets2	0.0182972	-0.25388
Plscr2	0.0205106	-0.306414
Sox6	0.0208904	-0.291444
Chd4	0.0238928	-0.316613
Pxn	0.0239654	-0.25569
Klk1	0.0240926	-0.261346
Hnrnpul2	0.0253092	-0.250856
Rhob	0.0256997	-0.25773
Myo10	0.0260201	-0.299195
Id3	0.0281264	-0.367493
Mmut	0.0291594	-0.277345
Sfpq	0.0292998	-0.287272
Fkbp1a	0.0295837	-0.271934
Spp1	0.0306847	-0.296518
Crim1	0.0310937	-0.276784
Atp6v0a4	0.0320489	-0.315351
Luzp1	0.0341798	-0.278409
Glul	0.0362688	-0.251715
Copb2	0.0398066	-0.251597
Wdr1	0.048822	-0.285729

## Sheet: DCT
gene	p_val	avg_log2FC
Gm45716	1.83872e-34	1.69801
Cebpd	1.11433e-25	1.18578
Ier3	3.10837e-21	1.0658
Mt1	8.47017e-19	0.660534
Tmem252	3.32355e-18	0.938743
Gadd45g	7.76247e-16	0.743707
Pim3	1.26269e-14	0.812048
Txnip	1.2586e-11	0.692922
Mt2	5.45387e-11	0.742632
Ftl1	8.09677e-11	0.423264
Gstm1	9.65293e-11	0.725567
Fth1	1.7466e-10	0.323758
Sec14l1	2.73127e-10	0.739582
Slc3a2	1.03342e-08	0.595809
Hist1h1e	2.28495e-08	0.562559
Herpud1	6.17777e-08	0.584646
Coq10b	7.3159e-08	0.565121
Sat1	1.19091e-07	0.55958
Mgst1	1.53903e-07	0.520767
Ndufv2	2.99768e-07	0.385884
mt-Nd3	4.19491e-07	-0.460448
Prdx1	5.33e-07	0.302098
Hoxd8	5.7181e-07	0.486954
Mturn	6.03912e-07	0.400709
Id2	7.49305e-07	-0.65021
Itm2b	1.46438e-06	0.263037
Tceal9	1.65371e-06	0.427629
Hsph1	2.97747e-06	-0.670684
Tuba4a	1.04752e-05	0.435117
Pck1	1.17188e-05	0.35793
Ndufb5	1.657e-05	0.312485
Psma3	3.21442e-05	0.371442
Phyh	3.73683e-05	0.327885
Eif1	4.25424e-05	0.258372
Mpc1	4.3138e-05	0.266784
Gnas	5.0058e-05	0.289352
Hspa1b	5.0095e-05	-0.651834
Pnrc1	6.76186e-05	0.47583
Rbm3	9.3871e-05	0.423868
ccdc198	9.64658e-05	0.33592
Ostf1	0.000103731	0.395097
Sult1d1	0.00012978	0.296762
Spink1	0.000151122	-0.508817
Hmgcs1	0.000152968	0.336489
Uqcrfs1	0.000159778	0.275898
Cystm1	0.000160345	0.306822
Aldh1l1	0.000164126	0.312737
Tle5	0.000181898	0.273029
Dnase1	0.000214877	-0.444171
Hspa5	0.000225781	-0.498926
Srsf5	0.000244448	0.267283
Edf1	0.000291494	0.304142
Cdc37l1	0.000334642	0.369884
Calb1	0.000388936	0.330668
Rb1cc1	0.000399138	0.360158
Cops6	0.000411793	0.323348
Fh1	0.000524216	0.277208
Glud1	0.000537925	0.26501
Sqstm1	0.00058898	0.519643
Eif3f	0.000638267	0.377865
mt-Atp8	0.00064843	-0.402793
Gpx3	0.000736775	-0.378777
Actr10	0.000843519	0.312039
Pgk1	0.000871693	0.292931
Pkm	0.000993028	0.25416
Car15	0.00106633	0.377405
Oip5os1	0.00107779	0.330708
Idh3b	0.00109858	0.288871
Got1	0.00115036	0.307681
Tkt	0.00117158	0.303687
Errfi1	0.00136226	0.335372
Hnrnph1	0.00152724	0.324692
Mrps14	0.00177613	0.286296
Keg1	0.00181767	-0.447346
Tbcb	0.00232972	0.343931
Gatm	0.00234517	-0.46726
Higd2a	0.00252903	0.266237
Ndfip1	0.00279297	0.305744
Msrb1	0.00292912	0.306863
Mrpl12	0.00296664	0.272679
Lgals3	0.00407331	0.318988
Eif3c	0.00417618	0.251741
Hspa1a	0.00428529	-0.373828
Eno1	0.00510873	0.259912
Sf3b6	0.00533036	0.327396
Odc1	0.00539569	0.289671
Stard10	0.00619315	0.301646
Etnk1	0.00620361	0.32975
Smim10l1	0.00690114	0.300804
Pgrmc1	0.00724863	0.303623
Hspa8	0.00750691	-0.259123
Malat1	0.00754404	-0.340292
Dync1i2	0.00764524	0.255358
Selenbp1	0.00785313	0.299169
Polr1d	0.00789861	0.263087
Spint2	0.00837719	0.268264
Zcrb1	0.00840748	0.285803
Mtch1	0.00844819	0.289285
Atp2a2	0.00891622	-0.483877
Psma4	0.0108296	0.257604
Lamtor5	0.0115445	0.29978
Smarca2	0.0117282	-0.360385
Hsp90aa1	0.013075	-0.260779
D8Ertd738e	0.013526	0.282899
Ndufa3	0.013831	-0.36241
Tnfaip8	0.0143201	-0.436365
Dnaja2	0.0188678	0.282697
Sra1	0.0190043	0.277315
Fos	0.0198053	-0.375335
Med28	0.0204489	0.260437
Ptms	0.027033	-0.3658
Jun	0.0280444	-0.52066
Slc34a1	0.0301646	-0.368618
Tomm7	0.0323489	-0.304882
Tsc22d1	0.0346963	0.269211
Cct5	0.0381395	0.32718
Sostdc1	0.042268	-0.346594
Uqcr11	0.0431208	-0.267451
Timp3	0.046374	-0.359235
Rexo2	0.0472486	0.279758

## Sheet: Fen_endothelial
gene	p_val	avg_log2FC
Cebpb	2.6878e-87	1.82302
Fkbp5	9.65994e-74	1.38319
Ednrb	2.6055e-72	1.33633
Tmem252	8.58795e-72	1.66359
Tsc22d1	6.67087e-66	1.2093
Cdkn1a	1.16891e-55	1.06831
Plscr2	3.33514e-54	-1.09463
Akap12	8.95774e-51	1.56637
Hspa8	2.2994e-42	-0.632498
Actg1	5.41577e-36	0.65565
Nfkbia	8.88062e-34	0.796897
Dnaja1	9.6826e-34	-0.770955
Stc1	1.71819e-33	1.09563
Inhbb	1.9836e-33	0.990893
Rsad2	8.58562e-31	-0.923134
Litaf	1.59195e-29	0.821015
Pmp22	2.58933e-29	0.816404
Nostrin	8.53527e-29	0.836728
S1pr1	1.44716e-28	0.748219
Igfbp3	2.19866e-28	0.977447
Hsp90ab1	7.24853e-28	-0.410747
F2r	1.18209e-27	0.848359
Tinagl1	3.19177e-25	0.676735
Id3	1.70505e-24	-0.634839
Snrk	1.94903e-24	0.724986
Rasd1	2.25907e-24	0.8414
Pbx1	5.65319e-24	-0.640546
Tpm4	1.8583e-23	0.717706
Mt1	2.38228e-23	0.947955
Nrp1	6.48466e-23	-0.626642
Hspb1	1.25077e-22	-0.74367
Id2	1.45273e-22	-0.735895
Ramp3	2.07855e-22	0.896192
Adamts9	6.49928e-22	0.702139
Esam	2.99794e-21	0.570439
Insr	4.52401e-21	0.75526
Map3k6	5.38351e-21	0.58611
Ucp2	1.36428e-20	0.684465
Rgcc	1.39775e-20	0.710581
Ifrd1	3.34996e-20	0.658674
Itprip	7.51261e-20	0.624478
Acer2	9.13942e-20	0.657519
Ifi203	1.5712e-19	-0.69711
Gpihbp1	2.97745e-19	0.926729
Lmo2	1.08335e-18	-0.678936
Hsp90aa1	1.79984e-18	-0.724566
Actb	8.22692e-18	0.439914
Cd93	8.43961e-18	0.626747
Cx3cl1	1.65514e-17	0.658605
Myh9	2.62439e-17	0.600119
Arpc3	3.00341e-17	0.517068
Sgms1	3.5895e-17	0.579246
Rapgef5	9.94983e-17	0.541954
Mndal	1.10913e-16	-0.64694
Smco4	2.02048e-16	-0.668396
Col4a1	2.05011e-16	0.556306
Efnb2	2.7797e-16	-0.667908
Ehd3	3.54455e-16	-1.00059
Ehd4	1.08435e-15	-0.501669
Plxna2	1.49902e-15	0.528902
Pakap.1	3.38117e-15	0.537297
Jdp2	8.39167e-15	0.585587
Hspa1a	9.42967e-15	-0.626727
Dynll1	1.58824e-14	-0.461065
Plaur	3.05674e-14	0.623626
Slc3a2	4.22566e-14	0.499569
Cyp26b1	7.69952e-14	-0.877605
Sox18	9.7338e-14	-0.560015
Crem	1.02585e-13	0.553642
Fzd4	1.05164e-13	0.541001
Rai14	1.71282e-13	0.563595
Nuak1	2.49278e-13	-0.47533
Sh3bp5	2.51032e-13	0.571393
Klf9	2.73719e-13	0.454388
Ctla2a	2.91985e-13	0.528187
Rbm3	5.25585e-13	0.54297
Chst2	5.35301e-13	0.499774
Cemip2	8.94987e-13	0.429867
Adamts1	9.69443e-13	0.554928
Thbd	2.47038e-12	0.445096
Tsc22d3	2.74852e-12	0.418928
Vamp5	3.56485e-12	-0.552905
Entpd1	4.68627e-12	0.596112
Smad7	5.0859e-12	-0.593502
Uchl1	5.64689e-12	0.561183
Meis2	6.82898e-12	-0.408533
Anp32a	6.83419e-12	-0.472087
Hspa1b	7.12252e-12	-0.572872
Rarg	7.71302e-12	-0.512834
Fermt2	8.90976e-12	0.494424
Cdc42ep3	9.67578e-12	0.548779
Sox17	1.47365e-11	-0.667372
Gnas	2.7223e-11	-0.310229
Bcl2l1	2.89823e-11	0.333419
Synpo	3.91931e-11	0.474527
Nr4a1	4.33973e-11	0.472116
Kcnq1ot1	4.79436e-11	0.520336
Ptma	6.40926e-11	-0.283903
Tnfsf10	7.31776e-11	-0.525033
Zbtb16	7.77373e-11	0.377883
Tbxa2r	7.93074e-11	-0.448227
Ly6e	1.60511e-10	-0.311852
Ddit4	1.72463e-10	0.474304
Pdlim5	1.7974e-10	0.493766
Cttnbp2nl	2.62763e-10	0.427954
Cmpk2	2.68976e-10	-0.518346
Cldn15	2.69332e-10	0.404986
Mcam	3.33567e-10	0.510903
Nrp2	3.49399e-10	0.500571
Fas	5.76098e-10	0.461342
Rin2	5.87679e-10	0.413361
Tgfb1	5.99786e-10	0.456117
Arl4a	6.23938e-10	0.35363
Irf8	6.76869e-10	0.457858
Rhoc	7.09605e-10	0.512053
Spry4	8.27596e-10	0.497279
Tmed5	9.45721e-10	0.476861
Fabp4	1.03905e-09	0.364048
Hist1h2bc	1.0741e-09	-0.494429
Nr2f2	1.08066e-09	0.52796
Rdx	1.08331e-09	-0.455014
Sec14l1	1.29127e-09	0.479769
Marcks	1.40492e-09	-0.607476
Col4a2	1.47391e-09	0.491996
Zfp36l1	1.69037e-09	-0.48876
Fosl2	2.1229e-09	0.417601
Acadsb	2.37897e-09	0.350629
Zfp503	2.62358e-09	-0.464104
Pck1	3.124e-09	0.49605
Tns2	4.16269e-09	0.37266
Mxd4	4.20716e-09	0.301339
Mgst1	4.86044e-09	0.439989
Smad1	5.17862e-09	0.421458
Ypel3	6.29474e-09	-0.329973
Gimap5	9.24563e-09	0.385557
Mcc	1.13564e-08	-0.360498
Sema7a	1.17303e-08	0.363899
Map2k3	1.20859e-08	0.385777
Plscr1	1.73005e-08	-0.428165
Jun	1.95677e-08	-0.458617
Vcl	2.13654e-08	0.346644
Gng11	2.29952e-08	-0.461146
Osmr	2.73741e-08	0.465936
Ndrg1	2.90094e-08	0.327328
Apold1	3.36322e-08	0.426207
Mat2a	3.37925e-08	0.318878
Ifi44	3.38435e-08	-0.524292
Odc1	3.80396e-08	0.501548
St3gal5	4.56262e-08	0.404221
Nus1	5.77588e-08	0.383401
S100a16	6.03609e-08	-0.423121
Txnrd1	7.60866e-08	0.280838
Adgrg1	9.16715e-08	0.373591
Slc9a3r2	9.24779e-08	-0.327544
Tead1	1.0128e-07	0.399131
Ccrl2	1.10156e-07	-0.383555
Cald1	1.11831e-07	0.355214
Hsph1	1.15516e-07	-0.442223
Lrrc32	1.21474e-07	0.316951
Exoc3l2	1.48923e-07	-0.450515
3110099E03Rik	1.50226e-07	-0.428455
Gbp4	1.88041e-07	-0.413219
Slc6a6	1.92717e-07	-0.43502
Clec14a	1.94296e-07	-0.426796
Cbfa2t3	1.95776e-07	-0.430313
9930111J21Rik2	2.29737e-07	-0.369645
Gstm1	2.46223e-07	0.363927
Jup	2.78789e-07	-0.433256
Picalm	2.94043e-07	0.299927
Srsf5	2.95575e-07	0.358621
Stat3	3.03864e-07	0.38496
Gstp1	3.18361e-07	0.309021
Fli1	3.25207e-07	0.42381
Maf	3.47285e-07	0.4045
Dkk2	3.63429e-07	-0.378699
Pdgfb	3.75604e-07	-0.404154
Crip2	4.08381e-07	-0.346679
Prkch	4.30749e-07	0.300034
Blvrb	4.8164e-07	0.444868
Zfand5	5.15288e-07	0.320201
Cacybp	5.70471e-07	-0.383083
Tnfaip1	6.33988e-07	0.352376
Cdh5	6.35488e-07	0.273506
Il10rb	6.42034e-07	-0.460162
Sema4c	6.72377e-07	0.339975
Cep85l	6.81364e-07	0.355529
Fmnl2	7.57346e-07	0.361527
Wdr1	8.10807e-07	0.347213
Sema3f	8.23708e-07	0.329166
Rell1	8.49278e-07	0.389697
Mcl1	8.84359e-07	0.336049
Gadd45b	8.98181e-07	-0.461018
Pnp	9.32943e-07	0.363017
Rexo2	1.16954e-06	-0.358497
Stard8	1.22636e-06	-0.344583
Marcksl1	1.33563e-06	0.383932
Serpinh1	1.40947e-06	-0.345147
Lars2	1.44551e-06	0.259193
Dnajb1	1.46859e-06	-0.561518
Vasp	1.79403e-06	0.353903
Grasp	1.89775e-06	0.376452
Ccny	1.98591e-06	0.251221
Iigp1	2.54664e-06	-0.410297
Bst2	2.8225e-06	-0.316502
Cd24a	3.08563e-06	-0.399701
Txnip	3.67612e-06	-0.290875
Flt1	3.81479e-06	0.275135
Gclc	3.91215e-06	0.331479
Cyp4b1	3.92783e-06	-0.399317
Sema6a	4.03567e-06	-0.367089
Stip1	4.33659e-06	-0.286938
Pnisr	4.74135e-06	0.330501
Igfbp5	4.87265e-06	-0.564503
Rnf144a	4.90963e-06	-0.317222
Foxp1	4.99518e-06	-0.390148
Pcdh17	5.49311e-06	-0.412195
Podxl	5.77213e-06	-0.312758
Hipk2	5.98692e-06	-0.346022
Ier5l	6.22947e-06	-0.350704
Cnn3	6.42873e-06	0.303439
Cmtm8	6.56455e-06	-0.418863
Gna11	7.03999e-06	-0.363104
Tm4sf1	7.09422e-06	-0.292118
Sash1	8.38713e-06	0.324404
Efna1	8.48323e-06	-0.393128
Rassf9	1.05082e-05	-0.454392
Aff1	1.09862e-05	0.298764
Tgm2	1.11238e-05	0.305935
H2afz	1.26231e-05	-0.346672
Rcsd1	1.34951e-05	0.336885
Cst3	1.48589e-05	-0.252676
Ctla2b	1.53966e-05	0.282578
Jund	1.70408e-05	-0.311562
Myct1	1.88159e-05	-0.320587
Ebf1	1.99409e-05	-0.376038
Myadm	2.1509e-05	0.294683
Plscr4	2.29661e-05	-0.332249
Rps21	2.32718e-05	-0.25845
Lrrc8a	2.34838e-05	0.308293
Slc50a1	2.36478e-05	-0.296495
Coq10b	2.51692e-05	0.255713
Apobec3	2.75834e-05	0.251606
Nbdy	2.79856e-05	0.310273
Calr	3.33443e-05	-0.301637
Ccdc85b	3.97331e-05	-0.28196
Cpne8	4.67631e-05	0.274799
Btg1	5.04731e-05	-0.317703
Lamc1	5.58186e-05	0.254308
Hspd1	6.15735e-05	-0.317266
Sh2b3	6.2038e-05	0.268223
Cebpd	6.25644e-05	0.353367
Pomp	6.41106e-05	0.282283
Kdr	6.8865e-05	-0.381301
Stab1	9.17279e-05	0.25013
Plat	9.20525e-05	0.376271
Sox4	0.00011	-0.389223
Snx3	0.000111493	-0.346772
Actr3	0.000112774	0.325694
Adgre5	0.000127688	-0.319335
Zeb1	0.000131336	0.309678
Arhgef3	0.000138171	-0.31565
Rpl35a	0.000144617	-0.253469
Clec2d	0.000160786	-0.25702
BC005624	0.000162326	-0.250349
Thrap3	0.000173165	0.258213
S100a6	0.000179042	-0.306666
Ahsa1	0.000198188	-0.265627
4932438A13Rik	0.000204306	0.261951
Aff4	0.000213762	0.323096
Npr3	0.000228225	-0.4763
Rap1a	0.000253649	0.346018
Srpr	0.000274024	0.261059
Ankrd33b	0.000298509	-0.340157
Pi16	0.000307948	-0.353296
Ntn4	0.00032282	-0.350532
Cav1	0.000375956	-0.271776
Esd	0.000408752	0.259824
St13	0.00042479	-0.281801
Manf	0.000430766	-0.310785
Fosb	0.000434134	-0.256974
Pola2	0.000464983	0.252705
Ankrd11	0.000486062	0.250029
Gbp7	0.000486144	-0.382576
Cgnl1	0.000506337	0.292419
Elf1	0.000563216	-0.288527
Ifnar2	0.000607924	-0.271161
Ttc14	0.000751409	0.264042
Gpx3	0.000787932	-0.279682
Tspan8	0.000794412	-0.878424
Sp100	0.00102703	-0.269339
She	0.00111048	-0.369519
Ndufa3	0.00131799	-0.312018
Tmpo	0.00131917	-0.257003
Fkbp4	0.00140962	-0.256465
Ddx58	0.00154229	0.296405
Tcf4	0.00155586	0.257998
Tmem204	0.0015875	-0.303171
Errfi1	0.00159594	0.299241
Ndufv3	0.00167839	-0.276077
Hist1h1c	0.0016822	-0.270459
Atf3	0.00168742	-0.352499
Fos	0.0017058	-0.266814
Cdkn1c	0.00201303	0.30496
Arl6ip1	0.00207712	-0.296483
Egr1	0.00208711	-0.416074
Vcam1	0.00219657	0.278049
Jam3	0.0023751	-0.277404
Fxr1	0.0026273	-0.253064
Isg15	0.00283153	-0.326607
Gm10076	0.00313878	-0.278742
Mtss1	0.00381787	-0.273988
Icam1	0.0041133	0.383717
Tgfbr2	0.00419376	-0.318065
Sncg	0.00472835	-0.262139
Hikeshi	0.00474466	-0.258571
Nav1	0.00476212	0.269006
Ppfibp1	0.00513851	0.27067
Crip1	0.00521187	-0.274444
Arhgef15	0.00568757	-0.259401
Hnrnph3	0.00617461	-0.268546
Epn2	0.00621778	-0.277964
Cav2	0.00761762	-0.287911
Selenom	0.00762334	-0.251237
Psmb9	0.00841381	-0.260891
Mal	0.00854821	0.311961
B3gnt2	0.00932969	-0.260664
Ggt1	0.00983224	-0.269518
Klf4	0.0102027	-0.316367
Esm1	0.0106185	-0.589809
Cdc14a	0.0130564	-0.265952
F8	0.0138887	-0.259293
Meox1	0.0153145	-0.284243
Hspe1	0.0190177	-0.256119
Spink1	0.0228691	-0.250846
Selenop	0.0243529	-0.2663
Calcrl	0.0247684	-0.251842
Kmt2c	0.026865	-0.27194
AW112010	0.0307134	-0.300093
Ier3	0.031021	-0.3338
Vim	0.0326573	-0.366915
Smurf2	0.0336302	-0.251789

## Sheet: Glom_endothelial
gene	p_val	avg_log2FC
Tsc22d1	3.37553e-109	1.84712
Ednrb	2.67438e-87	1.9425
Ucp2	4.57284e-55	1.28254
Mt1	5.0981e-53	1.68745
Cemip2	1.80648e-52	1.15727
Plat	1.17429e-50	0.967017
Tmem252	4.13853e-49	1.67823
Acer2	5.35686e-48	1.21633
Plscr2	2.21332e-47	-1.19405
Cebpb	5.89727e-47	1.59578
Nostrin	1.38232e-44	1.08644
Fkbp5	1.95989e-42	1.13097
F2r	1.82004e-39	1.10992
Cdkn1a	8.70455e-37	1.012
Snrk	3.18879e-36	0.853883
Pde4d	3.79353e-36	1.05603
Timp3	6.13092e-34	0.70364
Thbd	1.97121e-33	0.994448
Pmp22	1.40777e-32	1.01955
Akap12	1.49951e-31	1.14285
Ehd3	1.89634e-31	-0.718381
Actg1	2.59235e-31	0.758895
Sgms1	1.71627e-30	0.820726
Cyp26b1	3.2221e-30	-1.67521
Ppp1r2	5.17996e-29	0.780403
Esam	5.55354e-28	0.690159
Rap1a	1.04303e-27	0.770211
Ramp3	9.63699e-27	0.932618
Zbtb16	3.62224e-26	0.810378
Plxna2	8.63455e-26	0.871221
Adamts9	1.56685e-25	0.931799
Spry4	1.62036e-25	0.847249
Gda	3.10344e-25	0.896032
Ndrg1	4.15357e-25	0.731882
Rasd1	8.17666e-25	1.11334
Pbx1	1.5692e-24	-0.692749
Hsp90ab1	1.71164e-24	-0.421355
Bcl2l1	2.92327e-24	0.744415
Sema7a	4.0086e-24	0.742758
Klf9	6.33421e-24	0.567524
Nrp1	9.25878e-24	-0.51099
Itprip	4.43665e-22	0.706009
Rapgef5	4.21102e-21	0.674377
Hspb1	1.19435e-20	-0.592092
Dnaja1	2.58739e-20	-0.657264
Mgst1	4.30077e-20	0.808103
Hspa1a	6.39464e-20	-0.5735
Litaf	1.063e-19	0.730075
Meis2	1.11838e-19	-0.545762
Nfkbia	4.04325e-19	0.56883
Hspa8	4.75523e-19	-0.491083
Rin2	5.47107e-19	0.64666
Map3k6	1.15577e-18	0.645156
Adgrg1	1.56466e-18	0.624233
Tm4sf1	2.10994e-18	-0.6134
Chst2	2.65479e-18	0.698811
Man1a	3.67718e-18	0.711493
Hecw2	4.45615e-18	0.609448
Grrp1	4.75646e-18	0.693086
Abhd17b	1.42603e-17	0.615984
Mt2	1.4789e-17	0.720656
Fosl2	1.79435e-17	0.593282
Cx3cl1	2.25965e-17	0.698102
Entpd1	2.8256e-17	0.590747
Cldn15	3.01839e-17	0.600932
Stt3b	4.84102e-17	0.639596
Hsp90aa1	5.33501e-17	-0.744458
Rsad2	9.39061e-17	-1.0905
Uchl1	1.05499e-16	0.722015
Fkbp14	1.10175e-16	0.572688
Igfbp5	1.13254e-16	-0.52093
Ipo11	2.89853e-16	0.663726
Picalm	3.88994e-16	0.549571
Lrrc32	4.31392e-16	0.7072
S1pr1	4.34724e-16	0.473173
Gpr146	7.99048e-16	0.596626
Fli1	1.23555e-15	0.581119
Rbm3	1.60971e-15	0.596146
Rnd3	1.70938e-15	-0.914401
Jam2	1.74077e-15	0.668797
Ch25h	1.77214e-15	0.83076
Ctla2a	2.32605e-15	0.499373
Rdx	3.79612e-15	-0.640776
Id3	4.45097e-15	-0.587842
Pim3	7.52057e-15	0.533913
Col4a2	9.2973e-15	0.63187
Arl4a	1.84446e-14	0.560905
Kcnq1ot1	1.94482e-14	0.694729
Nr4a1	2.80793e-14	0.508196
Lrg1	3.11426e-14	0.732339
Ablim1	3.5095e-14	0.530789
Tgfbr3	3.72864e-14	0.532933
Txnip	4.16882e-14	-0.495794
P2rx4	5.48435e-14	0.549195
Serpina3g	7.05441e-14	0.690815
Fas	7.56445e-14	0.549437
Fam167b	8.24296e-14	0.539058
Trib2	8.49439e-14	0.510812
Clec14a	8.98059e-14	-0.714321
Slc10a6	9.61976e-14	0.452991
Jdp2	9.80092e-14	0.538604
Ptma	1.00367e-13	-0.334099
Hspa1b	2.03167e-13	-0.534981
P2ry1	2.9524e-13	-0.694428
Insr	3.0624e-13	0.547506
Cavin2	4.07003e-13	-0.583171
Synpo	4.07627e-13	0.473927
Dynll1	4.24433e-13	-0.5272
Mlec	4.80193e-13	0.522495
Irf2bpl	5.18148e-13	0.496272
Adamts1	5.24875e-13	0.45832
Rhoc	5.95429e-13	0.480928
Elmsan1	6.66962e-13	0.513337
Tinagl1	8.58539e-13	0.506686
Sh3bp5	8.86976e-13	0.473178
Osmr	1.34336e-12	0.530462
Gpihbp1	1.49811e-12	0.720865
Tmcc3	2.06422e-12	0.595583
Sh3pxd2a	2.33303e-12	0.481605
P2rx7	2.58777e-12	0.460451
Col4a1	4.0711e-12	0.424282
Trim25	4.07626e-12	0.400084
Gstp1	4.97619e-12	0.508191
Actb	6.67276e-12	0.319164
Syn3	9.22516e-12	0.459126
Kap	1.20569e-11	-0.356562
Ctla2b	1.37353e-11	0.638064
Gne	1.57618e-11	0.523194
Mxd4	1.57834e-11	0.355605
Zeb2	1.63422e-11	-0.674974
Jade2	2.42801e-11	0.395802
Blvrb	2.6126e-11	0.486216
Col18a1	3.11111e-11	0.538876
Rasip1	3.6075e-11	0.331693
Irf8	5.06612e-11	0.413153
Neurl1b	5.27282e-11	0.398169
Ddit4	5.56948e-11	0.360085
Arhgef26	6.28599e-11	0.386178
Bhlhe40	6.69905e-11	0.524885
Per1	6.9735e-11	0.337603
Jun	7.10114e-11	-0.400511
Prkch	7.84354e-11	0.423821
Arpc3	8.83464e-11	0.430502
Pkm	8.84042e-11	0.483125
Rai14	1.51367e-10	0.439278
Fzd4	1.73103e-10	0.401429
Map2k3	2.12022e-10	0.434586
Ankrd44	2.27938e-10	-0.741409
Pakap.1	2.34494e-10	0.410452
Ly6a	2.51562e-10	0.494571
Ifi203	3.83223e-10	-0.706313
Clip1	3.96271e-10	0.395048
Got1	4.05853e-10	0.350828
Hectd2	4.24009e-10	0.468262
Fabp4	4.28672e-10	0.658219
Cd14	4.57654e-10	0.534124
Ifrd1	5.83287e-10	0.480376
Plcb4	6.36171e-10	0.406974
Ftl1	7.0581e-10	0.317012
Stat3	8.4999e-10	0.40485
Abr	9.25758e-10	0.407724
Rasgrp3	9.75009e-10	-0.655571
Lrrc8c	1.4196e-09	0.362757
2210408F21Rik	1.60545e-09	0.404592
Ldha	1.6232e-09	0.385147
Rgcc	1.78331e-09	0.965009
Adgrf5	1.89955e-09	0.299169
Ifitm2	1.99522e-09	0.365686
Cavin3	2.54173e-09	0.374616
Serp2	3.03449e-09	0.475014
Naa20	3.42092e-09	0.392563
Itgb3	4.15305e-09	0.370421
Enc1	4.55208e-09	0.3644
Smad1	4.63143e-09	0.429893
Cep85l	4.69038e-09	0.413366
Sema4c	4.89943e-09	0.433999
Tpst2	5.11397e-09	0.359047
Serinc3	5.12087e-09	0.316199
Fam102a	5.54447e-09	0.360127
Tes	5.54607e-09	0.331146
Sash1	5.67589e-09	0.371546
Atp8a1	6.54855e-09	0.410741
Il4ra	6.59637e-09	0.391859
Cerk	9.0844e-09	0.366234
4931406P16Rik	9.14688e-09	0.30504
Ifi44	9.62314e-09	-0.698051
Hdc	9.73145e-09	0.482571
Abcc4	1.01436e-08	0.354422
Dnah2os	1.07332e-08	0.380088
Drap1	1.25593e-08	0.398926
1700025G04Rik	1.50804e-08	0.357756
Nt5e	1.59479e-08	0.326423
Resf1	1.84608e-08	0.39163
Ets1	2.09845e-08	0.36142
Slc23a2	2.32113e-08	0.359745
Riok3	2.35619e-08	0.427666
Itga9	2.4227e-08	0.388399
Serpine1	2.80586e-08	0.423779
Zfp503	2.91408e-08	-0.667169
Cmtm8	3.04586e-08	-0.531459
Hras	3.15093e-08	0.28628
Aff1	3.25145e-08	0.333388
Lrrc8a	3.79605e-08	0.342752
Zc3h7a	3.86528e-08	0.366479
Prickle1	4.02096e-08	-0.630532
Zhx3	4.12877e-08	0.354397
Sema5a	4.14015e-08	0.383986
Hbegf	4.26147e-08	-0.581579
Crem	4.71622e-08	0.417796
Srrm1	4.74341e-08	0.398003
Tsc22d3	4.88661e-08	0.335363
Rora	5.37303e-08	0.412046
Tbxa2r	5.66279e-08	-0.609506
Flt1	5.77143e-08	0.28885
Tnfrsf1a	5.94596e-08	0.30304
Tcn2	5.98881e-08	0.276972
Cyth1	6.2004e-08	0.322789
Emp1	6.26748e-08	0.316898
Apbb2	6.49579e-08	0.360557
Nrp2	6.54607e-08	0.463952
Hnrnpd	7.53828e-08	0.413417
Slc3a2	9.34419e-08	0.28577
Psen2	9.38047e-08	0.411275
Map3k8	9.95331e-08	0.265482
Tns1	1.01733e-07	0.268569
Tpm4	1.02261e-07	0.356637
Tmed5	1.11189e-07	0.331646
Fry	1.16163e-07	0.304273
Fgf1	1.17266e-07	0.390887
St3gal5	1.31929e-07	0.298242
Clic4	1.32717e-07	0.3204
Ly6c1	1.40902e-07	0.298992
Relb	1.41413e-07	0.341998
Wipi1	1.63325e-07	0.311414
Lrch1	1.6886e-07	0.318862
Tiam1	1.86141e-07	-0.490663
Rab11a	1.89504e-07	0.340907
Swap70	1.90258e-07	0.335307
Trio	1.95551e-07	0.250535
Gprc5b	1.98505e-07	0.255258
Spryd7	2.0401e-07	0.31957
Klf4	2.20484e-07	-0.589923
Csf1	2.24254e-07	-0.60276
Smad7	2.33794e-07	-0.517031
Tbcc	2.35769e-07	0.412388
Sptlc2	2.44947e-07	0.331313
Mbd1	2.45268e-07	0.532164
Lipa	2.48051e-07	0.355743
Mat2a	2.62403e-07	0.297458
Lmbrd1	2.65469e-07	0.276027
Klf2	2.97395e-07	-0.384479
Kdr	3.13389e-07	-0.272526
Zbtb38	3.62724e-07	0.302095
Ccny	3.66975e-07	0.272749
Ccrl2	3.70248e-07	-0.5929
Rflna	3.86156e-07	-0.588078
Limch1	3.9587e-07	0.274053
Bax	4.18346e-07	0.316078
Cd34	4.35786e-07	0.308382
Pvr	4.57418e-07	0.267422
Ada	4.62162e-07	0.264451
Ttc14	5.43227e-07	0.328378
Ndfip1	6.20479e-07	0.33058
Dusp1	6.32842e-07	-0.498345
Myo1e	6.5497e-07	0.323036
Pfkfb3	6.61975e-07	0.314747
Tns2	7.54996e-07	0.25628
Spag9	8.12126e-07	0.274815
Cr1l	9.03229e-07	0.284225
Vat1	9.86519e-07	0.271879
Bri3	1.09204e-06	0.295849
Mest	1.23125e-06	0.295825
Nsf	1.25879e-06	0.256463
Mndal	1.3333e-06	-0.635426
Pkig	1.41328e-06	0.28027
Id2	1.41825e-06	-0.676279
Acadsb	1.42798e-06	0.28471
Sbf2	1.46354e-06	0.277035
Cirbp	1.59987e-06	0.332622
Setx	1.6357e-06	0.275893
Efnb2	1.7386e-06	-0.434272
Gnai3	1.86924e-06	0.306414
Cebpd	1.982e-06	0.377703
Ikbkb	2.01104e-06	0.384662
Cpne8	2.0476e-06	0.386062
Adgre5	2.1543e-06	-0.513389
Lypd6	2.594e-06	-0.377865
Rhog	3.32292e-06	0.322432
Phf20	3.83511e-06	0.372701
Pfn1	3.84788e-06	0.283706
Crip2	3.91138e-06	-0.388632
Rab10	4.05723e-06	0.259922
Mapk1	4.06487e-06	0.262521
Jmjd1c	4.21435e-06	0.36636
Dkk2	4.28444e-06	-0.576626
Atf3	4.77266e-06	-0.635621
Txnrd1	4.83477e-06	0.32767
Cd9	5.17975e-06	0.294982
Rflnb	6.04903e-06	0.317297
4833403J16Rik	6.15393e-06	0.298136
Ninj1	6.50017e-06	0.40277
Iscu	6.50022e-06	0.269587
Nav1	6.77505e-06	0.259687
Cap1	7.51211e-06	0.273927
Col4a3bp	7.7139e-06	0.320737
Nr2f2	7.89567e-06	0.27482
Grb2	8.38507e-06	0.26225
Fbxw2	8.73715e-06	0.281992
Lrch3	8.8234e-06	0.294547
Cnbp	1.06405e-05	0.254515
Ncoa7	1.09239e-05	-0.564351
Ago3	1.09622e-05	0.30194
Sik1	1.09976e-05	0.261967
Gclc	1.10098e-05	0.314044
Taf1	1.11374e-05	0.28198
Sox17	1.12203e-05	-0.585549
Mal	1.18697e-05	0.349571
Tbrg1	1.22565e-05	0.289773
Sgpp1	1.32981e-05	0.300406
Pml	1.41981e-05	0.262924
Impdh1	1.51403e-05	0.363156
Vapa	1.53699e-05	0.269942
Tacc1	1.57485e-05	0.278612
Arpc5l	1.61966e-05	0.277973
Plscr1	1.63143e-05	-0.498945
Hsph1	1.6864e-05	-0.596643
Tspan14	1.82722e-05	-0.568002
Slco2a1	1.91139e-05	0.282263
Peg13	1.92333e-05	0.251126
Cers4	2.0356e-05	0.258279
Tcf12	2.08461e-05	0.265242
Btg2	2.41873e-05	-0.455997
Map4k3	2.4275e-05	0.277403
Cacybp	2.51952e-05	-0.485572
Gng11	2.6166e-05	-0.392139
Cmpk1	2.66852e-05	0.280646
Lpl	2.73402e-05	0.271168
Socs3	2.75362e-05	0.314302
Nos3	2.79105e-05	0.261868
Spata6	2.83275e-05	0.254312
Fyttd1	2.906e-05	0.318865
Cdkn1c	2.92239e-05	0.378019
Mxd1	2.98141e-05	0.313842
Sox18	3.16243e-05	-0.516218
Trib1	3.31527e-05	0.275433
Arid5b	3.37184e-05	-0.578318
Rara	3.51338e-05	0.253702
Lrrc8d	3.60979e-05	0.282398
Gstm1	3.63742e-05	0.306265
Mbd2	3.64068e-05	0.264833
Hoxb5	3.75554e-05	-0.499882
Myct1	3.80706e-05	-0.417912
Vangl2	4.49615e-05	-0.377097
Elf1	4.6527e-05	-0.517022
Gimap3	4.8259e-05	-0.519829
Pcdh17	5.05245e-05	0.35507
Lmcd1	5.0866e-05	0.284784
Zfhx3	5.40331e-05	0.28034
Tor1a	5.4171e-05	0.272767
Boc	5.4537e-05	-0.388013
Sh2b3	5.59734e-05	0.265245
Hspa5	5.62373e-05	-0.436709
Kitl	5.94406e-05	0.269632
Cd93	6.72571e-05	0.46637
Ddx50	6.81882e-05	0.26436
Eprs	7.62037e-05	0.274061
Lmo2	7.81368e-05	-0.43931
Calm3	8.34523e-05	0.262193
Trim16	8.40967e-05	0.256824
Psma6	8.82558e-05	0.278241
H2afz	0.000136601	-0.411178
Maf	0.000148493	0.282396
Gadd45b	0.000150592	-0.506489
Prdm1	0.00017604	-0.445037
Dennd3	0.000185908	0.26229
Sh3rf1	0.000221108	-0.466678
Lrp2	0.000233114	-0.546001
Cyp4b1	0.000234532	-0.342391
Sox4	0.000245018	-0.467559
Rab3gap2	0.000265453	0.268478
Atg101	0.000265514	0.251921
AU020206	0.000286968	-0.404366
Tubb2a	0.000299502	0.253555
Hspe1	0.000324925	-0.503752
Uba3	0.000337161	0.250008
Stip1	0.000364328	-0.466056
Fbln5	0.000405656	0.27952
Sele	0.000415302	0.313592
Cbfa2t3	0.000430057	-0.37042
Ddit4l	0.000438949	-0.428488
Stx17	0.000445035	0.260149
Mcam	0.000449464	0.263014
Serpine2	0.000593862	0.267101
Abhd16a	0.000614764	0.273991
Nck1	0.00061881	-0.46712
Rarg	0.00066173	-0.425153
Gpx3	0.000713421	-0.475213
Thra	0.000732363	-0.364767
Slfn5	0.00085157	-0.314056
BC028528	0.000858289	0.276097
Plk2	0.00101896	-0.424976
Casc4	0.00104142	-0.445001
Ntn4	0.00108699	-0.399598
Fam110a	0.00109898	-0.453293
Tbc1d15	0.00114652	0.253448
Tbx3	0.00118766	-0.349937
Trim47	0.00123514	-0.395347
Ptp4a3	0.00127368	-0.325802
Dctn4	0.00133564	0.253821
Cmc4	0.00140401	-0.30033
Yae1d1	0.00143801	-0.316121
Arap2	0.00144605	-0.390166
Ccar1	0.00160271	-0.425545
Hist1h2bc	0.00167928	-0.409523
Mtss1	0.00178296	-0.40807
mt-Nd3	0.00184609	-0.317704
Hspd1	0.00192356	-0.465283
Slc34a1	0.00205675	-0.538329
Sema6a	0.00210893	-0.494247
Gata5	0.00214096	-0.377775
Neurl3	0.00220308	-0.488738
Pi16	0.00220319	-0.282499
Rgl1	0.00279475	-0.428838
Zfp36l1	0.00283611	-0.301236
Mef2c	0.00294477	-0.381365
Vegfa	0.00296798	-0.338438
Mgat1	0.00323372	-0.411667
St8sia4	0.00344767	-0.260112
Ubc	0.00362903	-0.276514
Efna1	0.00381025	-0.323031
Manf	0.00471395	-0.434809
Mpped2	0.00471848	-0.293508
Kank4	0.00486152	-0.355782
Jup	0.00494849	-0.402158
Egr1	0.00534095	-0.410474
Fmo1	0.005458	-0.47262
Bnip3l	0.00554124	-0.422119
Fos	0.00631478	-0.293799
Fosb	0.0063526	-0.283574
Rsrp1	0.00682993	-0.316059
Txlng	0.00683648	-0.28068
Pfdn1	0.00716585	-0.284358
Dnaja4	0.00718601	-0.384711
Pdzk1ip1	0.00779675	-0.295604
Rassf3	0.00781157	-0.308847
Ypel3	0.00843354	-0.323744
Mcc	0.00879871	-0.312027
Hist3h2a	0.00885772	-0.296003
Yaf2	0.00919388	-0.348103
Prxl2a	0.0104311	-0.390459
Anp32a	0.0108462	-0.322969
Asap2	0.0121475	-0.394942
Ndel1	0.0122597	-0.382918
Inmt	0.0122992	-0.344468
Tbc1d4	0.0123055	-0.310442
Smco4	0.0130955	-0.288623
Gatm	0.0136008	-0.319289
Calr	0.0144532	-0.26591
Akr1c21	0.0153236	-0.393961
Serpinh1	0.0158872	-0.276383
Rps28	0.0162262	-0.300997
Acsm2	0.01887	-0.491472
Dnase1	0.0199766	-0.338494
Mylip	0.0220701	-0.270679
Pde6d	0.0286568	-0.401951
Ahsa1	0.029275	-0.327466
Dnajb11	0.031467	-0.329396
P4ha1	0.035857	-0.320379
Akap13	0.0364675	-0.330645
Chpt1	0.0377579	-0.294667
Cdk17	0.0381044	-0.287597
Bicd2	0.0410256	-0.385207
Nat8f1	0.0415522	-0.286285
Cdc42se2	0.0422403	-0.274117
Vamp5	0.0452974	-0.261873
Cd63	0.0453144	-0.37169
F8	0.0476369	-0.289329

## Sheet: Macrophages
gene	p_val	avg_log2FC
Hsp90ab1	1.29245e-53	-1.04448
Cebpb	3.62508e-53	1.39248
Socs3	1.97171e-47	1.47777
Hsp90aa1	7.80199e-44	-1.34141
Mt1	4.18971e-40	1.48207
Ptpn1	7.29764e-40	1.24487
Fkbp5	3.26464e-37	1.04191
Fcgr3	1.72684e-36	1.11308
Hspa8	4.17255e-36	-0.826116
Clec4d	1.5817e-34	1.46444
Mmp8	4.97759e-34	2.57391
Ifitm2	1.22035e-33	1.16455
S100a11	2.62927e-33	1.79793
Stk17b	1.27381e-32	0.968393
Pla2g7	1.36109e-32	1.01536
Hp	3.0098e-32	2.04302
Hsph1	3.2277e-32	-1.48025
Retnlg	1.06802e-30	4.43194
Hpgd	2.61872e-30	-1.28078
Gda	2.34939e-29	1.51478
S100a8	2.46823e-29	3.23263
Lcn2	9.06195e-29	2.50229
Slc7a11	1.20341e-28	1.59812
Basp1	2.54993e-28	-1.25212
Lmnb1	4.48344e-28	1.27993
S100a9	4.54865e-28	3.39704
Hspa1b	5.26095e-27	-1.02419
Wfdc21	2.48333e-26	1.72899
Mxd1	6.25608e-26	1.45637
Gsr	1.20645e-25	1.08803
Taldo1	1.51786e-25	1.09382
Klf3	2.0067e-25	0.983638
Hspa1a	7.33709e-25	-0.908779
Stat3	1.36655e-24	0.963818
Rdh12	1.50059e-24	1.40953
Hdc	1.66416e-24	1.62946
Hspe1	3.20303e-24	-1.03013
Tsc22d3	4.1672e-24	0.927308
Srgn	1.24315e-23	0.965895
Man2a1	1.52623e-23	0.830181
Clec4e	2.18178e-23	1.13823
Fbxl5	5.1117e-23	1.39432
Pglyrp1	5.66311e-23	1.29334
Atf3	5.78073e-23	-0.991804
Sbno2	2.2191e-22	0.894557
G0s2	2.224e-22	1.89777
Cx3cr1	2.65907e-22	-1.07808
Cxcr2	3.87356e-22	1.2815
Ccr1	5.19504e-22	1.11827
Cst3	7.7075e-22	-0.515465
Fosl2	9.00689e-22	0.999381
Cd33	3.39775e-21	0.845753
Il1r2	5.38546e-21	1.36914
Sorl1	7.46245e-21	0.822147
Mmp13	9.50029e-21	-1.11062
Plscr1	1.13599e-20	0.987859
Thbs1	1.53748e-20	2.06071
S100a6	1.77433e-20	1.68897
Slpi	1.85341e-20	1.12314
Msrb1	2.06822e-20	1.23514
Cebpd	3.1448e-20	0.927467
Ctsc	3.30403e-20	-0.945875
Txn1	3.36777e-20	0.857841
Actg1	6.22979e-20	0.653907
Adam8	8.6756e-20	1.06616
Tnfaip2	9.07316e-20	0.729096
Ccnd1	2.14483e-19	-0.902657
Cd72	2.46957e-19	-0.932434
Sell	2.50407e-19	1.14028
Antxr2	2.93925e-19	0.995023
Jaml	3.41254e-19	0.918145
Rasgef1b	4.1697e-19	-1.0816
Dnajb1	4.34057e-19	-0.883784
Mmp9	4.46077e-19	1.12111
Hspd1	5.54832e-19	-1.00415
H2-Ab1	6.07169e-19	-0.469128
Arg2	9.07585e-19	1.01097
Gpcpd1	1.34253e-18	1.0337
Ccl4	1.58209e-18	-1.25838
Rnasel	1.82249e-18	0.900463
Ifrd1	2.53226e-18	-0.972291
Arid5a	3.3426e-18	0.717233
Cdkn2d	9.5954e-18	0.765555
Gadd45a	1.15949e-17	1.08116
Bcl3	1.67564e-17	0.692501
Fos	1.75189e-17	0.780259
Ier3	1.84632e-17	0.941848
Mcemp1	4.70027e-17	1.19636
Phf11b	6.28387e-17	-0.811406
Grina	7.24583e-17	1.08604
Slc16a3	7.39414e-17	1.09823
Mt2	8.44636e-17	0.834359
Stx11	8.93542e-17	1.09717
Picalm	9.36541e-17	0.577996
Hspa5	9.65587e-17	-0.821119
Scimp	1.2237e-16	-0.854823
Wnk1	4.80762e-16	0.739492
Pde4b	6.94305e-16	0.744643
Pygl	9.42353e-16	0.838216
Ifitm6	9.90442e-16	1.22091
Csf2rb	1.61467e-15	0.788986
Ssh2	1.64352e-15	0.573607
Ccl3	1.69563e-15	-1.22363
Trem1	1.69734e-15	0.710793
Tgfbi	1.94551e-15	0.753173
Cdk2ap2	2.02712e-15	0.701931
2022-03-07	2.07997e-15	0.805794
Aif1	2.23054e-15	-0.810862
Dhrs9	2.66122e-15	0.84557
Mgst1	2.84146e-15	0.88881
Sla	3.3085e-15	0.657142
Cd83	3.88534e-15	-0.824919
Fxyd5	4.04258e-15	0.574626
Plau	4.2457e-15	-0.973793
Zeb2	5.30875e-15	-0.836957
Lrg1	5.74872e-15	0.961658
Cd74	7.43129e-15	-0.407912
Dusp1	8.03344e-15	0.608886
Stap1	8.26637e-15	-0.848261
Ucp2	9.04607e-15	0.53061
Dnaja1	1.11459e-14	-0.85262
Cd300lf	1.4395e-14	0.73145
Prr13	1.50169e-14	0.881944
Hsp90b1	2.80775e-14	-0.755751
Ighm	3.63545e-14	-0.677581
Cyth1	4.89812e-14	0.686071
Svil	5.4758e-14	0.727768
Ncf2	5.7695e-14	0.549343
Trim30b	5.78286e-14	0.752252
Cytip	7.68842e-14	0.592126
Il4ra	9.23429e-14	0.614036
H2-Aa	9.27828e-14	-0.406215
Itgam	1.03889e-13	0.604207
Clec4b1	1.59435e-13	-0.840153
Tnfrsf1a	1.6253e-13	0.697986
C3ar1	2.68136e-13	-0.777837
Cd180	2.92595e-13	-0.529418
Clic4	3.08675e-13	-0.72738
Gmfg	4.65254e-13	0.714133
H2-Eb1	5.21212e-13	-0.363125
Ccl6	5.78692e-13	0.856382
Ms4a6d	6.24148e-13	0.639717
Acod1	6.27608e-13	0.878525
Tle1	6.60062e-13	-0.629435
Neat1	8.97443e-13	0.570002
Klf13	1.46039e-12	0.564479
Txnrd1	1.512e-12	0.647366
Ifitm1	1.60618e-12	0.810383
Dgat1	1.73894e-12	0.697902
Il1rap	2.63254e-12	0.671476
Ankrd33b	2.6442e-12	0.748796
Casp4	4.77271e-12	0.504129
Emb	5.37099e-12	0.762757
Cdkn1b	6.85243e-12	0.515578
Snap23	8.20252e-12	0.523471
Dhrs7	9.27118e-12	0.878714
Rnf149	1.01932e-11	0.609936
Lyz2	1.12578e-11	0.522957
Slamf7	1.53057e-11	-0.748041
Ctsz	1.78195e-11	-0.559946
Gcnt2	2.03346e-11	0.657938
Plaur	2.29272e-11	0.839044
Ogfrl1	2.33785e-11	0.584183
Kdm7a	2.56721e-11	0.634984
Ddx6	2.62411e-11	0.562623
Pkm	3.08676e-11	0.590079
Myh9	3.52714e-11	0.62925
Ldha	3.59866e-11	0.539631
Tmem252	3.64896e-11	0.477536
Nipa2	3.72139e-11	0.526927
Fcgr2b	3.83552e-11	0.618594
Slamf9	4.09996e-11	-0.610074
Rps18	4.1681e-11	-0.349393
Ckb	4.23296e-11	-0.731378
Lair1	5.14718e-11	-0.646612
Lilra5	6.03596e-11	-0.804491
Dennd4a	6.05165e-11	0.558666
Samsn1	6.17784e-11	0.739633
Hipk1	6.39522e-11	0.471485
Cd14	7.88182e-11	0.638468
Xdh	1.13912e-10	0.534403
Atp11b	1.17641e-10	0.707478
Csf3r	1.24014e-10	0.69132
Mmp12	1.25008e-10	-1.15741
Kctd12	1.3687e-10	0.581081
Sipa1l1	1.37765e-10	0.569374
Osbpl9	1.42417e-10	0.511198
Cux1	1.64335e-10	0.583888
Gpi1	1.69125e-10	0.567876
Pnpla2	1.8117e-10	0.451813
Ugcg	1.89097e-10	0.535983
Alox5ap	1.96989e-10	0.54096
Grasp	2.00797e-10	-0.619804
Bcl2a1b	2.0948e-10	-0.79618
Washc2	2.12716e-10	0.454334
Cybb	2.55721e-10	-0.62564
Tmcc1	2.63569e-10	0.608871
H2-K1	2.65637e-10	-0.424923
Tmem176b	4.04112e-10	-0.51153
Nup98	4.50317e-10	0.569239
Ppia	4.69684e-10	-0.335177
Pirb	4.84681e-10	0.613289
Flot1	4.9191e-10	0.32811
Ubb	5.20014e-10	-0.484779
Evi2a	5.51114e-10	-0.498695
Bcl2a1d	5.65515e-10	-0.700068
Slc2a3	5.69479e-10	1.07034
Cd48	6.48284e-10	-0.605918
Rps29	7.66152e-10	-0.281042
Dynll1	7.93129e-10	-0.56465
Gnai3	8.03507e-10	0.647113
Apaf1	8.30944e-10	0.423055
Sult1a1	8.41031e-10	0.363252
Ypel3	8.60856e-10	0.521286
Akap13	8.64052e-10	0.489138
H3f3a	9.11762e-10	0.443186
Ccnd3	9.91986e-10	0.440979
D8Ertd738e	9.97251e-10	0.429031
Glipr2	1.01362e-09	0.629368
Rel	1.04511e-09	-0.723748
Nin	1.24667e-09	0.570477
Lyst	1.3455e-09	0.612259
Hmgb2	1.37393e-09	0.526052
Tm6sf1	1.43511e-09	0.531609
Igf1r	1.45537e-09	0.672205
Rbm47	1.47735e-09	0.408813
Map1lc3b	1.72723e-09	0.671933
Tbc1d14	2.11354e-09	0.419055
Rcsd1	2.27067e-09	0.43082
Bag3	2.48052e-09	-0.970342
Csrnp1	3.1609e-09	0.425244
Glcci1	3.1832e-09	-0.506013
Resf1	3.33319e-09	0.548829
Swap70	3.40763e-09	-0.573425
2022-03-01	3.46917e-09	0.450584
Cyp4f18	3.48143e-09	0.630324
Cd68	3.49726e-09	-0.529484
Mbd2	3.5536e-09	0.494529
Dab2	3.71517e-09	0.624983
Card19	3.77489e-09	0.532101
Anxa1	3.88945e-09	0.702008
Cdkn1a	3.9012e-09	0.542666
Mrpl33	3.95159e-09	0.6361
Nfil3	4.00373e-09	0.636243
Rps24	4.15785e-09	-0.304054
Tmed5	4.49496e-09	0.482831
Rab6a	5.06172e-09	0.41137
Mef2c	6.19897e-09	-0.584295
B2m	6.33384e-09	-0.298869
Ifngr1	6.47931e-09	0.455164
Rps20	7.35704e-09	-0.314053
Timm10b	7.39165e-09	0.382708
Cpne2	8.22627e-09	0.571729
Anxa2	8.51165e-09	0.575908
Zyx	8.52462e-09	0.572046
Tcn2	8.7515e-09	0.40471
Blvrb	9.4018e-09	0.531257
Fam32a	1.01313e-08	0.489985
Crtc3	1.18099e-08	0.415731
Orai1	1.34571e-08	0.419149
Dusp16	1.47229e-08	0.505492
Rsrp1	1.51908e-08	0.463074
Lmo2	1.60626e-08	-0.571287
Chsy1	1.67625e-08	0.374034
4932438A13Rik	1.87329e-08	0.598845
Smim3	1.88471e-08	0.49581
Rpl32	2.21907e-08	-0.289759
Fgr	2.44834e-08	0.504676
Rab7	2.45285e-08	0.512747
Stip1	3.21118e-08	-0.590124
Mcl1	3.24282e-08	0.476497
Tet2	3.51506e-08	0.53991
Ccpg1	3.55384e-08	0.475547
Rnase6	3.70875e-08	-0.554058
Eif4ebp1	3.81377e-08	0.332293
Irf2bpl	3.87731e-08	0.316995
Slc2a1	3.91888e-08	0.403716
Litaf	4.02573e-08	0.462318
Asph	4.10552e-08	-0.640992
Gpx4	4.67908e-08	0.283338
Glul	5.18826e-08	0.439185
Pmvk	5.39687e-08	0.445545
Tax1bp1	6.3015e-08	0.285035
Il17ra	6.72741e-08	0.461455
Snx10	7.15663e-08	0.40378
Jak1	9.02198e-08	0.34962
Myd88	9.10441e-08	0.350641
Gm42418	9.46427e-08	0.331349
Tmod3	9.62261e-08	0.395564
Tspo	9.76317e-08	0.393926
Notch1	1.05367e-07	0.404601
Kdm2a	1.08558e-07	0.442815
St3gal6	1.0927e-07	-0.617431
Arpc3	1.09682e-07	0.445188
Arrdc3	1.12857e-07	0.532225
Rbpj	1.13749e-07	-0.553386
Rlf	1.15133e-07	0.352996
Arpc1b	1.2516e-07	0.374565
Ddi2	1.26271e-07	0.381641
Lpxn	1.31906e-07	-0.394851
Rheb	1.35913e-07	0.434411
Ddx3x	1.40175e-07	0.536314
Txnip	1.4367e-07	0.357899
Irf8	1.45509e-07	-0.703777
Pea15a	1.48515e-07	-0.438098
Pdcd6	1.56882e-07	0.574119
Lbr	1.58654e-07	0.426741
Mpc1	1.59178e-07	0.307159
Metrnl	1.63276e-07	-0.67515
Anxa11	1.65868e-07	0.330985
Rps28	1.74719e-07	-0.309326
Zfp106	1.77393e-07	0.347931
Snx18	1.84663e-07	0.416245
Prdx5	2.11271e-07	0.604943
Ets2	2.17391e-07	0.516255
Tpm4	2.44066e-07	0.388355
Rpl26	2.71447e-07	-0.252038
Gadd45b	2.81747e-07	0.449095
Cacybp	2.93436e-07	-0.550108
Arpc5	3.02635e-07	0.422496
Rpl39	3.1832e-07	-0.283487
Ripk1	3.20107e-07	0.369078
Birc3	3.26552e-07	0.485541
Riok3	3.63536e-07	0.515354
Btg1	3.65323e-07	0.415799
Anxa5	3.70678e-07	-0.539721
Ell2	4.27291e-07	0.638667
Clec4n	4.50137e-07	0.372582
Sh3pxd2b	4.61453e-07	0.3449
Ptma	4.6225e-07	-0.317832
Lars2	4.70595e-07	0.526389
Ier5	4.75355e-07	-0.56422
Cmtm6	4.90195e-07	0.410756
Tyrobp	5.07832e-07	0.346656
Selplg	5.68224e-07	0.668851
Pdgfb	5.71558e-07	-0.677594
Sdf2l1	5.78336e-07	-0.540386
Rpl22	6.00229e-07	-0.354838
Ptgs2	6.26256e-07	0.863259
Rpl35a	6.32001e-07	-0.284106
Jdp2	6.62739e-07	0.348103
Rab5if	6.98367e-07	0.385131
Crem	7.05035e-07	0.435583
Selenop	7.26409e-07	-0.516485
Rps11	7.56798e-07	-0.276975
Cd300ld	8.0843e-07	0.416291
Cdc42se2	8.28163e-07	-0.446721
Gpr183	8.29388e-07	-0.791021
Rpl30	8.32015e-07	-0.281388
Cd47	8.60411e-07	0.372598
Ndel1	9.00959e-07	0.334224
Rin3	9.52758e-07	0.337039
Adipor1	9.7222e-07	0.518034
Calr	9.74255e-07	-0.5274
Chd7	9.95738e-07	0.543947
Cnn2	1.00399e-06	0.49268
Ms4a6b	1.05602e-06	0.423936
Cpd	1.06479e-06	0.5021
Selenon	1.07652e-06	0.354422
Apobec1	1.08954e-06	-0.530705
Junb	1.27839e-06	0.287031
Tnf	1.29667e-06	-0.567034
Arhgdib	1.36326e-06	0.425994
Tmem176a	1.43574e-06	-0.479229
Jun	1.45536e-06	-0.35219
Map2k3	1.51232e-06	0.490672
Jmjd1c	1.58625e-06	0.310733
Tbc1d15	1.68947e-06	0.516487
Entpd1	1.91815e-06	0.457673
Kif2a	1.99082e-06	0.318848
Gm26740	2.06531e-06	0.278942
Rab21	2.25494e-06	0.37367
Dram2	2.41318e-06	0.258571
H2-Q7	2.78114e-06	-0.409949
Eif4a1	2.78494e-06	-0.44385
Chchd2	2.79229e-06	-0.368817
Pdia3	3.12391e-06	-0.539295
Cd53	3.34294e-06	0.428831
Irf1	3.35836e-06	0.323162
Rab11fip1	3.38016e-06	0.515146
Rps15	3.72908e-06	-0.28833
Rps21	3.73949e-06	-0.309497
Pck1	3.85107e-06	0.375352
Vav3	3.87594e-06	0.325071
Ankrd44	3.90636e-06	0.396387
Sptlc2	3.98863e-06	0.310134
Rps15a	4.01211e-06	-0.272937
Pgd	4.04784e-06	0.371966
Themis2	4.05497e-06	0.500771
Hectd1	4.39407e-06	0.400122
Ninj1	4.71208e-06	0.352066
Sap30	4.85968e-06	-0.448069
Ehd4	5.6699e-06	-0.408703
Aldoa	5.72337e-06	0.291717
Prdx6	5.75893e-06	0.368164
Suco	6.52451e-06	0.311532
Rassf2	6.70766e-06	0.359213
Mir22hg	6.77359e-06	0.478154
Cpeb2	6.81142e-06	0.470338
Rpl10a	6.96329e-06	-0.260083
Coq10b	8.33354e-06	0.351137
Tpd52	1.07408e-05	0.437133
Nudt4	1.10365e-05	0.506768
Cdk6	1.10818e-05	-0.449898
Itgb2	1.14865e-05	0.311454
Usp3	1.19054e-05	0.319001
Tob1	1.28164e-05	0.392961
Rnh1	1.34601e-05	0.501061
Erp29	1.36542e-05	-0.384775
Myl6	1.39915e-05	0.250652
Rgs1	1.44227e-05	-0.314085
Gpx1	1.44494e-05	-0.355972
Rpl27	1.44864e-05	-0.298492
H2afz	1.48182e-05	-0.46384
Rab7b	1.50601e-05	-0.530525
Rraga	1.51229e-05	-0.465926
Ncl	1.54973e-05	-0.480714
Bach1	1.60581e-05	0.36801
Aff4	1.63851e-05	0.271802
Hpgds	1.63927e-05	-0.484425
Msl1	1.81222e-05	0.270715
Tbc1d23	1.83538e-05	0.442422
Tle3	1.8489e-05	0.327276
Sbno1	1.90956e-05	0.497997
Tlr2	1.96073e-05	0.319897
Ralgapa1	1.97313e-05	0.481445
Ddit3	1.99863e-05	-0.528334
Supt4a	2.00539e-05	0.359733
Rbms1	2.05702e-05	0.449182
Herpud1	2.13028e-05	-0.633483
Ccrl2	2.27314e-05	-0.39406
Baz2b	2.33641e-05	0.360486
Gpx3	2.40185e-05	-0.429492
Arhgap17	2.44404e-05	-0.385802
Rexo2	2.45963e-05	-0.337416
Chmp4b	2.66759e-05	0.305284
H2-DMa	2.90148e-05	-0.357649
Impact	3.05523e-05	-0.41251
Adprh	3.16728e-05	0.425655
D16Ertd472e	3.18812e-05	0.345487
Syk	3.19216e-05	0.37543
Msra	3.31219e-05	0.495516
Cd9	3.32716e-05	0.441062
Sqor	3.36759e-05	0.251933
Siglece	3.54252e-05	0.27024
Fam76a	3.5876e-05	0.304083
Zfp652	3.92378e-05	0.332584
Rhog	4.06237e-05	0.344601
Chp1	4.24238e-05	0.333486
Bcl2l11	4.30241e-05	0.399432
Cxcl16	4.39824e-05	-0.37855
St13	4.455e-05	-0.479369
Rplp2	4.64077e-05	-0.301236
Cd24a	4.67923e-05	0.359613
Peli1	4.69412e-05	-0.356326
Nsd3	4.78025e-05	0.421864
Dck	4.80463e-05	0.380249
Gm6377	4.91103e-05	-0.491586
Mtdh	4.94647e-05	-0.47732
Ist1	5.02318e-05	0.302514
Sgms1	5.08164e-05	0.353881
Sdc3	5.16345e-05	-0.354557
Hexb	5.32361e-05	-0.393062
Dclre1c	5.38932e-05	0.27337
Hfe	5.52249e-05	0.368685
Gng12	5.57274e-05	0.361092
Clip1	5.72896e-05	0.325966
Trim12c	5.99452e-05	0.293707
Esd	6.20829e-05	0.291354
Mndal	6.34339e-05	-0.41793
R3hdm4	6.35194e-05	0.404119
Pcf11	6.49081e-05	0.304409
Dock8	6.68227e-05	-0.428174
Ctsh	6.86221e-05	-0.298333
Cmip	6.9069e-05	0.295028
Phlda1	6.94887e-05	-0.830805
Psmb8	6.97668e-05	-0.415641
Fam117b	7.18617e-05	0.308013
Ctsd	7.58579e-05	0.29859
Diaph1	8.93246e-05	0.375369
Hif1a	8.93904e-05	0.419128
Otulinl	9.03379e-05	-0.471568
Ly86	9.49344e-05	-0.349377
Btg2	0.00010125	0.28421
Mef2a	0.000108719	-0.492742
Ifi203	0.000110236	-0.443017
Ubc	0.000111947	-0.532473
Manf	0.000117337	-0.510899
Creg1	0.000117648	0.279313
Nt5c2	0.000118023	0.280879
Bst2	0.000118586	-0.444916
Pxn	0.00012155	0.370033
Rbbp6	0.000123333	0.268381
Pstpip1	0.000124853	0.285275
Dot1l	0.000125077	-0.251781
Ciita	0.000130301	-0.493289
H2-DMb1	0.00013268	-0.282359
Gclm	0.000137124	0.271544
Atp5g2	0.00013769	-0.360507
Rtn4	0.000141767	-0.435231
Blnk	0.000142645	-0.386156
Rgs10	0.000146581	-0.285216
Cyfip1	0.000153614	-0.448835
Ccr2	0.000159374	-0.351196
Mbnl1	0.000159939	-0.367126
Dazap2	0.000159961	0.290655
Nisch	0.000159973	0.253135
Clec4a3	0.000164109	-0.475071
Ube2h	0.000165692	0.340894
Ssu72	0.000166087	0.309352
Tceal9	0.000167515	-0.342134
Crk	0.000169851	0.288517
H2-M3	0.000174647	-0.419377
Gdi2	0.000175086	0.259048
Lcp1	0.000176252	-0.282517
Rab3il1	0.000183802	0.26361
Lpl	0.000186191	-0.521893
Ms4a6c	0.000199657	0.358011
Cept1	0.00020642	0.2516
1810058I24Rik	0.000212705	0.258992
Gpsm3	0.000214858	0.353098
Cyb5r4	0.000216576	0.370225
Tgfbr1	0.000219766	-0.422702
Cct5	0.000220619	-0.353006
Tkt	0.000234202	0.252711
Cd36	0.000249112	-0.513483
Samhd1	0.000263123	0.350542
Snx5	0.000265943	-0.347785
Ifitm3	0.000271771	0.27392
Limd2	0.000279446	0.266775
Slfn5	0.000281048	0.260695
Adam19	0.000292573	0.412077
Mpp6	0.00029405	-0.367595
Atxn10	0.000301733	0.369797
Atp8b4	0.000305048	0.31402
Snhg15	0.00031462	-0.347378
Lacc1	0.000324774	-0.438719
Prkar1a	0.000359557	0.259192
Cct3	0.000366921	-0.338672
Cadm1	0.000376827	-0.423837
Vapa	0.000384211	0.259569
Wfdc17	0.000429874	-0.323048
Itgav	0.000443642	-0.28864
Slfn2	0.000450855	0.292828
Abi1	0.000455392	-0.302093
Pbx1	0.000460841	0.266676
Ostf1	0.000467794	0.2889
Dyrk2	0.000481094	-0.278782
Atp6v1g1	0.000485101	0.260001
Acbd5	0.000488385	-0.392616
Atp1b3	0.000525188	0.303075
Rac2	0.000548343	0.303022
Gk	0.000568757	0.287953
Arl4c	0.000628834	-0.346166
Pcbp1	0.000636896	-0.30638
H2-Q10	0.000638289	0.362914
Hbp1	0.000675015	0.257923
Rilpl2	0.000678507	-0.355101
Crebrf	0.000683801	0.334511
Rps17	0.000707886	-0.263245
Cox20	0.000713656	-0.309105
Bex3	0.000730138	-0.409731
Ms4a7	0.000784322	-0.504726
Mafb	0.000817658	-0.431313
Far1	0.000821916	0.286047
Tspan13	0.000864408	0.258353
Traf1	0.000865187	-0.307213
Dusp5	0.000904489	0.282509
Trf	0.000935897	0.259273
Bmyc	0.00100197	-0.2823
Denr	0.00102257	-0.364385
Arf4	0.00103465	-0.284807
Akirin1	0.0010669	0.26685
Map3k1	0.00107755	0.337379
Tap1	0.00108166	-0.311438
Il1b	0.00110302	0.259199
Aldh2	0.00111344	0.263504
Ptpn18	0.00111965	-0.362386
Bcl2a1a	0.00114895	-0.467981
Rhob	0.00127811	-0.467088
Iscu	0.00127833	0.330674
H2-Q4	0.0013679	-0.398298
Ppp1r15b	0.00140593	0.303528
Ifngr2	0.0014106	-0.315252
Tent5c	0.00141789	-0.361636
Rasa2	0.00142916	0.258138
Ap1g1	0.00144551	0.263213
Sat1	0.00146699	-0.517595
Fam107b	0.00147524	0.317222
Hmgn2	0.00147746	0.311671
Gnl3	0.00158933	-0.38467
Gm34084	0.00162988	-0.425974
Ifi209	0.00163073	-0.336591
Nfkbib	0.0016471	-0.26772
Zfp292	0.00166431	0.25998
Atg3	0.00170442	0.302526
Arhgef6	0.00174794	-0.262525
Fubp1	0.00183003	-0.27138
Canx	0.00183705	-0.333011
Taok3	0.0018567	-0.296832
AW112010	0.00186549	-0.365167
Vps37b	0.00186921	0.356886
Eif4e	0.00187228	-0.350264
Mgl2	0.00189307	-0.266066
Ccl12	0.00192659	-0.590449
Fcgr4	0.00194347	0.267657
Ehd1	0.00196585	0.355931
Tra2a	0.00207758	0.312591
Hnrnpab	0.0020892	-0.321069
Rap1a	0.00210328	-0.319003
Vasp	0.00214587	0.324169
Pdia6	0.00221336	-0.378524
Npm1	0.00231305	-0.258519
Klf4	0.00236531	-0.479886
Calm1	0.00240615	-0.290219
Ybx1	0.00242946	-0.27489
Dnajb11	0.00244255	-0.297666
Ran	0.00248196	-0.319058
Gm16286	0.00256109	-0.275342
Akr1a1	0.00258868	-0.323665
Arhgap45	0.00260803	0.342187
Aplp2	0.0027305	0.318888
Ptpn6	0.00280974	-0.390612
Nap1l1	0.00288455	-0.375179
Nfkb1	0.00291235	-0.286161
Actr3	0.0029293	-0.270568
Sem1	0.00307263	0.281001
Siva1	0.00321804	-0.316592
Pgam1	0.00344764	0.269201
Tm2d2	0.00349453	0.259817
Notch2	0.00350306	0.284495
Cdc42se1	0.00354351	0.281274
Cxcr4	0.00356887	-0.392247
Clec12a	0.00361208	-0.359714
Rpl36a	0.00362767	-0.260481
Mylip	0.00379149	-0.454887
Fkbp4	0.00404938	-0.278418
Mrps6	0.0041263	-0.45199
Ranbp1	0.00476535	-0.295563
Rgs2	0.00481899	-0.456875
Kmt2c	0.00523364	0.281833
Tmcc3	0.00535543	-0.36018
Bmp2k	0.00563641	0.312566
Rassf3	0.00568671	0.331318
P4ha1	0.00583497	-0.384238
Cyp4b1	0.00590767	-0.483313
Tiparp	0.00604377	0.254861
Lat2	0.00623686	-0.26608
Slc29a3	0.00663855	-0.356913
Lap3	0.00665012	-0.323405
Pa2g4	0.00679695	-0.262386
Snx2	0.00693672	-0.250661
Kap	0.00714099	-0.263474
H2-T23	0.00725135	-0.252027
Dbi	0.00728864	-0.323855
Arhgap5	0.00737529	-0.274513
Atg101	0.0074589	0.268289
Cd2ap	0.00762769	-0.329965
Serbp1	0.00766452	-0.269897
Ccdc88a	0.00800504	-0.328552
Tut7	0.00818635	0.288468
Grk3	0.00853301	-0.294884
Slc5a3	0.00862313	-0.413557
Bnip3l	0.00874861	0.276978
Tbpl1	0.00880573	-0.282858
Ifi30	0.00887049	0.292944
Rragc	0.00891442	-0.379629
H3f3b	0.00905331	-0.270977
Egr1	0.00935895	-0.320218
Ccdc50	0.00938129	-0.289695
Comt	0.00938287	-0.314151
Arl5c	0.00955988	-0.260118
Tank	0.00971687	-0.252856
Osm	0.0106087	0.348936
Vma21	0.0109783	-0.27959
Snrpg	0.011153	-0.278215
Sumo3	0.0120266	-0.253874
Itgb1	0.0126052	-0.293406
Psmc4	0.0137688	-0.256751
Retreg1	0.0140917	-0.262915
Spink1	0.0142034	-0.418538
Nop10	0.0142066	-0.30771
Pmaip1	0.0145158	-0.3541
Creb5	0.014529	-0.502609
Nr4a3	0.0145913	-0.383334
Chordc1	0.0164202	-0.331313
Vcam1	0.0164717	0.400571
Dock10	0.0174353	-0.26091
Cct6a	0.0187016	-0.34091
Ptafr	0.0188663	-0.347149
Slc15a3	0.0202321	-0.354977
Oip5os1	0.0204477	0.258537
Fgl2	0.0216417	0.264661
Lpar6	0.0219433	-0.263818
Stat1	0.0224666	-0.328939
Pld4	0.0243114	-0.285091
Miox	0.0245974	-0.482099
Thoc7	0.0250692	-0.356225
Ube2n	0.0250723	-0.287406
Gatm	0.0252181	-0.366881
Lst1	0.0253255	-0.385153
Mkrn1	0.0255915	0.284657
Psme1	0.02634	-0.263712
Commd8	0.02729	-0.292808
Eif5	0.0294974	-0.261705
Tomm20	0.0302227	-0.295525
Gas5	0.0318622	-0.260311
2810013P06Rik	0.0327576	0.255223
Akr1c21	0.0333124	-0.387384
Cks2	0.0338626	0.545399
Tcp1	0.0342126	-0.252197
Id2	0.034998	-0.256355
Psma3	0.036375	-0.290796
Hmox1	0.0375087	-0.337228
Adgre1	0.0383867	-0.276991
Snrpd1	0.0401892	-0.327949
Ptp4a2	0.0407977	-0.296389
Cct7	0.0415727	-0.254921
Nat8f1	0.0430616	-0.280585
Laptm4a	0.0485003	-0.264521
Hspa9	0.0493572	-0.303707

## Sheet: Mesangial
gene	p_val	avg_log2FC
Usp53	6.3234e-21	1.6473
Clip1	1.45335e-20	1.53478
Slc12a2	2.70958e-20	1.15256
Dnaja1	7.43704e-20	-1.49275
Hsp90aa1	1.84009e-16	-1.16781
Adamts5	2.16141e-16	-0.93193
Hspa8	8.26235e-16	-0.917737
Zbtb16	1.49635e-14	1.17425
Fkbp5	2.56866e-13	1.26271
Hsp90ab1	2.62568e-12	-0.705565
Hsph1	1.70325e-11	-1.21921
Pde10a	3.12795e-11	1.05618
Gm12840	1.03841e-10	1.13577
Fam107b	6.21737e-10	0.921511
Man2a1	6.32857e-10	0.838872
Sh3bp5	9.17716e-10	1.04429
Crem	1.00482e-09	0.882698
Mbnl3	9.26906e-09	0.951682
Plscr2	1.00721e-08	-0.915016
Klf9	1.46979e-08	0.901893
Gnai1	2.05054e-08	0.98032
Gata3	2.60555e-08	-0.774508
Adamts1	3.03299e-08	0.758705
Cebpb	3.9939e-08	0.558742
Ubc	5.66633e-08	-0.924688
Acer2	6.2353e-08	0.708776
F2r	6.90653e-08	0.725682
Hspd1	8.9375e-08	-1.05144
P4ha1	1.01898e-07	-1.01877
Abi1	1.03793e-07	0.795372
Mt2	1.05725e-07	0.806556
Gucy1a1	1.16359e-07	-0.874472
Fosl2	1.57623e-07	0.645471
Fgf1	2.58491e-07	0.807946
Dnajb1	2.746e-07	-0.962904
Mt1	2.76894e-07	1.09354
Adamts9	3.14322e-07	1.16202
Akap12	4.53774e-07	1.06318
Mgst1	5.74831e-07	0.978905
Tns3	6.47737e-07	-0.617567
Marcks	7.92367e-07	-0.757496
Gprin3	8.29598e-07	-0.880048
C1qtnf1	8.9279e-07	0.650102
Trim25	1.17469e-06	0.636104
Esam	1.65196e-06	0.680134
Plat	2.75611e-06	0.798921
Gcc1	3.40809e-06	-0.767014
Cystm1	4.43316e-06	0.56746
Cdc42ep3	4.63879e-06	0.610112
Vcam1	6.87824e-06	-1.24124
Lpcat3	6.92493e-06	0.61337
Il4ra	7.52572e-06	0.552483
Gabarapl1	8.48848e-06	0.69732
Itga9	1.05829e-05	0.837125
Eml1	1.18602e-05	0.476113
Raph1	1.5064e-05	0.749438
Serpinh1	1.60362e-05	-0.778944
Mosmo	1.664e-05	0.525284
Dnaja4	1.9027e-05	-0.804569
Adgrl2	1.9523e-05	0.523326
Zfand5	2.14528e-05	-0.691376
Egr1	2.34442e-05	-0.823933
Dynll1	2.46507e-05	-0.736758
Jun	2.7819e-05	-0.755733
Trim24	3.27613e-05	0.726874
Myof	3.3979e-05	0.54282
Lmo7	3.47252e-05	-0.687479
Trpc4	3.55463e-05	-0.712119
Nr4a3	3.62824e-05	0.537204
Pck1	5.07432e-05	0.746447
Slc43a3	5.12429e-05	0.440234
Larp4	5.76278e-05	0.507981
Hspa1b	5.85671e-05	-0.422624
Npr3	6.16719e-05	0.559391
Pde3a	7.08617e-05	0.54349
Tle1	7.10652e-05	0.396523
Tcim	7.82115e-05	-0.55244
Serpina3g	7.91503e-05	0.526847
Arid5b	9.37519e-05	0.480311
Por	0.000103208	0.393837
Nsg1	0.000111639	0.341643
Serpini1	0.000113745	0.532318
Klf2	0.000129546	0.34852
Myo1b	0.00014318	0.41141
Gstm1	0.000157844	0.584622
Pakap.1	0.000158683	0.417637
Ankrd50	0.000167261	-0.557996
Atf3	0.00017494	-1.04836
Tmem252	0.00017686	0.6533
Osmr	0.000179723	0.495166
Unc5b	0.000194821	-0.586416
Uaca	0.000203643	0.652684
Fos	0.00020392	-0.621541
Ndufs2	0.00021113	0.532833
Hspa1a	0.000215597	-0.394652
Fhl2	0.000236493	-0.620827
Fth1	0.00024652	0.312015
Mtus1	0.000246567	0.446578
Cds2	0.000268374	0.48715
Tpm4	0.000316875	0.488002
Tsc22d1	0.000329884	0.486589
Jund	0.000330042	-0.520132
Chp1	0.000378358	0.37945
Olfr1034	0.00042705	0.668062
Akap13	0.000462613	0.469251
Tnks2	0.000520492	0.649712
Limch1	0.000550665	0.67589
Ppp1r2	0.000562592	0.690871
Spink8	0.000588528	0.449969
Rap2a	0.000602796	-0.549427
Litaf	0.000613679	0.4209
Unc5c	0.000657365	-0.725077
Mkrn1	0.000667026	0.475095
Mysm1	0.000703509	0.525674
Plk2	0.000737748	-0.675089
Rit1	0.000741658	0.474484
P2rx4	0.000790629	0.463853
Erich4	0.000880219	-0.570506
Nostrin	0.000894735	0.689428
Setbp1	0.000906163	0.367829
Mtap	0.000914536	-0.514366
Gclm	0.000919506	0.598614
Phb2	0.000933072	0.530351
Wwp1	0.000940156	0.460501
Mrc1	0.000942257	0.372782
Heg1	0.0010684	0.407751
Ube2r2	0.00118204	-0.44911
Zbtb38	0.00124961	0.295389
Zeb2	0.00147149	-0.4411
Birc3	0.00149129	0.339236
Wt1	0.00151521	-0.638496
Pcdh18	0.00154172	-0.592311
Insr	0.00154696	0.5994
Birc2	0.00166602	0.682665
Eif3k	0.00169013	0.390401
Ptprk	0.00169826	0.484639
Pnpla2	0.00171708	0.323877
Phlda1	0.00173695	-0.961673
Hspe1	0.00185584	-0.614923
Lysmd3	0.0018879	-0.402811
Tsc22d3	0.00193851	0.445404
Cacybp	0.00195763	-0.555145
Macf1	0.00214878	0.366043
Nfe2l2	0.00219904	0.267516
Hecw2	0.0022431	0.328765
Ccn2	0.00224787	-0.263953
App	0.00228154	0.390512
Tns1	0.00232956	0.423475
Coq7	0.0023589	0.383859
Slc7a8	0.00245129	0.400749
Errfi1	0.0024679	0.33939
Ccnd1	0.0025409	0.674973
Lncpint	0.00255021	0.382359
Prdx6	0.00256097	0.429164
Ddx5	0.00258428	-0.35909
Ier5	0.00263742	-0.43371
Coq10b	0.00267341	-0.492515
Nr4a2	0.00272349	0.280534
Dynlt3	0.00284281	0.549121
Rasl12	0.00288133	-0.721085
Hspb1	0.00289616	-0.482825
Ptpn9	0.00290697	0.329601
Stat6	0.00301202	-0.359968
Dusp11	0.00301286	-0.664343
Irf1	0.00309489	-0.705014
Klk1	0.00311857	0.413832
Rgl1	0.00314661	-0.638872
Stip1	0.00326929	-0.493125
Dnajc10	0.00336252	0.307594
Layn	0.00344152	0.310668
Arpc3	0.00344329	0.520103
Plxna2	0.00350326	0.474008
Fkbp4	0.00351333	-0.526743
Tacc1	0.0036166	0.317093
Ctnna1	0.00364067	0.280579
Igf1r	0.0037569	0.358256
Pop5	0.00375691	-0.333624
Picalm	0.00379484	0.318579
Rbm33	0.00380364	0.561264
Notch3	0.00384392	0.340038
Abi2	0.00385297	0.345905
Gpm6b	0.00394877	0.284131
Ccpg1	0.00398505	0.438738
Nampt	0.00429225	0.317352
Slc12a1	0.00441268	0.553402
Dkk2	0.00441346	-0.426611
Psmc3	0.00442368	0.331356
Pim3	0.00447111	0.446506
Rab11a	0.00451291	0.434392
Manf	0.00460035	-0.424862
Cnpy2	0.00460703	0.332993
Oxr1	0.00487111	0.278103
Gsta4	0.00488793	0.359871
Fbn1	0.00491583	0.359018
Rb1cc1	0.0049293	0.329698
Tjp2	0.00496397	-0.574185
Olfr1033	0.0049868	0.679923
Klf6	0.00517065	-0.556264
Tmod3	0.00518621	0.309192
Ero1l	0.00526461	0.332084
Sqstm1	0.00542323	0.506908
Eng	0.00548167	0.389653
Cep85l	0.00561071	0.42931
Rasl11a	0.00562478	-0.798078
Hoxc6	0.00565431	-0.4794
Emcn	0.00599048	0.408598
Dbp	0.00600901	-0.383347
Lnpep	0.00637213	0.291141
Zfp503	0.00639768	-0.412633
Nrxn3	0.00642747	-0.284135
Rbms1	0.00646835	-0.44576
C430049B03Rik	0.0064808	-0.721901
Frs2	0.00650741	0.316895
Rtn4rl1	0.00662487	0.33334
Ahsa2	0.00667926	-0.309554
Asph	0.00674874	0.395005
Smad1	0.00681071	-0.541237
Slc4a7	0.00695061	0.285576
Glul	0.00700829	0.253608
Timm13	0.00729882	-0.361624
Ptpn2	0.00731537	0.576034
Srsf3	0.00734179	-0.35343
Lrrfip1	0.00754957	-0.440835
Jtb	0.00759986	0.526477
Sirt2	0.00779683	0.484066
Emp2	0.00790793	0.305761
Tbc1d2b	0.0080017	0.310168
Cd164	0.0081186	0.401024
Nectin2	0.00823914	-0.476458
Susd6	0.00826104	0.321909
Fosb	0.00867129	-0.569982
Scarb2	0.00871311	0.410958
Cers5	0.00884572	0.290043
Gabarapl2	0.00884926	0.426155
Psmd12	0.00894382	-0.489459
Chuk	0.00898041	0.369446
Nr3c1	0.009069	-0.376644
Wnk1	0.00930992	0.381016
Cyp2d22	0.0093212	0.396706
Pdlim5	0.00982475	0.389384
Srgn	0.0101375	0.30466
Gprc5c	0.0102329	-0.376772
Ahsa1	0.0103568	-0.480831
Slc4a4	0.0104542	-0.363694
Ecm1	0.0104587	0.357339
Aopep	0.010568	-0.540618
Swap70	0.0105812	0.307932
Ctso	0.0107096	0.273233
Rcn1	0.0109445	0.511285
Nfkbia	0.0109534	0.478106
Mdh2	0.0111016	0.437249
Srrt	0.0113169	-0.352226
Tead1	0.0113629	-0.579015
Cenpx	0.0117718	0.304623
Hadha	0.0117755	0.459237
Nckap1	0.0118272	0.420848
Zc2hc1a	0.0122148	-0.454963
Flna	0.0122312	0.298111
Bicd1	0.0123892	0.358835
Pten	0.0124201	0.36169
Afap1l2	0.0125066	-0.353011
Calr	0.0127672	-0.354791
Cdc42ep2	0.0128073	0.268906
Vim	0.0129995	-0.371859
Cct8	0.0130503	-0.358363
Rap1a	0.0130915	0.475832
Stx12	0.0131535	0.279899
Atp1a1	0.0131696	0.366568
Lpp	0.0131951	0.337532
Col4a2	0.0132349	0.313419
Eps8	0.0134458	0.300194
Ptprg	0.0134683	0.460903
Sgk1	0.0134724	-0.61028
Ppp1r10	0.0140126	-0.251549
Limd1	0.0140155	0.3917
Itga1	0.0140871	0.304846
Cldn15	0.0142207	0.314985
Flii	0.0144209	0.335841
Col4a1	0.0144339	0.296633
Map4k3	0.0146345	0.306012
Klf13	0.0147155	0.400516
Sorbs1	0.0147889	0.426838
Abcb1a	0.015129	0.300508
Arid1a	0.0152156	-0.32157
Ndufc1	0.0155031	-0.390189
Itga4	0.0156622	-0.341131
Rab22a	0.0158048	0.368858
Chd3	0.0161241	-0.410043
Atp5g3	0.0164794	-0.32823
Pcmtd1	0.0164883	0.318907
Pdcd6ip	0.0166586	0.305968
Nrp1	0.0166953	-0.321512
Ccdc80	0.0168477	-0.405476
Ppid	0.0169051	-0.334914
Txn1	0.0169533	0.350731
Cd151	0.01704	0.4079
Zfp608	0.0170784	-0.453358
Maf	0.0170808	-0.445288
Ufl1	0.0170966	-0.317614
Junb	0.0172755	-0.349496
Spin1	0.0175884	-0.417244
Slc50a1	0.0176747	0.277307
Ppm1a	0.0179358	0.360836
Arhgap17	0.0179659	-0.363269
Meis2	0.0179955	-0.42642
Lamtor3	0.0180108	-0.339212
Synpo	0.0181524	0.275367
Cxcl10	0.0183113	-1.00487
Tril	0.0185653	-0.331851
Btg2	0.0187993	-0.31873
Hrct1	0.0188363	0.274215
Pcdh12	0.0192926	-0.462162
Preb	0.019733	0.353644
Cryab	0.019838	-0.355105
Pnrc1	0.020098	0.448903
Fbxw2	0.0203966	0.254877
Sik3	0.0205334	0.494095
Slc44a1	0.0206268	0.336631
Maml3	0.0208336	0.33942
Lamp1	0.0210635	0.337518
Angpt2	0.0214751	0.409318
Ndfip1	0.0215191	0.266678
Avl9	0.022237	0.350562
Exoc5	0.0223575	0.303928
Baz2b	0.0224717	0.385513
Csrnp1	0.0225263	-0.493541
Cers2	0.0227828	0.296063
Nr2f1	0.022931	-0.340527
Rp9	0.0230973	0.339671
Tomm20	0.0232351	0.412578
Gng11	0.0235322	-0.458761
Pnkd	0.0237644	0.389689
Kalrn	0.023831	0.336985
Per1	0.0239418	0.328549
Mrpl52	0.0242212	-0.324044
Zc3h7b	0.0243261	0.273952
Atf4	0.0244966	-0.35456
Efnb2	0.0245157	0.345994
Gng12	0.0247544	0.32714
Fndc3b	0.0256622	0.380009
Hnrnpa2b1	0.0257849	-0.402358
Hs3st3b1	0.0258259	-0.385432
Ehd4	0.0259685	-0.375561
Nid1	0.0263999	0.25737
Hspa13	0.0264103	0.287485
Cdc37l1	0.0270358	0.358272
Acin1	0.0271616	-0.35674
Zfp644	0.0284902	-0.489912
Ikbkb	0.0285132	0.343352
Znrd1	0.0285674	-0.289085
Tbcc	0.0289059	0.309222
Fkbp8	0.0292183	0.257365
Gatm	0.0296002	-0.516587
Samhd1	0.0298086	0.412124
Mrpl2	0.0300567	-0.349132
Tnfaip3	0.0301009	0.436666
Lgals9	0.0302799	0.332145
Pdcd6	0.0303111	0.29184
Pgp	0.0303682	-0.380489
Ktn1	0.0303969	0.277438
Evi5	0.0304815	0.284136
Rab8b	0.0306415	0.410601
Sugt1	0.0314592	0.313045
Gna12	0.032322	-0.445491
Tm2d3	0.0324235	0.294887
Hikeshi	0.0324998	-0.322867
Cct4	0.032904	-0.298251
Hdac1	0.0332285	0.279035
Gm16286	0.0332423	-0.433853
Ralb	0.0335883	-0.382396
Acbd5	0.0337341	0.313905
Neu1	0.033777	0.279897
Arl8b	0.0345467	-0.263029
Chd8	0.0349003	-0.349286
Map2k3	0.0349495	0.33183
Gde1	0.0349609	0.31107
Zc3h7a	0.0350562	0.331839
Pdgfra	0.035073	-0.342294
Myh10	0.0351141	0.505088
Wasf2	0.0353057	0.271813
Egfl7	0.0358728	0.287688
Safb2	0.0362109	-0.277798
Tmem30a	0.0362495	0.273005
Reep5	0.036345	0.32679
Igbp1	0.03647	0.259001
Rc3h2	0.0365826	0.293378
Resf1	0.0366511	0.415274
Ncstn	0.0366709	0.265451
Pcnp	0.0370742	-0.475231
Tra2b	0.0371015	-0.289764
Rab18	0.0374684	0.328298
Nfix	0.0381592	-0.25823
Tinagl1	0.0385208	-0.437615
Anapc16	0.0387345	0.293633
Rnf13	0.0388407	0.32586
Fam114a2	0.0392531	0.412049
Rad23a	0.0398885	-0.307787
Slc9a3r2	0.0400204	-0.344046
Atp2a3	0.0400468	0.304214
Snrnp200	0.0402696	0.365181
Setd5	0.0403326	0.310299
Cebpg	0.0406882	0.424631
Dmxl1	0.0406981	0.325922
Ube2d2a	0.0413559	-0.3277
Srpk2	0.0418817	-0.386058
4931406C07Rik	0.0419852	-0.333112
Dennd2a	0.0420336	0.29902
Bcl2l1	0.0421284	0.353033
Bmpr2	0.042324	0.290631
H2-K1	0.042442	-0.328079
Cacna2d1	0.0426993	0.31245
Serinc1	0.0432974	0.46691
Nrd1	0.043424	0.286804
Rapgef3	0.0435472	0.275524
Zmat4	0.0440963	-0.352261
Abhd16a	0.0443001	0.285494
Ssr3	0.0444093	0.337321
Rps9	0.044424	0.28287
S100a10	0.0445739	-0.383533
Nupr1	0.044793	-0.317926
Trappc5	0.0454581	-0.332411
Brd4	0.0455235	0.34377
Rmnd5a	0.045633	0.250163
Ei24	0.045633	0.332985
Cnot6	0.0460355	0.355382
Mettl9	0.0464466	0.335667
Ckb	0.0467425	-0.427953
Tm2d2	0.0481148	0.286623
Gdf10	0.048277	-0.396329
Dicer1	0.0487344	0.338068
Psma7	0.0487823	-0.456381
Socs3	0.0488011	-0.447306
Stk24	0.0488212	0.320447
Hspa4	0.0489619	-0.339486
Sdhb	0.0490166	0.399416
Blmh	0.0495987	-0.303672

## Sheet: NKT
gene	p_val	avg_log2FC
Hsp90ab1	3.26962e-08	-0.584532
Ptprcap	4.34569e-06	-0.635156
Ltb	4.83736e-06	-0.7767
Nin	5.06287e-06	0.697492
Nsd3	5.27093e-06	0.718237
Ptpn22	8.05042e-06	0.688833
4932438A13Rik	1.48767e-05	0.58988
Epb41	2.85862e-05	0.639542
Egr3	3.48359e-05	-0.762511
Eif2ak3	4.46947e-05	0.66164
Rapgef6	5.22694e-05	0.688298
Xcl1	6.39528e-05	-1.16656
Ifngr1	6.42826e-05	0.606083
Emb	6.46346e-05	0.816178
Sbno2	9.46243e-05	0.521287
Herc4	0.000100685	0.533954
Sipa1l1	0.000103401	0.535074
Arhgap15	0.00011778	0.489021
Cd52	0.000160028	-0.571411
Tmsb4x	0.00017162	-0.25782
Tmem252	0.000243717	0.685506
S100a10	0.000335184	-0.572284
Bcl2	0.000374696	0.626851
Fkbp5	0.000400545	0.402453
Ctla2a	0.000470062	0.621473
Cyp4b1	0.000479464	-0.391927
Gzmb	0.000607072	0.970576
Rbm3	0.000644455	0.551365
Bcl2l11	0.000667901	0.451381
Lars2	0.000679676	0.329169
Hsp90b1	0.000695085	-0.589596
Gramd3	0.000725088	0.359401
Fth1	0.000877757	-0.300282
Tial1	0.000926821	-0.425062
Tnfrsf18	0.000977873	0.699054
Pfn1	0.0010346	-0.435169
Cd55	0.00104136	-0.709608
Slc38a2	0.00105566	0.44347
Ptpn6	0.00107062	-0.486656
Ms4a1	0.00116294	-0.596099
Srsf9	0.00119857	-0.560381
Ralgps2	0.00123929	-0.641351
Cyth1	0.00124941	0.641691
Tsc22d3	0.00134965	0.443302
Crem	0.00137418	0.582561
Hspe1	0.00153279	-0.588541
Fchsd2	0.0015665	-0.291091
Gna13	0.00170795	0.414449
Actb	0.00174416	-0.289003
Pdcd4	0.00207381	0.435373
Samsn1	0.00218879	0.424734
Fcmr	0.00218895	-0.61347
Eif1	0.00223371	-0.25551
Ankrd11	0.00276544	0.463778
Baz2b	0.00278265	0.516621
Gas5	0.00286351	0.400364
Arid5a	0.00304088	0.502432
Sh3bgrl3	0.00313488	-0.364994
Arsb	0.00320715	0.603799
Calr	0.00323216	-0.499381
Mcl1	0.00323283	0.371028
P2ry10	0.00326698	0.351536
Mia2	0.00333526	0.425257
Arid5b	0.0033366	0.682772
Resf1	0.00345248	0.338825
Cirbp	0.00369445	0.333908
Itk	0.00383111	0.431029
Capg	0.00403461	-0.569331
Safb	0.00421217	0.31553
Pax5	0.00421773	-0.617978
Psip1	0.00434527	-0.435721
Hist1h1e	0.00435367	-0.547403
Pmepa1	0.00514935	0.268118
Dhx15	0.00543241	0.432739
Stat3	0.00581549	0.37591
Ndufa6	0.00597545	0.317645
Wbp11	0.00605638	0.343448
1810037I17Rik	0.0060597	-0.479462
Suz12	0.00608543	0.30602
Ndufb1-ps	0.0062876	-0.460794
Mrps34	0.00629884	-0.326155
Tmod3	0.00630158	-0.503452
Trp53	0.00654171	-0.533998
Phc3	0.00658472	0.383293
Rilpl2	0.00662217	-0.551986
Tmem50a	0.00690912	0.33741
Rsrp1	0.00704448	0.313824
Crip1	0.00712132	-0.520918
Cpsf6	0.00716034	0.443224
Ssh2	0.00737857	0.503822
Eif4g3	0.00764463	0.274553
Hspa5	0.0076752	-0.269778
Smim14	0.00784306	-0.558837
H2-DMa	0.00792151	-0.477187
Stk17b	0.00795049	0.294456
Prkch	0.00797443	0.465933
Rbx1	0.00815617	-0.512619
Ash1l	0.00817797	0.330593
Smarca2	0.00830918	0.378978
Jmjd1c	0.00841412	0.336224
Cd44	0.00856887	-0.293762
Rexo2	0.00874961	-0.4248
Psmb10	0.00926012	-0.470367
St13	0.00966199	-0.571546
Smad4	0.00996455	0.318861
Eif4h	0.00999098	0.264025
Ubald2	0.0100153	0.415979
Psma7	0.010101	-0.350447
Arap2	0.0103767	0.465421
Ifi30	0.0103789	-0.367432
Atp5md	0.0103875	-0.421742
Trir	0.0105697	-0.419905
Hspa8	0.0106652	-0.301116
Banf1	0.0108269	-0.369454
Smg6	0.0108782	-0.449739
Mtdh	0.010983	-0.535157
Cnot4	0.0110076	0.432513
Gimap1	0.0111649	0.387653
Gpr65	0.0114248	0.476956
Il7r	0.0116215	0.3164
Celf2	0.0116344	0.403046
Ube2a	0.011953	-0.288916
Slc27a2	0.0120519	-0.426224
Lbh	0.0123245	-0.532537
Tra2a	0.0123836	0.293011
Gng5	0.0124025	-0.415773
Dnase1	0.0125706	-0.62116
Psmc5	0.0126061	-0.362084
Atp1b3	0.0126235	0.316066
Utrn	0.0127347	0.363903
mt-Atp8	0.012749	0.334545
Nfkbiz	0.0128218	0.472766
Actg1	0.0131684	0.333504
Aplp2	0.0133049	0.334247
Rps27rt	0.0134893	0.395645
Rel	0.0141638	-0.548262
Ctsz	0.0142435	-0.348812
Fcrla	0.0145509	-0.288255
Hspd1	0.0146189	-0.545532
Ptp4a3	0.0149995	-0.336966
Shisa5	0.0154943	-0.349543
Ppp1r11	0.0155472	0.419029
Fosl2	0.016417	0.379771
Sorl1	0.0164809	0.291892
Ndufv1	0.016481	0.311888
H2-Aa	0.0165127	-0.590262
Usp9x	0.0165455	0.384643
Sarnp	0.0166472	-0.399333
H2-Ab1	0.0167256	-0.59202
Emc6	0.0167351	-0.34309
Tle4	0.0172354	-0.495923
Rasa3	0.0181566	-0.424926
2022-03-07	0.0181942	0.431314
Rgcc	0.0190375	-0.572614
Kdm7a	0.0193087	0.306571
Slc22a6	0.0193385	-0.447925
Cltrn	0.0194537	-0.519233
Kcnq1ot1	0.0194784	0.410461
Use1	0.0195017	0.325375
Ikzf3	0.0202021	0.279821
Serp1	0.0204017	-0.547476
Rangap1	0.0207092	-0.387376
Grk6	0.0208492	0.276616
Cd79b	0.0216696	-0.759194
Cct3	0.0217131	-0.318422
Cmtm7	0.0218073	-0.308622
Arl4a	0.0218972	0.259993
Rictor	0.0219026	0.316634
Tsn	0.0219627	-0.312807
Bud31	0.0221144	-0.328738
Gls	0.0222494	0.270842
Nup98	0.0225005	0.270136
Baz1a	0.0225597	0.309758
Swap70	0.0226177	-0.371195
Hectd1	0.0236964	0.307803
Pop5	0.0238876	-0.421499
Canx	0.0244452	-0.341921
Tnfaip3	0.0245701	0.623549
Cd8a	0.0246854	0.457031
Ly6a	0.0248101	0.509576
Cd47	0.0251803	0.273148
Hsph1	0.0252312	-0.511551
Plek	0.0258667	-0.704523
Chd1	0.0258743	-0.489874
BC005624	0.0259949	-0.334123
Cd74	0.0260691	-0.449037
Cd48	0.0266711	-0.437632
Rc3h1	0.0277903	-0.442924
Gng2	0.0279639	-0.385368
Cox5b	0.0283829	-0.360063
Akirin1	0.0284959	0.316064
Slc25a36	0.0285088	0.305755
Hadh	0.028611	-0.435086
Polr2a	0.0286356	0.318844
Vmp1	0.028669	0.343214
Dnajc8	0.0288534	-0.381679
Klf6	0.0289201	0.361931
Lactb2	0.0294863	-0.317053
Ube2n	0.0295682	-0.412481
Ncor1	0.0297507	-0.343877
Trpm7	0.0298982	0.368975
Ly86	0.0299307	-0.368969
Stip1	0.0301185	-0.458332
Akr1a1	0.0301961	-0.404388
Copa	0.0308065	0.370534
Ablim1	0.0310642	0.268419
Med21	0.0313594	-0.338848
Jun	0.0318613	0.459118
Jpt1	0.032545	-0.46924
Txk	0.0330386	0.336492
Prmt1	0.0333729	-0.310059
Agpat3	0.0350097	0.327618
Tyrobp	0.0351369	-0.573934
Chd4	0.0351658	-0.500529
Dnajb6	0.0352102	-0.451591
Ctsh	0.0356683	-0.326102
Bub3	0.0357634	-0.26004
Ass1	0.0359883	-0.345108
Gpbp1l1	0.036034	0.314792
Rbm25	0.0360748	0.342511
Usf2	0.0367729	-0.325658
Uchl3	0.0375148	-0.254642
Ubl3	0.0376802	0.260513
Gon4l	0.0378253	0.314629
Fnbp4	0.0381575	0.349185
Ghitm	0.0385113	0.468118
Arid4a	0.0387659	0.368678
Magoh	0.0388493	-0.512288
Ndufa13	0.0390634	-0.400288
Dctn4	0.0396749	0.325583
Myc	0.0402029	-0.531576
Trappc6b	0.0403909	-0.456695
Sord	0.0404852	-0.467321
Pah	0.0405906	-0.340935
Ddx46	0.0407613	0.362813
Gpsm3	0.0407752	-0.382226
Ociad1	0.0444954	-0.277414
Zranb2	0.0447456	-0.343514
Plekha2	0.046424	0.295888
Ly6d	0.0464588	-0.721582
Egf	0.0465887	0.540654
Far1	0.0467247	0.415604
Cycs	0.0469088	-0.395936
Ifi209	0.0474206	-0.294817
Iglc3	0.0478187	-0.317813
Mpp7	0.0498333	0.359118

## Sheet: PCTS1
gene	p_val	avg_log2FC
Tmem252	0	1.83389
Pck1	5.78795e-242	0.959088
Polr3e	1.88949e-193	0.886657
Id2	1.81078e-176	-1.08988
Noct	6.26759e-147	0.52399
Depp1	1.0494e-133	0.592402
Zbtb16	7.10653e-131	0.661311
Eif4ebp3	7.98355e-128	0.586478
Cebpb	4.361e-103	0.472139
Gstm1	6.29104e-85	0.576466
G6pc	7.17309e-85	0.628815
Fkbp5	2.38677e-82	0.429154
Herpud1	5.77563e-82	0.499829
Retreg1	3.14757e-80	0.534061
Gadd45g	2.15083e-79	0.606572
Sult1d1	1.93962e-77	0.393839
Id3	1.54873e-71	-0.449133
Hspa8	3.76433e-67	-0.351173
Igfbp1	6.85275e-65	0.359478
Trp53inp1	3.84167e-63	0.36941
Mt1	1.45875e-61	0.41437
Hmox1	6.84771e-58	0.700159
Tsc22d1	4.55085e-56	0.53304
Usp2	8.16638e-53	0.319964
Gsta2	1.44966e-52	0.41287
Ndrg1	5.93532e-51	0.346545
Tnfrsf21	3.61316e-50	0.324517
Gsta3	1.38788e-47	0.365149
Errfi1	1.17226e-46	0.374939
Mylip	7.93046e-44	0.267641
Glul	1.06827e-42	0.351582
Timp3	2.1144e-42	-0.486699
Klf15	6.02379e-42	0.309939
Gldc	4.27725e-40	0.36825
Lpin1	2.21732e-39	0.316959
Ncoa4	7.99792e-34	0.26209
Cyp2a5	2.09296e-33	0.336153
Cdc37l1	5.50665e-31	0.449941
Klf9	2.84056e-30	0.298699
G0s2	1.77609e-29	-0.429866
Malat1	2.18686e-29	-0.405847
Aldh1l1	8.57113e-26	0.259048
Msrb1	1.26642e-25	0.283819
Resf1	1.70878e-25	0.431253
Acox1	4.79291e-25	0.281207
Clec2h	9.93792e-24	-0.45284
Palld	1.85128e-22	-0.369717
Chd9	8.04787e-22	0.320303
Cks2	4.47942e-16	-0.293897
Dnase1	1.58959e-15	-0.311242
Hspa5	8.32207e-15	-0.282225
Cyp4b1	8.89991e-13	-0.285867
Nmrk1	6.49917e-10	-0.306695
Igfbp5	9.19828e-10	-0.306551
mt-Nd6	1.45181e-09	-0.382833
Dnaja1	5.41596e-09	-0.287707
Ttr	1.15803e-05	-0.374109
Hsd3b2	4.19982e-05	-0.259556
Rgl1	7.11303e-05	-0.250747
Lipa	0.000122626	-0.311891
Jun	0.0482502	-0.327381

## Sheet: PCTS2
gene	p_val	avg_log2FC
Pck1	5.28419e-46	1.16122
Tmem252	9.94486e-46	1.57597
Gstm1	2.38865e-21	1.03046
Gsta2	5.27026e-21	1.06038
Hspa8	3.51106e-19	-0.472377
Id2	9.66965e-18	-0.844977
Depp1	1.02459e-17	0.541274
Eif4ebp3	2.17817e-16	0.883552
Sult1d1	1.23508e-15	0.448134
Polr3e	1.27603e-14	0.773827
Zbtb16	6.30874e-14	0.487824
Cebpb	4.33242e-12	0.575751
G6pc	3.86154e-11	0.808605
mt-Nd3	9.98684e-11	-0.403676
Trp53inp1	5.94245e-10	0.37131
Gldc	1.05434e-09	0.577608
Gadd45g	2.74777e-09	0.71155
Igfbp1	3.66395e-09	0.36071
Aldh1l1	5.10793e-09	0.684587
Cndp2	3.31526e-08	-0.5174
Spink1	5.86356e-08	-0.320999
Keg1	1.85466e-07	-0.318593
Glul	2.08817e-07	0.423757
Fkbp5	2.87636e-07	0.506947
Angptl4	3.22673e-07	0.322212
Timp3	6.21658e-07	-0.451942
Cyp4b1	9.59525e-07	-0.269574
Tnfrsf21	1.92095e-06	0.3573
Lpin1	2.19114e-06	0.355341
Gsta3	3.03983e-06	0.436486
Dnaja1	4.81407e-06	-0.364648
Cat	5.35929e-06	0.405147
Errfi1	7.07092e-06	0.559828
Ndrg1	1.42257e-05	0.341772
Retreg1	1.47203e-05	0.441489
Sdhc	1.73277e-05	0.355412
Chd9	2.0343e-05	0.442836
Zfp503	2.07336e-05	-0.412484
Mt1	2.0877e-05	0.272358
Uqcrc2	3.17744e-05	0.353027
Btg1	3.46405e-05	0.298664
Tsc22d3	4.06499e-05	0.3612
Sephs2	4.35918e-05	0.443438
Osbpl9	5.3698e-05	0.380601
Hipk1	8.42061e-05	0.358421
Atp5l	8.9897e-05	-0.318959
Txnip	9.88595e-05	0.489084
Igfbp4	0.000101082	0.334288
Nat8f1	0.000114351	-0.33851
Ddx50	0.000129468	0.390831
Npm3	0.00014439	-0.41174
Pnpla2	0.000144627	0.279934
Spp1	0.000155004	0.540156
Slc7a13	0.000177185	-0.293363
Nqo1	0.000190612	0.294993
Kcnq1ot1	0.000218505	-0.327419
Rbm3	0.000231421	0.365439
Gpx3	0.000233489	0.305134
Manf	0.000239764	-0.341615
Arl4a	0.000278228	0.335602
Ahcyl2	0.000313642	0.318814
Dusp1	0.000326883	0.271084
Ndufs3	0.000330941	0.296939
Ttr	0.000341849	-0.692721
Gk	0.000342031	0.304798
Tsc22d1	0.000381227	0.302381
Fnbp1l	0.000405912	0.330733
Rora	0.000449191	0.293799
Dnajc13	0.000495575	0.393312
Neurl4	0.000574681	-0.346183
Igfbp7	0.000659184	0.301695
Resf1	0.000688598	0.468766
Ywhaz	0.000707951	0.340062
Ublcp1	0.000708807	-0.394437
Abracl	0.00072611	0.301808
G0s2	0.000782011	-0.390482
Mpp6	0.00081578	0.379596
Ell2	0.000857417	0.252536
Car4	0.000874013	-0.316088
Pacsin2	0.000988404	0.278119
Uqcr11	0.00117354	-0.309334
Smlr1	0.00123829	-0.30916
Eif3g	0.00125258	-0.272764
mt-Nd4l	0.00139935	-0.348223
Usp2	0.00142826	0.364246
Rbbp4	0.0014383	0.255327
Gstp1	0.00153447	0.370562
Tmem140	0.00155505	0.273455
Xrn2	0.00163961	0.371962
Idh1	0.00164019	0.257982
Jak1	0.00177393	0.303181
Palld	0.00184569	-0.303729
Hspa5	0.0019322	-0.306253
2610001J05Rik	0.00204242	-0.298785
P4ha1	0.00216781	-0.256873
Oxct1	0.00223923	0.267734
Nat8f5	0.00228079	0.290714
2610507B11Rik	0.0023465	0.295642
Gm15638	0.00236984	-0.315328
Rps26	0.00263283	-0.373717
Enpp2	0.00272245	0.386986
Rps27	0.00288804	-0.282488
Dusp11	0.00289412	-0.286094
Comt	0.00307166	-0.370805
Gm19950	0.003139	0.283903
Hsph1	0.00318623	-0.31313
Gabarapl1	0.0033869	0.319296
Mrpl11	0.00348919	0.2645
Fcho2	0.00354347	0.32098
Txnrd1	0.00365492	0.324982
Rpl31	0.00376512	-0.373484
Lpl	0.00392074	-0.286455
Hook2	0.00395336	0.301283
Asl	0.00421424	0.258889
Psmd7	0.00422616	-0.336566
Lgals1	0.0042922	-0.278142
Xbp1	0.00525722	-0.260214
Tomm7	0.00603084	-0.431897
Spg21	0.00618753	0.259546
Cct2	0.0062651	-0.254499
Gng5	0.0064274	-0.296056
Trp53bp2	0.00644683	0.277172
Rmnd5a	0.00667699	0.285156
Snrpd1	0.00703778	-0.27996
Actr2	0.00725129	0.273573
Hykk	0.00751839	0.258147
Hsd3b3	0.00760873	-0.292003
Ptgr2	0.00765416	0.295271
Cul3	0.00766159	0.299435
Ndufa1	0.00770556	-0.448423
Aadat	0.00825621	0.283061
Chordc1	0.00850253	-0.376997
Selenos	0.00858883	-0.338751
Mettl23	0.00897439	-0.334316
Ly6e	0.00919766	-0.412679
Eif3c	0.00922399	0.255212
Slain2	0.00939811	0.267558
Slc18a1	0.00962382	0.281473
Ndufa7	0.0100919	-0.34939
Plin2	0.0106267	-0.25106
Letm1	0.0111521	0.328632
Bola1	0.0116018	-0.255026
Lipa	0.0119208	-0.354408
Sptbn1	0.0123882	0.277356
Adhfe1	0.0130879	0.274591
Tmem258	0.0132159	-0.290159
Rps27l	0.0133341	-0.295721
Sec11a	0.0141407	-0.257422
Ak4	0.0142584	-0.31815
D630045J12Rik	0.0146202	0.288334
Msra	0.0153792	0.256694
Gas5	0.0161473	-0.256934
Eea1	0.0161944	0.288832
Spp2	0.0170053	0.279353
Glg1	0.0195111	0.337826
Acox1	0.0196639	0.258587
Ces1f	0.0201868	-0.308049
Rock1	0.02084	0.296492
Adh1	0.0209241	0.260594
Slc17a5	0.0209437	0.27385
Mylk	0.0217173	-0.279308
Ebpl	0.0239357	-0.289138
Hprt	0.0268189	0.309417
Ces1g	0.0269572	0.331142
Mrps36	0.0279326	-0.305669
Apom	0.0284723	-0.272545
Golga4	0.029616	0.309588
Car2	0.0307022	0.272842
Abcg2	0.0310298	-0.253048
Ndufaf4	0.0319267	-0.284772
Elob	0.0323144	-0.293474
Acad11	0.0336486	0.264699
Defb29	0.037593	-0.297941
Nudt4	0.0387298	-0.282171
Papss2	0.0404299	0.269123
Ube2r2	0.0407835	0.282116
Mrps17	0.0417334	0.316502
Abhd14b	0.0425295	-0.253909
Nsa2	0.0460944	-0.341788
Rlf	0.0464302	-0.283825
Capns1	0.0482799	0.287956

## Sheet: PCTS3
gene	p_val	avg_log2FC
Tmem252	2.88855e-110	1.48121
Pck1	2.82485e-92	0.958491
Eif4ebp3	3.1342e-67	0.916461
Hspa8	1.14728e-49	-0.488515
Id2	2.03751e-35	-0.753361
G6pc	2.78525e-33	0.777931
Cebpd	6.20979e-31	0.414283
Gstm1	1.5285e-29	0.670663
Depp1	1.39364e-27	0.29792
Cebpb	1.73141e-27	0.596739
Gsta2	2.31814e-27	0.796282
Gadd45g	1.83769e-23	0.631618
Hsp90aa1	1.99751e-23	-0.466837
Hsp90ab1	4.88786e-21	-0.293695
Dnaja1	2.24562e-20	-0.40572
Cyp2a5	4.40908e-19	0.631123
Tsc22d1	9.4513e-19	0.454209
Keg1	1.38358e-18	-0.348128
Gsta3	5.18981e-16	0.405458
Manf	8.15047e-15	-0.471534
Hspa5	1.31438e-14	-0.454312
Usp2	1.3287e-12	0.327943
Hsph1	4.79923e-11	-0.389656
Angptl4	7.26796e-11	0.280976
Cndp2	7.54343e-11	-0.286651
Polr3e	1.99056e-10	0.350096
Errfi1	2.14069e-10	0.409558
Txnip	8.76977e-10	0.26146
Glul	1.26885e-09	0.355288
Lmo4	3.03252e-09	-0.300972
Malat1	1.85507e-08	-0.724561
Plau	3.65395e-08	-0.360791
Nqo1	9.02605e-08	0.2767
Retreg1	2.052e-07	0.267124
Ugt2b37	2.24956e-07	0.332074
Sephs2	2.30837e-07	0.251329
Timp3	2.64666e-07	-0.291881
Tmigd1	4.44834e-07	-0.295675
Cyp2d9	4.91747e-07	-0.34327
Osbpl9	5.51628e-07	0.257382
Aldh1l1	6.54337e-07	0.260119
Rdh16f2	8.07424e-07	0.28624
Hsp90b1	2.6918e-05	-0.252595
Gm26917	4.10569e-05	-0.294841
Dnase1	4.42727e-05	-0.259137
Trps1	8.08465e-05	-0.266979
Maf	0.000141779	-0.265171
mt-Nd6	0.000318907	-0.385657
Spp1	0.0164257	0.27798

[truncated: 4 more sheets: Podocytes, Renin_juxta, TAL, TDL]
