# Supplementary material for: A parathyroid hormone/salt-inducible kinase signaling axis controls renal vitamin D activation and organismal calcium homeostasis
Source: J Clin Invest. 2023 May 1;133(9):e163627. doi: 10.1172/JCI163627 (PMC10145948; doi:10.1172/JCI163627)
Supplement: Supplemental table 8 [file jci-133-163627-s102.xlsx]

## Sheet: All genes
Gene	baseMean	log2FoldChange (mut vs WT)	lfcSE	stat	pvalue	padj (FDR)	ENTREZID	Ctrl3	Ctrl4	Ctrl5	Ctrl6	KO1	KO2	KO3	KO4	ENTREZID	GENEBIOTYPE	SYMBOL
ENSMUSG00000005980	3850.57	-2.04069	0.251111	-8.12664	4.41e-16	7.07e-12	NA	6346.63	5890.05	7477.26	3693.85	1552.18	727.061	1558	1804.5	NA	protein_coding	Dnase1
ENSMUSG00000074934	37.3345	5.49097	0.682349	8.04716	8.47e-16	7.07e-12	23892	6.50159	0	1.87259	0.92208	75.6241	66.1824	150.068	34.8399	23892	protein_coding	Grem1
ENSMUSG00000053279	284.914	1.92826	0.250193	7.70708	1.29e-14	7.16e-11	11668	205.884	128.319	133.89	71.0001	407.425	529.459	466.878	525.673	11668	protein_coding	Aldh1a1
ENSMUSG00000030781	4581.49	-0.704901	0.0920725	-7.65594	1.92e-14	8e-11	246787	4852.35	5911.09	5011.06	5632.06	3380.4	3344.1	3433.85	3416.36	246787	protein_coding	Slc5a2
ENSMUSG00000096852	424.339	-2.19946	0.321516	-6.84092	7.87e-12	2.63e-08	380997	303.407	931.89	728.439	343.936	113.436	150.329	154.236	148.582	380997	protein_coding	Cyp2d12
ENSMUSG00000022636	232.389	0.988022	0.151228	6.53332	6.43e-11	1.79e-07	11658	130.032	159.873	191.941	173.351	305.332	385.749	319.936	272.571	11658	protein_coding	Alcam
ENSMUSG00000034135	572.422	-0.716889	0.112484	-6.37328	1.85e-10	4.41e-07	70661	625.236	707.858	698.477	642.69	443.346	420.731	463.752	358.646	70661	protein_coding	Sik3
ENSMUSG00000003849	426.323	0.797339	0.130692	6.10092	1.05e-09	1.96e-06	18104	333.748	336.574	382.009	239.741	555.837	572.951	545.038	557.439	18104	protein_coding	Nqo1
ENSMUSG00000021876	722.479	0.673653	0.111452	6.04434	1.5e-09	2.28e-06	NA	464.864	552.192	631.064	608.573	851.716	868.881	914.998	1011.38	NA	protein_coding	Rnase4
ENSMUSG00000030780	1620.48	-0.62911	0.104033	-6.04723	1.47e-09	2.28e-06	233913	1759.76	2064.67	1731.21	1916.08	1377.3	1168.59	1115.09	1310.6	233913	protein_coding	BC017158
ENSMUSG00000045294	502.589	0.625875	0.104112	6.01153	1.84e-09	2.56e-06	231070	394.43	463.842	370.773	386.351	550.165	653.315	669.053	626.094	231070	protein_coding	Insig1
ENSMUSG00000073530	12.2863	2.79436	0.479872	5.82313	5.78e-09	7.41e-06	23850	3.25079	3.15538	4.68148	4.6104	27.4137	18.9093	23.9692	23.5682	23850	protein_coding	Pappa2
ENSMUSG00000034450	12.386	3.38299	0.582614	5.80657	6.38e-09	7.6e-06	268756	1.0836	3.15538	3.74519	2.76624	14.1795	26.473	38.5591	20.4941	268756	protein_coding	Gulo
ENSMUSG00000021670	399.965	-0.680395	0.118914	-5.72172	1.05e-08	1.17e-05	15357	444.275	501.706	478.447	526.507	267.52	335.639	259.492	336.103	15357	protein_coding	Hmgcr
ENSMUSG00000035504	552.164	0.759057	0.136194	5.57333	2.5e-08	2.61e-05	70335	478.95	509.069	332.385	413.092	712.757	730.843	647.168	766.478	70335	protein_coding	Reep6
ENSMUSG00000044748	2184.43	-0.838363	0.151275	-5.54197	2.99e-08	2.94e-05	13214	2260.39	2371.8	2912.82	3436.59	1637.26	1276.38	1784.14	1380.28	13214	protein_coding	Defb1
ENSMUSG00000096006	36.0709	-2.20771	0.422818	-5.22141	1.78e-07	0.000155932	NA	84.5207	61.0041	38.3882	38.7273	7.56241	7.5637	7.29497	25.6176	NA	processed_pseudogene	Gm21596
ENSMUSG00000082100	8.60173	3.08003	0.605803	5.08421	3.69e-07	0.000307976	NA	1.0836	2.10359	3.74519	0.92208	16.0701	14.1819	22.927	14.3458	NA	processed_pseudogene	Glns-ps1
ENSMUSG00000031886	154.319	0.941396	0.186397	5.05049	4.41e-07	0.000350122	NA	100.775	118.853	96.4385	126.325	146.522	231.638	262.619	200.842	NA	protein_coding	Ces2e
ENSMUSG00000006469	752.303	-0.633245	0.130496	-4.85262	1.22e-06	0.000812241	142681	811.615	905.595	812.705	1038.26	594.594	497.314	701.359	511.327	142681	protein_coding	Slc34a3
ENSMUSG00000026971	839.45	-0.75496	0.154876	-4.87461	1.09e-06	0.000812241	NA	1165.95	762.551	1014.01	1070.53	529.368	568.223	767.014	565.636	NA	protein_coding	Itgb6
ENSMUSG00000029700	3157.14	0.546156	0.112724	4.84506	1.27e-06	0.000812241	55961	2327.57	2655.78	2595.41	2522.81	3407.81	4021.05	4440.55	3439.93	55961	protein_coding	Slc13a1
ENSMUSG00000031283	96.0027	-1.45588	0.299002	-4.86913	1.12e-06	0.000812241	83453	153.871	103.076	174.151	112.494	19.8513	69.9643	52.1069	53.2846	83453	protein_coding	Chrdl1
ENSMUSG00000082319	14.784	-3.47542	0.716751	-4.84886	1.24e-06	0.000812241	NA	28.1736	35.761	3.74519	35.039	2.8359	0.945463	3.12642	2.04941	NA	processed_pseudogene	Gm8822
ENSMUSG00000024747	266.216	1.74607	0.36925	4.72868	2.26e-06	0.00139647	26358	262.231	135.682	73.9674	47.0261	405.534	464.222	357.453	517.475	26358	protein_coding	Aldh1a7
ENSMUSG00000026579	45.9488	-1.32843	0.28295	-4.69493	2.67e-06	0.00155362	14067	62.8487	56.7969	68.3496	71.9222	18.906	42.5458	17.7164	20.4941	14067	protein_coding	F5
ENSMUSG00000031274	350.557	0.499564	0.106463	4.69239	2.7e-06	0.00155362	NA	314.243	293.451	319.277	279.39	379.066	418.84	474.173	402.708	NA	protein_coding	Col4a5
ENSMUSG00000086706	22.118	-1.73428	0.370979	-4.67488	2.94e-06	0.00163581	NA	20.5884	28.3985	38.3882	44.2598	7.56241	7.5637	13.5478	10.247	NA	antisense	Gm15848
ENSMUSG00000079262	1869.64	-0.665487	0.142952	-4.65533	3.23e-06	0.00174096	28254	1997.07	1983.69	2514.89	2470.25	1126.8	1447.5	1297.46	1770.69	28254	protein_coding	Slco1a6
ENSMUSG00000006724	194.033	1.59233	0.342777	4.64538	3.39e-06	0.00176988	13115	145.202	91.5062	57.1141	165.974	366.777	178.693	336.611	352.498	13115	protein_coding	Cyp27b1
ENSMUSG00000030161	6654.24	-0.30846	0.06708	-4.5984	4.26e-06	0.00215264	57436	6640.29	7404.64	7556.85	7549.99	5601.85	5725.72	5986.04	6192.28	57436	protein_coding	Gabarapl1
ENSMUSG00000061808	2564.17	2.39365	0.525728	4.55302	5.29e-06	0.00259504	22139	988.242	1499.86	210.667	474.871	4675.46	4789.72	3863.21	5314.11	22139	protein_coding	Ttr
ENSMUSG00000001986	75.6924	-0.837529	0.188767	-4.43684	9.13e-06	0.00435182	53623	83.4371	99.9205	86.1393	100.507	69.007	45.3822	44.812	51.2352	53623	protein_coding	Gria3
ENSMUSG00000063903	28904.3	-0.545697	0.123623	-4.4142	1.01e-05	0.00469879	16612	27709.8	33463.9	31747.9	42175.9	24448.3	21427	21596.2	24624.6	16612	protein_coding	Klk1
ENSMUSG00000028931	42.9482	-1.17582	0.267207	-4.4004	1.08e-05	0.00487261	16498	45.5111	56.7969	48.6874	76.5326	35.9214	22.6911	20.8428	21.5188	16498	protein_coding	Kcnab2
ENSMUSG00000073409	371.197	-1.11103	0.255637	-4.34611	1.39e-05	0.00608446	15019	484.368	415.459	469.084	631.625	319.512	282.693	184.458	115.791	15019	protein_coding	H2-Q6
ENSMUSG00000027896	1194.96	-0.48801	0.116006	-4.20675	2.59e-05	0.0108065	229699	1321.99	1225.34	1414.74	1676.34	1042.67	997.463	893.113	973.468	229699	protein_coding	Slc16a4
ENSMUSG00000078439	1303.09	-0.505597	0.120107	-4.20956	2.56e-05	0.0108065	72273	1452.02	1373.64	1629.16	1691.09	1048.34	912.372	1005.66	1261.41	72273	protein_coding	Smim24
ENSMUSG00000044254	91.046	1.18006	0.281732	4.18859	2.81e-05	0.0114226	100102	44.4275	72.5739	49.6237	74.6885	152.193	133.31	175.079	67.6304	100102	protein_coding	Pcsk9
ENSMUSG00000024727	178.091	-0.721552	0.172682	-4.17851	2.93e-05	0.0116565	225997	188.546	193.53	223.775	250.806	123.834	123.856	175.079	101.446	225997	protein_coding	Trpm6
ENSMUSG00000021214	456.317	-2.53859	0.608818	-4.1697	3.05e-05	0.0118348	105349	576.474	425.977	1337.03	923.002	32.1402	120.074	102.13	242.855	105349	protein_coding	Akr1c18
ENSMUSG00000028943	510.476	-0.425893	0.102386	-4.15967	3.19e-05	0.0120856	56226	595.979	637.388	501.855	586.443	394.19	419.786	429.361	471.363	56226	protein_coding	Espn
ENSMUSG00000006717	1060.76	-0.412291	0.0998416	-4.12945	3.64e-05	0.0134825	66834	1349.08	1202.2	1292.09	1047.48	879.13	888.735	875.396	940.678	66834	protein_coding	Acot13
ENSMUSG00000086503	657.324	-10.5895	2.56766	-4.12418	3.72e-05	0.0134953	NA	1.0836	5.25897	2769.56	3136.92	0	0	1.04214	2.04941	NA	lincRNA	Xist
ENSMUSG00000027422	1240.45	0.264094	0.0647248	4.08026	4.5e-05	0.0156372	81910	1170.29	1097.02	1159.13	1124.94	1420.79	1278.27	1380.83	1390.52	81910	protein_coding	Rrbp1
ENSMUSG00000033726	490.768	-0.425503	0.104259	-4.08123	4.48e-05	0.0156372	13796	512.542	567.969	560.842	593.819	467.924	354.549	421.024	405.782	13796	protein_coding	Emx1
ENSMUSG00000046070	246.341	-1.26712	0.312755	-4.05147	5.09e-05	0.0173308	16005	188.546	253.483	422.27	594.741	155.029	125.747	125.057	147.557	16005	protein_coding	Igfals
ENSMUSG00000049686	429.394	-0.419481	0.10555	-3.97424	7.06e-05	0.0235604	109305	451.86	438.599	528.071	542.183	347.871	340.367	378.296	381.19	109305	protein_coding	Orai1
ENSMUSG00000024503	1391.18	-0.379527	0.0958767	-3.95849	7.54e-05	0.0246763	20730	1648.15	1634.49	1417.55	1657.9	1224.16	1116.59	1314.14	1112.83	20730	protein_coding	Spink3
ENSMUSG00000038453	338.527	-0.413416	0.105283	-3.9267	8.61e-05	0.0271111	56013	387.928	377.594	336.13	368.832	296.824	295.93	278.251	271.546	56013	protein_coding	Srcin1
ENSMUSG00000074794	764.81	0.572858	0.146057	3.92214	8.78e-05	0.0271181	105171	623.069	724.687	572.077	502.533	919.778	1142.12	843.09	834.108	105171	protein_coding	Arrdc3
ENSMUSG00000020051	8093.42	-0.368474	0.0951258	-3.87354	0.000107264	0.0318706	18478	9068.63	9245.28	8616.74	8513.56	6332.57	6211.69	7996.33	7328.68	18478	protein_coding	Pah
ENSMUSG00000020917	1676.14	0.476187	0.123317	3.86149	0.000112698	0.0318706	104112	1295.98	1475.67	1337.03	1466.11	1740.3	2235.07	2298.96	1671.29	104112	protein_coding	Acly
ENSMUSG00000023913	181.734	1.10021	0.284316	3.86969	0.000108975	0.0318706	27226	94.273	69.4185	165.724	192.715	218.364	274.184	273.04	268.472	27226	protein_coding	Pla2g7
ENSMUSG00000026483	126.929	0.795062	0.205047	3.87746	0.000105554	0.0318706	63913	63.9323	84.1436	102.993	122.637	148.412	175.856	204.259	136.286	63913	protein_coding	Fam129a
ENSMUSG00000028158	195.032	0.625832	0.161962	3.86406	0.000111519	0.0318706	17777	137.617	148.303	203.176	153.987	198.513	233.529	285.546	253.102	17777	protein_coding	Mttp
ENSMUSG00000032357	1087.54	-0.275662	0.0716219	-3.84885	0.000118673	0.033001	NA	1202.79	1226.39	1163.82	1185.79	1035.1	931.281	1004.62	923.258	NA	protein_coding	Tinag
ENSMUSG00000099032	211.378	0.639122	0.166361	3.84178	0.000122144	0.0334093	100039596	183.128	185.116	140.444	150.299	236.325	240.148	345.99	232.608	100039596	protein_coding	Tcf24
ENSMUSG00000021750	624.531	-1.22419	0.320084	-3.82458	0.000130995	0.0352525	NA	476.783	514.328	1560.81	1068.69	372.449	319.566	318.894	423.202	NA	protein_coding	Fam107a
ENSMUSG00000014776	98.343	-0.68691	0.180586	-3.80377	0.00014251	0.0371529	78688	120.279	110.438	117.973	149.377	63.3352	71.8552	82.3289	76.8527	78688	protein_coding	Nol3
ENSMUSG00000026368	944.138	-0.339897	0.0899308	-3.77954	0.000157115	0.0403303	14060	1005.58	1071.78	1014.95	983.859	933.957	786.625	769.098	800.293	14060	protein_coding	F13b
ENSMUSG00000026822	47.0416	1.14586	0.303755	3.77231	0.000161746	0.0408899	16819	39.0095	21.0359	36.5156	37.8053	48.2103	95.4918	56.2755	70.7045	16819	protein_coding	Lcn2
ENSMUSG00000039208	181.575	-0.471035	0.125252	-3.76071	0.000169432	0.041573	210029	222.138	215.618	187.259	201.013	172.045	138.983	151.11	135.261	210029	protein_coding	Metrnl
ENSMUSG00000069516	228.972	0.915076	0.243158	3.76329	0.000167691	0.041573	17105	115.945	167.235	154.489	216.689	386.628	348.876	169.869	334.053	17105	protein_coding	Lyz2
ENSMUSG00000092368	35.6887	-1.0611	0.282467	-3.75655	0.000172273	0.0416576	NA	40.0931	52.5897	32.7704	61.7793	16.0701	25.5275	26.0535	21.5188	NA	antisense	A930015D03Rik
ENSMUSG00000010064	702.281	0.698341	0.186455	3.74537	0.000180131	0.0423309	NA	576.474	720.48	489.683	494.235	1134.36	1020.15	714.907	699.872	NA	protein_coding	Slc38a3
ENSMUSG00000039109	10.3894	2.31435	0.617451	3.74824	0.00017808	0.0423309	NA	1.0836	4.20718	7.49037	2.76624	11.3436	14.1819	11.4635	37.914	NA	protein_coding	F13a1
ENSMUSG00000021939	7563.73	-0.220075	0.0589064	-3.73601	0.000186961	0.0433012	13030	7798.66	7921.07	7983.8	8656.48	7144.58	7152.43	6730.13	6690.29	13030	protein_coding	Ctsb
ENSMUSG00000023262	2599.09	-0.623435	0.167586	-3.72008	0.00019916	0.0433012	109652	3159.77	2739.93	3066.37	4144.75	2382.16	2008.16	1785.18	1819.87	109652	protein_coding	Acy1
ENSMUSG00000040938	200.479	-0.437819	0.117711	-3.71944	0.000199666	0.0433012	NA	236.224	210.359	209.73	233.286	176.771	181.529	156.321	154.73	NA	protein_coding	Slc16a11
ENSMUSG00000052031	146.531	0.911165	0.244988	3.71923	0.000199832	0.0433012	380608	71.5175	140.941	80.5215	112.494	267.52	140.874	214.681	169.076	380608	protein_coding	Tagap1
ENSMUSG00000090257	490.372	-0.762283	0.204588	-3.72595	0.000194584	0.0433012	NA	528.796	429.132	914.762	619.638	367.722	304.439	364.748	378.115	NA	antisense	Gm4524
ENSMUSG00000033576	6.77495	2.69072	0.724875	3.71197	0.000205652	0.043991	71939	0	1.05179	3.74519	0.92208	18.906	9.45463	16.6742	6.14822	71939	protein_coding	Apol6
ENSMUSG00000091957	353.858	2.22764	0.602606	3.69667	0.000218445	0.0461361	NA	120.279	180.909	112.356	99.5846	429.167	97.3827	1000.45	986.789	NA	transcribed_processed_pseudogene	Rps2-ps10
ENSMUSG00000022330	199.03	-0.558221	0.151463	-3.68552	0.000228232	0.0476006	107587	238.392	195.634	272.462	255.416	180.552	144.656	138.604	167.027	107587	protein_coding	Osr2
ENSMUSG00000030785	17.7717	-2.05765	0.559086	-3.68037	0.000232893	0.0479732	12862	8.66879	45.2272	14.9807	18.4416	6.61711	4.72732	6.25283	8.19763	12862	protein_coding	Cox6a2
ENSMUSG00000025665	63.0856	0.713845	0.194537	3.66947	0.000243058	0.0490326	67071	39.0095	52.5897	56.1778	48.8702	85.0771	92.6554	63.5704	80.9516	67071	protein_coding	Rps6ka6
ENSMUSG00000047728	387.663	-0.432668	0.117939	-3.66857	0.000243914	0.0490326	NA	449.693	448.065	413.843	410.325	383.792	290.257	282.42	341.226	NA	protein_coding	BC025446
ENSMUSG00000038168	1059.41	-0.726218	0.198315	-3.66194	0.000250317	0.0494826	210530	1064.09	962.392	1944.69	1414.47	736.389	766.77	841.006	764.429	210530	protein_coding	Leprel1
ENSMUSG00000051262	346.927	-0.793095	0.216685	-3.66013	0.000252084	0.0494826	93674	363.005	336.574	642.299	346.702	230.653	198.547	316.81	240.805	93674	protein_coding	Cml3
ENSMUSG00000035311	280.152	0.400356	0.109538	3.65494	0.000257241	0.0499078	432486	270.9	253.483	237.819	226.832	331.801	336.585	344.948	280.769	432486	protein_coding	Gnptab
ENSMUSG00000038567	1721.21	2.53191	0.693663	3.65006	0.000262177	0.0502807	13081	1136.69	478.567	115.164	236.974	1482.23	1952.38	3835.07	5467.82	13081	protein_coding	Cyp24a1
ENSMUSG00000026249	116.936	1.33591	0.369008	3.62027	0.000294295	0.0556999	20720	61.7651	35.761	97.3748	101.429	251.45	225.02	73.9918	153.705	20720	protein_coding	Serpine2
ENSMUSG00000028469	236.965	-0.876287	0.242409	-3.61491	0.000300449	0.0556999	230103	308.825	231.395	423.206	312.585	108.71	143.71	184.458	211.089	230103	protein_coding	Npr2
ENSMUSG00000054999	23.4183	-2.09396	0.578891	-3.61719	0.000297813	0.0556999	381204	15.1704	11.5697	77.7126	51.6365	11.3436	8.50917	7.29497	6.14822	381204	protein_coding	Naaladl1
ENSMUSG00000057074	1721.45	3.26925	0.906348	3.60705	0.000309695	0.056612	12623	655.577	264.001	31.8341	36.8832	2544.75	3946.36	3949.7	3273.93	12623	protein_coding	Ces1g
ENSMUSG00000078851	288.398	-0.541885	0.150315	-3.605	0.000312155	0.056612	319162	318.578	276.622	386.69	377.131	274.137	192.874	244.903	209.039	319162	protein_coding	Hist3h2a
ENSMUSG00000025127	242.331	-0.425492	0.118285	-3.59718	0.000321691	0.0577142	14527	234.057	273.467	279.016	301.52	212.693	178.693	207.386	216.212	14527	protein_coding	Gcgr
ENSMUSG00000062785	268.371	-0.484372	0.135056	-3.58645	0.000335208	0.0594994	16504	262.231	273.467	356.729	341.169	226.872	212.729	193.838	245.929	16504	protein_coding	Kcnc3
ENSMUSG00000039910	873.049	-0.277406	0.0774993	-3.57947	0.000344298	0.0598398	17684	910.222	946.615	955.022	985.703	802.56	710.043	844.132	768.527	17684	protein_coding	Cited2
ENSMUSG00000095427	26.7905	2.28377	0.637971	3.57974	0.000343938	0.0598398	NA	9.75238	5.25897	13.1081	13.8312	51.9915	2.83639	55.2333	81.9763	NA	protein_coding	Rps2-ps6
ENSMUSG00000024292	27.9018	-1.38177	0.387189	-3.56873	0.000358713	0.0610728	NA	18.4212	31.5538	44.9422	65.4677	17.9607	12.291	13.5478	15.3705	NA	protein_coding	Cyp4f14
ENSMUSG00000027792	14.4496	1.81418	0.508286	3.56922	0.000358041	0.0610728	12038	5.41799	2.10359	14.0444	10.1429	22.6872	31.2003	23.9692	18.4447	12038	protein_coding	Bche
ENSMUSG00000040473	83.5691	-0.734392	0.206426	-3.55766	0.000374179	0.0630624	207686	91.0222	97.8169	114.228	124.481	66.1711	73.7461	43.7698	60.4575	207686	protein_coding	Cfap69
ENSMUSG00000021453	190.462	-1.05073	0.296589	-3.5427	0.000396047	0.0660805	23882	313.16	354.455	170.406	234.208	190.005	114.401	87.5396	85.0504	23882	protein_coding	Gadd45g
ENSMUSG00000005640	379.759	-0.397386	0.112379	-3.53613	0.00040604	0.0664728	23920	399.848	394.423	458.785	488.702	341.254	304.439	304.304	342.251	23920	protein_coding	Insrr
ENSMUSG00000079471	16.5888	1.30676	0.369568	3.53591	0.000406367	0.0664728	NA	11.9196	9.46615	10.2993	8.29872	24.5778	18.9093	18.7585	36.8893	NA	protein_coding	Gm7325
ENSMUSG00000067656	11.9582	-3.53392	1.0064	-3.51144	0.000445692	0.0721978	171405	7.58519	4.20718	48.6874	35.039	0	1.89093	0	5.12352	171405	protein_coding	Slc22a27
ENSMUSG00000030160	2429.75	-0.4763	0.135953	-3.50341	0.00045934	0.0736931	330428	2400.17	2554.81	2886.6	3536.18	2317.88	1866.34	1998.82	1801.43	330428	protein_coding	Tmem52b
ENSMUSG00000020895	77.5001	-0.599355	0.172038	-3.48386	0.000494235	0.0785364	66910	93.1894	103.076	84.2667	87.5976	69.9523	51.055	55.2333	64.5563	66910	protein_coding	Tmem107
ENSMUSG00000032523	126.114	-0.651905	0.187689	-3.47332	0.000514057	0.0809155	74770	165.791	166.184	112.356	183.494	92.6395	91.7099	113.593	85.0504	74770	protein_coding	Hhatl
ENSMUSG00000050737	364.786	0.692934	0.202799	3.41686	0.00063349	0.0987829	64292	255.729	231.395	325.831	402.027	546.384	393.313	524.196	388.363	64292	protein_coding	Ptges
ENSMUSG00000034785	609.65	-0.953258	0.279527	-3.41025	0.000649035	0.10027	13370	390.095	766.759	1147.9	971.872	361.105	502.986	460.625	279.744	13370	protein_coding	Dio1
ENSMUSG00000075267	10.5594	-3.32271	0.978171	-3.39686	0.000681636	0.103392	381375	13.0032	2.10359	36.5156	33.1949	0.945301	0	4.16855	2.04941	381375	protein_coding	Dfnb59
ENSMUSG00000084790	39.7759	-0.899822	0.264883	-3.39705	0.000681165	0.103392	NA	39.0095	42.0718	70.2222	46.104	22.6872	30.2548	22.927	31.7658	NA	antisense	Gm15879
ENSMUSG00000063953	31.2755	-0.996365	0.293592	-3.39371	0.000689528	0.103647	100041585	32.5079	50.4862	47.7511	38.7273	17.9607	27.4184	13.5478	21.5188	100041585	protein_coding	Amd2
ENSMUSG00000022613	20849.5	-0.345199	0.102214	-3.3772	0.000732275	0.107175	56727	18544.7	25315.7	22973	24393.6	19250.1	18497	17615.3	17146.4	56727	protein_coding	Miox
ENSMUSG00000027750	61.4923	1.81517	0.537146	3.37928	0.000726757	0.107175	50706	7.58519	14.7251	63.6682	32.2728	185.279	91.7099	33.3484	98.3715	50706	protein_coding	Postn
ENSMUSG00000031530	69.7246	0.974991	0.28847	3.37987	0.000725199	0.107175	319520	55.2635	52.5897	32.7704	31.3507	62.3899	96.4372	124.014	100.421	319520	protein_coding	Dusp4
ENSMUSG00000024085	909.638	0.451786	0.13406	3.37003	0.000751595	0.109047	17158	612.233	802.52	797.725	908.248	1121.13	1177.1	1105.71	874.072	17158	protein_coding	Man2a1
ENSMUSG00000020823	779.454	0.543183	0.162164	3.34959	0.000809316	0.115414	74136	556.969	545.882	739.674	792.066	1093.71	902.917	1054.64	725.49	74136	protein_coding	Sec14l1
ENSMUSG00000086010	229.026	-0.605885	0.180768	-3.35173	0.000803085	0.115414	NA	245.977	242.965	364.219	280.312	181.498	138.983	184.458	205.965	NA	antisense	Gm15318
ENSMUSG00000024485	664.571	-0.421399	0.125908	-3.34689	0.000817222	0.115554	240215	629.571	679.46	832.367	882.43	629.57	511.495	552.333	544.117	240215	protein_coding	Slc4a9
ENSMUSG00000062515	645.001	1.07383	0.321689	3.33811	0.000843514	0.118269	11770	238.392	289.244	890.418	392.806	933.957	746.916	841.006	1121.03	11770	protein_coding	Fabp4
ENSMUSG00000090171	2055.67	-4.89494	1.46771	-3.33509	0.000852703	0.118561	22236	67.1831	69.4185	7917.32	9907.75	266.575	58.6187	84.4132	74.8033	22236	protein_coding	Ugt1a2
ENSMUSG00000064337	9976.78	-0.408959	0.122928	-3.32682	0.000878418	0.120632	NA	12436.5	9846.9	11720.6	11740.8	10012.6	7029.52	8896.74	7821.56	NA	Mt_rRNA	mt-Rnr1
ENSMUSG00000078963	42.3727	-0.895254	0.269195	-3.32567	0.000882056	0.120632	66255	49.8455	36.8128	70.2222	64.5456	24.5778	25.5275	28.1377	36.8893	66255	protein_coding	Hsbp1l1
ENSMUSG00000039463	2339.49	-0.582103	0.175257	-3.32143	0.000895572	0.121485	77031	3469.68	2498.01	2322.02	2993.07	1310.19	2018.56	2264.57	1739.95	77031	protein_coding	Slc9a8
ENSMUSG00000054385	438.18	-2.03337	0.613959	-3.3119	0.000926633	0.124685	26367	175.543	334.471	1361.37	1103.73	170.154	182.474	127.141	164.977	26367	protein_coding	Ceacam2
ENSMUSG00000038894	281.23	-0.695065	0.210562	-3.301	0.000963407	0.128596	384783	224.305	451.22	249.055	372.52	206.076	238.257	190.711	201.867	384783	protein_coding	Irs2
ENSMUSG00000021745	394.198	0.282498	0.0859235	3.28778	0.00100979	0.13334	19270	369.507	366.025	354.856	341.169	440.51	468.004	424.15	416.029	19270	protein_coding	Ptprg
ENSMUSG00000072115	99.9568	0.566053	0.172359	3.28415	0.00102292	0.13334	NA	70.4339	97.8169	74.9037	71.0001	112.491	108.728	127.141	139.36	NA	protein_coding	Ang
ENSMUSG00000082585	60.2375	-0.782401	0.238097	-3.28607	0.00101597	0.13334	NA	53.0963	67.3149	85.203	98.6625	34.0308	41.6004	44.812	52.2599	NA	processed_pseudogene	Gm15387
ENSMUSG00000079547	189.377	-0.64035	0.195592	-3.27391	0.0010607	0.137192	14999	193.964	178.805	267.781	272.013	188.115	153.165	125.057	111.693	14999	protein_coding	H2-DMb1
ENSMUSG00000019838	537.174	-0.351261	0.107909	-3.25516	0.00113327	0.143248	72472	520.127	626.87	529.944	663.897	477.377	468.004	490.847	427.301	72472	protein_coding	Slc16a10
ENSMUSG00000039046	222.481	0.383364	0.117699	3.25715	0.00112538	0.143248	98910	227.556	193.53	171.342	184.416	240.106	250.548	269.914	261.299	98910	protein_coding	Usp6nl
ENSMUSG00000097493	134.389	0.510869	0.156794	3.25822	0.00112112	0.143248	NA	106.193	108.335	116.101	111.572	159.756	195.711	164.658	123.989	NA	processed_transcript	9930014A18Rik
ENSMUSG00000006641	272.583	-0.839489	0.25942	-3.23602	0.00121209	0.151274	NA	282.819	233.498	507.473	458.274	178.662	184.365	174.037	221.336	NA	protein_coding	Slc5a6
ENSMUSG00000021565	1799.3	-0.479232	0.148123	-3.23536	0.00121491	0.151274	74338	1760.85	2377.06	2182.51	1879.2	1679.8	1107.14	1398.55	1719.45	74338	protein_coding	Slc6a19
ENSMUSG00000032815	66.6818	0.600137	0.186034	3.22596	0.00125551	0.155171	14087	53.0963	49.4344	64.6044	61.7793	75.6241	82.2553	89.6239	81.9763	14087	protein_coding	Fanca
ENSMUSG00000044092	27.5665	0.819853	0.255162	3.21307	0.00131327	0.161116	NA	22.7556	17.8805	22.4711	19.3637	34.0308	37.8185	39.6013	33.8152	NA	protein_coding	C130050O18Rik
ENSMUSG00000017724	21.1888	1.04298	0.326351	3.19589	0.00139399	0.162747	18612	8.66879	12.6215	17.7896	19.3637	37.812	27.4184	30.222	23.5682	18612	protein_coding	Etv4
ENSMUSG00000020836	35.509	1.23486	0.386404	3.19578	0.00139451	0.162747	216961	23.8392	33.6574	12.1719	10.1429	51.0462	77.528	43.7698	35.8646	216961	protein_coding	Coro6
ENSMUSG00000025738	30.8101	-1.05754	0.330016	-3.20452	0.00135287	0.162747	214931	26.0064	42.0718	46.8148	47.9481	29.3043	22.6911	11.4635	13.3211	214931	protein_coding	Fbxl16
ENSMUSG00000028780	286.269	0.751123	0.234569	3.20214	0.00136412	0.162747	20348	300.157	230.343	170.406	130.935	322.348	302.548	452.288	400.659	20348	protein_coding	Sema3c
ENSMUSG00000029096	25.9264	1.31676	0.411338	3.20116	0.00136874	0.162747	78558	5.41799	9.46615	25.28	23.052	47.265	30.2548	28.1377	50.2105	78558	protein_coding	Htra3
ENSMUSG00000036437	28.0245	1.345	0.420876	3.19572	0.00139484	0.162747	18166	14.0868	15.7769	25.28	16.5974	19.8513	52.9459	70.8654	25.6176	18166	protein_coding	Npy1r
ENSMUSG00000101939	25620.7	-0.276361	0.0863158	-3.20174	0.001366	0.162747	NA	30152.2	27191	26099.3	28450.8	22528.4	22018.9	21008.5	26167.8	NA	unprocessed_pseudogene	Gm28438
ENSMUSG00000015484	107.184	-0.777873	0.243746	-3.19133	0.00141618	0.163927	329274	108.36	169.339	73.9674	138.312	86.0224	71.8552	75.034	73.7786	329274	protein_coding	Fam163a
ENSMUSG00000034031	5.40989	-4.9997	1.56749	-3.18962	0.0014246	0.163927	74297	2.1672	0	19.6622	24.8962	0.945301	0	0	0	74297	protein_coding	1700106J16Rik
ENSMUSG00000039903	38.0369	-2.03328	0.639413	-3.17992	0.00147314	0.168352	70967	16.254	19.9841	131.081	100.507	10.3983	8.50917	22.927	14.3458	70967	protein_coding	Eva1c
ENSMUSG00000067276	44.6597	-0.759727	0.239178	-3.17641	0.00149109	0.169243	12338	50.9291	55.7451	53.3689	70.0781	32.1402	36.8731	36.4748	23.5682	12338	protein_coding	Capn6
ENSMUSG00000039952	1415.74	0.316947	0.099887	3.17305	0.00150846	0.170058	NA	1285.15	1145.4	1343.59	1383.12	1533.28	1641.32	1792.48	1393.6	NA	protein_coding	Dag1
ENSMUSG00000022199	475.728	-0.368604	0.116306	-3.16925	0.00152831	0.170497	59049	529.879	450.168	568.332	603.04	418.768	423.567	359.538	436.524	59049	protein_coding	Slc22a17
ENSMUSG00000061136	395.635	0.287267	0.0906663	3.1684	0.00153279	0.170497	56194	347.835	363.921	379.2	348.546	443.346	471.786	447.077	396.56	56194	protein_coding	Prpf40a
ENSMUSG00000025372	652.303	-0.330806	0.104615	-3.16212	0.00156627	0.173068	108100	644.741	739.412	756.527	749.651	598.375	518.114	513.774	652.736	108100	protein_coding	Baiap2
ENSMUSG00000020532	419.262	0.8898	0.282086	3.15435	0.00160856	0.17435	102641888	223.221	237.706	549.606	255.416	367.722	636.297	720.118	529.772	102641888	protein_coding	Acaca
ENSMUSG00000026424	5.48451	-2.28575	0.7252	-3.15188	0.0016222	0.17435	171469	8.66879	10.5179	7.49037	5.53248	0	2.83639	2.08428	2.04941	171469	protein_coding	Gpr37l1
ENSMUSG00000040943	298.714	0.527656	0.167485	3.15046	0.00163012	0.17435	214133	211.302	302.917	235.01	235.13	468.869	357.385	326.189	286.917	214133	protein_coding	Tet2
ENSMUSG00000054428	2521.69	-0.284707	0.0902984	-3.15296	0.00161626	0.17435	11983	2731.75	2479.08	2979.3	2747.8	2352.85	1987.36	2189.53	2467.49	11983	protein_coding	Atpif1
ENSMUSG00000055320	633.85	0.395729	0.125426	3.15508	0.00160454	0.17435	21676	608.982	517.483	576.759	467.494	623.899	759.207	847.259	694.749	21676	protein_coding	Tead1
ENSMUSG00000032527	2780.3	-0.275779	0.0875976	-3.14825	0.0016425	0.174555	66904	3194.45	3157.49	2836.04	2647.29	2557.98	2393.91	2357.32	2645.78	66904	protein_coding	Pccb
ENSMUSG00000005089	35.2282	-0.896517	0.285033	-3.14531	0.00165911	0.175204	20511	47.6783	32.6056	46.8148	36.8832	24.5778	30.2548	14.5899	25.6176	20511	protein_coding	Slc1a2
ENSMUSG00000039347	576.937	-0.286654	0.0915068	-3.1326	0.00173264	0.178451	76252	659.911	631.077	582.376	600.274	562.454	462.331	512.732	518.5	76252	protein_coding	Atp6v0e2
ENSMUSG00000072844	13.0099	-2.06328	0.658438	-3.13359	0.00172681	0.178451	NA	7.58519	7.36256	45.8785	23.052	1.8906	5.67278	7.29497	4.09881	NA	processed_transcript	G530011O06Rik
ENSMUSG00000104459	111.01	-0.510395	0.162827	-3.13459	0.00172096	0.178451	NA	117.029	113.594	136.699	122.637	73.7335	105.892	92.7503	87.0998	NA	TEC	RP23-415C3.6
ENSMUSG00000089694	64.1956	-0.801697	0.256582	-3.12452	0.00178094	0.1823	100043497	88.855	75.7292	99.2474	59.9352	28.359	63.346	51.0648	38.9387	100043497	protein_coding	Gm4477
ENSMUSG00000031147	89.0526	-0.633019	0.203034	-3.1178	0.00182204	0.18537	54634	89.9386	112.542	120.782	112.494	45.3744	84.1462	66.6969	76.8527	54634	protein_coding	Magix
ENSMUSG00000019768	121.688	0.51768	0.166423	3.11062	0.00186695	0.188788	13982	123.53	105.179	88.9482	77.4547	133.287	143.71	160.489	146.533	13982	protein_coding	Esr1
ENSMUSG00000055676	36.5645	-0.766451	0.246587	-3.10824	0.00188205	0.189169	NA	54.1799	43.1236	43.0696	46.104	26.4684	34.0367	21.8849	22.5435	NA	transcribed_processed_pseudogene	Gm5069
ENSMUSG00000001334	39.2448	-0.845636	0.272322	-3.10528	0.00190101	0.18993	384061	48.7619	42.0718	35.5793	71.9222	23.6325	26.473	32.3063	26.6423	384061	protein_coding	Fndc5
ENSMUSG00000023073	545.628	-0.859662	0.277507	-3.09781	0.00194957	0.193622	20494	675.082	424.925	1054.27	817.885	513.298	267.566	335.569	386.313	20494	protein_coding	Slc10a2
ENSMUSG00000039234	217.65	0.39868	0.128963	3.09142	0.00199201	0.196667	69608	205.884	205.1	148.871	194.559	244.833	253.384	273.04	233.632	69608	protein_coding	Sec24d
ENSMUSG00000002020	8.84421	1.7403	0.567283	3.06778	0.00215652	0.201136	16997	2.1672	2.10359	10.2993	1.84416	17.0154	13.2365	10.4214	17.42	16997	protein_coding	Ltbp2
ENSMUSG00000015852	4.9579	2.55634	0.83293	3.0691	0.00214708	0.201136	80891	0	0	1.87259	2.76624	16.0701	8.50917	3.12642	9.22233	80891	protein_coding	Fcrls
ENSMUSG00000023067	80.7216	0.541765	0.176332	3.07241	0.00212335	0.201136	NA	62.8487	62.0559	70.2222	66.3897	103.038	119.128	87.5396	80.9516	NA	protein_coding	Cdkn1a
ENSMUSG00000024640	496.164	0.532807	0.173084	3.07832	0.00208173	0.201136	107272	347.835	493.292	392.308	356.845	448.073	642.915	749.297	555.389	107272	protein_coding	Psat1
ENSMUSG00000026319	227.328	0.426697	0.138733	3.07567	0.00210028	0.201136	227446	211.302	184.064	210.667	170.585	241.052	323.348	261.577	233.632	227446	protein_coding	2310035C23Rik
ENSMUSG00000041130	439.846	0.305062	0.0992481	3.07373	0.00211402	0.201136	213753	396.597	427.029	378.264	360.533	462.252	457.604	517.943	529.772	213753	protein_coding	Zfp598
ENSMUSG00000057228	5890.64	-1.55215	0.505981	-3.0676	0.00215782	0.201136	23923	5099.41	3541.39	14984.5	13912.3	3174.32	3257.12	2184.32	2747.23	23923	protein_coding	Aadat
ENSMUSG00000062991	92.8815	0.768986	0.250352	3.07162	0.00212902	0.201136	211323	74.7683	88.3508	55.2415	56.2469	118.163	108.728	176.121	78.9021	211323	protein_coding	Nrg1
ENSMUSG00000067786	6.15657	2.50611	0.816073	3.07094	0.00213383	0.201136	18111	2.1672	0	1.87259	0.92208	22.6872	11.3456	3.12642	8.19763	18111	protein_coding	Nnat
ENSMUSG00000092500	8.9065	-1.71969	0.558436	-3.07947	0.00207371	0.201136	NA	7.58519	17.8805	16.8533	11.065	2.8359	7.5637	3.12642	2.04941	NA	processed_transcript	Gm20400
ENSMUSG00000001948	64.8677	-0.597008	0.194838	-3.06413	0.00218308	0.201198	20686	74.7683	73.6256	93.6296	75.6105	56.7181	47.2732	41.6855	56.3587	20686	protein_coding	Spa17
ENSMUSG00000022956	2957.66	-0.202212	0.0660814	-3.06005	0.00221298	0.201198	28080	3172.78	3310	3141.27	3100.95	2946.5	2666.21	2598.05	2706.24	28080	protein_coding	Atp5o
ENSMUSG00000030246	11892.9	-0.195197	0.0637064	-3.06401	0.00218393	0.201198	16832	12738.8	12577.4	12933.1	12460.1	11161.2	10427.5	10441.2	11998.2	16832	protein_coding	Ldhb
ENSMUSG00000072575	64.4194	-1.39328	0.455311	-3.06005	0.00221298	0.201198	219026	122.447	117.801	40.2607	27.6624	39.7026	26.473	20.8428	48.161	219026	protein_coding	Eddm3b
ENSMUSG00000087050	37.5828	-0.763611	0.249606	-3.05927	0.00221879	0.201198	NA	45.5111	51.538	47.7511	52.5585	26.4684	30.2548	20.8428	30.7411	NA	antisense	Dhrs13os
ENSMUSG00000010307	485.211	-0.545501	0.179238	-3.04345	0.00233882	0.20346	67893	575.391	542.726	572.077	651.91	307.223	446.259	287.63	505.179	67893	protein_coding	Tmem86a
ENSMUSG00000015647	734.484	0.323948	0.106615	3.03848	0.00237772	0.20346	16776	614.4	616.352	707.84	720.144	733.553	961.536	808.699	804.392	16776	protein_coding	Lama5
ENSMUSG00000017688	37.9135	0.935336	0.307914	3.03765	0.00238429	0.20346	30942	37.9259	17.8805	18.7259	25.8182	48.2103	35.9276	71.9075	50.2105	30942	protein_coding	Hnf4g
ENSMUSG00000032374	535.605	0.498166	0.163706	3.04305	0.00234195	0.20346	26432	468.114	556.4	325.831	377.131	587.977	662.77	686.769	618.921	26432	protein_coding	Plod2
ENSMUSG00000032607	629.044	-0.388703	0.127538	-3.04775	0.00230564	0.20346	434437	574.307	754.137	669.452	781.924	604.047	503.932	581.513	458.042	434437	protein_coding	Amt
ENSMUSG00000033022	1347.6	0.459874	0.151371	3.03806	0.00238103	0.20346	12583	1366.42	1063.36	1365.12	882.43	1643.88	1461.69	1390.21	1857.79	12583	protein_coding	Cdo1
ENSMUSG00000034218	61.4893	0.84379	0.277559	3.04004	0.0023655	0.20346	11920	40.0931	37.8646	55.2415	47.0261	55.7728	126.692	86.4975	57.3834	11920	protein_coding	Atm
ENSMUSG00000047821	50.6685	0.770228	0.252767	3.04718	0.00230998	0.20346	94092	35.7587	29.4503	50.56	43.3377	80.3506	78.4734	59.4019	45.0869	94092	protein_coding	Trim16
ENSMUSG00000051550	294.122	-0.365233	0.120003	-3.04354	0.0023381	0.20346	NA	301.24	361.817	363.283	317.195	244.833	253.384	230.313	285.892	NA	protein_coding	Zfp579
ENSMUSG00000053877	98.7096	1.14827	0.375985	3.05403	0.0022579	0.20346	100043597	35.7587	63.1077	69.2859	75.6105	66.1711	224.075	203.217	74.8033	100043597	protein_coding	Srcap
ENSMUSG00000059493	186.276	-0.479109	0.157761	-3.03692	0.00239006	0.20346	195727	164.707	195.634	220.03	245.273	176.771	149.383	156.321	129.113	195727	protein_coding	Nhs
ENSMUSG00000064325	5.14281	2.01804	0.663923	3.03957	0.0023692	0.20346	15245	1.0836	1.05179	2.80889	1.84416	12.2889	6.61824	7.29497	9.22233	15245	protein_coding	Hhip
ENSMUSG00000045136	162.237	0.538646	0.178068	3.02494	0.00248683	0.208846	73710	109.443	137.785	147.935	170.585	172.045	230.693	213.638	169.076	73710	protein_coding	Tubb2b
ENSMUSG00000060550	270.612	-0.654032	0.216249	-3.02445	0.00249088	0.208846	15018	268.732	306.072	292.124	444.442	239.161	253.384	201.133	127.063	15018	protein_coding	H2-Q7
ENSMUSG00000066026	2557.27	-0.273043	0.0902325	-3.02599	0.0024782	0.208846	20148	2591.97	2793.57	2903.46	2698.01	2442.66	1944.82	2319.8	2461.34	20148	protein_coding	Dhrs3
ENSMUSG00000020661	348.348	0.353572	0.117217	3.01639	0.00255803	0.213403	NA	314.243	275.57	313.659	293.221	432.948	433.022	358.496	359.671	NA	protein_coding	Dnmt3a
ENSMUSG00000019960	385.509	0.505544	0.167744	3.01379	0.00258004	0.214169	67603	280.652	354.455	267.781	309.819	523.697	498.259	475.215	347.374	67603	protein_coding	Dusp6
ENSMUSG00000015090	73.0609	-0.87426	0.290274	-3.01184	0.00259668	0.214483	NA	91.0222	57.8487	138.572	99.5846	34.0308	44.4368	53.1491	68.6551	NA	protein_coding	Ptgds
ENSMUSG00000031511	970.257	-0.254856	0.0847623	-3.00672	0.00264085	0.217057	54126	1054.34	1102.28	970.939	974.638	930.176	818.771	908.745	846.405	54126	protein_coding	Arhgef7
ENSMUSG00000021732	14.1448	1.71399	0.573244	2.98998	0.00279	0.227079	14165	5.41799	1.05179	14.0444	8.29872	28.359	34.9821	20.8428	8.19763	14165	protein_coding	Fgf10
ENSMUSG00000085307	12.0671	-1.23279	0.412213	-2.99067	0.00278367	0.227079	NA	19.5048	15.7769	17.7896	13.8312	8.50771	7.5637	6.25283	5.12352	NA	antisense	Gm11525
ENSMUSG00000014313	3419.7	-0.220063	0.073686	-2.98649	0.002822	0.22811	12864	3695.07	3681.28	3454.93	3934.51	3307.61	2947.01	2984.68	3292.37	12864	protein_coding	Cox6c
ENSMUSG00000029580	6695.5	0.275639	0.0923222	2.98562	0.00283001	0.22811	11461	5733.32	6560.05	5885.56	6343.91	8465.17	6571.91	7605.53	7003.85	11461	protein_coding	Actb
ENSMUSG00000053398	243.811	0.478703	0.160426	2.98395	0.00284554	0.228259	236539	185.295	201.945	226.584	259.104	326.129	256.22	320.979	254.126	236539	protein_coding	Phgdh
ENSMUSG00000047844	102.148	0.74535	0.250712	2.97294	0.00294965	0.235478	406217	58.5143	52.5897	117.037	99.5846	145.576	105.892	143.815	132.187	406217	protein_coding	Bex4
ENSMUSG00000024222	440.007	0.7637	0.257602	2.96465	0.00303024	0.240572	14229	430.188	431.236	271.526	164.13	423.495	618.333	581.513	656.835	14229	protein_coding	Fkbp5
ENSMUSG00000036144	3.92134	3.30097	1.1139	2.96343	0.0030423	0.240572	17286	0	0	1.87259	0	3.7812	4.72732	19.8006	3.07411	17286	protein_coding	Meox2
ENSMUSG00000009633	377.862	0.685646	0.232665	2.94692	0.00320954	0.24925	14373	397.681	280.829	249.055	274.78	488.721	327.13	369.959	727.539	14373	protein_coding	G0s2
ENSMUSG00000070047	523.82	0.381037	0.129204	2.94912	0.00318684	0.24925	NA	543.966	389.164	478.447	455.507	526.533	664.66	672.179	542.068	NA	protein_coding	Fat1
ENSMUSG00000075012	82.8013	0.697463	0.236585	2.94804	0.00319796	0.24925	14221	70.4339	76.781	42.1333	47.9481	89.8036	104.001	128.183	98.3715	14221	protein_coding	Fjx1
ENSMUSG00000094622	5.48643	-3.19091	1.08288	-2.9467	0.0032118	0.24925	NA	8.66879	13.6733	1.87259	1.84416	0	1.89093	2.08428	0	NA	protein_coding	Gm3055
ENSMUSG00000028238	400.273	-0.292567	0.0993874	-2.9437	0.00324313	0.249363	242341	447.526	370.232	470.021	458.274	367.722	357.385	353.285	345.325	242341	protein_coding	Atp6v0d2
ENSMUSG00000082762	4.19981	2.99037	1.01568	2.94422	0.00323771	0.249363	NA	1.0836	3.15538	0	0	2.8359	2.83639	13.5478	13.3211	NA	processed_pseudogene	Gm12366
ENSMUSG00000024742	62.6134	0.54506	0.185851	2.93278	0.00335944	0.25712	NA	57.4307	56.7969	39.3244	47.9481	79.4053	73.7461	73.9918	75.828	NA	protein_coding	Fen1
ENSMUSG00000104445	549.769	-0.295511	0.100821	-2.93106	0.00337808	0.257366	58176	604.648	526.949	672.261	629.78	509.517	450.986	482.51	510.302	58176	protein_coding	Rhbg
ENSMUSG00000035896	28.173	-0.94547	0.323107	-2.92619	0.00343145	0.259952	19752	29.2572	28.3985	41.197	44.2598	20.7966	8.50917	25.0113	20.4941	19752	protein_coding	Rnase1
ENSMUSG00000068923	130.192	-0.434739	0.148622	-2.92513	0.00344317	0.259952	NA	127.865	164.08	138.572	160.442	89.8036	108.728	118.804	118.866	NA	protein_coding	Syt11
ENSMUSG00000021290	710.047	-0.286691	0.098077	-2.92313	0.00346536	0.260448	70257	801.863	819.348	715.33	753.339	737.335	614.551	585.682	592.278	70257	protein_coding	2010107E04Rik
ENSMUSG00000024501	102.91	0.590864	0.20271	2.91483	0.00355886	0.265579	22240	86.6879	70.4703	87.0756	88.5196	166.373	135.201	84.4132	119.89	22240	protein_coding	Dpysl3
ENSMUSG00000048616	6.96381	-1.77635	0.609538	-2.91425	0.00356545	0.265579	18121	10.836	10.5179	10.2993	11.987	4.7265	0.945463	5.21069	1.0247	18121	protein_coding	Nog
ENSMUSG00000021619	100.56	-0.412943	0.142398	-2.89992	0.00373252	0.268436	66795	110.527	115.697	115.164	119.87	80.3506	86.0371	83.3711	90.1739	66795	protein_coding	Atg10
ENSMUSG00000022805	6.47273	-2.82766	0.974029	-2.90306	0.0036954	0.268436	320214	3.25079	5.25897	17.7896	23.9741	2.8359	0	2.08428	1.0247	320214	protein_coding	Maats1
ENSMUSG00000030029	119.113	0.43644	0.150253	2.90469	0.00367615	0.268436	16206	97.5238	107.283	119.846	80.2209	131.397	143.71	139.647	142.434	16206	protein_coding	Lrig1
ENSMUSG00000036110	28.8452	-3.52851	1.214	-2.90652	0.00365474	0.268436	218103	5.41799	4.20718	98.3111	132.779	4.7265	2.83639	4.16855	5.12352	218103	protein_coding	Slc17a2
ENSMUSG00000044042	290.649	0.375311	0.129409	2.9002	0.00372927	0.268436	14260	270.9	235.602	249.055	268.325	284.536	364.949	391.844	291.016	14260	protein_coding	Fmn1
ENSMUSG00000046997	486.063	-0.373553	0.128473	-2.90764	0.00364166	0.268436	211949	480.034	509.069	645.108	593.819	437.674	359.276	432.487	441.647	211949	protein_coding	Spsb4
ENSMUSG00000047797	570.575	0.301936	0.103956	2.90444	0.00367905	0.268436	14618	491.954	534.312	510.282	541.261	674.945	537.023	620.072	718.317	14618	protein_coding	Gjb1
ENSMUSG00000097216	9.76471	1.42322	0.490513	2.90148	0.003714	0.268436	NA	4.33439	5.25897	6.55407	5.53248	9.45301	12.291	26.0535	12.2964	NA	antisense	4932441J04Rik
ENSMUSG00000048572	2107.66	1.37336	0.474216	2.89606	0.00377878	0.26944	226040	1331.74	1892.18	332.385	899.028	2186.48	3217.41	3918.44	3472.72	226040	protein_coding	Tmem252
ENSMUSG00000099009	3.2739	-5.02024	1.73562	-2.89248	0.00382218	0.271375	NA	7.58519	0	0	14.7533	0	0	0	0	NA	protein_coding	Gm28046
ENSMUSG00000054619	3597.74	0.287886	0.0996825	2.88804	0.00387657	0.27407	70152	3645.22	3470.92	2921.24	2864.9	3774.59	4158.15	4250.88	3813.95	70152	protein_coding	Mettl7a1
ENSMUSG00000038600	2105.26	-0.179733	0.0624233	-2.87926	0.00398608	0.280624	140494	2130.35	2301.33	2354.79	2143.84	1967.17	1917.4	1924.83	2034.04	140494	protein_coding	Atp6v0a4
ENSMUSG00000059796	1942.53	0.191208	0.066446	2.87765	0.00400654	0.280878	13681	1908.22	1894.28	1857.61	1668.04	2133.54	2042.2	2034.25	2134.46	13681	protein_coding	Eif4a1
ENSMUSG00000032735	86.8673	-0.671241	0.23362	-2.87322	0.00406309	0.283652	NA	74.7683	94.6615	98.3111	144.767	71.8429	84.1462	52.1069	53.2846	NA	protein_coding	Ablim3
ENSMUSG00000002204	25169.6	-0.630057	0.219707	-2.86771	0.0041345	0.284179	16541	22691.6	24147.1	44002.2	36379.7	21469.7	18994.4	14775.4	21954.3	16541	protein_coding	Napsa
ENSMUSG00000024462	156.386	-0.451614	0.1575	-2.86739	0.00413878	0.284179	54393	148.453	176.702	176.96	181.65	144.631	149.383	100.045	125.014	54393	protein_coding	Gabbr1
ENSMUSG00000050854	168.875	0.486184	0.169465	2.86894	0.00411846	0.284179	230678	173.376	150.407	120.782	106.961	172.99	211.784	217.807	199.817	230678	protein_coding	Tmem125
ENSMUSG00000045775	278.595	0.455275	0.158866	2.86578	0.00415982	0.284454	217316	197.215	196.686	279.953	294.143	355.433	350.767	276.167	329.954	217316	protein_coding	Slc16a5
ENSMUSG00000042699	766.098	0.339162	0.118458	2.86314	0.00419459	0.28566	13211	773.689	702.599	672.261	632.547	759.077	1025.83	908.745	773.651	13211	protein_coding	Dhx9
ENSMUSG00000011008	29.6478	-1.13208	0.395862	-2.85978	0.00423933	0.287533	68279	19.5048	29.4503	47.7511	69.156	20.7966	21.7456	12.5057	16.3953	68279	protein_coding	Mcoln2
ENSMUSG00000047861	271.756	-0.597874	0.209494	-2.8539	0.00431859	0.290547	14233	230.806	317.642	354.856	437.066	261.848	233.529	183.416	167.027	14233	protein_coding	Foxi1
ENSMUSG00000063856	15852.3	-0.451457	0.158128	-2.85501	0.00430348	0.290547	14775	18992.2	23327.8	14463.9	13426.4	12920.4	13313.1	12479.6	13946.2	14775	protein_coding	Gpx1
ENSMUSG00000082510	2.97929	2.82548	0.991545	2.84958	0.00437776	0.293345	NA	0	2.10359	0.936296	0	6.61711	4.72732	8.33711	3.07411	NA	processed_pseudogene	Gm11793
ENSMUSG00000026639	39.8989	1.55962	0.549089	2.84038	0.00450601	0.293683	NA	22.7556	10.5179	41.197	12.9091	22.6872	40.6549	151.11	37.914	NA	protein_coding	Lamb3
ENSMUSG00000028525	127.587	0.439337	0.154649	2.84087	0.00449906	0.293683	18578	95.3566	109.387	115.164	133.702	173.935	139.929	137.562	146.533	18578	protein_coding	Pde4b
ENSMUSG00000037754	783.777	0.663046	0.233338	2.84157	0.00448921	0.293683	NA	610.066	654.216	573.013	516.365	518.97	1390.78	986.905	1045.2	NA	protein_coding	Ppp1r16b
ENSMUSG00000040485	19.2788	-1.16658	0.409658	-2.84769	0.00440383	0.293683	240899	26.0064	12.6215	27.1526	41.4936	10.3983	7.5637	14.5899	13.3211	240899	protein_coding	Lrrc52
ENSMUSG00000078486	68.0377	-0.843042	0.296172	-2.84646	0.00442089	0.293683	74183	72.6011	62.0559	116.101	95.8963	22.6872	51.055	48.9805	66.6057	74183	protein_coding	Perm1
ENSMUSG00000094410	65.0729	1.09036	0.38359	2.84252	0.00447591	0.293683	NA	30.3407	34.7092	52.4326	56.2469	81.2959	165.456	89.6239	32.7905	NA	protein_coding	Zbed6
ENSMUSG00000001285	275.257	-0.295165	0.104072	-2.83617	0.00456586	0.296426	60315	291.488	280.829	310.85	313.507	262.794	216.511	240.734	258.225	60315	protein_coding	Myg1
ENSMUSG00000060044	102.726	-1.00576	0.355157	-2.83186	0.0046278	0.299282	327766	152.787	180.909	80.5215	50.7144	60.4993	74.6916	51.0648	76.8527	327766	protein_coding	Tmem26
ENSMUSG00000032725	20.2855	-0.949496	0.335813	-2.82746	0.00469194	0.302259	14276	21.672	30.5021	20.5985	26.7403	17.0154	7.5637	15.6321	13.3211	14276	protein_coding	Folr2
ENSMUSG00000066361	5.81358	2.57685	0.912954	2.82255	0.00476441	0.305747	16625	0	1.05179	0.936296	0	17.9607	5.67278	6.25283	13.3211	16625	protein_coding	Serpina3c
ENSMUSG00000019894	268.067	-0.634955	0.225125	-2.82045	0.00479556	0.306567	NA	398.764	316.59	426.951	182.572	213.638	223.129	181.332	201.867	NA	protein_coding	Slc6a15
ENSMUSG00000075033	170.036	-0.645172	0.22983	-2.80717	0.00499789	0.318282	385658	249.228	184.064	157.298	214.845	160.701	162.62	73.9918	119.89	385658	protein_coding	Nxpe3
ENSMUSG00000024011	46.7299	1.07294	0.383671	2.79652	0.0051657	0.325244	74116	15.1704	25.2431	54.3052	34.1169	69.9523	49.1641	38.5591	106.569	74116	protein_coding	Pi16
ENSMUSG00000040213	662.089	-0.888503	0.317615	-2.79742	0.00515119	0.325244	229905	499.539	543.778	1352.95	1283.53	407.425	451.931	396.013	543.093	229905	protein_coding	Ccbl2
ENSMUSG00000030549	858.183	-0.350883	0.125559	-2.79457	0.00519681	0.325973	56315	1005.58	773.069	1128.24	1016.13	746.788	704.37	737.834	789.021	56315	protein_coding	Rhcg
ENSMUSG00000004031	3.05958	2.86752	1.02915	2.7863	0.00533133	0.327387	240843	2.1672	0	0	0.92208	4.7265	10.4001	6.25283	2.04941	240843	protein_coding	Brinp2
ENSMUSG00000020538	669.537	0.48044	0.172366	2.78733	0.00531449	0.327387	20787	454.028	512.224	769.636	576.3	777.037	780.007	979.61	642.489	20787	protein_coding	Srebf1
ENSMUSG00000061436	224.097	0.59658	0.213771	2.79074	0.00525874	0.327387	15258	190.713	137.785	203.176	184.416	184.334	381.967	307.431	230.558	15258	protein_coding	Hipk2
ENSMUSG00000071528	1435.34	-0.292909	0.105138	-2.78595	0.00533708	0.327387	66477	1570.13	1643.96	1574.85	1616.41	1533.28	1170.48	1168.24	1230.67	66477	protein_coding	Usmg5
ENSMUSG00000074063	546.819	-0.362735	0.130087	-2.78839	0.00529704	0.327387	71839	523.378	619.507	664.77	553.248	562.454	403.713	436.656	484.685	71839	protein_coding	Osgin1
ENSMUSG00000038658	209.825	0.386378	0.138832	2.78307	0.00538473	0.3291	226089	174.459	215.618	182.578	166.896	249.559	281.748	235.523	197.768	226089	protein_coding	Ric1
ENSMUSG00000020793	16.9529	-2.11749	0.76189	-2.77925	0.0054484	0.330569	14428	8.66879	5.25897	52.4326	56.2469	2.8359	7.5637	8.33711	5.12352	14428	protein_coding	Galr2
ENSMUSG00000039662	608.979	0.239303	0.0860958	2.77949	0.00544435	0.330569	57295	579.725	536.415	583.313	555.092	601.211	711.934	708.654	640.439	57295	protein_coding	Icmt
ENSMUSG00000019767	16.4222	-2.44855	0.883408	-2.77171	0.00557625	0.3322	100504234	5.41799	5.25897	48.6874	66.3897	4.7265	2.83639	9.37925	2.04941	100504234	protein_coding	Ccdc170
ENSMUSG00000025314	552.636	0.365621	0.131942	2.77106	0.00558738	0.3322	19271	449.693	475.411	535.562	501.611	589.868	736.516	705.528	492.882	19271	protein_coding	Ptprj
ENSMUSG00000026587	8.31629	-2.2125	0.797083	-2.77575	0.00550745	0.3322	11899	34.6751	10.5179	4.68148	2.76624	1.8906	1.89093	3.12642	4.09881	11899	protein_coding	Astn1
ENSMUSG00000028370	48.5105	0.713396	0.257485	2.77063	0.00559474	0.3322	18491	28.1736	37.8646	52.4326	39.6494	70.8976	75.637	58.3597	43.0375	18491	protein_coding	Pappa
ENSMUSG00000041408	462.234	0.23963	0.0864541	2.77176	0.00557542	0.3322	218914	437.774	450.168	419.461	401.105	491.556	537.968	522.111	468.289	218914	protein_coding	Wapal
ENSMUSG00000041669	23.3726	-0.866473	0.312571	-2.77209	0.00556985	0.3322	170952	26.0064	34.7092	25.28	38.7273	13.2342	17.9638	15.6321	17.42	170952	protein_coding	Prima1
ENSMUSG00000024042	485.693	0.288721	0.104313	2.76783	0.00564311	0.33355	17691	438.857	391.268	458.785	445.364	579.469	554.041	564.839	462.141	17691	protein_coding	Sik1
ENSMUSG00000097662	4.4991	-2.24319	0.810693	-2.767	0.00565746	0.33355	NA	4.33439	9.46615	10.2993	5.53248	1.8906	2.83639	1.04214	0	NA	lincRNA	Gm2093
ENSMUSG00000029664	149.909	-0.448185	0.162236	-2.76255	0.00573513	0.336939	21789	128.948	206.152	148.871	187.182	127.616	121.019	133.394	116.816	21789	protein_coding	Tfpi2
ENSMUSG00000033533	1512.25	-0.641683	0.232395	-2.76117	0.00575944	0.33718	117147	1274.31	1548.24	2509.27	2365.13	933.012	962.481	1297.46	1421.26	117147	protein_coding	Acsm1
ENSMUSG00000039653	28.8374	-2.11826	0.769392	-2.75316	0.00590223	0.343131	12012	8.66879	8.41436	117.037	73.7664	15.1248	4.72732	6.25283	14.3458	12012	protein_coding	Baat
ENSMUSG00000055407	12.7082	1.91398	0.694925	2.75422	0.00588322	0.343131	17760	4.33439	5.25897	10.2993	7.37664	6.61711	16.0729	53.1491	10.247	17760	protein_coding	Map6
ENSMUSG00000028976	805.942	-0.345044	0.125593	-2.74731	0.00600856	0.34417	56485	817.033	847.747	1046.78	840.937	834.701	635.351	602.356	730.613	56485	protein_coding	Slc2a5
ENSMUSG00000040694	19.5823	2.22922	0.810702	2.74974	0.00596432	0.34417	11811	3.25079	0	14.9807	17.5195	15.1248	16.0729	40.6434	67.6304	11811	protein_coding	Apobec2
ENSMUSG00000042251	1308.94	0.686012	0.249663	2.74775	0.00600053	0.34417	NA	1437.93	1163.29	497.173	804.053	1684.53	1473.03	1812.28	1658.99	NA	protein_coding	Pm20d1
ENSMUSG00000042680	134.237	0.453026	0.164949	2.74646	0.00602427	0.34417	381126	110.527	116.749	109.547	98.6625	139.905	188.147	169.869	133.211	381126	protein_coding	Garem
ENSMUSG00000070695	6.65105	-3.49398	1.27267	-2.74539	0.00604386	0.34417	636808	26.0064	11.5697	0	0	0.945301	0.945463	1.04214	1.0247	636808	protein_coding	Cntnap5a
ENSMUSG00000073471	204.436	0.7439	0.270412	2.75099	0.00594161	0.34417	66832	124.614	225.084	115.164	104.195	370.558	240.148	221.975	220.311	66832	protein_coding	Rsph3a
ENSMUSG00000066687	7.47596	1.3741	0.501604	2.73942	0.00615484	0.349298	235320	4.33439	4.20718	5.61778	4.6104	9.45301	13.2365	13.5478	9.22233	235320	protein_coding	Zbtb16
ENSMUSG00000020566	241.228	-0.417977	0.152672	-2.73775	0.00618608	0.34988	68775	254.646	210.359	316.468	327.338	217.419	186.256	200.091	210.064	68775	protein_coding	Atp6v1c2
ENSMUSG00000036398	310.745	-0.281752	0.10296	-2.73651	0.00620953	0.35002	76497	378.176	328.16	315.532	339.325	288.317	254.33	269.914	297.164	76497	protein_coding	Ppp1r11
ENSMUSG00000057836	19.7784	-1.61959	0.592149	-2.73511	0.0062359	0.350323	22445	8.66879	29.4503	46.8148	45.1819	12.2889	15.1274	3.12642	6.14822	22445	protein_coding	Xlr3a
ENSMUSG00000031373	683.051	-0.332209	0.121769	-2.72819	0.00636838	0.351843	56078	715.175	700.495	816.45	848.313	517.08	543.641	687.811	641.464	56078	protein_coding	Car5b
ENSMUSG00000031877	57.4254	-0.603202	0.221027	-2.72909	0.00635095	0.351843	72361	47.6783	73.6256	68.3496	88.5196	49.1556	41.6004	43.7698	44.0622	72361	protein_coding	Ces2g
ENSMUSG00000032216	2450.79	0.193125	0.0707214	2.73079	0.0063183	0.351843	17999	2131.44	2343.4	2484.93	2259.1	2782.02	2496.97	2669.96	2588.4	17999	protein_coding	Nedd4
ENSMUSG00000035236	132.213	0.466275	0.170888	2.72854	0.00636158	0.351843	320271	135.45	109.387	114.228	95.8963	154.084	194.765	153.194	121.94	320271	protein_coding	Scai
ENSMUSG00000026712	34.5519	1.01338	0.372229	2.72246	0.00647979	0.355642	17533	22.7556	13.6733	20.5985	31.3507	51.0462	69.9643	19.8006	51.2352	17533	protein_coding	Mrc1
ENSMUSG00000053862	225.647	-0.449818	0.165166	-2.72343	0.00646081	0.355642	330962	242.726	250.327	344.557	243.429	206.076	191.929	167.784	184.447	330962	protein_coding	Slc51b
ENSMUSG00000075520	88.6341	-0.692664	0.254843	-2.718	0.00656771	0.359286	102635496	85.6043	80.9882	125.464	147.533	62.3899	75.637	84.4132	42.0128	102635496	protein_coding	Malrd1
ENSMUSG00000040055	18.8704	-0.937478	0.345507	-2.71334	0.00666087	0.362009	14623	24.9228	15.7769	30.8978	25.8182	15.1248	13.2365	8.33711	13.3211	14623	protein_coding	Gjb6
ENSMUSG00000040675	20.3174	0.83532	0.307846	2.71343	0.006659	0.362009	NA	16.254	16.8287	12.1719	11.065	29.3043	29.3094	25.0113	23.5682	NA	protein_coding	Mthfd1l
ENSMUSG00000026417	467.882	0.559107	0.206553	2.70685	0.00679258	0.36629	18703	422.603	414.407	402.607	285.845	501.955	365.894	758.677	651.711	18703	protein_coding	Pigr
ENSMUSG00000052085	507.219	0.417341	0.154216	2.70621	0.0068055	0.36629	76088	463.78	435.443	448.486	409.403	470.76	698.697	720.118	468.289	76088	protein_coding	Dock8
ENSMUSG00000020176	347.564	0.256128	0.094827	2.70101	0.00691303	0.370223	14783	326.163	298.71	305.233	320.884	411.206	382.913	372.043	361.72	14783	protein_coding	Grb10
ENSMUSG00000051950	108.417	0.449316	0.166381	2.70053	0.00692295	0.370223	381694	82.3535	78.8846	110.483	111.572	133.287	137.092	112.551	127.063	381694	protein_coding	B3glct
ENSMUSG00000023826	75.7629	-0.488367	0.181314	-2.69349	0.0070708	0.375199	50873	98.6074	72.5739	88.9482	91.2859	48.2103	63.346	69.8233	66.6057	50873	protein_coding	Park2
ENSMUSG00000040048	1170.85	-0.211071	0.0783192	-2.69501	0.00703866	0.375199	68342	1282.98	1263.21	1333.29	1225.44	1125.85	1014.48	1111.96	1054.42	68342	protein_coding	Ndufb10
ENSMUSG00000050014	6.86345	-2.46499	0.915726	-2.69184	0.00710595	0.375199	328561	6.50159	4.20718	35.5793	4.6104	2.8359	1.89093	1.04214	2.04941	328561	protein_coding	Apol10b
ENSMUSG00000072770	37.0479	-0.754848	0.28032	-2.69281	0.00708523	0.375199	54137	33.5915	51.538	44.0059	59.9352	20.7966	21.7456	36.4748	28.6917	54137	protein_coding	Acrbp
ENSMUSG00000075478	12.3154	1.16591	0.433673	2.68846	0.00717834	0.377825	76965	5.41799	10.5179	7.49037	10.1429	24.5778	21.7456	14.5899	10.247	76965	protein_coding	Slitrk1
ENSMUSG00000027513	11181.6	-0.656294	0.244404	-2.68529	0.00724674	0.379034	18534	10743.9	19878.9	10420	14567	8543.63	6277.87	6441.46	12620.2	18534	protein_coding	Pck1
ENSMUSG00000031849	7.66061	-2.61069	0.972046	-2.68577	0.00723632	0.379034	12845	1.0836	7.36256	31.8341	17.5195	0	1.89093	3.12642	3.07411	12845	protein_coding	Comp
ENSMUSG00000023089	637.678	-0.269334	0.100538	-2.67892	0.00738592	0.381915	68202	666.413	602.679	709.713	785.612	578.524	551.205	539.828	620.97	68202	protein_coding	Ndufa5
ENSMUSG00000030492	1281.2	-0.329248	0.122918	-2.67859	0.00739338	0.381915	NA	1151.86	1312.64	1701.25	1527.89	1123.96	1017.32	1184.91	1160.99	NA	protein_coding	Slc7a9
ENSMUSG00000059412	19312.9	-0.286226	0.106769	-2.6808	0.00734456	0.381915	11936	23029.7	21897.3	20022.7	19677.2	17372.7	15440.4	15465.3	20578.1	11936	protein_coding	Fxyd2
ENSMUSG00000101211	4.34946	-4.6777	1.74527	-2.68022	0.00735739	0.381915	NA	0	0	19.6622	17.5195	0.945301	0	0	0	NA	lincRNA	Gm28818
ENSMUSG00000004730	41.9802	0.772731	0.28922	2.67178	0.007545	0.386161	NA	19.5048	28.3985	38.3882	41.4936	78.46	51.055	50.0226	38.9387	NA	protein_coding	Emr1
ENSMUSG00000011034	798.363	0.275076	0.102904	2.67313	0.00751478	0.386161	20537	782.358	605.834	768.699	789.3	953.809	887.79	866.017	826.935	20537	protein_coding	Slc5a1
ENSMUSG00000039804	341.833	-0.262444	0.0982095	-2.67229	0.00753364	0.386161	228869	361.922	322.901	389.499	383.585	298.715	303.494	326.189	303.312	228869	protein_coding	Ncoa5
ENSMUSG00000002718	466.771	0.271096	0.101707	2.66547	0.00768803	0.387566	110750	486.536	411.252	405.416	384.507	537.876	526.623	468.962	528.747	110750	protein_coding	Cse1l
ENSMUSG00000025270	137.076	1.0492	0.393396	2.66704	0.00765225	0.387566	11656	112.694	99.9205	72.0948	69.156	317.621	85.0917	80.2447	285.892	11656	protein_coding	Alas2
ENSMUSG00000030545	391.45	0.344533	0.129259	2.66545	0.0076886	0.387566	18631	358.671	386.009	337.067	300.598	407.425	384.803	446.035	536.944	18631	protein_coding	Pex11a
ENSMUSG00000041801	49.181	0.727781	0.272985	2.66601	0.00767582	0.387566	27280	29.2572	25.2431	58.9867	39.6494	58.6087	58.6187	82.3289	53.2846	27280	protein_coding	Phlda3
ENSMUSG00000022583	28.9125	-3.28262	1.2335	-2.66122	0.00778588	0.390189	NA	6.50159	2.10359	127.336	101.429	7.56241	1.89093	5.21069	5.12352	NA	protein_coding	Ly6f
ENSMUSG00000096215	133.81	-0.411142	0.155043	-2.6518	0.00800643	0.399962	NA	172.292	144.096	154.489	128.169	89.8036	111.565	129.225	121.94	NA	protein_coding	Smim22
ENSMUSG00000024132	708.336	0.385062	0.145338	2.64942	0.00806304	0.401588	13177	562.387	744.671	663.834	542.183	909.379	648.588	751.382	947.85	13177	protein_coding	Eci1
ENSMUSG00000018822	8.85559	1.64839	0.623107	2.64544	0.00815852	0.403154	54612	1.0836	3.15538	5.61778	3.68832	22.6872	19.8547	6.25283	8.19763	54612	protein_coding	Sfrp5
ENSMUSG00000020865	246.956	-3.34716	1.2659	-2.64409	0.00819114	0.403154	76408	16.254	21.0359	759.336	1246.65	40.6479	28.3639	46.8962	46.1116	76408	protein_coding	Abcc3
ENSMUSG00000021706	198.823	0.306989	0.116087	2.64448	0.00818176	0.403154	218441	172.292	170.391	174.151	202.858	209.857	239.202	234.481	206.99	218441	protein_coding	Zfyve16
ENSMUSG00000033624	165.655	0.547742	0.207034	2.64566	0.00815309	0.403154	319518	133.283	129.371	118.91	153.065	162.592	281.748	217.807	141.409	319518	protein_coding	Pdpr
ENSMUSG00000000340	991.697	0.226857	0.0859442	2.63959	0.00830066	0.40685	13171	970.904	900.337	943.787	804.976	1146.65	1047.57	1060.9	1059.54	13171	protein_coding	Dbt
ENSMUSG00000019464	493.726	0.515696	0.195487	2.63801	0.00833938	0.40685	19216	406.349	360.766	542.116	458.274	431.057	566.332	740.96	633.267	19216	protein_coding	Ptger1
ENSMUSG00000052572	27.9551	-1.01518	0.384814	-2.63811	0.00833686	0.40685	23859	19.5048	26.2949	54.3052	52.5585	17.9607	24.582	12.5057	16.3953	23859	protein_coding	Dlg2
ENSMUSG00000028357	1717.61	-0.261336	0.0991778	-2.63503	0.00841301	0.409245	16552	1764.1	1947.92	1854.8	1808.2	1459.54	1314.19	1760.17	1654.9	16552	protein_coding	Kif12
ENSMUSG00000038963	209.903	1.00763	0.382965	2.63113	0.00851024	0.412771	NA	113.778	141.992	220.966	140.156	114.381	208.002	589.85	253.102	NA	protein_coding	Slco4a1
ENSMUSG00000025019	29.683	0.904039	0.343798	2.62957	0.00854939	0.413468	NA	21.672	24.1913	21.5348	19.3637	28.359	64.2915	45.8541	21.5188	NA	protein_coding	Lcor
ENSMUSG00000021240	239.315	-0.387673	0.147523	-2.62788	0.008592	0.414328	19300	252.478	307.124	227.52	270.169	247.669	201.384	162.574	204.941	19300	protein_coding	Abcd4
ENSMUSG00000020098	2720.12	-0.285823	0.108953	-2.62336	0.00870676	0.415403	13180	3109.93	3083.86	2678.74	2931.29	2702.62	2102.71	2144.72	2749.28	13180	protein_coding	Pcbd1
ENSMUSG00000029386	152.015	-0.340435	0.129821	-2.62234	0.00873286	0.415403	NA	184.212	173.546	141.381	169.663	137.069	125.747	127.141	139.36	NA	processed_transcript	Tctn2
ENSMUSG00000031167	565.831	0.469398	0.178859	2.62441	0.00868004	0.415403	19652	456.195	445.961	591.739	428.767	769.475	776.225	434.572	695.773	19652	protein_coding	Rbm3
ENSMUSG00000038967	2834.6	-0.270906	0.103354	-2.62114	0.00876367	0.415403	18604	3018.9	3298.43	2910.01	3013.36	2489.92	2157.55	2509.47	3014.68	18604	protein_coding	Pdk2
ENSMUSG00000068196	54.2575	-0.896102	0.341477	-2.62419	0.00868547	0.415403	12837	47.6783	85.1954	41.197	60.8573	50.1009	42.5458	33.3484	20.4941	12837	protein_coding	Col8a1
ENSMUSG00000081362	9.75651	-1.21196	0.462359	-2.62125	0.00876091	0.415403	NA	10.836	12.6215	14.0444	16.5974	5.67181	7.5637	3.12642	6.14822	NA	protein_coding	Cyp2j7
ENSMUSG00000041831	16.5908	-1.89646	0.723824	-2.62006	0.00879152	0.415542	83672	9.75238	11.5697	43.0696	54.4027	3.7812	11.3456	3.12642	8.19763	83672	protein_coding	Sytl3
ENSMUSG00000022884	2500	-0.151262	0.0578658	-2.61402	0.00894845	0.418221	13682	2526.95	2541.14	2704.02	2717.37	2446.44	2271.95	2373.99	2330.18	13682	protein_coding	Eif4a2
ENSMUSG00000037343	202.147	0.363816	0.139115	2.61522	0.00891692	0.418221	319944	176.626	171.443	157.298	189.948	234.435	272.293	225.102	190.595	319944	protein_coding	Taf2
ENSMUSG00000038860	5.42305	1.61573	0.617831	2.61517	0.0089183	0.418221	99326	5.41799	2.10359	1.87259	1.84416	6.61711	11.3456	9.37925	7.17292	99326	protein_coding	Garnl3
ENSMUSG00000050164	8.27211	-1.44025	0.550924	-2.61425	0.00894238	0.418221	207911	9.75238	16.8287	6.55407	11.065	3.7812	1.89093	4.16855	7.17292	207911	protein_coding	Mchr1
ENSMUSG00000026749	248.026	0.329449	0.126523	2.60386	0.00921798	0.428418	NA	245.977	246.12	220.03	184.416	309.113	292.148	251.155	265.398	NA	protein_coding	Nek6
ENSMUSG00000078606	69.4929	-1.00936	0.387532	-2.60459	0.00919849	0.428418	NA	115.945	29.4503	88.9482	121.715	36.8667	74.6916	36.4748	29.7164	NA	protein_coding	Gm4070
ENSMUSG00000028096	3451.61	-0.273036	0.104936	-2.60192	0.00927027	0.428461	67549	3963.8	3956.85	3687.14	3435.67	3052.38	2660.53	2985.73	3675.61	67549	protein_coding	Gpr89
ENSMUSG00000032555	118.507	0.390838	0.150203	2.60206	0.00926651	0.428461	235559	104.025	116.749	94.5659	95.8963	142.74	151.274	140.689	110.668	235559	protein_coding	Topbp1
ENSMUSG00000036968	76.1658	-0.470976	0.181129	-2.60023	0.00931606	0.429388	66455	80.1863	85.1954	88.9482	107.883	69.9523	64.2915	57.3176	59.4328	66455	protein_coding	Cnpy4
ENSMUSG00000020926	84.4012	-0.606294	0.233339	-2.59834	0.00936767	0.429394	11488	127.865	103.076	99.2474	71.0001	42.5385	64.2915	69.8233	85.0504	11488	protein_coding	Adam11
ENSMUSG00000057262	3.23044	-2.79025	1.07363	-2.59888	0.00935275	0.429394	NA	5.41799	6.31077	6.55407	4.6104	0	0	3.12642	0	NA	protein_coding	Gm10020
ENSMUSG00000023153	41.2739	-0.661237	0.254851	-2.59461	0.00946995	0.432893	69671	43.3439	44.1754	60.8593	58.091	29.3043	22.6911	32.3063	40.9881	69671	protein_coding	Tmem52
ENSMUSG00000038084	823.658	0.209944	0.0809933	2.59212	0.00953872	0.434846	74143	812.699	784.639	728.439	721.066	862.114	916.154	950.43	833.084	74143	protein_coding	Opa1
ENSMUSG00000004221	277.323	0.247112	0.095886	2.57714	0.00996213	0.437276	NA	255.729	264.001	238.756	267.403	287.371	319.566	299.094	309.46	NA	protein_coding	Ikbkg
ENSMUSG00000004945	564.061	-0.294707	0.114179	-2.5811	0.00984851	0.437276	70544	615.484	589.005	687.242	592.897	444.291	500.15	458.541	601.501	70544	protein_coding	Tmem242
ENSMUSG00000021904	206.965	0.553493	0.213978	2.58668	0.00969044	0.437276	218877	123.53	196.686	148.871	196.403	327.074	275.13	236.565	167.027	218877	protein_coding	Sema3g
ENSMUSG00000024991	1021.36	0.26602	0.103214	2.57737	0.00995551	0.437276	13669	1004.5	937.149	907.271	859.378	980.277	1246.12	1239.1	1041.1	13669	protein_coding	Eif3a
ENSMUSG00000026494	51.8449	0.711493	0.275707	2.58062	0.00986239	0.437276	269152	32.5079	38.9164	42.1333	52.5585	54.8274	89.819	80.2447	39.9634	269152	protein_coding	Kif26b
ENSMUSG00000026544	131.748	-0.490527	0.189746	-2.58517	0.00973299	0.437276	68440	185.295	132.526	151.68	153.987	130.452	106.837	119.846	72.7539	68440	protein_coding	Dusp23
ENSMUSG00000029188	49.9783	0.707951	0.273749	2.58613	0.00970598	0.437276	20531	45.5111	36.8128	36.5156	48.8702	82.2412	80.3644	47.9384	44.0622	20531	protein_coding	Slc34a2
ENSMUSG00000030660	531.163	0.322302	0.124687	2.58489	0.00974104	0.437276	18704	513.626	463.842	459.722	435.222	520.861	731.788	599.23	537.969	18704	protein_coding	Pik3c2a
ENSMUSG00000035105	116.751	0.541049	0.209419	2.58358	0.00977808	0.437276	112407	127.865	98.8687	98.3111	75.6105	174.881	126.692	102.13	160.878	112407	protein_coding	Egln3
ENSMUSG00000039270	187.115	0.570684	0.221334	2.57838	0.00992645	0.437276	230316	107.276	148.303	178.833	190.87	188.115	228.802	323.063	175.224	230316	protein_coding	Megf9
ENSMUSG00000044667	54.746	-1.02897	0.398519	-2.58199	0.0098233	0.437276	229791	41.1767	49.4344	128.273	103.273	31.1949	40.6549	32.3063	34.8399	229791	protein_coding	Lppr4
ENSMUSG00000048583	81.3478	-2.83367	1.09703	-2.58303	0.00979371	0.437276	NA	4.33439	28.3985	339.876	268.325	21.7419	16.0729	12.5057	23.5682	NA	protein_coding	Igf2
ENSMUSG00000053647	27.1142	0.86846	0.336244	2.58283	0.00979935	0.437276	76854	16.254	13.6733	31.8341	26.7403	35.9214	34.9821	39.6013	34.8399	76854	protein_coding	Gper1
ENSMUSG00000079263	5.89247	3.2207	1.24902	2.57859	0.00992048	0.437276	625716	4.33439	2.10359	0	0	34.9761	8.50917	2.08428	1.0247	625716	protein_coding	Gm6614
ENSMUSG00000090486	844.136	0.767361	0.297849	2.57634	0.00998516	0.437276	NA	977.406	762.551	340.812	326.416	967.043	1230.05	975.442	1207.1	NA	protein_coding	BC035947
ENSMUSG00000096929	97.4178	-0.472082	0.183389	-2.57421	0.0100468	0.438824	NA	105.109	102.024	142.317	100.507	69.9523	92.6554	91.7082	66.6057	NA	lincRNA	A330023F24Rik
ENSMUSG00000022816	346.977	0.698536	0.271746	2.57054	0.0101539	0.441191	14314	247.06	210.359	336.13	352.234	681.562	407.495	238.65	436.524	14314	protein_coding	Fstl1
ENSMUSG00000024391	737.16	-0.285245	0.111122	-2.56696	0.0102594	0.443465	55938	797.528	777.276	741.547	772.703	721.265	600.369	731.581	575.883	55938	protein_coding	Apom
ENSMUSG00000026489	1693.93	-0.321187	0.125202	-2.56535	0.0103073	0.444386	NA	1497.53	2239.27	1648.82	1893.95	1549.35	1539.21	1371.45	1490.94	NA	protein_coding	Adck3
ENSMUSG00000019929	418.352	0.727836	0.283872	2.56396	0.0103485	0.445013	NA	184.212	231.395	437.25	464.728	730.718	528.514	343.906	543.093	NA	protein_coding	Dcn
ENSMUSG00000036501	131.905	0.457622	0.17867	2.56127	0.0104289	0.44503	225358	115.945	94.6615	106.738	107.883	139.905	173.02	187.585	120.915	225358	protein_coding	Fam13b
ENSMUSG00000040225	565.358	0.317576	0.123928	2.56258	0.0103896	0.44503	226562	500.622	486.981	506.536	528.352	604.993	700.588	737.834	496.981	226562	protein_coding	Prrc2c
ENSMUSG00000030653	23.5884	8.1719	3.19502	2.5577	0.0105368	0.447343	207728	0	0	0	0	0	0	133.394	78.9021	207728	protein_coding	Pde2a
ENSMUSG00000032624	127.526	0.546971	0.214145	2.55421	0.010643	0.450328	78798	83.4371	88.3508	117.037	142.922	160.701	143.71	200.091	114.767	78798	protein_coding	Eml4
ENSMUSG00000069910	12.9665	1.02203	0.400227	2.55362	0.010661	0.450328	70385	7.58519	5.25897	10.2993	11.065	22.6872	21.7456	12.5057	15.3705	70385	protein_coding	Spdl1
ENSMUSG00000005871	385.849	0.289144	0.113389	2.55001	0.0107718	0.451973	11789	340.25	341.833	360.474	357.767	372.449	474.622	487.721	382.214	11789	protein_coding	Apc
ENSMUSG00000031309	380.185	0.287476	0.112684	2.55117	0.0107363	0.451973	110651	370.591	332.367	343.621	311.663	414.042	458.55	458.541	358.646	110651	protein_coding	Rps6ka3
ENSMUSG00000045291	5.07099	-4.16454	1.63433	-2.54816	0.0108294	0.451973	100502936	0	1.05179	12.1719	29.5065	1.8906	0	0	0	100502936	protein_coding	E330021D16Rik
ENSMUSG00000098370	37.0853	-0.710242	0.278749	-2.54796	0.0108354	0.451973	NA	28.1736	41.02	64.6044	45.1819	25.5231	24.582	27.0956	32.7905	NA	lincRNA	Gm19541
ENSMUSG00000047246	26.5248	-0.89347	0.351194	-2.54409	0.0109562	0.455872	NA	21.672	31.5538	42.1333	48.8702	14.1795	20.8002	13.5478	23.5682	NA	protein_coding	Hist1h2be
ENSMUSG00000031818	5610.61	-0.172496	0.0678305	-2.54304	0.0109892	0.456108	12857	5991.21	6177.19	5880.88	5731.65	5553.64	5100.77	4802.17	5505.73	12857	protein_coding	Cox4i1
ENSMUSG00000018698	143.578	-0.417828	0.16436	-2.54215	0.0110171	0.456131	16869	151.704	195.634	142.317	165.974	141.795	103.055	137.562	101.446	16869	protein_coding	Lhx1
ENSMUSG00000029201	774.133	0.248102	0.0976291	2.54127	0.0110451	0.456157	22235	817.033	676.304	719.076	622.404	903.708	854.699	822.247	812.59	22235	protein_coding	Ugdh
ENSMUSG00000024521	67.5012	-0.518297	0.20446	-2.53495	0.0112462	0.45991	58801	70.4339	94.6615	58.0504	88.5196	61.4446	54.8369	44.812	56.3587	58801	protein_coding	Pmaip1
ENSMUSG00000024695	1036.12	0.223217	0.0880168	2.53608	0.0112102	0.45991	109910	978.489	935.046	962.513	880.586	1064.41	1220.59	1165.11	1052.37	109910	protein_coding	Zfp91
ENSMUSG00000038148	83.3833	0.663761	0.261612	2.5372	0.0111744	0.45991	114141	61.7651	50.4862	84.2667	78.3768	154.084	110.619	68.7811	86.0751	114141	protein_coding	Cldn16
ENSMUSG00000007888	5.58028	1.848	0.729261	2.53407	0.0112747	0.459948	12931	2.1672	2.10359	4.68148	1.84416	6.61711	3.78185	20.8428	6.14822	12931	protein_coding	Crlf1
ENSMUSG00000037376	126.534	0.364467	0.143958	2.53177	0.011349	0.461848	66926	120.279	111.49	122.655	104.195	143.686	169.238	126.099	138.335	66926	protein_coding	Trmt6
ENSMUSG00000030605	769.208	-0.400747	0.158371	-2.53043	0.0113923	0.462484	17304	748.766	770.966	856.711	1115.72	811.068	677.897	558.586	564.611	17304	protein_coding	Mfge8
ENSMUSG00000054204	5.01895	-2.16603	0.856312	-2.52949	0.011423	0.462602	100294583	3.25079	3.15538	10.2993	17.5195	0.945301	2.83639	1.04214	2.04941	100294583	protein_coding	Fam150b
ENSMUSG00000041974	114.414	-1.0344	0.409523	-2.52586	0.0115415	0.465144	224008	81.2699	72.5739	308.042	192.715	60.4993	56.7278	75.034	97.3468	224008	protein_coding	Spidr
ENSMUSG00000093577	588.191	-0.318384	0.126022	-2.52642	0.0115231	0.465144	NA	694.586	732.049	604.847	587.365	456.58	622.115	461.667	527.722	NA	antisense	Gm20632
ENSMUSG00000026821	222.815	-0.283227	0.112213	-2.52402	0.0116021	0.465338	19730	245.977	216.67	240.628	268.325	213.638	197.602	183.416	200.842	19730	protein_coding	Ralgds
ENSMUSG00000028470	871.5	-0.257079	0.101845	-2.5242	0.0115961	0.465338	68917	947.065	987.635	822.068	965.417	852.661	858.48	689.896	742.91	68917	protein_coding	Hint2
ENSMUSG00000043487	128.894	-0.395607	0.156799	-2.52302	0.0116351	0.465545	217700	157.122	167.235	120.782	133.702	97.366	97.3827	125.057	118.866	217700	protein_coding	Acot6
ENSMUSG00000056144	55.8421	-0.631566	0.250526	-2.52096	0.0117036	0.467165	NA	66.0995	41.02	83.3304	85.7534	44.4291	46.3277	42.7277	37.914	NA	protein_coding	Trim34a
ENSMUSG00000041961	112.84	0.374615	0.148661	2.51993	0.0117379	0.467414	407821	84.5207	103.076	90.8207	119.87	125.725	133.31	136.52	121.94	407821	protein_coding	Znrf3
ENSMUSG00000029762	38.593	0.681663	0.271063	2.51478	0.0119107	0.472045	14187	31.4243	22.0877	34.643	43.3377	51.9915	57.6732	45.8541	39.9634	14187	protein_coding	Akr1b8
ENSMUSG00000032899	10.8259	2.13269	0.847906	2.51525	0.0118949	0.472045	243659	2.1672	3.15538	11.2356	1.84416	3.7812	5.67278	56.2755	10.247	243659	protein_coding	Styk1
ENSMUSG00000001440	1022.24	0.177997	0.070849	2.51235	0.0119931	0.472598	16211	966.57	978.169	1012.14	948.82	1072.92	1116.59	1158.86	1022.65	16211	protein_coding	Kpnb1
ENSMUSG00000046027	825.897	-0.239071	0.0951424	-2.51277	0.0119788	0.472598	170460	826.785	848.799	946.596	819.729	814.849	748.807	688.853	750.083	170460	protein_coding	Stard5
ENSMUSG00000103839	15.2652	-0.929356	0.369987	-2.51186	0.0120097	0.472598	NA	14.0868	21.0359	21.5348	17.5195	10.3983	6.61824	13.5478	10.247	NA	TEC	RP24-191N24.2
ENSMUSG00000049562	92.2823	0.538029	0.214625	2.50684	0.0121817	0.477116	381201	105.109	67.3149	73.0311	62.7014	76.5694	127.638	121.93	119.89	381201	protein_coding	Ap5b1
ENSMUSG00000103421	99.4544	0.708339	0.282562	2.50685	0.0121813	0.477116	68338	76.9355	89.4026	66.477	105.117	70.8976	176.802	141.731	117.841	68338	protein_coding	Golt1a
ENSMUSG00000022024	345.997	-0.246635	0.098431	-2.50566	0.0122222	0.477584	67955	354.337	353.403	403.544	405.715	317.621	309.166	304.304	323.806	67955	protein_coding	Sugt1
ENSMUSG00000021280	132.029	-0.411347	0.164263	-2.50419	0.0122731	0.478086	74190	126.781	133.578	173.215	174.273	109.655	108.728	131.309	97.3468	74190	protein_coding	Exoc3l4
ENSMUSG00000027840	6.47686	1.63416	0.652715	2.50364	0.0122924	0.478086	22414	2.1672	4.20718	5.61778	3.68832	17.9607	12.291	4.16855	7.17292	22414	protein_coding	Wnt2b
ENSMUSG00000022051	986.913	-0.2373	0.0949802	-2.49842	0.0124749	0.482329	12177	1060.84	950.823	1168.5	1115.72	902.762	884.008	819.121	985.764	12177	protein_coding	Bnip3l
ENSMUSG00000028521	406.183	-0.271647	0.108744	-2.49804	0.0124882	0.482329	242585	475.7	410.2	455.04	393.728	395.136	325.239	342.864	393.486	242585	protein_coding	Slc35d1
ENSMUSG00000041559	94.7848	0.663039	0.26532	2.49901	0.0124539	0.482329	14264	95.3566	82.04	53.3689	63.6235	138.014	110.619	66.6969	160.878	14264	protein_coding	Fmod
ENSMUSG00000018481	393.441	0.219133	0.0877744	2.49655	0.0125408	0.483242	66884	352.169	358.662	375.455	387.273	420.659	440.586	451.246	395.535	66884	protein_coding	Appbp2
ENSMUSG00000004347	30.3366	1.00032	0.400829	2.49563	0.0125734	0.48338	18575	27.09	14.7251	20.5985	23.052	22.6872	28.3639	82.3289	34.8399	18575	protein_coding	Pde1c
ENSMUSG00000055137	643.255	-0.329274	0.132027	-2.49399	0.0126317	0.484505	192136	702.172	760.448	661.962	630.702	533.15	519.059	488.763	711.144	192136	protein_coding	Sugct
ENSMUSG00000014444	648.434	0.381171	0.152953	2.49208	0.0126997	0.485998	234839	462.696	547.985	642.299	686.949	670.218	822.553	869.143	616.871	234839	protein_coding	Piezo1
ENSMUSG00000002688	59.5637	0.571174	0.229476	2.48903	0.0128092	0.486837	18760	50.9291	39.9682	61.7956	58.091	64.2805	68.0733	91.7082	67.6304	18760	protein_coding	Prkd1
ENSMUSG00000046841	132.412	0.376661	0.15123	2.49065	0.012751	0.486837	216197	104.025	107.283	132.018	131.857	163.537	155.056	124.014	164.977	216197	protein_coding	Ckap4
ENSMUSG00000101111	332398	-0.210146	0.0844852	-2.48738	0.0128689	0.487996	NA	386134	378302	342802	353613	311836	301007	289482	320722	NA	unprocessed_pseudogene	Gm28437
ENSMUSG00000001569	180.663	0.283778	0.114249	2.48385	0.0129969	0.48808	433864	161.456	157.769	171.342	162.286	196.623	222.184	185.501	197.768	433864	protein_coding	Nom1
ENSMUSG00000003226	645.664	0.360673	0.145632	2.47661	0.0132638	0.48808	19386	614.4	511.172	646.044	503.455	608.774	901.972	801.404	632.242	19386	protein_coding	Ranbp2
ENSMUSG00000003528	1358.93	0.193973	0.0783037	2.47718	0.0132424	0.48808	13358	1303.57	1386.27	1243.4	1186.72	1406.61	1388.89	1586.13	1462.25	13358	protein_coding	Slc25a1
ENSMUSG00000006542	22.8396	-0.775673	0.313309	-2.47575	0.0132957	0.48808	241113	30.3407	29.4503	21.5348	21.2078	16.0701	14.1819	15.6321	19.4694	241113	protein_coding	Prkag3
ENSMUSG00000022702	263.235	0.352764	0.142281	2.47935	0.0131622	0.48808	15260	249.228	219.825	226.584	190.87	274.137	347.93	282.42	292.04	15260	protein_coding	Hira
ENSMUSG00000023852	219.176	0.30949	0.125017	2.47559	0.0133017	0.48808	12648	214.552	172.494	208.794	224.065	242.942	233.529	243.86	262.324	12648	protein_coding	Chd1
ENSMUSG00000025583	324.869	0.231787	0.0935642	2.4773	0.0132381	0.48808	NA	305.575	310.28	302.424	305.208	327.074	374.403	341.821	372.992	NA	protein_coding	Rptor
ENSMUSG00000026765	27.0599	0.814488	0.328193	2.48173	0.0130746	0.48808	71897	18.4212	12.6215	26.2163	22.1299	20.7966	34.0367	50.0226	37.914	71897	protein_coding	Lypd6b
ENSMUSG00000030560	213.954	0.374514	0.150987	2.48045	0.0131217	0.48808	13032	156.038	170.391	231.265	214.845	278.864	250.548	226.144	225.435	13032	protein_coding	Ctsc
ENSMUSG00000032440	735.473	0.212126	0.08558	2.47869	0.0131866	0.48808	21813	730.345	672.097	632.936	708.157	778.928	814.044	863.933	726.515	21813	protein_coding	Tgfbr2
ENSMUSG00000032579	167.731	-0.364846	0.147045	-2.48118	0.0130949	0.48808	69536	187.462	196.686	174.151	196.403	166.373	167.347	130.267	113.742	69536	protein_coding	Hemk1
ENSMUSG00000033792	75.5973	0.711647	0.286665	2.48251	0.0130461	0.48808	11977	58.5143	54.6933	49.6237	74.6885	75.6241	147.492	110.467	52.2599	11977	protein_coding	Atp7a
ENSMUSG00000034308	52.2278	-0.569122	0.229092	-2.48425	0.0129824	0.48808	NA	61.7651	69.4185	72.0948	59.0131	33.0855	36.8731	45.8541	49.1858	NA	protein_coding	Sdr42e1
ENSMUSG00000039275	308.183	0.294124	0.118619	2.47956	0.0131544	0.48808	68837	291.488	287.14	299.615	248.962	295.879	351.712	398.097	327.905	68837	protein_coding	Foxk2
ENSMUSG00000040875	128.575	0.534552	0.215949	2.47537	0.0133099	0.48808	74486	136.533	125.164	81.4578	74.6885	156.92	188.147	154.236	120.915	74486	protein_coding	Osbpl10
ENSMUSG00000008035	319.731	0.382498	0.154575	2.47451	0.013342	0.488181	NA	221.054	255.586	345.493	313.507	341.254	361.167	439.782	327.905	NA	protein_coding	Mid1ip1
ENSMUSG00000022114	102.425	0.44444	0.179709	2.47311	0.0133941	0.489018	24064	81.2699	83.0918	99.2474	104.195	139.905	121.019	91.7082	128.088	24064	protein_coding	Spry2
ENSMUSG00000026394	261.726	-0.284239	0.115072	-2.47009	0.0135077	0.492088	338375	281.736	248.224	334.258	273.858	237.271	225.02	230.313	241.83	338375	protein_coding	Atp6v1g3
ENSMUSG00000017144	82.7569	0.448247	0.181853	2.46488	0.0137058	0.495722	74194	71.5175	78.8846	81.4578	70.0781	99.2566	83.2007	90.666	115.791	74194	protein_coding	Rnd3
ENSMUSG00000020592	146.016	0.501047	0.203191	2.4659	0.0136671	0.495722	20969	133.283	88.3508	177.896	121.715	167.318	190.984	166.742	173.175	20969	protein_coding	Sdc1
ENSMUSG00000036641	34.5315	-0.633139	0.25692	-2.46435	0.0137263	0.495722	227933	30.3407	50.4862	49.6237	38.7273	23.6325	25.5275	27.0956	29.7164	227933	protein_coding	Ccdc148
ENSMUSG00000050565	988.054	-0.170125	0.0690027	-2.46548	0.0136829	0.495722	NA	999.077	1058.11	1002.77	1092.66	933.957	949.245	944.177	867.924	NA	protein_coding	Tor1aip2
ENSMUSG00000022890	2020.17	-0.200244	0.0813928	-2.46021	0.0138855	0.499907	NA	2329.74	2150.92	2117.9	2016.59	2035.23	1828.53	1684.1	1914.15	NA	protein_coding	Atp5j
ENSMUSG00000031765	1516.42	-0.681292	0.277035	-2.45923	0.0139235	0.499907	17748	1220.13	1411.51	1937.2	3281.68	1178.79	1012.59	911.871	1439.71	17748	protein_coding	Mt1
ENSMUSG00000059810	199.571	-0.827962	0.336706	-2.45901	0.0139321	0.499907	50780	108.36	271.363	343.621	335.637	215.529	141.819	109.425	91.1986	50780	protein_coding	Rgs3
ENSMUSG00000073096	218.437	-0.275535	0.11217	-2.4564	0.0140338	0.502476	NA	229.723	217.722	247.182	243.429	182.443	216.511	203.217	180.348	NA	protein_coding	Lrrc61
ENSMUSG00000021738	193.913	0.305697	0.124592	2.45358	0.014144	0.505339	246103	163.623	156.717	168.533	182.572	202.294	221.238	236.565	208.015	246103	protein_coding	Atxn7
ENSMUSG00000045282	136.613	-0.561659	0.229108	-2.4515	0.0142262	0.506402	68255	136.533	116.749	148.871	227.754	130.452	73.7461	118.804	109.643	68255	protein_coding	Tmem86b
ENSMUSG00000096403	46.1545	1.41634	0.577792	2.45129	0.0142345	0.506402	NA	4.33439	53.6415	10.2993	17.5195	114.381	49.1641	82.3289	36.8893	NA	protein_coding	Gm9825
ENSMUSG00000024395	448.383	-0.215711	0.0881107	-2.44819	0.0143578	0.509617	225341	467.031	479.619	438.187	498.845	404.589	428.295	385.591	427.301	225341	protein_coding	Lims2
ENSMUSG00000036899	210.808	0.409086	0.167146	2.44748	0.0143859	0.509617	194352	159.289	155.666	184.45	238.819	296.824	225.966	249.071	205.965	194352	protein_coding	Trpv5
ENSMUSG00000006200	4.0424	-2.36203	0.966645	-2.44353	0.0145443	0.513046	19202	6.50159	4.20718	14.0444	3.68832	0	2.83639	0	2.04941	19202	protein_coding	Rhox6
ENSMUSG00000027994	4.69941	1.66966	0.683252	2.4437	0.0145376	0.513046	66815	1.0836	3.15538	1.87259	2.76624	13.2342	4.72732	6.25283	6.14822	66815	protein_coding	Ccdc109b
ENSMUSG00000085666	17.2773	1.85163	0.75814	2.44233	0.0145928	0.513672	NA	5.41799	13.6733	0	13.8312	46.3197	36.8731	29.1799	3.07411	NA	processed_pseudogene	Gm9855
ENSMUSG00000032366	949.75	0.296844	0.121644	2.44027	0.0146764	0.515528	22003	773.689	908.751	940.978	915.625	1244.02	966.263	909.787	1116.93	22003	protein_coding	Tpm1
ENSMUSG00000000567	12.1288	1.30829	0.53788	2.43232	0.0150026	0.51584	20682	2.1672	8.41436	13.1081	3.68832	20.7966	18.9093	7.29497	25.6176	20682	protein_coding	Sox9
ENSMUSG00000009356	6.79734	1.8479	0.759905	2.43175	0.015026	0.51584	76113	0	5.25897	2.80889	4.6104	25.5231	8.50917	8.33711	3.07411	76113	protein_coding	Lpo
ENSMUSG00000027322	4.13479	1.79419	0.737201	2.43378	0.0149419	0.51584	20612	0	2.10359	0.936296	3.68832	6.61711	9.45463	5.21069	6.14822	20612	protein_coding	Siglec1
ENSMUSG00000028884	65.1111	0.462831	0.190347	2.43152	0.0150358	0.51584	19891	56.3471	51.538	58.0504	61.7793	93.5848	66.1824	64.6126	83.001	19891	protein_coding	Rpa2
ENSMUSG00000028967	3598.45	0.461852	0.190103	2.42949	0.0151201	0.51584	NA	3065.5	3158.54	2220.89	2650.98	3376.61	3849.93	4955.37	4795.61	NA	protein_coding	Errfi1
ENSMUSG00000031584	1502.08	0.413957	0.170063	2.43414	0.0149271	0.51584	14782	1543.04	1423.08	888.545	1072.38	1747.86	1693.32	1751.83	1780.93	14782	protein_coding	Gsr
ENSMUSG00000034161	25.1504	1.05397	0.433167	2.43318	0.0149668	0.51584	20289	9.75238	19.9841	29.0252	13.8312	14.1795	43.4913	52.1069	31.7658	20289	protein_coding	Scx
ENSMUSG00000034570	428.989	-0.29419	0.121124	-2.42884	0.0151473	0.51584	170835	454.028	437.547	455.04	545.871	324.238	364.949	440.825	395.535	170835	protein_coding	Inpp5j
ENSMUSG00000035561	34.1934	-1.12622	0.463436	-2.43016	0.0150922	0.51584	72535	31.4243	18.9323	82.3941	71.9222	18.906	24.582	16.6742	22.5435	72535	protein_coding	Aldh1b1
ENSMUSG00000037408	188.139	-0.343892	0.141589	-2.42881	0.0151486	0.51584	94220	179.877	204.048	217.221	244.351	183.388	136.147	165.7	170.101	94220	protein_coding	Cnnm4
ENSMUSG00000042425	14.3717	-0.918653	0.378115	-2.42956	0.0151172	0.51584	245643	22.7556	15.7769	16.8533	20.2858	8.50771	11.3456	6.25283	12.2964	245643	protein_coding	Frmpd3
ENSMUSG00000054237	69.3785	-0.453969	0.186968	-2.42806	0.0151799	0.51584	70567	87.7715	85.1954	90.8207	66.3897	60.4993	54.8369	60.444	54.3093	70567	protein_coding	Fra10ac1
ENSMUSG00000060548	12.7934	1.79144	0.734769	2.4381	0.0147647	0.51584	NA	3.25079	8.41436	11.2356	6.45456	5.67181	8.50917	54.1912	16.3953	NA	protein_coding	Tnfrsf19
ENSMUSG00000075704	252.512	-0.233139	0.0957157	-2.43574	0.0148614	0.51584	26462	281.736	271.363	271.526	258.182	225.927	237.311	230.313	226.459	26462	protein_coding	Txnrd2
ENSMUSG00000097730	9.9412	-1.49303	0.614903	-2.42808	0.0151792	0.51584	NA	6.50159	9.46615	24.3437	23.052	4.7265	2.83639	8.33711	4.09881	NA	lincRNA	Gm26588
ENSMUSG00000029817	295.031	-0.370121	0.152588	-2.42563	0.0152819	0.518249	101214	319.661	266.104	357.665	406.637	264.684	211.784	281.377	258.225	101214	protein_coding	Tra2a
ENSMUSG00000031974	241.862	0.280106	0.115536	2.4244	0.0153336	0.518949	56199	213.469	220.877	229.393	236.974	270.356	235.42	305.347	262.324	56199	protein_coding	Abcb10
ENSMUSG00000021460	604.865	-0.229064	0.0946471	-2.42019	0.0155124	0.523182	11992	600.313	603.73	687.242	696.17	543.548	494.477	585.682	586.13	11992	protein_coding	Auh
ENSMUSG00000096847	23.2195	-0.76019	0.314131	-2.41998	0.0155214	0.523182	210573	19.5048	34.7092	23.4074	26.7403	18.906	17.0183	16.6742	14.3458	210573	protein_coding	Tmem151b
ENSMUSG00000023949	8.79997	-1.26959	0.524993	-2.4183	0.0155931	0.524537	21645	14.0868	10.5179	10.2993	7.37664	8.50771	2.83639	4.16855	4.09881	21645	protein_coding	Tcte1
ENSMUSG00000021884	347.197	-1.13011	0.467529	-2.41719	0.015641	0.525089	56794	187.462	291.347	778.999	752.417	248.614	163.565	195.922	228.509	56794	protein_coding	Hacl1
ENSMUSG00000055421	3.99243	1.93864	0.802336	2.41625	0.0156812	0.525385	211712	2.1672	0	3.74519	1.84416	11.3436	7.5637	3.12642	5.12352	211712	protein_coding	Pcdh9
ENSMUSG00000028268	151.845	-1.82339	0.754936	-2.4153	0.0157225	0.52571	NA	56.3471	54.6933	443.804	471.183	76.5694	70.9097	61.4862	43.0375	NA	protein_coding	Gbp3
ENSMUSG00000091345	6.25328	1.78962	0.742111	2.41153	0.0158859	0.530111	665033	0	5.25897	4.68148	0.92208	11.3436	9.45463	3.12642	17.42	665033	protein_coding	Col6a5
ENSMUSG00000016256	1175.97	-0.169591	0.0703782	-2.40971	0.0159652	0.530726	64138	1117.19	1285.29	1246.21	1277.08	1122.07	1088.23	1072.36	1116.93	64138	protein_coding	Ctsz
ENSMUSG00000021477	3690.86	-0.218575	0.0907094	-2.40962	0.0159691	0.530726	13039	3576.96	4256.61	3612.23	3827.55	3297.21	3582.36	3185.82	3467.6	13039	protein_coding	Ctsl
ENSMUSG00000029110	600.455	0.198783	0.0825193	2.40892	0.0159997	0.530726	NA	498.455	572.176	580.504	572.611	639.023	623.06	659.674	666.057	NA	protein_coding	Rnf4
ENSMUSG00000021260	3.59277	1.96861	0.817484	2.40814	0.0160342	0.530816	214305	0	2.10359	2.80889	2.76624	5.67181	6.61824	4.16855	8.19763	214305	protein_coding	Hhipl1
ENSMUSG00000009772	723.952	-0.578631	0.240529	-2.40566	0.0161433	0.532313	74137	580.809	841.436	818.323	1304.74	588.922	752.589	545.038	386.313	74137	protein_coding	Nuak2
ENSMUSG00000029843	53.9139	-0.482906	0.200682	-2.40632	0.0161141	0.532313	243755	53.0963	64.1595	65.5407	52.5585	41.5932	48.2186	40.6434	46.1116	243755	protein_coding	Slc13a4
ENSMUSG00000018554	194.85	-0.446323	0.185853	-2.40148	0.0163289	0.535259	53422	235.141	198.789	227.52	235.13	139.905	116.292	165.7	227.484	53422	protein_coding	Ybx2
ENSMUSG00000026577	150.39	-0.310739	0.129392	-2.40152	0.016327	0.535259	66352	152.787	158.821	175.087	170.585	138.014	118.183	151.11	123.989	66352	protein_coding	Blzf1
ENSMUSG00000054252	407.647	-0.272701	0.113508	-2.40248	0.0162843	0.535259	14184	399.848	402.837	495.301	508.066	368.667	357.385	358.496	378.115	14184	protein_coding	Fgfr3
ENSMUSG00000045316	1080.06	-0.288525	0.120326	-2.39787	0.0164908	0.538452	68636	1356.66	1188.53	1076.74	965.417	949.082	919.936	895.197	1082.09	68636	protein_coding	Fahd1
ENSMUSG00000097451	5.10877	1.53055	0.638277	2.39794	0.0164875	0.538452	NA	2.1672	2.10359	2.80889	2.76624	10.3983	11.3456	4.16855	6.14822	NA	processed_transcript	Rian
ENSMUSG00000000093	846.498	-0.230978	0.0964171	-2.39562	0.0165924	0.538551	21385	867.962	875.093	934.424	1018.9	798.779	689.243	837.879	763.404	21385	protein_coding	Tbx2
ENSMUSG00000006678	35.9832	0.627119	0.262173	2.39201	0.0167566	0.538551	18968	27.09	25.2431	24.3437	27.6624	54.8274	43.4913	32.3063	48.161	18968	protein_coding	Pola1
ENSMUSG00000018339	303396	-0.305129	0.127687	-2.38967	0.0168635	0.538551	14778	301262	380652	259421	361795	257891	241627	299871	273773	14778	protein_coding	Gpx3
ENSMUSG00000021228	239.559	-0.868283	0.363514	-2.38858	0.0169134	0.538551	171281	153.871	208.255	530.88	439.832	224.036	117.237	143.815	172.15	171281	protein_coding	Acot3
ENSMUSG00000025153	2146.73	1.07977	0.451288	2.39264	0.0167275	0.538551	14104	927.56	1036.02	3033.6	992.158	1570.14	3496.32	3924.69	3149.94	14104	protein_coding	Fasn
ENSMUSG00000030621	352.832	-0.297073	0.124293	-2.39011	0.0168434	0.538551	109264	371.674	346.041	414.779	460.118	292.098	334.694	313.684	312.534	109264	protein_coding	Me3
ENSMUSG00000034871	1946.84	-0.265721	0.111116	-2.39138	0.016785	0.538551	230579	2095.68	2207.72	1795.82	1881.96	1752.59	1679.14	1806.03	1762.49	230579	protein_coding	Fam151a
ENSMUSG00000038733	680.121	0.19724	0.0825499	2.38935	0.0168784	0.538551	226757	675.082	602.679	623.573	603.04	724.1	778.116	728.455	696.798	226757	protein_coding	Wdr26
ENSMUSG00000048490	295.629	0.255537	0.106911	2.39019	0.0168398	0.538551	NA	278.485	280.829	257.482	290.455	309.113	330.912	365.791	294.09	NA	protein_coding	Nrip1
ENSMUSG00000078716	79.1529	-0.377861	0.15783	-2.39411	0.0166608	0.538551	242409	91.0222	86.2472	87.0756	94.0521	70.8976	64.2915	63.5704	72.7539	242409	protein_coding	Tmem8b
ENSMUSG00000085251	3.52578	1.87286	0.783975	2.38893	0.0168975	0.538551	NA	3.25079	1.05179	0.936296	0.92208	5.67181	7.5637	3.12642	7.17292	NA	lincRNA	Gm12326
ENSMUSG00000038524	56.2807	-0.54432	0.228197	-2.38531	0.0170647	0.542271	319262	69.3503	47.3308	65.5407	87.5976	37.812	52.0005	43.7698	46.1116	319262	protein_coding	Fchsd1
ENSMUSG00000079467	5.92744	-1.49684	0.627698	-2.38465	0.0170953	0.542271	NA	9.75238	4.20718	13.1081	7.37664	3.7812	2.83639	2.08428	3.07411	NA	antisense	Gm14966
ENSMUSG00000068240	521.789	-0.26645	0.11178	-2.38371	0.017139	0.542627	NA	588.394	555.348	602.975	528.352	527.478	440.586	391.844	515.426	NA	protein_coding	Gm11808
ENSMUSG00000098650	304.397	-0.327109	0.13742	-2.38036	0.0172959	0.546236	NA	352.169	310.28	302.424	353.157	300.606	270.402	201.133	294.09	NA	protein_coding	Gm28048
ENSMUSG00000103622	22.2715	0.801066	0.3366	2.37988	0.0173185	0.546236	NA	11.9196	24.1913	12.1719	20.2858	29.3043	39.7094	27.0956	20.4941	NA	TEC	RP23-298I7.2
ENSMUSG00000038175	396.058	-0.361915	0.152122	-2.37911	0.0173545	0.54634	218203	354.337	593.212	436.314	405.715	325.183	323.348	357.453	361.72	218203	protein_coding	Mylip
ENSMUSG00000016942	12.2743	-6.19208	2.60517	-2.37685	0.0174614	0.546837	71753	0	0	34.643	72.8443	0	0.945463	0	0	71753	protein_coding	Tmprss6
ENSMUSG00000026065	34.3559	0.7067	0.297346	2.37669	0.0174686	0.546837	110895	23.8392	19.9841	39.3244	23.052	40.6479	28.3639	57.3176	49.1858	110895	protein_coding	Slc9a4
ENSMUSG00000058248	11.1642	-1.14907	0.483415	-2.37698	0.0174549	0.546837	16510	10.836	14.7251	15.917	23.052	4.7265	6.61824	4.16855	11.2717	16510	protein_coding	Kcnh1
ENSMUSG00000001506	871.931	0.754821	0.31777	2.37537	0.0175315	0.547778	12842	467.031	569.021	525.262	1131.39	1829.16	974.772	561.713	1142.54	12842	protein_coding	Col1a1
ENSMUSG00000002769	222.16	0.262676	0.110756	2.37166	0.0177085	0.550216	14711	206.967	206.152	232.202	182.572	250.505	242.984	240.734	244.904	14711	protein_coding	Gnmt
ENSMUSG00000041846	420.218	0.222274	0.0937113	2.3719	0.0176967	0.550216	68734	445.359	361.817	397.926	377.131	453.744	475.568	438.74	457.018	68734	protein_coding	Smek1
ENSMUSG00000092417	96.8363	-0.423975	0.178742	-2.372	0.0176923	0.550216	81845	115.945	129.371	102.993	82.9872	89.8036	68.0733	78.1604	89.1492	81845	protein_coding	Gpank1
ENSMUSG00000097397	42.0817	0.577637	0.24374	2.36989	0.0177933	0.551825	NA	31.4243	32.6056	30.8978	48.8702	58.6087	45.3822	59.4019	43.0375	NA	lincRNA	Gm16861
ENSMUSG00000035184	27.1899	0.996011	0.420662	2.36772	0.0178978	0.554036	629059	11.9196	11.5697	22.4711	29.5065	27.4137	18.9093	65.6547	38.9387	629059	protein_coding	Fam124a
ENSMUSG00000046814	179.714	0.421467	0.178257	2.36437	0.0180606	0.558039	320415	154.955	180.909	152.616	101.429	200.404	196.656	212.596	226.459	320415	protein_coding	Gchfr
ENSMUSG00000042675	817.683	-0.246205	0.10418	-2.36326	0.0181152	0.55869	NA	917.808	895.078	843.603	773.625	743.952	682.624	688.853	848.454	NA	protein_coding	Ypel3
ENSMUSG00000026227	9.55209	1.47403	0.624491	2.36036	0.0182571	0.560994	72792	6.50159	10.5179	3.74519	0	13.2342	7.5637	22.927	15.3705	72792	protein_coding	2810459M11Rik
ENSMUSG00000022359	48.5817	-0.512762	0.217407	-2.35853	0.0183473	0.56273	76773	52.0127	52.5897	65.5407	61.7793	42.5385	32.1457	47.9384	34.8399	76773	protein_coding	Wdyhv1
ENSMUSG00000035299	162.636	-0.402144	0.170609	-2.35711	0.0184178	0.562822	17318	138.701	167.235	216.284	207.468	145.576	112.51	160.489	134.236	17318	protein_coding	Mid1
ENSMUSG00000038534	87.4691	-0.449024	0.190446	-2.35774	0.0183864	0.562822	71240	93.1894	94.6615	117.037	120.792	70.8976	74.6916	72.9497	72.7539	71240	protein_coding	Osbpl7
ENSMUSG00000052336	50.107	0.658982	0.279753	2.35558	0.0184937	0.564109	13051	24.9228	38.9164	31.8341	63.6235	72.7882	73.7461	54.1912	51.2352	13051	protein_coding	Cx3cr1
ENSMUSG00000052369	300.174	-0.291012	0.12364	-2.3537	0.0185875	0.565936	380967	348.919	270.311	350.175	313.507	263.739	242.984	255.324	306.386	380967	protein_coding	Tmem106c
ENSMUSG00000030868	523.58	-0.268761	0.114237	-2.35267	0.0186393	0.56648	59288	490.87	543.778	642.299	563.391	493.447	402.767	515.858	469.314	59288	protein_coding	Dctn5
ENSMUSG00000025203	1347.39	0.425136	0.180866	2.35055	0.0187456	0.568314	20250	1000.16	972.91	1500.88	1303.82	1514.37	1700.89	1937.34	1128.2	20250	protein_coding	Scd2
ENSMUSG00000055720	512.605	-0.226919	0.0965566	-2.35011	0.0187678	0.568314	69459	594.895	554.296	540.243	519.131	438.62	424.513	486.679	523.623	69459	protein_coding	Ubl7
ENSMUSG00000006740	836.059	0.26293	0.111947	2.3487	0.018839	0.568406	16573	774.773	720.48	802.406	771.781	789.326	1104.3	954.599	837.183	16573	protein_coding	Kif5b
ENSMUSG00000021974	142.589	-0.410126	0.174582	-2.34919	0.0188141	0.568406	14180	145.202	145.148	158.234	211.156	108.71	105.892	121.93	146.533	14180	protein_coding	Fgf9
ENSMUSG00000016477	64.2967	0.510695	0.217664	2.34625	0.0189633	0.569505	13557	62.8487	58.9005	30.8978	57.1689	75.6241	82.2553	78.1604	71.7292	13557	protein_coding	E2f3
ENSMUSG00000019326	44.2421	1.14639	0.488589	2.34633	0.0189595	0.569505	11754	6.50159	17.8805	70.2222	31.3507	75.6241	60.5096	56.2755	62.5069	11754	protein_coding	Aoc3
ENSMUSG00000020022	1412.83	-0.205324	0.0875221	-2.34597	0.0189778	0.569505	66414	1673.08	1518.79	1514.93	1345.31	1423.62	1261.25	1274.54	1248.09	66414	protein_coding	Ndufa12
ENSMUSG00000044080	2054.15	-0.209841	0.089589	-2.34227	0.0191671	0.573123	20193	2273.39	2116.21	2196.55	2236.97	1996.48	1848.38	1618.44	2095.52	20193	protein_coding	S100a1
ENSMUSG00000003123	270.994	0.577934	0.247143	2.33845	0.0193637	0.576934	16890	196.131	189.323	346.43	172.429	213.638	303.494	384.549	426.277	16890	protein_coding	Lipe
ENSMUSG00000021036	941.847	0.321091	0.13728	2.33895	0.0193378	0.576934	20773	989.325	915.062	657.28	750.573	1026.6	1173.32	1095.29	940.678	20773	protein_coding	Sptlc2
ENSMUSG00000005360	27.8165	0.923635	0.395567	2.33496	0.0195453	0.579977	20512	7.58519	11.5697	39.3244	22.1299	34.9761	36.8731	39.6013	39.9634	20512	protein_coding	Slc1a3
ENSMUSG00000021322	768.061	0.31825	0.136285	2.33519	0.0195335	0.579977	27052	651.242	826.711	602.039	568.923	883.856	796.08	830.584	940.678	27052	protein_coding	Aoah
ENSMUSG00000034685	134.144	0.746285	0.319678	2.33449	0.0195701	0.579977	217219	94.273	89.4026	161.979	114.338	134.233	135.201	287.63	135.261	217219	protein_coding	Fam171a2
ENSMUSG00000006529	31.6324	0.854339	0.36738	2.32549	0.0200456	0.580859	16424	31.4243	35.761	11.2356	11.987	33.0855	50.1095	35.4327	49.1858	16424	protein_coding	Itih1
ENSMUSG00000027239	699.4	0.413733	0.177678	2.32855	0.0198829	0.580859	NA	437.774	615.3	551.479	610.417	773.256	681.679	960.852	832.059	NA	protein_coding	Mdk
ENSMUSG00000028655	225.359	-0.491955	0.211106	-2.33037	0.0197865	0.580859	76574	355.42	191.427	201.304	243.429	175.826	156.001	167.784	235.682	76574	protein_coding	Mfsd2a
ENSMUSG00000028859	10.1835	1.00802	0.432648	2.32988	0.0198127	0.580859	NA	7.58519	7.36256	7.49037	4.6104	14.1795	11.3456	11.4635	19.4694	NA	protein_coding	Csf3r
ENSMUSG00000034681	412.941	-0.325857	0.140045	-2.32681	0.0199755	0.580859	19826	499.539	435.443	495.301	461.962	280.754	367.785	411.645	388.363	19826	protein_coding	Rnps1
ENSMUSG00000038602	86.3413	0.394561	0.169637	2.32591	0.0200234	0.580859	215085	68.2667	82.04	71.1585	88.5196	86.0224	92.6554	115.677	104.52	215085	protein_coding	Slc35f1
ENSMUSG00000040274	199.761	0.29225	0.125289	2.3326	0.0196691	0.580859	NA	172.292	197.737	169.47	175.195	205.13	222.184	260.535	201.867	NA	protein_coding	Cdk6
ENSMUSG00000043629	13.0071	-1.17701	0.505729	-2.32734	0.019947	0.580859	NA	10.836	9.46615	28.0889	27.6624	7.56241	5.67278	10.4214	7.17292	NA	protein_coding	1700019D03Rik
ENSMUSG00000054136	37.1374	-0.834056	0.357766	-2.33129	0.019738	0.580859	223780	32.5079	30.5021	44.9422	82.9872	29.3043	34.9821	21.8849	17.42	223780	protein_coding	Adm2
ENSMUSG00000057406	237.571	0.296416	0.127185	2.33058	0.0197755	0.580859	107823	251.395	217.722	186.323	198.247	276.973	282.693	229.27	269.497	107823	protein_coding	Whsc1
ENSMUSG00000068587	775.447	0.239218	0.102569	2.33227	0.0196866	0.580859	232714	719.509	742.567	686.305	674.04	769.475	959.645	907.703	752.132	232714	protein_coding	Mgam
ENSMUSG00000083380	1018.73	-0.283403	0.121875	-2.32537	0.0200524	0.580859	NA	1144.28	1243.22	946.596	968.184	995.402	864.153	800.362	975.517	NA	processed_pseudogene	Gm3244
ENSMUSG00000093938	12.4122	0.975126	0.419243	2.32592	0.0200227	0.580859	216984	3.25079	7.36256	10.2993	11.987	15.1248	14.1819	22.927	16.3953	216984	protein_coding	Evi2b
ENSMUSG00000037649	111.706	-0.451819	0.194432	-2.32379	0.020137	0.582298	14998	108.36	107.283	137.636	143.844	116.272	106.837	68.7811	78.9021	14998	protein_coding	H2-DMa
ENSMUSG00000020684	4.84616	-1.86879	0.804668	-2.32244	0.0202093	0.58237	276952	3.25079	2.10359	12.1719	11.065	2.8359	0.945463	1.04214	3.07411	276952	protein_coding	Rasl10b
ENSMUSG00000100213	19.7822	-0.766481	0.329989	-2.32275	0.0201926	0.58237	NA	23.8392	27.3467	20.5985	22.1299	19.8513	15.1274	8.33711	13.3211	NA	lincRNA	Gm28151
ENSMUSG00000021340	219.299	0.357598	0.154178	2.31938	0.0203747	0.584653	14756	231.89	198.789	172.279	160.442	210.802	258.111	297.009	232.608	14756	protein_coding	Gpld1
ENSMUSG00000028906	1733.04	0.237995	0.102627	2.31903	0.0203936	0.584653	269587	1509.45	1514.58	1790.2	1522.35	1641.99	1969.4	2136.38	1825	269587	protein_coding	Epb4.1
ENSMUSG00000029369	399.76	-0.52887	0.228033	-2.31927	0.0203805	0.584653	280662	397.681	346.041	703.159	510.832	376.23	254.33	275.125	378.115	280662	protein_coding	Afm
ENSMUSG00000025194	2525.54	0.317517	0.137054	2.31673	0.0205185	0.587223	12780	2805.44	2406.51	1990.57	1840.47	2687.49	3124.76	2486.54	3047.47	12780	protein_coding	Abcc2
ENSMUSG00000025531	173.14	0.300078	0.129692	2.31378	0.0206801	0.587938	12662	151.704	145.148	153.553	149.377	172.045	214.62	195.922	190.595	12662	protein_coding	Chm
ENSMUSG00000028266	630.082	0.214544	0.0927534	2.31305	0.0207196	0.587938	NA	632.821	619.507	556.16	582.754	700.468	601.314	705.528	722.416	NA	protein_coding	Lmo4
ENSMUSG00000028382	845.651	0.216746	0.0936935	2.31335	0.0207034	0.587938	230257	716.258	782.535	852.966	819.729	911.27	936.008	1009.83	810.54	230257	protein_coding	Ptbp3
ENSMUSG00000045104	94.1545	-0.381697	0.164851	-2.31541	0.0205906	0.587938	NA	120.279	91.5062	122.655	94.0521	86.0224	82.2553	72.9497	80.9516	NA	processed_pseudogene	Gm5514
ENSMUSG00000050965	205.557	0.316537	0.136756	2.31462	0.020634	0.587938	18750	165.791	207.204	186.323	164.13	207.966	270.402	236.565	208.015	18750	protein_coding	Prkca
ENSMUSG00000062078	611.767	0.187633	0.081235	2.30975	0.0209018	0.591095	19317	606.815	540.623	587.058	556.936	649.422	643.86	710.738	620.97	19317	protein_coding	Qk
ENSMUSG00000006777	17.2919	1.27234	0.551806	2.30578	0.0211228	0.596335	94179	9.75238	5.25897	20.5985	11.065	14.1795	17.0183	56.2755	15.3705	94179	protein_coding	Krt23
ENSMUSG00000049124	5.56215	1.5917	0.690818	2.30409	0.0212178	0.598006	NA	2.1672	1.05179	7.49037	2.76624	11.3436	5.67278	6.25283	12.2964	NA	protein_coding	Gm8186
ENSMUSG00000028937	272.838	-1.51073	0.655922	-2.30322	0.0212665	0.598367	70025	145.202	158.821	860.456	632.547	151.248	113.456	127.141	146.533	70025	protein_coding	Acot7
ENSMUSG00000028544	298.019	-0.299552	0.130127	-2.302	0.0213354	0.599294	230612	328.33	296.606	363.283	343.936	273.192	281.748	291.799	210.064	230612	protein_coding	Slc5a9
ENSMUSG00000020611	546.99	0.217234	0.0944206	2.3007	0.0214085	0.599467	14674	536.381	545.882	458.785	479.481	566.235	651.424	580.471	572.809	14674	protein_coding	Gna13
ENSMUSG00000067787	306.951	-0.247598	0.107622	-2.30062	0.0214134	0.599467	53619	328.33	346.041	305.233	335.637	323.293	271.348	260.535	256.176	53619	protein_coding	Blcap
ENSMUSG00000050295	159.773	0.438059	0.19051	2.2994	0.0214821	0.600382	17300	139.784	100.972	190.068	134.624	174.881	207.056	155.279	211.089	17300	protein_coding	Foxc1
ENSMUSG00000055839	1270.4	-0.189269	0.0824208	-2.29637	0.0216549	0.603337	67673	1408.68	1493.55	1238.72	1270.63	1161.77	1126.05	1191.16	1234.77	67673	protein_coding	Tceb2
ENSMUSG00000063760	75.4927	0.421388	0.183509	2.29628	0.0216601	0.603337	268291	70.4339	74.6774	68.3496	59.0131	83.1865	109.674	79.2025	78.9021	268291	protein_coding	Rnf217
ENSMUSG00000022871	21.9445	0.658824	0.287318	2.29301	0.0218472	0.60697	59083	13.0032	17.8805	20.5985	20.2858	27.4137	29.3094	27.0956	26.6423	59083	protein_coding	Fetub
ENSMUSG00000070469	3.33407	-2.01652	0.879528	-2.29273	0.0218633	0.60697	269959	4.33439	6.31077	5.61778	3.68832	0.945301	0.945463	0	3.07411	269959	protein_coding	Adamtsl3
ENSMUSG00000104376	3.08435	1.90359	0.830944	2.29088	0.0219704	0.608931	NA	1.0836	1.05179	2.80889	0.92208	3.7812	4.72732	4.16855	8.19763	NA	TEC	RP23-191P7.1
ENSMUSG00000029675	147.672	0.841214	0.367304	2.29024	0.0220075	0.608947	13717	63.9323	97.8169	115.164	173.351	329.91	147.492	80.2447	225.435	13717	protein_coding	Eln
ENSMUSG00000003198	39.3196	-0.535039	0.234278	-2.28378	0.0223842	0.611261	224893	50.9291	45.2272	33.7067	44.2598	28.359	30.2548	34.3906	32.7905	224893	protein_coding	Zfp959
ENSMUSG00000010066	36.4166	-2.03743	0.891327	-2.28584	0.0222634	0.611261	56808	35.7587	43.1236	4.68148	142.922	17.9607	19.8547	13.5478	2.04941	56808	protein_coding	Cacna2d2
ENSMUSG00000024493	237.831	0.292068	0.127875	2.28401	0.0223708	0.611261	107045	230.806	198.789	211.603	197.325	237.271	312.948	254.282	254.126	107045	protein_coding	Lars
ENSMUSG00000025986	284.043	0.365627	0.159816	2.2878	0.0221493	0.611261	227059	282.819	273.467	227.52	182.572	315.73	326.185	373.086	281.793	227059	protein_coding	Slc39a10
ENSMUSG00000028024	1115.51	0.203056	0.0889086	2.28387	0.022379	0.611261	13809	1196.29	967.651	970.939	1051.17	1283.72	1209.25	1174.49	1144.59	13809	protein_coding	Enpep
ENSMUSG00000038298	10261.7	-0.244342	0.106939	-2.28487	0.0223202	0.611261	NA	12051.8	12239.7	9823.62	9998.11	9053.15	8546.04	8856.09	10773.7	NA	protein_coding	Pdzk1
ENSMUSG00000042647	423.303	-0.242137	0.10587	-2.28711	0.0221897	0.611261	71985	515.793	470.152	440.996	387.273	387.573	366.84	373.086	408.857	71985	protein_coding	Acad12
ENSMUSG00000043091	1260.77	0.246351	0.107737	2.2866	0.022219	0.611261	22146	1419.51	1147.51	1047.72	1136	1292.23	1409.69	1481.92	1340.31	22146	protein_coding	Tuba1c
ENSMUSG00000002107	81.569	0.415106	0.182049	2.28019	0.0225965	0.612246	14007	57.4307	59.9523	88.0119	82.9872	104.928	91.7099	92.7503	90.1739	14007	protein_coding	Celf2
ENSMUSG00000018541	125.883	-0.309688	0.135699	-2.28217	0.0224794	0.612246	67480	136.533	134.63	133.89	139.234	130.452	105.892	106.298	101.446	67480	protein_coding	Cwc25
ENSMUSG00000034648	64.1596	0.795409	0.348575	2.28189	0.0224961	0.612246	16979	36.8423	41.02	47.7511	80.2209	83.1865	110.619	106.298	35.8646	16979	protein_coding	Lrrn1
ENSMUSG00000044156	153.797	-0.352569	0.154552	-2.28124	0.0225341	0.612246	101202	158.205	150.407	195.686	205.624	143.686	128.583	133.394	128.088	101202	protein_coding	Hepacam2
ENSMUSG00000096255	850.576	-0.281947	0.123657	-2.28007	0.0226037	0.612246	21648	932.978	931.89	925.997	988.469	737.335	801.753	596.103	902.764	21648	protein_coding	Dynlt1b
ENSMUSG00000029223	23.264	1.19546	0.525603	2.27445	0.0229389	0.618549	22223	6.50159	31.5538	12.1719	5.53248	31.1949	39.7094	51.0648	13.3211	22223	protein_coding	Uchl1
ENSMUSG00000036892	667.423	-0.552839	0.243042	-2.27466	0.0229263	0.618549	56189	391.179	780.432	1002.77	977.404	658.875	559.714	467.92	433.449	56189	protein_coding	Prodh2
ENSMUSG00000040181	5637.32	-0.286593	0.126048	-2.27369	0.0229847	0.618549	14261	4818.76	7043.87	6689.84	6141.05	4426.84	4801.06	5194.02	5674.81	14261	protein_coding	Fmo1
ENSMUSG00000058145	3.06747	1.8919	0.831896	2.2742	0.0229539	0.618549	233332	2.1672	1.05179	1.87259	1.84416	5.67181	5.67278	6.25283	3.07411	233332	protein_coding	Adamts17
ENSMUSG00000026938	3.56252	2.22785	0.980188	2.27288	0.0230332	0.618854	14133	0	0	2.80889	2.76624	9.45301	4.72732	1.04214	10.247	14133	protein_coding	Fcna
ENSMUSG00000007891	6745.19	0.155907	0.0686237	2.27191	0.023092	0.619436	13033	6646.79	6683.11	6094.35	6448.1	6516.9	7283.85	7225.15	7582.8	13033	protein_coding	Ctsd
ENSMUSG00000006932	4093.84	0.140387	0.0618481	2.26986	0.0232159	0.621761	NA	4038.57	3874.81	3967.09	3709.53	4209.42	4612.91	4335.3	4105.99	NA	protein_coding	Ctnnb1
ENSMUSG00000028497	105.679	0.928038	0.409186	2.26801	0.0233287	0.623781	66775	65.0159	51.538	130.145	82.0651	83.1865	76.5825	289.714	125.014	66775	protein_coding	Ptplad2
ENSMUSG00000042035	80.1098	0.417182	0.184038	2.26683	0.0234005	0.6247	78908	55.2635	77.8328	60.8593	67.3118	95.4754	101.165	79.2025	96.3221	78908	protein_coding	Igsf3
ENSMUSG00000000753	26.2981	1.0921	0.482984	2.26115	0.0237501	0.628004	20317	4.33439	14.7251	24.3437	18.4416	56.7181	22.6911	17.7164	52.2599	20317	protein_coding	Serpinf1
ENSMUSG00000006005	694.226	0.222263	0.0982562	2.26208	0.0236928	0.628004	108989	717.342	647.906	593.612	622.404	698.577	843.353	780.562	692.699	108989	protein_coding	Tpr
ENSMUSG00000025512	338.448	-0.218494	0.0966123	-2.26155	0.0237252	0.628004	68038	379.259	363.921	326.767	378.053	322.348	307.275	326.189	284.867	68038	protein_coding	Chid1
ENSMUSG00000035031	199.865	-0.690092	0.304837	-2.26381	0.0235861	0.628004	230558	232.974	143.044	382.945	290.455	89.8036	180.583	146.942	179.323	230558	protein_coding	C8a
ENSMUSG00000036775	368.97	-0.282244	0.124751	-2.26245	0.0236696	0.628004	26378	318.578	424.925	436.314	412.17	338.418	291.203	319.936	368.893	26378	protein_coding	Decr2
ENSMUSG00000055653	177.101	0.557113	0.246125	2.26354	0.0236024	0.628004	14734	113.778	108.335	186.323	189.948	320.457	188.147	185.501	168.051	14734	protein_coding	Gpc3
ENSMUSG00000014547	173.72	0.303764	0.134439	2.25949	0.023853	0.629725	268752	143.035	171.443	154.489	143.844	202.294	196.656	215.723	161.903	268752	protein_coding	Wdfy2
ENSMUSG00000044628	159.487	-0.391069	0.173317	-2.25638	0.0240469	0.633842	68846	167.958	165.132	188.196	221.299	159.756	118.183	110.467	155.755	68846	protein_coding	Rnf208
ENSMUSG00000062115	242.127	0.320636	0.142162	2.25542	0.0241068	0.634419	NA	190.713	192.478	218.157	241.585	246.724	276.075	328.274	238.756	NA	protein_coding	Rai1
ENSMUSG00000038517	92.064	-0.463171	0.205424	-2.25471	0.0241518	0.634602	73174	84.5207	98.8687	120.782	136.468	80.3506	90.7644	68.7811	64.5563	73174	protein_coding	Tbkbp1
ENSMUSG00000051177	206.155	0.327157	0.145217	2.25289	0.0242658	0.635974	18795	182.044	212.463	142.317	177.039	227.818	244.875	249.071	206.99	18795	protein_coding	Plcb1
ENSMUSG00000062937	252.163	0.260611	0.115699	2.2525	0.0242906	0.635974	66902	217.803	230.343	249.991	218.533	307.223	278.912	288.672	235.682	66902	protein_coding	Mtap
ENSMUSG00000020267	2077.75	-0.189565	0.0845654	-2.24164	0.0249848	0.637672	15254	2347.07	2395.99	2013.04	1973.25	1899.11	1960.89	1863.34	1984.85	15254	protein_coding	Hint1
ENSMUSG00000022383	125.311	0.458015	0.204091	2.24417	0.0248217	0.637672	NA	89.9386	132.526	94.5659	132.779	134.233	195.711	135.478	125.014	NA	protein_coding	Ppara
ENSMUSG00000022443	1521.88	0.234314	0.104122	2.25037	0.0244254	0.637672	17886	1337.16	1275.83	1414.74	1620.09	1655.22	1856.89	1684.1	1444.83	17886	protein_coding	Myh9
ENSMUSG00000022718	154.078	0.277966	0.123817	2.24499	0.024769	0.637672	94223	148.453	144.096	146.999	141.078	160.701	172.074	163.616	186.496	94223	protein_coding	Dgcr8
ENSMUSG00000025006	139.756	0.492897	0.219175	2.24888	0.0245201	0.637672	20411	105.109	131.474	111.419	122.637	148.412	221.238	196.964	99.3962	20411	protein_coding	Sorbs1
ENSMUSG00000025204	2553.83	-0.197966	0.0880001	-2.24961	0.0244739	0.637672	67264	2729.58	2762.01	2881.92	2643.6	2522.06	2254.93	2081.15	2585.33	67264	protein_coding	Ndufb8
ENSMUSG00000025207	791.849	-0.290318	0.129434	-2.24299	0.0248976	0.637672	26456	681.583	914.01	849.221	1013.37	609.719	714.77	786.814	708.07	26456	protein_coding	Sema4g
ENSMUSG00000026458	13.8035	0.927296	0.413508	2.24251	0.0249284	0.637672	68507	8.66879	6.31077	8.42667	18.4416	14.1795	20.8002	18.7585	21.5188	68507	protein_coding	Ppfia4
ENSMUSG00000027881	463.483	0.242885	0.108152	2.24578	0.0247182	0.637672	66921	471.365	391.268	461.594	415.858	441.455	498.259	559.628	529.772	66921	protein_coding	Prpf38b
ENSMUSG00000028961	1042.02	0.231693	0.103239	2.24424	0.024817	0.637672	110208	989.325	1007.62	932.551	846.469	1072.92	1031.5	1298.5	1139.47	110208	protein_coding	Pgd
ENSMUSG00000037487	1077.64	0.263502	0.117265	2.24707	0.0246358	0.637672	70790	1018.58	966.6	968.13	876.898	1025.65	1385.1	1257.86	1082.09	70790	protein_coding	Ubr5
ENSMUSG00000040557	178.925	-0.679543	0.303135	-2.24172	0.0249793	0.637672	79565	277.401	129.371	195.686	206.546	95.4754	100.219	104.214	236.706	79565	protein_coding	Wbscr27
ENSMUSG00000045983	2300.42	0.275548	0.122894	2.24216	0.024951	0.637672	208643	2319.98	2257.15	1965.29	1778.69	2323.55	2847.73	2845.04	2168.27	208643	protein_coding	Eif4g1
ENSMUSG00000073236	31.1175	-0.606059	0.270383	-2.24148	0.0249948	0.637672	NA	42.2603	42.0718	36.5156	29.5065	33.0855	22.6911	21.8849	18.4447	NA	processed_transcript	2500004C02Rik
ENSMUSG00000027710	658.577	-0.321211	0.143344	-2.24083	0.0250371	0.637695	229211	915.64	764.655	613.274	634.391	541.657	583.351	513.774	674.255	229211	protein_coding	Acad9
ENSMUSG00000044134	187.363	-0.327573	0.146242	-2.23995	0.0250945	0.637695	231717	193.964	173.546	240.628	238.819	178.662	154.11	152.152	172.15	231717	protein_coding	Fam109a
ENSMUSG00000063450	840.578	0.390512	0.174359	2.2397	0.0251103	0.637695	319565	758.519	778.328	771.508	674.962	774.201	1271.65	1126.55	699.872	319565	protein_coding	Syne2
ENSMUSG00000000031	4.09392	2.23787	1.00121	2.23517	0.0254065	0.639378	NA	0	1.05179	4.68148	1.84416	15.1248	2.83639	2.08428	9.22233	NA	lincRNA	H19
ENSMUSG00000029625	132.752	-0.30098	0.134645	-2.23535	0.0253944	0.639378	54188	130.032	163.028	143.253	145.689	132.342	111.565	114.635	111.693	54188	protein_coding	Cpsf4
ENSMUSG00000032578	441.642	-1.2896	0.576365	-2.23747	0.0252557	0.639378	12700	137.617	924.528	637.618	869.521	331.801	364.003	139.647	144.483	12700	protein_coding	Cish
ENSMUSG00000037112	87.6196	-0.483329	0.216157	-2.23601	0.0253509	0.639378	235344	100.775	97.8169	105.801	83.9092	48.2103	77.528	100.045	61.4822	235344	protein_coding	Sik2
ENSMUSG00000100599	2.97436	-2.20813	0.987107	-2.23697	0.0252881	0.639378	NA	4.33439	5.25897	6.55407	4.6104	0	1.89093	2.08428	0	NA	processed_transcript	1700120C14Rik
ENSMUSG00000030790	48.1144	-0.537913	0.240802	-2.23384	0.0254935	0.6406	11535	43.3439	66.2631	45.8785	74.6885	37.812	38.764	33.3484	44.0622	11535	protein_coding	Adm
ENSMUSG00000014164	454.08	-0.356171	0.159535	-2.23256	0.0255782	0.641764	100503085	402.015	421.77	523.39	663.897	406.479	356.44	444.993	364.794	100503085	protein_coding	Klhl3
ENSMUSG00000026843	196.19	0.265117	0.118804	2.23154	0.0256454	0.642482	320267	176.626	178.805	200.367	165.052	211.747	217.456	241.776	194.694	320267	protein_coding	Fubp3
ENSMUSG00000025558	754.564	0.299288	0.134245	2.22942	0.0257859	0.644237	105445	669.664	556.4	747.165	747.807	674.945	981.391	854.553	858.701	105445	protein_coding	Dock9
ENSMUSG00000051146	40.2768	-0.571072	0.256164	-2.22932	0.0257926	0.644237	73047	60.6815	54.6933	34.643	35.039	27.4137	34.0367	31.2642	33.8152	73047	protein_coding	Camk2n2
ENSMUSG00000001672	157.295	-0.36944	0.16625	-2.2222	0.02627	0.645359	73608	159.289	151.458	223.775	187.182	135.178	112.51	151.11	143.458	73608	protein_coding	Marveld3
ENSMUSG00000002870	150.271	0.444582	0.19966	2.2267	0.0259676	0.645359	17216	131.115	134.63	92.6933	142.922	237.271	168.292	165.7	133.211	17216	protein_coding	Mcm2
ENSMUSG00000005148	31.176	0.940766	0.422988	2.22409	0.0261421	0.645359	12224	16.254	15.7769	43.0696	24.8962	30.2496	27.4184	62.5283	50.2105	12224	protein_coding	Klf5
ENSMUSG00000024857	7.23799	1.25127	0.563293	2.22134	0.0263276	0.645359	29866	6.50159	7.36256	2.80889	0.92208	12.2889	8.50917	8.33711	13.3211	29866	protein_coding	Cabp2
ENSMUSG00000026922	461.198	0.362033	0.163006	2.22098	0.0263526	0.645359	67512	392.263	398.63	528.071	342.092	408.37	493.532	611.735	591.254	67512	protein_coding	Agpat2
ENSMUSG00000032254	25.8952	0.747837	0.336439	2.2228	0.0262293	0.645359	71819	14.0868	13.6733	23.4074	26.7403	49.1556	34.0367	21.8849	28.6917	71819	protein_coding	Kif23
ENSMUSG00000032292	3.45824	-2.8918	1.30108	-2.22261	0.0262418	0.645359	23958	4.33439	2.10359	16.8533	3.68832	0	0	3.12642	0	23958	protein_coding	Nr2e3
ENSMUSG00000034832	201.529	0.319748	0.143993	2.22059	0.0263791	0.645359	194388	162.54	155.666	174.151	224.987	219.31	221.238	260.535	205.965	194388	protein_coding	Tet3
ENSMUSG00000034957	534.666	-0.326348	0.146872	-2.222	0.0262836	0.645359	12606	465.947	493.292	730.311	635.313	435.784	470.841	446.035	522.599	12606	protein_coding	Cebpa
ENSMUSG00000035459	68.1131	-0.909272	0.408476	-2.22601	0.0260134	0.645359	192188	46.5947	55.7451	127.336	162.286	42.5385	52.9459	47.9384	39.9634	192188	protein_coding	Stab2
ENSMUSG00000046806	442.967	-0.370218	0.166631	-2.22178	0.0262981	0.645359	78412	517.96	618.455	397.926	387.273	449.018	323.348	366.833	384.264	78412	protein_coding	3110062M04Rik
ENSMUSG00000048796	104.85	-0.368505	0.165888	-2.22141	0.0263234	0.645359	72023	101.858	130.423	125.464	103.273	74.6788	82.2553	99.0031	105.544	72023	protein_coding	Cyb561d1
ENSMUSG00000054434	124.169	0.474409	0.213458	2.22249	0.0262501	0.645359	330189	126.781	115.697	94.5659	66.3897	118.163	141.819	181.332	146.533	330189	protein_coding	Tmem120b
ENSMUSG00000090236	1928.62	0.468362	0.210438	2.22565	0.0260376	0.645359	80733	1312.24	1468.31	1499.95	2280.3	3005.11	2616.1	1926.91	1570.87	80733	protein_coding	Car15
ENSMUSG00000026692	325.088	-0.331562	0.149363	-2.21985	0.026429	0.645634	NA	250.311	415.459	397.926	376.209	272.247	282.693	288.672	294.09	NA	protein_coding	Fmo4
ENSMUSG00000095026	6.32184	1.55416	0.700625	2.21825	0.026538	0.64735	100502950	0	5.25897	2.80889	2.76624	5.67181	10.4001	18.7585	5.12352	100502950	protein_coding	Gm3336
ENSMUSG00000043872	92.4599	-0.538509	0.242853	-2.21743	0.0265937	0.647761	68310	68.2667	120.956	97.3748	132.779	83.1865	74.6916	90.666	47.1363	68310	protein_coding	Zmym1
ENSMUSG00000020894	660.036	-0.249301	0.112495	-2.21611	0.0266839	0.647845	22318	649.075	657.372	725.63	838.17	673.054	601.314	534.617	581.007	22318	protein_coding	Vamp2
ENSMUSG00000028435	1252.14	0.313863	0.141629	2.2161	0.0266848	0.647845	11828	1058.68	1042.33	1467.18	1170.12	1235.51	1491.94	1386.04	1506.31	11828	protein_coding	Aqp3
ENSMUSG00000041920	221.581	0.446875	0.201717	2.21535	0.0267358	0.647845	104681	177.71	261.897	119.846	198.247	257.122	216.511	290.757	275.645	104681	protein_coding	Slc16a6
ENSMUSG00000079105	14.9013	0.909763	0.410708	2.21511	0.0267525	0.647845	109828	4.33439	10.5179	9.36296	11.987	22.6872	22.6911	22.927	12.2964	109828	protein_coding	C7
ENSMUSG00000019787	8.64552	1.81433	0.820248	2.21193	0.0269713	0.65098	76757	5.41799	3.15538	2.80889	0.92208	3.7812	1.89093	27.0956	24.5929	76757	protein_coding	Trdn
ENSMUSG00000020744	659.913	-0.188661	0.0853057	-2.21159	0.026995	0.65098	67283	697.837	702.599	734.993	660.209	553.001	605.096	674.264	617.896	67283	protein_coding	Slc25a19
ENSMUSG00000032228	304.563	0.204677	0.09255	2.21153	0.026999	0.65098	21406	270.9	274.518	302.424	300.598	317.621	335.639	335.569	326.88	21406	protein_coding	Tcf12
ENSMUSG00000011267	17.3062	-0.787421	0.356238	-2.21038	0.0270788	0.65125	63872	20.5884	22.0877	18.7259	15.6754	15.1248	11.3456	8.33711	14.3458	63872	protein_coding	Zfp296
ENSMUSG00000022665	79.1431	0.776666	0.352176	2.20533	0.0274306	0.65125	NA	41.1767	44.1754	83.3304	85.7534	171.099	106.837	53.1491	80.9516	NA	protein_coding	Ccdc80
ENSMUSG00000026473	4123.89	-0.495925	0.224916	-2.20493	0.0274587	0.65125	14645	3531.45	3679.18	8006.27	4622.39	3564.73	3115.3	3591.21	3163.26	14645	protein_coding	Glul
ENSMUSG00000028927	85.1113	-0.669415	0.303568	-2.20516	0.0274429	0.65125	18600	74.7683	72.5739	165.724	130.935	66.1711	52.0005	81.2868	57.3834	18600	protein_coding	Padi2
ENSMUSG00000029161	1892.62	-0.207086	0.0937977	-2.20779	0.0272586	0.65125	68567	2263.64	2182.47	1953.11	1854.3	1781.89	1626.2	1833.12	1730.72	68567	protein_coding	Cgref1
ENSMUSG00000030364	371.458	-0.697303	0.315922	-2.2072	0.0273001	0.65125	94071	227.556	564.814	407.289	569.845	462.252	269.457	219.891	152.681	94071	protein_coding	Clec2h
ENSMUSG00000030662	616.875	0.193985	0.0879892	2.20465	0.0274786	0.65125	70572	539.632	557.451	634.809	556.936	700.468	664.66	675.306	612.773	70572	protein_coding	Ipo5
ENSMUSG00000035621	738.776	-0.281277	0.12746	-2.20678	0.0273294	0.65125	59090	691.336	820.4	659.153	860.3	647.531	685.461	669.053	637.365	59090	protein_coding	Midn
ENSMUSG00000038425	97.2752	-0.373486	0.168984	-2.21019	0.0270922	0.65125	NA	97.5238	107.283	87.0756	116.182	88.8583	86.0371	80.2447	78.9021	NA	protein_coding	Poli
ENSMUSG00000051579	550.455	0.232082	0.105232	2.20544	0.0274234	0.65125	NA	469.198	448.065	515.899	568.923	585.141	555.932	659.674	600.476	NA	protein_coding	Tceal8
ENSMUSG00000060780	2.95817	2.10208	0.952657	2.20655	0.0273457	0.65125	NA	0	3.15538	0.936296	0.92208	9.45301	2.83639	6.25283	2.04941	NA	protein_coding	Lrrtm1
ENSMUSG00000101514	35.3542	-0.781125	0.354245	-2.20504	0.0274511	0.65125	NA	23.8392	34.7092	73.9674	49.7923	34.9761	20.8002	23.9692	21.5188	NA	lincRNA	Gm5524
ENSMUSG00000022354	2378.07	-0.175082	0.0795383	-2.20123	0.0277197	0.651594	66218	2649.4	2620.02	2515.83	2316.26	2362.31	2122.56	2039.46	2350.67	66218	protein_coding	Ndufb9
ENSMUSG00000029445	602.164	-1.99149	0.905213	-2.20002	0.0278055	0.651594	15445	210.218	184.064	2636.61	1325.03	225.927	124.801	283.462	273.596	15445	protein_coding	Hpd
ENSMUSG00000031386	624.128	0.243332	0.110568	2.20075	0.0277537	0.651594	15161	553.719	613.196	523.39	582.754	646.586	671.279	811.826	602.525	15161	protein_coding	Hcfc1
ENSMUSG00000034303	3.99605	1.72984	0.786261	2.20009	0.0278008	0.651594	245902	1.0836	3.15538	2.80889	2.76624	9.45301	9.45463	4.16855	3.07411	245902	protein_coding	Ccdc15
ENSMUSG00000036098	114.113	-0.483651	0.219814	-2.20028	0.0277871	0.651594	225908	94.273	122.008	129.209	148.455	89.8036	80.3644	132.352	71.7292	225908	protein_coding	Myrf
ENSMUSG00000042429	72.7244	0.973691	0.442141	2.20222	0.0276497	0.651594	11539	47.6783	31.5538	98.3111	56.2469	45.3744	90.7644	175.079	89.1492	11539	protein_coding	Adora1
ENSMUSG00000053469	3.18915	-1.96533	0.891877	-2.20358	0.0275536	0.651594	21819	3.25079	5.25897	3.74519	5.53248	0.945301	2.83639	0	1.0247	21819	protein_coding	Tg
ENSMUSG00000063558	9.16101	1.16936	0.530882	2.20267	0.0276179	0.651594	11761	2.1672	6.31077	13.1081	4.6104	15.1248	13.2365	14.5899	10.247	11761	protein_coding	Aox1
ENSMUSG00000066800	27.5434	-0.600702	0.273191	-2.19884	0.0278893	0.651728	24014	28.1736	24.1913	38.3882	38.7273	21.7419	21.7456	19.8006	22.5435	24014	protein_coding	Rnasel
ENSMUSG00000104217	5.36386	1.33773	0.608237	2.19936	0.0278525	0.651728	NA	2.1672	5.25897	2.80889	2.76624	10.3983	9.45463	4.16855	8.19763	NA	protein_coding	RP24-426M1.3
ENSMUSG00000051397	383.701	0.545784	0.248431	2.19693	0.0280256	0.653819	56753	242.726	292.399	416.652	350.39	342.199	473.677	729.497	315.609	56753	protein_coding	Tacstd2
ENSMUSG00000086714	46.4366	-0.497511	0.226544	-2.19609	0.0280853	0.653819	NA	40.0931	51.538	56.1778	59.9352	45.3744	39.7094	28.1377	37.914	NA	processed_transcript	0610009E02Rik
ENSMUSG00000087679	1102.9	-0.171074	0.0779047	-2.19594	0.0280964	0.653819	NA	1172.45	1250.58	1102.96	1093.59	1028.49	1008.81	972.315	1112.83	NA	lincRNA	C330006A16Rik
ENSMUSG00000038838	219.702	0.288877	0.131596	2.19517	0.028151	0.654179	68915	190.713	190.375	237.819	201.935	226.872	218.402	256.366	276.67	68915	protein_coding	Vars2
ENSMUSG00000022591	107.333	-0.53925	0.245918	-2.19281	0.0283213	0.654931	NA	95.3566	97.8169	169.47	173.351	89.8036	82.2553	78.1604	93.248	NA	protein_coding	Gm9747
ENSMUSG00000039269	4.7813	-1.81637	0.828795	-2.19157	0.0284103	0.654931	69542	10.836	8.41436	3.74519	0.92208	2.8359	0.945463	2.08428	2.04941	69542	protein_coding	2300002M23Rik
ENSMUSG00000039768	550.159	0.183448	0.0837107	2.19145	0.0284189	0.654931	230935	528.796	508.017	537.434	523.741	532.204	602.26	592.977	630.192	230935	protein_coding	Dnajc11
ENSMUSG00000044937	42.8809	-0.498757	0.227591	-2.19146	0.0284182	0.654931	103220	43.3439	44.1754	44.9422	51.6365	31.1949	32.1457	33.3484	43.0375	103220	protein_coding	BC030307
ENSMUSG00000047205	116.701	-0.385518	0.175831	-2.19254	0.0283405	0.654931	75219	148.453	126.215	108.61	163.208	108.71	89.819	97.961	102.47	75219	protein_coding	Dusp18
ENSMUSG00000056328	8.28368	-5.61761	2.5608	-2.1937	0.0282573	0.654931	17879	0	1.05179	36.5156	35.9611	0	0	0	1.0247	17879	protein_coding	Myh1
ENSMUSG00000024597	316.416	0.492186	0.224905	2.18842	0.0286392	0.655897	20496	283.903	337.626	213.476	203.78	239.161	373.458	514.816	380.165	20496	protein_coding	Slc12a2
ENSMUSG00000029830	63.8838	-0.413248	0.188839	-2.18836	0.0286434	0.655897	320590	74.7683	82.04	65.5407	70.0781	60.4993	55.7823	40.6434	58.4081	320590	protein_coding	Svopl
ENSMUSG00000039783	1225.03	0.218811	0.0999594	2.189	0.0285968	0.655897	98256	1086.85	1253.74	1223.74	995.846	1169.34	1401.18	1347.48	1397.7	98256	protein_coding	Kmo
ENSMUSG00000040451	572.333	0.229549	0.104853	2.18925	0.0285787	0.655897	208449	636.072	495.395	508.409	483.17	583.251	615.496	642.999	650.687	208449	protein_coding	Sgms1
ENSMUSG00000085772	62.8952	-0.521498	0.238326	-2.18817	0.0286574	0.655897	NA	67.1831	73.6256	46.8148	77.4547	55.7728	58.6187	43.7698	44.0622	NA	lincRNA	D630024D03Rik
ENSMUSG00000000001	793.184	0.176368	0.0806801	2.18602	0.0288142	0.656783	14679	747.683	721.531	786.489	741.352	843.208	921.826	859.764	764.429	14679	protein_coding	Gnai3
ENSMUSG00000058740	105.835	-0.712898	0.326064	-2.18637	0.0287884	0.656783	227632	86.6879	96.7651	186.323	165.052	48.2103	81.3098	54.1912	129.113	227632	protein_coding	Kcnt1
ENSMUSG00000089739	31.2138	6.95625	3.18087	2.1869	0.0287498	0.656783	NA	0	0	0	2.76624	255.231	0	22.927	0	NA	protein_coding	Gm20431
ENSMUSG00000015083	117.116	0.520012	0.238275	2.1824	0.0290799	0.658744	69379	114.861	130.423	61.7956	89.4417	126.67	105.892	141.731	188.545	69379	protein_coding	C8g
ENSMUSG00000019945	139.198	-0.335016	0.153439	-2.18338	0.0290082	0.658744	73287	143.035	137.785	149.807	189.948	121.944	120.074	104.214	140.384	73287	protein_coding	1700040L02Rik
ENSMUSG00000037990	4.14553	1.61026	0.737488	2.18343	0.0290039	0.658744	237353	1.0836	2.10359	5.61778	0.92208	5.67181	8.50917	5.21069	7.17292	237353	protein_coding	Sh3rf3
ENSMUSG00000041592	13.099	0.996022	0.456281	2.18291	0.0290422	0.658744	237979	6.50159	7.36256	3.74519	17.5195	24.5778	17.0183	14.5899	16.3953	237979	protein_coding	Sdk2
ENSMUSG00000041852	214.294	0.276136	0.126542	2.18216	0.0290976	0.658744	21411	202.633	177.753	205.985	217.611	215.529	256.22	262.619	215.188	21411	protein_coding	Tcf20
ENSMUSG00000074345	4.0171	-1.73961	0.798938	-2.1774	0.0294509	0.665838	244882	7.58519	4.20718	2.80889	7.37664	0	1.89093	2.08428	3.07411	244882	protein_coding	Tnfaip8l3
ENSMUSG00000026004	387.685	0.215815	0.0991606	2.17642	0.0295239	0.66595	68691	394.43	315.538	363.283	346.702	397.972	432.077	413.729	436.524	68691	protein_coding	Kansl1l
ENSMUSG00000056498	7.76302	-1.25309	0.575798	-2.17626	0.0295357	0.66595	320782	10.836	6.31077	16.8533	9.2208	4.7265	7.5637	4.16855	1.0247	320782	protein_coding	Tmem154
ENSMUSG00000021612	5075.91	-0.380374	0.174845	-2.17549	0.0295933	0.666347	22598	4747.24	4784.62	8171.06	6168.71	4418.34	4104.25	4387.4	4480	22598	protein_coding	Slc6a18
ENSMUSG00000030138	201.108	0.257254	0.118404	2.17268	0.0298043	0.670195	213895	198.298	177.753	203.176	175.195	217.419	241.093	228.228	197.768	213895	protein_coding	Bms1
ENSMUSG00000035910	132.256	0.428422	0.197271	2.17175	0.0298748	0.670876	195208	105.109	134.63	116.101	109.727	159.756	191.929	167.784	97.3468	195208	protein_coding	Dcdc2a
ENSMUSG00000020676	3.71592	1.58186	0.730692	2.16488	0.0303967	0.671916	20292	1.0836	1.05179	1.87259	3.68832	5.67181	5.67278	4.16855	8.19763	20292	protein_coding	Ccl11
ENSMUSG00000021703	159.69	0.286814	0.132478	2.16499	0.0303885	0.671916	218442	137.617	143.044	148.871	150.299	164.482	213.675	159.447	172.15	218442	protein_coding	Serinc5
ENSMUSG00000022020	86.5176	0.354453	0.163516	2.1677	0.0301817	0.671916	66897	68.2667	80.9882	72.0948	82.0651	84.1318	115.346	100.045	94.2727	66897	protein_coding	Naa16
ENSMUSG00000022426	283.886	-0.407366	0.187816	-2.16897	0.0300852	0.671916	74158	299.073	232.447	387.627	295.065	203.24	201.384	304.304	253.102	74158	protein_coding	Josd1
ENSMUSG00000025880	164.421	-0.258146	0.11923	-2.16511	0.0303791	0.671916	17131	189.63	168.287	170.406	176.117	152.193	138.983	162.574	139.36	17131	protein_coding	Smad7
ENSMUSG00000031428	6.55161	1.21618	0.560602	2.16942	0.0300505	0.671916	NA	3.25079	2.10359	7.49037	5.53248	11.3436	7.5637	10.4214	9.22233	NA	protein_coding	Zcchc18
ENSMUSG00000032549	58.0455	0.634398	0.292702	2.16739	0.0302053	0.671916	270192	45.5111	31.5538	44.0059	58.091	112.491	76.5825	48.9805	51.2352	270192	protein_coding	Rab6b
ENSMUSG00000032925	3.57674	1.90378	0.878014	2.16828	0.0301377	0.671916	223272	1.0836	3.15538	2.80889	0	3.7812	2.83639	5.21069	12.2964	223272	protein_coding	Itgbl1
ENSMUSG00000034226	147.623	-0.541906	0.250358	-2.16453	0.0304238	0.671916	228543	159.289	262.949	141.381	108.805	86.9677	139.929	129.225	114.767	228543	protein_coding	Rhov
ENSMUSG00000034602	473.689	0.326633	0.150813	2.16581	0.0303256	0.671916	67074	357.587	462.79	435.378	415.858	469.815	546.478	686.769	432.425	67074	protein_coding	Mon2
ENSMUSG00000062542	16.3109	-1.05233	0.486231	-2.16426	0.0304446	0.671916	60510	20.5884	7.36256	21.5348	34.1169	14.1795	14.1819	8.33711	4.09881	60510	protein_coding	Syt9
ENSMUSG00000063354	7.35616	1.14377	0.527209	2.16948	0.0300464	0.671916	72027	4.33439	6.31077	6.55407	3.68832	8.50771	14.1819	6.25283	13.3211	72027	protein_coding	Slc39a4
ENSMUSG00000086584	5.63812	-1.39861	0.646228	-2.16427	0.0304437	0.671916	NA	7.58519	5.25897	11.2356	3.68832	3.7812	2.83639	2.08428	3.07411	NA	antisense	Gm12002
ENSMUSG00000038143	74.9397	0.467941	0.216342	2.16297	0.0305437	0.673211	71069	59.5979	59.9523	67.4133	81.143	86.9677	115.346	88.5818	63.5316	71069	protein_coding	Stox2
ENSMUSG00000097209	5.26631	1.61585	0.748156	2.15977	0.0307902	0.67775	NA	2.1672	1.05179	7.49037	1.84416	2.8359	11.3456	10.4214	9.22233	NA	lincRNA	AU022754
ENSMUSG00000039763	120.419	-0.299728	0.138829	-2.15897	0.0308526	0.677844	246738	123.53	127.267	147.935	121.715	114.381	104.946	95.8767	111.693	246738	protein_coding	Dnajc28
ENSMUSG00000040147	33.9492	-0.847147	0.392439	-2.15867	0.0308757	0.677844	109731	21.672	26.2949	54.3052	69.156	17.0154	21.7456	18.7585	36.8893	109731	protein_coding	Maob
ENSMUSG00000034566	1912.84	-0.158218	0.0733245	-2.15778	0.030945	0.677986	NA	1947.23	1977.37	2195.61	2045.17	1881.15	1750.05	1724.74	1833.19	NA	protein_coding	Atp5h
ENSMUSG00000063130	10.9513	1.85702	0.86071	2.15754	0.0309635	0.677986	70405	0	4.20718	9.36296	6.45456	13.2342	12.291	46.8962	1.0247	70405	protein_coding	Calml3
ENSMUSG00000025185	73.8461	-0.839273	0.389447	-2.15504	0.0311587	0.67858	67573	39.0095	59.9523	146.062	144.767	58.6087	55.7823	61.4862	29.7164	67573	protein_coding	Loxl4
ENSMUSG00000025266	324.277	0.247248	0.114754	2.15459	0.0311939	0.67858	NA	275.234	319.746	282.762	343.936	350.707	365.894	387.675	317.658	NA	protein_coding	Gnl3l
ENSMUSG00000038522	1616.51	0.318418	0.147703	2.1558	0.0310997	0.67858	215929	1759.76	1586.11	1166.63	1119.4	1727.06	1844.6	1815.41	1877.26	215929	protein_coding	AI317395
ENSMUSG00000073940	535.312	0.985488	0.457272	2.15515	0.0311503	0.67858	15130	458.362	395.475	274.335	279.39	1238.34	313.894	374.128	1026.75	15130	protein_coding	Hbb-bt
ENSMUSG00000099757	8.34643	1.16153	0.538857	2.15554	0.0311194	0.67858	NA	3.25079	4.20718	5.61778	3.68832	16.0701	9.45463	6.25283	16.3953	NA	processed_transcript	BE692007
ENSMUSG00000024906	119.911	-0.333577	0.154888	-2.15366	0.0312667	0.679277	71711	110.527	139.889	148.871	149.377	108.71	101.165	100.045	109.643	71711	protein_coding	Mus81
ENSMUSG00000030825	108.532	-1.66398	0.773968	-2.14993	0.0315609	0.681234	66065	53.0963	44.1754	334.258	302.442	42.5385	34.0367	32.3063	88.1245	66065	protein_coding	Hsd17b14
ENSMUSG00000039989	278.542	-0.228694	0.106345	-2.1505	0.0315157	0.681234	12418	319.661	300.813	275.271	295.988	273.192	224.075	248.029	271.546	12418	protein_coding	Cbx4
ENSMUSG00000052396	341.493	0.441417	0.205266	2.15046	0.0315186	0.681234	233549	248.144	401.786	206.921	295.988	493.447	346.985	315.768	443.696	233549	protein_coding	Mogat2
ENSMUSG00000070803	64.6772	-0.99233	0.461473	-2.15035	0.0315272	0.681234	56222	197.215	74.6774	53.3689	64.5456	40.6479	31.2003	42.7277	52.2599	56222	protein_coding	Cited4
ENSMUSG00000026479	203.484	0.341367	0.1591	2.14562	0.0319035	0.684366	16782	143.035	190.375	219.093	206.546	204.185	254.33	241.776	222.361	16782	protein_coding	Lamc2
ENSMUSG00000029373	9.23131	1.0361	0.483259	2.14398	0.0320342	0.684366	56744	4.33439	4.20718	6.55407	10.1429	14.1795	17.9638	7.29497	12.2964	56744	protein_coding	Pf4
ENSMUSG00000035863	1569.29	-0.172493	0.0804306	-2.14461	0.0319837	0.684366	18483	1732.67	1630.28	1660.05	1585.98	1520.04	1343.5	1374.58	1625.18	18483	protein_coding	Palm
ENSMUSG00000046982	375.134	0.252846	0.117874	2.14506	0.0319481	0.684366	110796	383.594	300.813	332.385	321.806	409.315	365.894	455.414	417.054	110796	protein_coding	Tshz1
ENSMUSG00000050069	31.1545	1.29958	0.605234	2.14723	0.0317751	0.684366	23893	11.9196	6.31077	47.7511	23.052	28.359	72.8007	64.6126	20.4941	23893	protein_coding	Grem2
ENSMUSG00000102140	8.4713	1.09734	0.511713	2.14445	0.0319972	0.684366	NA	6.50159	8.41436	4.68148	4.6104	10.3983	18.9093	12.5057	6.14822	NA	TEC	RP24-388P13.2
ENSMUSG00000032806	137.251	0.265903	0.124064	2.14327	0.0320914	0.684712	NA	128.948	135.682	119.846	114.338	152.193	152.22	150.068	150.631	NA	protein_coding	Slc10a3
ENSMUSG00000020123	114.225	-0.385012	0.179969	-2.13933	0.032409	0.686032	54140	119.196	112.542	114.228	150.299	123.834	101.165	77.1182	88.1245	54140	protein_coding	Avpr1a
ENSMUSG00000023266	127.421	-0.320103	0.149548	-2.14047	0.0323171	0.686032	107971	147.369	136.733	140.444	163.208	111.546	113.456	103.172	119.89	107971	protein_coding	Frs3
ENSMUSG00000027534	56.2386	-0.428719	0.200395	-2.13937	0.0324054	0.686032	74718	65.0159	63.1077	52.4326	61.7793	55.7728	39.7094	45.8541	47.1363	74718	protein_coding	Snx16
ENSMUSG00000027673	1428.2	-0.162901	0.0761891	-2.13812	0.0325072	0.686032	66046	1552.8	1531.41	1577.66	1415.39	1439.69	1298.12	1249.52	1369	66046	protein_coding	Ndufb5
ENSMUSG00000030602	337.423	0.19006	0.0887375	2.14182	0.0322081	0.686032	70584	300.157	326.056	323.959	332.871	378.12	358.33	350.158	362.745	70584	protein_coding	Pak4
ENSMUSG00000031994	15.0222	-1.19914	0.560498	-2.13942	0.0324019	0.686032	30806	11.9196	17.8805	24.3437	38.7273	2.8359	7.5637	12.5057	12.2964	30806	protein_coding	Adamts8
ENSMUSG00000052957	458.081	-0.270337	0.126394	-2.13884	0.0324489	0.686032	14451	443.192	584.798	517.772	506.222	457.526	368.731	379.338	438.573	14451	protein_coding	Gas1
ENSMUSG00000079620	2.95034	3.35408	1.56873	2.13809	0.0325093	0.686032	140474	0	0	1.87259	0.92208	0	1.89093	20.8428	1.0247	140474	protein_coding	Muc4
ENSMUSG00000095300	42.1035	-0.631834	0.295537	-2.13792	0.0325233	0.686032	380882	48.7619	43.1236	44.9422	79.2989	24.5778	41.6004	31.2642	31.7658	380882	protein_coding	Gm906
ENSMUSG00000001036	267.143	0.216091	0.101209	2.13509	0.0327533	0.687485	13855	234.057	241.913	249.991	270.169	280.754	296.875	311.599	269.497	13855	protein_coding	Epn2
ENSMUSG00000018076	152.786	0.339583	0.159004	2.13569	0.0327047	0.687485	76199	135.45	115.697	136.699	133.702	166.373	201.384	188.627	135.261	76199	protein_coding	Med13l
ENSMUSG00000026103	1773.92	0.187362	0.0877792	2.13447	0.0328043	0.687485	14660	1798.77	1693.39	1584.21	1580.44	1644.82	1976.96	1983.19	2005.34	14660	protein_coding	Gls
ENSMUSG00000027386	115.917	-0.344406	0.161355	-2.13446	0.0328048	0.687485	70370	124.614	112.542	131.081	158.598	103.983	112.51	86.4975	100.421	70370	protein_coding	Fbln7
ENSMUSG00000030872	701.601	0.296113	0.138971	2.13075	0.0331101	0.687485	74105	663.162	725.739	535.562	521.897	722.21	902.917	768.056	734.712	74105	protein_coding	Gga2
ENSMUSG00000034765	27.7651	0.772783	0.362889	2.12953	0.0332102	0.687485	240672	30.3407	23.1395	15.917	9.2208	43.4838	42.5458	21.8849	35.8646	240672	protein_coding	Dusp5
ENSMUSG00000035095	4.19248	1.96208	0.919514	2.13383	0.032857	0.687485	219148	2.1672	3.15538	0	1.84416	3.7812	1.89093	18.7585	4.09881	219148	protein_coding	Fam167a
ENSMUSG00000035539	5.81842	-1.97702	0.927901	-2.13064	0.033119	0.687485	381522	8.66879	3.15538	20.5985	11.065	1.8906	2.83639	3.12642	1.0247	381522	protein_coding	E230008N13Rik
ENSMUSG00000039196	9.04025	1.66861	0.78272	2.13181	0.0330228	0.687485	18405	0	1.05179	14.9807	4.6104	15.1248	8.50917	12.5057	22.5435	18405	protein_coding	Orm1
ENSMUSG00000044505	5.4969	-1.50751	0.706676	-2.13324	0.0329051	0.687485	320747	10.836	7.36256	5.61778	3.68832	5.67181	0.945463	3.12642	1.0247	320747	protein_coding	Lingo4
ENSMUSG00000054555	88.539	0.964954	0.452453	2.13272	0.032948	0.687485	11489	33.5915	38.9164	64.6044	120.792	254.286	96.4372	62.5283	72.7539	11489	protein_coding	Adam12
ENSMUSG00000069874	200.064	-0.347766	0.163126	-2.13188	0.0330164	0.687485	54396	185.295	208.255	229.393	233.286	223.091	163.565	172.995	135.261	54396	protein_coding	Irgm2
ENSMUSG00000074398	127.802	0.361516	0.169755	2.12963	0.0332018	0.687485	NA	99.691	98.8687	146.062	104.195	130.452	173.965	132.352	146.533	NA	processed_transcript	Gm15441
ENSMUSG00000075225	22.0548	-0.681293	0.319853	-2.13002	0.0331703	0.687485	75973	19.5048	24.1913	39.3244	26.7403	15.1248	16.0729	17.7164	17.42	75973	protein_coding	Ccdc162
ENSMUSG00000085085	5.02444	-1.50687	0.707258	-2.13058	0.033124	0.687485	NA	6.50159	10.5179	4.68148	6.45456	1.8906	2.83639	5.21069	0	NA	lincRNA	1700086P04Rik
ENSMUSG00000005107	136.22	-0.278258	0.131185	-2.12112	0.0339119	0.687885	117591	137.617	138.837	150.744	155.831	136.123	124.801	110.467	115.791	117591	protein_coding	Slc2a9
ENSMUSG00000013629	122.257	0.307916	0.144783	2.12675	0.0334413	0.687885	69719	109.443	112.542	123.591	101.429	134.233	149.383	150.068	113.742	69719	protein_coding	Cad
ENSMUSG00000018604	48.4969	1.02435	0.482082	2.12484	0.0335997	0.687885	21386	26.0064	19.9841	58.0504	43.3377	39.7026	35.9276	149.026	46.1116	21386	protein_coding	Tbx3
ENSMUSG00000020687	212.267	0.240903	0.113297	2.1263	0.0334781	0.687885	217232	189.63	189.323	219.093	176.117	225.927	236.366	245.945	220.311	217232	protein_coding	Cdc27
ENSMUSG00000020707	84.606	-0.375587	0.176473	-2.12829	0.0333128	0.687885	71956	89.9386	98.8687	78.6489	85.7534	76.5694	69.0188	65.6547	78.9021	71956	protein_coding	Rnf135
ENSMUSG00000028986	299.102	-0.207802	0.0980428	-2.1195	0.0340482	0.687885	52323	310.993	295.554	340.812	319.04	295.879	270.402	280.335	255.151	52323	protein_coding	Klhl7
ENSMUSG00000029819	202.539	-0.750163	0.352805	-2.12628	0.0334799	0.687885	109648	260.064	156.717	349.239	248.039	164.482	49.1641	134.436	239.781	109648	protein_coding	Npy
ENSMUSG00000032332	81.1931	0.620977	0.292969	2.1196	0.0340395	0.687885	NA	40.0931	62.0559	91.757	77.4547	140.85	94.5463	57.3176	110.668	NA	protein_coding	Col12a1
ENSMUSG00000034413	217.239	-0.244718	0.11538	-2.12097	0.0339243	0.687885	240055	217.803	222.981	226.584	266.481	201.349	210.838	178.206	197.768	240055	protein_coding	Neurl1b
ENSMUSG00000035992	287.856	0.208452	0.0981571	2.12366	0.0336986	0.687885	216742	248.144	274.518	259.354	297.832	312.895	299.712	323.063	309.46	216742	protein_coding	Fnip1
ENSMUSG00000036676	177.886	0.266624	0.125767	2.11999	0.0340071	0.687885	237500	175.543	140.941	168.533	166.896	186.224	218.402	205.301	175.224	237500	protein_coding	Tmtc3
ENSMUSG00000040471	193.667	-0.356504	0.167841	-2.12406	0.0336649	0.687885	71522	175.543	186.168	246.246	251.728	192.841	178.693	170.911	128.088	71522	protein_coding	Ggt6
ENSMUSG00000049422	6551.71	-0.260803	0.122852	-2.1229	0.0337619	0.687885	103172	7642.62	8360.72	6265.7	6174.25	6387.4	5276.63	5347.21	6596.01	103172	protein_coding	Chchd10
ENSMUSG00000053117	3.25043	2.25861	1.06567	2.11943	0.0340541	0.687885	NA	2.1672	0	1.87259	0	2.8359	4.72732	14.5899	1.0247	NA	lincRNA	E330013P04Rik
ENSMUSG00000063704	162.357	-0.373017	0.175471	-2.1258	0.0335198	0.687885	332110	193.964	169.339	204.113	179.806	121.944	135.201	111.509	189.57	332110	protein_coding	Mapk15
ENSMUSG00000071350	51.1677	0.457606	0.214971	2.12868	0.0332807	0.687885	239122	52.0127	49.4344	35.5793	44.2598	73.7335	62.4006	54.1912	50.2105	239122	protein_coding	Setdb2
ENSMUSG00000072884	4.23134	-1.64061	0.773183	-2.12189	0.0338469	0.687885	NA	4.33439	4.20718	7.49037	9.2208	4.7265	0.945463	1.04214	1.0247	NA	processed_transcript	Gm10433
ENSMUSG00000084862	5.78417	1.27497	0.600917	2.1217	0.0338629	0.687885	NA	3.25079	2.10359	4.68148	5.53248	6.61711	12.291	10.4214	5.12352	NA	processed_transcript	Gm16278
ENSMUSG00000091382	32.369	-0.729181	0.343318	-2.12393	0.0336764	0.687885	171199	34.6751	39.9682	44.9422	36.8832	22.6872	8.50917	25.0113	38.9387	171199	protein_coding	Vmn1r18
ENSMUSG00000000142	15.6086	0.960854	0.45427	2.11516	0.0344161	0.689646	12006	7.58519	7.36256	18.7259	14.7533	14.1795	18.9093	35.4327	17.42	12006	protein_coding	Axin2
ENSMUSG00000002831	41.8313	1.07439	0.50914	2.1102	0.0348413	0.689646	57435	9.75238	9.46615	74.9037	20.2858	57.6634	64.2915	55.2333	59.4328	57435	protein_coding	Plin4
ENSMUSG00000005893	400.961	0.194866	0.0920926	2.11598	0.0343467	0.689646	22026	379.259	346.041	387.627	393.728	414.987	460.44	452.288	397.585	22026	protein_coding	Nr2c2
ENSMUSG00000009281	313.521	0.362052	0.171189	2.11493	0.0344362	0.689646	71660	226.472	272.415	350.175	264.637	357.324	306.33	301.178	466.24	71660	protein_coding	Rarres2
ENSMUSG00000015134	137.228	2.87918	1.36167	2.11445	0.0344769	0.689646	56847	3.25079	10.5179	122.655	38.7273	11.3436	40.6549	896.239	107.594	56847	protein_coding	Aldh1a3
ENSMUSG00000015405	465.348	-0.382043	0.180948	-2.11134	0.0347428	0.689646	NA	615.484	503.81	536.498	440.754	505.736	297.821	314.726	474.438	NA	protein_coding	Ace2
ENSMUSG00000027171	11.5428	1.09999	0.521041	2.11114	0.0347601	0.689646	228413	2.1672	3.15538	10.2993	9.2208	11.3436	25.5275	14.5899	14.3458	228413	protein_coding	Prrg4
ENSMUSG00000027562	3057.09	-0.205446	0.0973333	-2.11075	0.0347939	0.689646	12349	2891.04	3144.87	3651.56	3605.33	2825.5	2643.51	2859.63	2942.95	12349	protein_coding	Car2
ENSMUSG00000028883	4.70976	1.36043	0.642348	2.1179	0.0341839	0.689646	20346	1.0836	3.15538	4.68148	1.84416	9.45301	5.67278	7.29497	6.14822	20346	protein_coding	Sema3a
ENSMUSG00000032606	309.11	-0.265497	0.125754	-2.11123	0.0347523	0.689646	66257	266.565	337.626	380.136	369.754	295.879	277.966	274.082	264.373	66257	protein_coding	Nicn1
ENSMUSG00000037416	556.605	0.28057	0.132824	2.11235	0.0346567	0.689646	240283	572.14	486.981	496.237	455.507	526.533	763.934	630.494	547.192	240283	protein_coding	Dmxl1
ENSMUSG00000041078	4.64418	-1.58463	0.748925	-2.11587	0.0343555	0.689646	14803	4.33439	7.36256	3.74519	6.45456	3.7812	2.83639	2.08428	0	14803	protein_coding	Grid1
ENSMUSG00000047003	56.4847	0.429081	0.203309	2.11048	0.0348167	0.689646	NA	52.0127	37.8646	50.56	54.4027	69.9523	74.6916	68.7811	50.2105	NA	protein_coding	Zfp41
ENSMUSG00000047115	12.2326	-0.984147	0.465298	-2.11509	0.0344224	0.689646	231946	19.5048	19.9841	16.8533	12.9091	2.8359	12.291	9.37925	7.17292	231946	protein_coding	Fam221a
ENSMUSG00000056412	12.1086	-0.843438	0.399639	-2.1105	0.0348151	0.689646	NA	16.254	19.9841	14.0444	11.987	9.45301	8.50917	8.33711	7.17292	NA	processed_pseudogene	Gm12396
ENSMUSG00000075044	135.706	-1.88514	0.892395	-2.11245	0.0346482	0.689646	236293	28.1736	52.5897	439.123	436.144	86.0224	31.2003	51.0648	49.1858	236293	protein_coding	Slc22a29
ENSMUSG00000017221	1691.22	-0.149938	0.0710953	-2.10897	0.0349471	0.690087	22123	1616.73	1878.51	1834.2	1776.85	1609.85	1517.47	1663.25	1587.27	22123	protein_coding	Psmd3
ENSMUSG00000085894	11.3684	-1.05546	0.500465	-2.10895	0.0349489	0.690087	NA	18.4212	15.7769	7.49037	11.065	12.2889	6.61824	3.12642	6.14822	NA	processed_transcript	Gm15832
ENSMUSG00000016946	161.461	0.283176	0.134415	2.10673	0.0351412	0.690613	69259	141.951	152.51	137.636	154.909	217.419	167.347	166.742	164.977	69259	protein_coding	Kctd5
ENSMUSG00000020429	132.416	-0.604214	0.286638	-2.10793	0.0350368	0.690613	16006	127.865	218.773	172.279	136.468	114.381	49.1641	99.0031	148.582	16006	protein_coding	Igfbp1
ENSMUSG00000042436	35.6511	0.919095	0.43611	2.10748	0.0350757	0.690613	76293	8.66879	15.7769	36.5156	47.9481	69.9523	35.9276	38.5591	49.1858	76293	protein_coding	Mfap4
ENSMUSG00000062683	2131.31	-0.160095	0.0759872	-2.10686	0.0351295	0.690613	67942	2336.24	2171.96	2218.09	2286.76	2160.96	1848.38	1875.85	2118.06	67942	protein_coding	Atp5g2
ENSMUSG00000021900	812.128	-0.280736	0.133421	-2.10413	0.0353671	0.692304	26363	793.194	794.105	1036.48	1011.52	793.107	619.278	785.772	704.996	26363	protein_coding	Btd
ENSMUSG00000026202	2430.73	0.186918	0.0888463	2.10383	0.0353932	0.692304	22145	2495.53	2386.52	2002.74	2316.26	2523.01	2395.8	2752.29	2755.43	22145	protein_coding	Tuba4a
ENSMUSG00000063383	14.1252	-0.88215	0.419216	-2.10428	0.0353536	0.692304	210853	22.7556	13.6733	13.1081	13.8312	8.50771	12.291	5.21069	12.2964	210853	protein_coding	Zfp947
ENSMUSG00000022335	28.4868	-0.536873	0.255303	-2.10288	0.0354762	0.692304	380993	34.6751	33.6574	32.7704	29.5065	22.6872	19.8547	27.0956	21.5188	380993	protein_coding	Zfat
ENSMUSG00000060807	36.2429	-5.25053	2.49639	-2.10325	0.035444	0.692304	12401	0	3.15538	125.464	190.87	5.67181	0	0	1.0247	12401	protein_coding	Serpina6
ENSMUSG00000029461	337.034	0.262148	0.124753	2.10133	0.0356122	0.693336	NA	284.986	289.244	329.576	339.325	317.621	442.477	378.296	347.374	NA	protein_coding	Fam168a
ENSMUSG00000052676	59.071	-0.56854	0.270505	-2.10177	0.0355736	0.693336	215693	58.5143	70.4703	70.2222	92.208	40.6479	65.2369	27.0956	53.2846	215693	protein_coding	Zmat1
ENSMUSG00000023013	3398.71	0.808771	0.385317	2.09898	0.0358189	0.694747	11827	2758.84	1737.57	4286.36	2762.55	2968.24	4170.44	6060.03	4652.15	11827	protein_coding	Aqp2
ENSMUSG00000030762	13.0487	1.18275	0.563586	2.09861	0.0358512	0.694747	11833	4.33439	17.8805	1.87259	4.6104	20.7966	23.6366	19.8006	11.2717	11833	protein_coding	Aqp8
ENSMUSG00000034177	61.4578	0.535185	0.25494	2.09926	0.0357944	0.694747	207742	36.8423	44.1754	66.477	68.2339	51.9915	80.3644	82.3289	83.001	207742	protein_coding	Rnf43
ENSMUSG00000011263	377.107	-0.332386	0.158512	-2.09691	0.0360014	0.695236	74463	402.015	303.969	423.206	527.43	362.05	348.876	326.189	281.793	74463	protein_coding	Exoc3l2
ENSMUSG00000044550	7.13771	1.16381	0.554787	2.09776	0.0359263	0.695236	NA	3.25079	8.41436	4.68148	3.68832	8.50771	16.0729	10.4214	6.14822	NA	protein_coding	Tceal3
ENSMUSG00000097276	10.4648	-0.95404	0.454958	-2.09698	0.0359951	0.695236	NA	15.1704	13.6733	14.0444	15.6754	6.61711	8.50917	3.12642	9.22233	NA	antisense	4930525G20Rik
ENSMUSG00000085933	73.9013	-0.452934	0.216061	-2.09633	0.0360529	0.695424	NA	91.0222	63.1077	103.929	88.5196	69.9523	69.0188	42.7277	63.5316	NA	lincRNA	Tmem61
ENSMUSG00000020877	893.735	-0.271426	0.129601	-2.09432	0.0362318	0.697263	217140	1080.35	1105.44	785.553	803.131	777.037	821.607	787.857	818.738	217140	protein_coding	Scrn2
ENSMUSG00000028403	169.916	0.299834	0.143153	2.0945	0.0362157	0.697263	68268	175.543	150.407	171.342	122.637	168.264	187.202	211.554	191.619	68268	protein_coding	Zdhhc21
ENSMUSG00000031879	201.567	-0.241132	0.115214	-2.09291	0.0363573	0.697319	68523	210.218	231.395	201.304	209.312	199.458	173.965	166.742	191.619	68523	protein_coding	Fam96b
ENSMUSG00000047193	155.119	0.289872	0.138502	2.09291	0.0363576	0.697319	110350	157.122	123.06	147.935	135.546	167.318	201.384	149.026	172.15	110350	protein_coding	Dync2h1
ENSMUSG00000097221	90.67	0.473837	0.226405	2.09288	0.0363601	0.697319	NA	96.4402	90.4544	65.5407	57.1689	89.8036	113.456	143.815	81.9763	NA	protein_coding	1810049J17Rik
ENSMUSG00000006418	532.042	-0.166343	0.0795373	-2.09139	0.0364934	0.69779	NA	547.217	556.4	577.695	568.001	499.119	495.423	535.659	463.166	NA	protein_coding	Rnf114
ENSMUSG00000022204	208.234	-0.249726	0.119413	-2.09128	0.0365026	0.69779	68966	239.475	228.24	212.539	205.624	202.294	185.311	161.531	203.916	68966	protein_coding	Ngdn
ENSMUSG00000034584	49.5358	0.687119	0.328577	2.0912	0.0365101	0.69779	320051	24.9228	39.9682	50.56	51.6365	49.1556	96.4372	67.739	37.914	320051	protein_coding	Exph5
ENSMUSG00000020430	454.218	0.204841	0.0981096	2.08788	0.0368089	0.698586	64934	450.777	437.547	401.671	393.728	458.471	509.605	450.204	542.068	64934	protein_coding	Pes1
ENSMUSG00000031762	377.899	-0.976133	0.467715	-2.08702	0.0368859	0.698586	17750	336.999	339.73	331.449	1100.04	326.129	200.438	170.911	285.892	17750	protein_coding	Mt2
ENSMUSG00000039154	67.714	0.746468	0.357588	2.08751	0.0368419	0.698586	20420	36.8423	31.5538	71.1585	86.6755	132.342	84.1462	55.2333	77.8774	20420	protein_coding	Shd
ENSMUSG00000041775	194.917	-0.304897	0.146092	-2.08702	0.0368867	0.698586	NA	221.054	205.1	256.545	188.104	168.264	143.71	179.248	198.792	NA	protein_coding	Mapk1ip1
ENSMUSG00000042312	145.896	-0.389934	0.186695	-2.08861	0.036743	0.698586	20196	149.537	135.682	205.049	196.403	138.014	130.474	128.183	101.446	20196	protein_coding	S100a13
ENSMUSG00000044244	7.94175	1.05186	0.503975	2.08713	0.0368761	0.698586	213208	5.41799	5.25897	3.74519	8.29872	7.56241	11.3456	9.37925	16.3953	213208	protein_coding	Il20rb
ENSMUSG00000073758	86.4651	-0.535174	0.256355	-2.08763	0.0368312	0.698586	66938	71.5175	83.0918	135.763	128.169	74.6788	63.346	48.9805	90.1739	66938	protein_coding	Sh3d21
ENSMUSG00000097251	13.5569	-0.91584	0.438634	-2.08793	0.0368037	0.698586	NA	7.58519	15.7769	18.7259	22.1299	11.3436	7.5637	5.21069	12.2964	NA	antisense	5033417F24Rik
ENSMUSG00000001138	270.715	-0.205984	0.0989497	-2.0817	0.0373697	0.70184	94218	262.231	301.865	290.252	284.923	265.63	238.257	248.029	245.929	94218	protein_coding	Cnnm3
ENSMUSG00000002881	293.949	0.252004	0.121264	2.07814	0.0376963	0.70184	17936	302.324	278.726	306.169	227.754	318.566	331.858	333.484	306.386	17936	protein_coding	Nab1
ENSMUSG00000005410	63.2969	0.643001	0.309693	2.07626	0.0378703	0.70184	17218	49.8455	52.5897	40.2607	59.9352	139.905	70.9097	47.9384	57.3834	17218	protein_coding	Mcm5
ENSMUSG00000006095	335.204	-0.229265	0.110085	-2.08262	0.0372859	0.70184	66411	373.841	386.009	330.513	322.728	317.621	304.439	332.442	268.472	66411	protein_coding	Tbcb
ENSMUSG00000009621	279.175	0.310472	0.149305	2.07946	0.0375755	0.70184	22325	201.549	227.188	300.551	269.247	273.192	312.003	374.128	293.065	22325	protein_coding	Vav2
ENSMUSG00000015709	399.735	0.350704	0.168938	2.07594	0.0378998	0.70184	11864	340.25	429.132	294.933	308.897	379.066	568.223	484.594	384.264	11864	protein_coding	Arnt2
ENSMUSG00000024294	490.702	0.27788	0.133506	2.08142	0.0373959	0.70184	225164	476.783	440.702	428.824	380.819	471.705	598.478	627.367	476.487	225164	protein_coding	Mib1
ENSMUSG00000026389	256.538	-0.469186	0.225379	-2.08177	0.0373639	0.70184	NA	251.395	208.255	335.194	427.845	241.052	223.129	153.194	228.509	NA	protein_coding	Steap3
ENSMUSG00000026956	965.83	0.199128	0.0957274	2.08016	0.037511	0.70184	227620	962.235	967.651	864.202	791.144	936.793	1111.86	1031.72	1080.04	227620	protein_coding	Uap1l1
ENSMUSG00000030256	17.3104	-1.04142	0.501046	-2.0785	0.0376638	0.70184	79362	23.8392	14.7251	38.3882	24.8962	5.67181	11.3456	6.25283	20.4941	79362	protein_coding	Bhlhe41
ENSMUSG00000031391	461.796	0.391295	0.187779	2.08381	0.0371773	0.70184	16728	376.009	319.746	540.243	459.196	428.221	489.75	668.011	543.093	16728	protein_coding	L1cam
ENSMUSG00000032066	111.666	-0.40521	0.19513	-2.07662	0.0378366	0.70184	170752	145.202	144.096	121.719	90.3638	74.6788	87.9281	96.9189	118.866	170752	protein_coding	Bco2
ENSMUSG00000039943	100.49	0.424952	0.203965	2.08345	0.0372101	0.70184	NA	74.7683	75.7292	102.056	109.727	98.3113	151.274	119.846	99.3962	NA	protein_coding	Plcb4
ENSMUSG00000049892	32.3871	0.578805	0.278587	2.07765	0.0377417	0.70184	19416	35.7587	19.9841	29.0252	26.7403	52.9368	31.2003	40.6434	33.8152	19416	protein_coding	Rasd1
ENSMUSG00000056629	619.346	-0.191478	0.0921649	-2.07755	0.0377504	0.70184	NA	716.258	659.475	654.471	599.352	610.664	593.751	508.564	582.031	NA	protein_coding	Fkbp2
ENSMUSG00000059201	5.87622	2.00409	0.964409	2.07805	0.037705	0.70184	16846	0	0	9.36296	0	12.2889	7.5637	7.29497	13.3211	16846	protein_coding	Lep
ENSMUSG00000061518	3788.95	-0.185544	0.0893171	-2.07737	0.0377677	0.70184	12859	3974.64	4042.05	4313.52	4078.36	3949.47	3415.96	3155.6	3560.84	12859	protein_coding	Cox5b
ENSMUSG00000087042	48.3775	-0.449008	0.215789	-2.08077	0.0374545	0.70184	NA	52.0127	52.5897	51.4963	55.3248	30.2496	51.055	38.5591	40.9881	NA	sense_intronic	Gm11611
ENSMUSG00000093587	8.36664	1.0378	0.499183	2.07899	0.0376181	0.70184	NA	2.1672	4.20718	6.55407	8.29872	12.2889	16.0729	8.33711	10.247	NA	lincRNA	Gm20554
ENSMUSG00000097597	4.07097	1.88972	0.910161	2.07625	0.0378708	0.70184	NA	5.41799	1.05179	0	0.92208	4.7265	14.1819	6.25283	2.04941	NA	lincRNA	Gm26674
ENSMUSG00000033111	292.087	-0.189401	0.0913106	-2.07425	0.0380558	0.703948	218734	325.079	295.554	316.468	304.286	267.52	265.675	277.209	273.596	218734	protein_coding	3830406C13Rik
ENSMUSG00000020023	200.448	0.264749	0.127736	2.07263	0.0382067	0.703969	NA	166.874	198.789	193.813	177.961	217.419	224.075	256.366	186.496	NA	protein_coding	Tmcc3
ENSMUSG00000023075	283.228	0.214461	0.103497	2.07215	0.0382512	0.703969	68050	280.652	275.57	265.908	227.754	311.949	304.439	319.936	289.991	68050	protein_coding	Akirin1
ENSMUSG00000042834	211.374	0.386937	0.186748	2.07197	0.0382679	0.703969	NA	156.038	173.546	191.004	249.884	295.879	236.366	257.408	183.422	NA	protein_coding	Nrep
ENSMUSG00000060227	572.985	0.451158	0.217581	2.07352	0.0381241	0.703969	319996	665.329	620.559	345.493	316.273	631.461	613.605	738.876	709.095	319996	protein_coding	Casc4
ENSMUSG00000064262	102.174	-0.797808	0.384882	-2.07286	0.0381852	0.703969	243374	71.5175	73.6256	214.412	203.78	93.5848	67.1279	75.034	54.3093	243374	protein_coding	Gimap8
ENSMUSG00000020590	460.397	0.260008	0.125663	2.06909	0.038538	0.705489	217463	484.368	430.184	388.563	379.897	417.823	551.205	571.092	486.734	217463	protein_coding	Snx13
ENSMUSG00000021416	1787.77	-0.329133	0.159133	-2.06828	0.0386134	0.705489	69123	2260.39	2309.74	1859.48	1571.22	1539.9	1307.58	1401.68	2010.47	69123	protein_coding	Eci3
ENSMUSG00000025044	4.74716	1.40759	0.680658	2.06799	0.0386414	0.705489	20288	1.0836	2.10359	3.74519	4.6104	7.56241	12.291	4.16855	5.12352	20288	protein_coding	Msr1
ENSMUSG00000035069	174.643	-0.259851	0.125618	-2.06858	0.0385855	0.705489	67013	197.215	158.821	208.794	194.559	148.412	154.11	167.784	159.854	67013	protein_coding	Oma1
ENSMUSG00000038429	752.217	0.195002	0.0942014	2.07005	0.0384476	0.705489	22225	794.277	706.806	663.834	632.547	756.241	794.189	817.036	867.924	22225	protein_coding	Usp5
ENSMUSG00000069729	422.005	0.272862	0.131949	2.06793	0.0386465	0.705489	239985	429.105	398.63	325.831	368.832	388.519	497.314	545.038	435.499	239985	protein_coding	Arid1b
ENSMUSG00000018160	290.385	0.223677	0.108207	2.06711	0.0387234	0.706025	19014	255.729	248.224	273.399	285.845	291.153	309.166	359.538	303.312	19014	protein_coding	Med1
ENSMUSG00000028228	399.719	0.210801	0.102007	2.06653	0.0387785	0.706025	70568	386.845	348.144	370.773	378.053	401.753	440.586	496.058	391.437	70568	protein_coding	Cpne3
ENSMUSG00000074622	130.087	-0.474165	0.229479	-2.06627	0.0388028	0.706025	16658	119.196	155.666	155.425	216.689	111.546	120.074	107.34	89.1492	16658	protein_coding	Mafb
ENSMUSG00000025481	19.1002	-0.736978	0.357166	-2.0634	0.0390743	0.706147	76974	26.0064	26.2949	20.5985	14.7533	7.56241	15.1274	15.6321	17.42	76974	protein_coding	Urah
ENSMUSG00000035284	75.2408	0.592035	0.28695	2.0632	0.0390935	0.706147	320528	57.4307	34.7092	61.7956	86.6755	77.5147	140.874	81.2868	70.7045	320528	protein_coding	Vps13c
ENSMUSG00000045268	101.723	-0.33671	0.163	-2.0657	0.0388566	0.706147	NA	99.691	96.7651	134.827	113.416	81.2959	81.3098	91.7082	101.446	NA	protein_coding	Zfp691
ENSMUSG00000045767	492.592	0.19969	0.0967497	2.06398	0.0390193	0.706147	78521	449.693	442.806	500.919	472.105	517.08	603.205	516.901	485.709	78521	protein_coding	B230219D22Rik
ENSMUSG00000051980	291.383	0.418152	0.202584	2.06409	0.0390088	0.706147	12374	251.395	193.53	264.036	297.832	299.66	473.677	347.032	234.657	12374	protein_coding	Casr
ENSMUSG00000068877	126.779	0.472903	0.229223	2.06307	0.0391058	0.706147	20342	131.115	111.49	81.4578	75.6105	148.412	128.583	125.057	197.768	20342	protein_coding	Selenbp2
ENSMUSG00000092595	33.3705	-0.811624	0.393002	-2.06519	0.0389048	0.706147	NA	49.8455	16.8287	55.2415	49.7923	37.812	18.9093	23.9692	13.3211	NA	processed_transcript	Gm20427
ENSMUSG00000002489	54.793	0.790809	0.383471	2.06224	0.0391848	0.70625	21844	29.2572	26.2949	63.6682	63.6235	48.2103	61.4551	118.804	58.4081	21844	protein_coding	Tiam1
ENSMUSG00000020262	70.9338	-0.357988	0.173756	-2.06029	0.0393711	0.707873	NA	73.6847	87.299	85.203	66.3897	59.554	56.7278	61.4862	67.6304	NA	protein_coding	Adarb1
ENSMUSG00000005763	29.0879	0.602535	0.293403	2.05361	0.0400134	0.71123	12503	23.8392	17.8805	28.0889	24.8962	27.4137	51.055	38.5591	26.6423	12503	protein_coding	Cd247
ENSMUSG00000020634	391.325	0.300149	0.145982	2.05607	0.0397761	0.71123	217379	397.681	356.558	343.621	271.091	399.862	520.95	430.403	395.535	217379	protein_coding	Ubxn2a
ENSMUSG00000030340	1912.27	-0.171166	0.0832211	-2.05676	0.0397095	0.71123	20276	2031.75	1911.11	2141.31	2098.65	1721.39	1621.47	1875.85	1931.57	20276	protein_coding	Scnn1a
ENSMUSG00000038296	413.744	0.240998	0.117281	2.05488	0.0398902	0.71123	233733	444.275	398.63	370.773	349.468	392.3	448.149	459.583	509.277	233733	protein_coding	Galnt18
ENSMUSG00000054715	92.761	-0.340647	0.165783	-2.05478	0.0399007	0.71123	232878	92.1058	109.387	102.056	118.026	86.0224	68.0733	91.7082	77.8774	232878	protein_coding	Zscan22
ENSMUSG00000061589	389.014	0.18887	0.0918905	2.05538	0.0398423	0.71123	208266	367.34	364.973	348.302	382.663	452.799	433.022	403.308	380.165	208266	protein_coding	Dot1l
ENSMUSG00000063320	86.6782	-0.450404	0.21914	-2.05532	0.0398477	0.71123	NA	87.7715	91.5062	123.591	84.8313	58.6087	57.6732	68.7811	103.495	NA	protein_coding	1190007I07Rik
ENSMUSG00000070530	34.0838	-1.31682	0.641133	-2.0539	0.0399854	0.71123	277345	11.9196	12.6215	138.572	41.4936	15.1248	25.5275	11.4635	22.5435	277345	protein_coding	Wfdc16
ENSMUSG00000073295	19.663	-0.748738	0.364199	-2.05585	0.0397968	0.71123	58242	30.3407	28.3985	14.9807	23.052	13.2342	19.8547	7.29497	16.3953	58242	protein_coding	Nudt11
ENSMUSG00000074179	90.7181	-1.78293	0.866824	-2.05686	0.0397	0.71123	100042314	21.672	51.538	162.916	383.585	76.5694	34.0367	20.8428	22.5435	100042314	protein_coding	Gm10639
ENSMUSG00000081058	47.9972	-0.59861	0.291579	-2.05299	0.0400732	0.711299	97114	47.6783	79.9364	49.6237	55.3248	37.812	23.6366	58.3597	29.7164	97114	protein_coding	Hist2h3c2
ENSMUSG00000030862	17.3875	1.48082	0.721989	2.05103	0.0402638	0.711654	55987	1.0836	3.15538	21.5348	9.2208	44.4291	21.7456	4.16855	37.914	55987	protein_coding	Cpxm2
ENSMUSG00000034353	5.26164	-1.27297	0.620507	-2.05151	0.0402177	0.711654	51801	5.41799	5.25897	9.36296	7.37664	3.7812	2.83639	3.12642	2.04941	51801	protein_coding	Ramp1
ENSMUSG00000037419	271.649	0.399489	0.194706	2.05176	0.0401934	0.711654	71946	217.803	216.67	236.883	278.468	312.895	282.693	444.993	215.188	71946	protein_coding	Endod1
ENSMUSG00000021136	18.8704	0.673121	0.328368	2.0499	0.0403745	0.712153	64075	15.1704	10.5179	14.0444	19.3637	23.6325	17.0183	30.222	24.5929	64075	protein_coding	Smoc1
ENSMUSG00000025477	395.686	-0.322789	0.157468	-2.04987	0.0403774	0.712153	212111	345.668	368.128	507.473	545.871	376.23	360.221	345.99	307.411	212111	protein_coding	Inpp5a
ENSMUSG00000039364	453.906	-0.503763	0.245856	-2.04902	0.0404603	0.712862	58210	555.886	546.933	575.822	341.169	224.982	294.039	415.813	538.994	58210	protein_coding	Sectm1b
ENSMUSG00000037278	417.265	0.255001	0.124534	2.04763	0.0405959	0.714008	69071	389.012	435.443	301.487	379.897	506.681	458.55	428.319	439.598	69071	protein_coding	Tmem97
ENSMUSG00000024891	54.557	-0.468151	0.228757	-2.0465	0.0407075	0.714404	13340	58.5143	61.0041	77.7126	71.0001	51.0462	45.3822	35.4327	48.161	13340	protein_coding	Slc29a2
ENSMUSG00000026672	127.812	0.274127	0.133985	2.04594	0.0407619	0.714404	NA	132.199	103.076	118.91	110.65	145.576	143.71	146.942	129.113	NA	protein_coding	Optn
ENSMUSG00000028709	109.64	-0.338646	0.165599	-2.04497	0.0408573	0.715162	100465	110.527	143.044	104.865	128.169	85.0771	117.237	86.4975	93.248	100465	protein_coding	Mob3c
ENSMUSG00000030116	11.3083	1.34574	0.658183	2.04463	0.0408909	0.715162	50530	2.1672	4.20718	10.2993	4.6104	21.7419	19.8547	2.08428	24.5929	50530	protein_coding	Mfap5
ENSMUSG00000020361	1197.21	0.177847	0.08706	2.04281	0.0410712	0.715316	15525	1203.88	1128.58	1074.87	1097.27	1192.97	1206.41	1461.08	1258.34	15525	protein_coding	Hspa4
ENSMUSG00000040297	321.605	0.245945	0.120374	2.04318	0.0410348	0.715316	226551	333.748	303.969	251.864	281.234	339.363	400.876	348.074	319.707	226551	protein_coding	Suco
ENSMUSG00000049939	3.30747	1.53151	0.749394	2.04367	0.0409862	0.715316	192198	2.1672	1.05179	1.87259	1.84416	4.7265	4.72732	4.16855	7.17292	192198	protein_coding	Lrrc4
ENSMUSG00000097310	15.5286	-0.778308	0.380856	-2.04358	0.0409955	0.715316	NA	21.672	25.2431	14.0444	21.2078	13.2342	10.4001	13.5478	7.17292	NA	lincRNA	A930038B10Rik
ENSMUSG00000007646	32.5236	-0.724846	0.354984	-2.04191	0.0411606	0.716125	114714	69.3503	31.5538	28.0889	27.6624	27.4137	14.1819	27.0956	26.6423	114714	protein_coding	Rad51c
ENSMUSG00000021996	2855.31	-0.170789	0.0837352	-2.03964	0.0413864	0.717138	13885	3267.05	3232.17	2831.36	2783.76	2664.8	2626.5	2491.75	2891.71	13885	protein_coding	Esd
ENSMUSG00000028062	623.831	-0.19293	0.0945759	-2.03995	0.0413548	0.717138	83409	720.593	675.252	646.981	569.845	593.649	567.278	543.996	605.6	83409	protein_coding	Lamtor2
ENSMUSG00000029135	115.737	0.471431	0.231216	2.03892	0.0414579	0.717138	14284	67.1831	102.024	124.527	87.5976	120.053	113.456	196.964	117.841	14284	protein_coding	Fosl2
ENSMUSG00000029335	33.6916	0.771369	0.378377	2.03863	0.0414874	0.717138	110075	15.1704	15.7769	46.8148	29.5065	34.0308	35.9276	66.6969	38.9387	110075	protein_coding	Bmp3
ENSMUSG00000031231	2190.36	-0.178448	0.0875473	-2.0383	0.0415197	0.717138	66142	2212.71	2270.83	2368.83	2414	2313.15	1883.36	1845.63	2122.16	66142	protein_coding	Cox7b
ENSMUSG00000041046	159.007	-0.348121	0.170736	-2.03894	0.0414557	0.717138	56089	212.385	149.355	161.043	197.325	141.795	138.038	106.298	166.002	56089	protein_coding	Ramp3
ENSMUSG00000055447	573.764	0.187496	0.0919462	2.03919	0.0414309	0.717138	16423	521.211	554.296	481.256	559.702	638.078	654.26	580.471	588.18	16423	protein_coding	Cd47
ENSMUSG00000089762	206.199	-0.271115	0.13306	-2.03754	0.041596	0.717714	72500	225.388	241.913	205.985	248.962	189.06	160.729	178.206	212.114	72500	protein_coding	Ier5l
ENSMUSG00000048347	9.14305	0.911214	0.447373	2.03681	0.0416692	0.718234	93889	6.50159	5.25897	9.36296	5.53248	13.2342	9.45463	11.4635	15.3705	93889	protein_coding	Pcdhb18
ENSMUSG00000031812	1481.91	-0.176139	0.0865154	-2.03593	0.0417577	0.718275	67443	1550.63	1599.78	1539.27	1600.73	1323.42	1247.07	1593.43	1365.93	67443	protein_coding	Map1lc3b
ENSMUSG00000042371	2049.81	-0.26851	0.131871	-2.03616	0.0417342	0.718275	109342	1928.8	2550.6	2545.79	2125.39	1744.08	1572.3	1919.62	2127.28	109342	protein_coding	Slc5a10
ENSMUSG00000021952	183.365	0.288411	0.141738	2.03481	0.0418698	0.718668	57258	190.713	176.702	167.597	145.689	182.443	245.82	199.048	187.521	57258	protein_coding	Xpo4
ENSMUSG00000029720	209.239	-0.369804	0.181774	-2.03442	0.0419097	0.718668	NA	177.71	202.996	296.806	273.858	163.537	165.456	219.891	172.15	NA	protein_coding	Gm20605
ENSMUSG00000033634	600.955	1.04341	0.512748	2.03493	0.0418575	0.718668	93673	528.796	633.181	176.96	130.013	580.415	832.953	1102.58	850.504	93673	protein_coding	Cml2
ENSMUSG00000027803	588.346	0.165398	0.0813777	2.03247	0.0421061	0.718913	97064	589.477	575.332	525.262	520.975	653.203	621.169	597.145	631.217	97064	protein_coding	Wwtr1
ENSMUSG00000028766	4021.28	-0.305819	0.150502	-2.032	0.042154	0.718913	11647	3211.78	4585.83	5158.99	4761.62	3801.05	2842.06	3916.36	3661.26	11647	protein_coding	Alpl
ENSMUSG00000030148	6.7718	1.2495	0.614859	2.03217	0.0421367	0.718913	26888	5.41799	1.05179	2.80889	3.68832	14.1795	13.2365	7.29497	5.12352	26888	protein_coding	Clec4a2
ENSMUSG00000032330	1780.28	-0.322311	0.158576	-2.03253	0.0421	0.718913	12866	1831.28	2447.53	2135.69	1704	1644.82	1343.5	1325.6	1937.71	12866	protein_coding	Cox7a2
ENSMUSG00000036941	84.4603	-0.382454	0.188163	-2.03257	0.0420958	0.718913	114615	102.942	74.6774	103.929	108.805	59.554	85.0917	75.034	69.6798	114615	protein_coding	Elac1
ENSMUSG00000089736	44.4494	-0.48243	0.23745	-2.03171	0.0421826	0.718913	100044509	41.1767	56.7969	50.56	63.6235	33.0855	29.3094	44.812	38.9387	100044509	protein_coding	Tgfbr3l
ENSMUSG00000022664	218.852	-0.290253	0.142926	-2.03079	0.0422762	0.719041	74102	242.726	246.12	205.049	237.897	158.811	180.583	201.133	238.756	74102	protein_coding	Slc35a5
ENSMUSG00000042451	13.1241	1.11088	0.546922	2.03116	0.042239	0.719041	53311	7.58519	7.36256	16.8533	9.2208	7.56241	19.8547	30.222	17.42	53311	protein_coding	Mybph
ENSMUSG00000040746	802.111	-0.193331	0.0952486	-2.02975	0.0423815	0.720097	NA	861.461	907.699	802.406	782.846	706.14	676.006	750.34	839.232	NA	protein_coding	Rnf167
ENSMUSG00000000686	19.1354	0.688588	0.340357	2.02313	0.0430595	0.720661	67477	14.0868	16.8287	11.2356	13.8312	21.7419	23.6366	16.6742	34.8399	67477	protein_coding	Abhd15
ENSMUSG00000001604	545.961	-0.25241	0.124767	-2.02305	0.0430676	0.720661	21401	611.149	638.44	521.517	497.923	454.69	480.295	470.004	568.71	21401	protein_coding	Tcea3
ENSMUSG00000021213	88.2572	0.45941	0.227177	2.02226	0.0431497	0.720661	27384	68.2667	63.1077	82.3941	82.9872	155.029	80.3644	83.3711	97.3468	27384	protein_coding	Akr1c13
ENSMUSG00000026688	1077.41	-0.282561	0.139472	-2.02593	0.0427724	0.720661	66447	987.158	1087.56	1348.27	1398.79	1131.53	935.063	867.059	914.035	66447	protein_coding	Mgst3
ENSMUSG00000028439	140.15	-0.316611	0.156534	-2.02264	0.0431103	0.720661	71901	147.369	171.443	126.4	178.883	103.983	120.074	131.309	138.335	71901	protein_coding	Fam219a
ENSMUSG00000030562	2724.72	-0.481354	0.237968	-2.02277	0.043097	0.720661	50490	2043.67	2421.23	4583.17	4300.58	2130.71	2168.89	2367.74	2266.64	50490	protein_coding	Nox4
ENSMUSG00000031075	33.1299	0.840831	0.415117	2.02552	0.0428135	0.720661	101772	26.0064	11.5697	34.643	35.9611	68.0617	52.9459	25.0113	29.7164	101772	protein_coding	Ano1
ENSMUSG00000032249	1151.52	-0.212839	0.104991	-2.02721	0.042641	0.720661	11737	1139.95	1190.63	1293.03	1312.12	1220.38	918.99	974.399	1118.98	11737	protein_coding	Anp32a
ENSMUSG00000032561	63.3943	0.64358	0.317863	2.02471	0.0428976	0.720661	56318	42.2603	57.8487	46.8148	63.6235	45.3744	84.1462	134.436	53.2846	56318	protein_coding	Acpp
ENSMUSG00000036256	12316.3	-0.216159	0.106912	-2.02185	0.0431921	0.720661	29817	11106.9	12586.8	15031.3	14796.6	11945.8	11385.3	11106.1	10769.6	29817	protein_coding	Igfbp7
ENSMUSG00000038379	4.17235	1.81103	0.894858	2.02382	0.0429888	0.720661	22137	2.1672	1.05179	0.936296	3.68832	13.2342	11.3456	1.04214	2.04941	22137	protein_coding	Ttk
ENSMUSG00000039956	14.8892	1.48164	0.730902	2.02714	0.0426482	0.720661	77037	1.0836	2.10359	28.0889	2.76624	16.0701	18.9093	28.1377	29.7164	77037	protein_coding	Mrap
ENSMUSG00000041872	9.68002	-1.27975	0.631299	-2.02718	0.0426443	0.720661	257630	8.66879	5.25897	18.7259	27.6624	5.67181	5.67278	7.29497	3.07411	257630	protein_coding	Il17f
ENSMUSG00000043733	710.945	0.199933	0.0986048	2.02762	0.0425994	0.720661	19247	669.664	684.719	634.809	639.923	714.647	802.698	871.228	675.279	19247	protein_coding	Ptpn11
ENSMUSG00000044444	644.194	-0.367801	0.181347	-2.02817	0.0425433	0.720661	75477	809.448	878.249	504.664	593.819	574.743	433.968	587.766	621.995	75477	protein_coding	Pfn3
ENSMUSG00000050945	37.2083	-0.549001	0.271432	-2.02261	0.0431136	0.720661	240186	40.0931	36.8128	53.3689	32.2728	23.6325	37.8185	33.3484	23.5682	240186	protein_coding	Zfp438
ENSMUSG00000052302	17.7566	-0.729509	0.360766	-2.02211	0.0431649	0.720661	74694	20.5884	25.2431	14.0444	26.7403	17.0154	14.1819	7.29497	13.3211	74694	protein_coding	Tbc1d30
ENSMUSG00000078572	252.151	-0.222715	0.109967	-2.02529	0.0428374	0.720661	208501	292.572	277.674	251.864	272.013	238.216	213.675	214.681	256.176	208501	protein_coding	1810043H04Rik
ENSMUSG00000024104	705.019	0.195191	0.096627	2.02005	0.043378	0.723039	28006	664.246	719.428	616.083	646.378	688.179	777.171	860.806	707.045	28006	protein_coding	Fam21
ENSMUSG00000027329	63.6204	-0.439745	0.217813	-2.01891	0.0434971	0.7243	70997	61.7651	86.2472	71.1585	59.9352	65.2258	52.9459	36.4748	57.3834	70997	protein_coding	Spef1
ENSMUSG00000022679	4960.04	-0.296012	0.14669	-2.01794	0.0435977	0.725029	93734	6827.75	5065.44	5537.26	5094.49	4085.59	4852.12	3584.96	5088.68	93734	protein_coding	Mpv17l
ENSMUSG00000059602	7493.74	-0.313775	0.155515	-2.01765	0.0436278	0.725029	27204	8763.06	8516.38	5971.7	7455.01	5517.72	6709.95	7253.28	6929.04	27204	protein_coding	Syn3
ENSMUSG00000020080	22.9174	0.600746	0.297879	2.01675	0.0437219	0.725148	216019	16.254	13.6733	27.1526	16.5974	30.2496	30.2548	28.1377	24.5929	216019	protein_coding	Hkdc1
ENSMUSG00000024990	22.5037	1.47576	0.731617	2.01712	0.0436834	0.725148	19662	1.0836	2.10359	42.1333	11.065	33.0855	36.8731	23.9692	46.1116	19662	protein_coding	Rbp4
ENSMUSG00000015652	27.1061	-0.5563	0.276205	-2.01409	0.0440004	0.726376	70358	27.09	32.6056	31.8341	38.7273	19.8513	20.8002	28.1377	17.42	70358	protein_coding	Steap1
ENSMUSG00000024212	393.423	0.190035	0.0944058	2.01295	0.0441195	0.726376	64144	381.427	391.268	380.136	343.014	389.464	412.222	462.709	425.252	64144	protein_coding	Mllt1
ENSMUSG00000025815	278.189	0.408048	0.202718	2.01288	0.0441268	0.726376	209692	203.716	309.228	298.679	170.585	250.505	302.548	340.779	395.535	209692	protein_coding	Dhtkd1
ENSMUSG00000027272	225.523	0.299471	0.148781	2.01284	0.0441318	0.726376	22222	173.376	204.048	191.941	243.429	241.997	299.712	260.535	204.941	22222	protein_coding	Ubr1
ENSMUSG00000030850	332.295	0.205618	0.102048	2.01491	0.0439136	0.726376	11907	303.407	302.917	322.086	305.208	333.691	383.858	396.013	321.757	11907	protein_coding	Ate1
ENSMUSG00000037541	398.486	0.308405	0.153259	2.01231	0.0441877	0.726376	210274	322.912	338.678	375.455	422.312	453.744	552.15	444.993	334.053	210274	protein_coding	Shank2
ENSMUSG00000043391	381.966	0.276563	0.137316	2.01405	0.0440039	0.726376	72190	367.34	332.367	336.13	304.286	439.565	432.077	486.679	333.029	72190	protein_coding	2510009E07Rik
ENSMUSG00000043782	19.205	-0.794415	0.39432	-2.01464	0.0439421	0.726376	212733	31.4243	15.7769	20.5985	35.039	7.56241	15.1274	16.6742	15.3705	212733	protein_coding	Ccdc64b
ENSMUSG00000070427	69.6336	-0.507223	0.252282	-2.01054	0.0443743	0.728725	16068	52.0127	74.6774	104.865	107.883	48.2103	64.2915	57.3176	56.3587	16068	protein_coding	Il18bp
ENSMUSG00000025949	273.076	0.280314	0.13959	2.00812	0.0446307	0.730779	18711	255.729	275.57	199.431	228.676	299.66	346.039	297.009	267.448	18711	protein_coding	Pikfyve
ENSMUSG00000033618	160.885	-0.302594	0.150624	-2.00893	0.0445443	0.730779	71751	180.961	204.048	152.616	145.689	127.616	154.11	154.236	133.211	71751	protein_coding	Map3k13
ENSMUSG00000038801	6.80947	-1.79127	0.891954	-2.00826	0.044616	0.730779	338417	4.33439	1.05179	16.8533	18.4416	5.67181	4.72732	1.04214	0	338417	protein_coding	Scgb1c1
ENSMUSG00000006369	85.1507	0.714422	0.356004	2.00678	0.0447734	0.730997	14114	31.4243	58.9005	76.7763	106.961	182.443	89.819	66.6969	96.3221	14114	protein_coding	Fbln1
ENSMUSG00000023806	445.793	0.460382	0.229416	2.00676	0.0447755	0.730997	100037282	317.494	515.38	282.762	257.26	568.126	520.95	440.825	571.784	100037282	protein_coding	Rsph3b
ENSMUSG00000041638	924.76	0.21723	0.108205	2.00758	0.044688	0.730997	231659	925.393	911.906	731.247	805.898	936.793	1031.5	1115.09	926.332	231659	protein_coding	Gcn1l1
ENSMUSG00000046623	4.59163	2.22923	1.11131	2.00595	0.0448612	0.731681	14621	1.0836	0	5.61778	1.84416	1.8906	0.945463	13.5478	16.3953	14621	protein_coding	Gjb4
ENSMUSG00000018593	2472.42	0.540877	0.269766	2.00499	0.0449646	0.731981	20692	1657.91	1842.74	2059.85	2788.37	5098.01	2894.06	1749.75	2226.68	20692	protein_coding	Sparc
ENSMUSG00000058672	704.37	0.294811	0.147064	2.00465	0.0450009	0.731981	22151	577.558	584.798	760.273	727.521	878.184	817.826	832.669	611.748	22151	protein_coding	Tubb2a
ENSMUSG00000071637	178.171	-1.19698	0.597133	-2.00455	0.0450112	0.731981	NA	93.1894	131.474	391.372	464.728	176.771	84.1462	75.034	78.9021	NA	pseudogene	Cebpd
ENSMUSG00000020899	211.893	-0.265257	0.132383	-2.00371	0.0451015	0.732475	237823	198.298	224.032	261.227	236.974	169.209	222.184	194.88	176.249	237823	protein_coding	Pfas
ENSMUSG00000004099	171.631	0.250204	0.125119	1.99974	0.0455285	0.732695	13433	159.289	164.08	149.807	164.13	210.802	198.547	183.416	159.854	13433	protein_coding	Dnmt1
ENSMUSG00000005615	871.515	0.236837	0.118453	1.99941	0.0455639	0.732695	NA	893.968	846.695	706.904	719.222	836.591	1049.46	1043.18	876.121	NA	protein_coding	Pcyt1a
ENSMUSG00000022820	949.316	-0.252324	0.126097	-2.00103	0.0453895	0.732695	68194	1238.55	1041.28	848.285	921.158	898.981	851.862	754.508	926.332	68194	protein_coding	Ndufb4
ENSMUSG00000025809	2058.67	0.176866	0.0884843	1.99884	0.045626	0.732695	16412	2091.34	1832.23	1917.53	2074.68	2385.94	2335.29	2048.84	2027.89	16412	protein_coding	Itgb1
ENSMUSG00000029486	216.39	-0.213943	0.107023	-1.99904	0.0456045	0.732695	94061	236.224	228.24	236.883	213.922	205.13	179.638	206.343	203.916	94061	protein_coding	Mrpl1
ENSMUSG00000031144	64.3421	-0.464055	0.231871	-2.00135	0.0453552	0.732695	20977	62.8487	52.5897	84.2667	103.273	55.7728	54.8369	55.2333	47.1363	20977	protein_coding	Syp
ENSMUSG00000059278	413.985	-0.212699	0.106238	-2.0021	0.0452742	0.732695	78304	477.867	462.79	409.162	437.066	431.057	388.585	367.875	333.029	78304	protein_coding	Naa38
ENSMUSG00000074682	84.7956	-0.328561	0.164129	-2.00184	0.0453017	0.732695	67917	89.9386	90.4544	95.5022	95.8963	90.7489	73.7461	61.4862	70.7045	67917	protein_coding	Zcchc3
ENSMUSG00000091811	133.524	-0.275596	0.13764	-2.0023	0.045252	0.732695	66300	146.286	141.992	146.062	147.533	116.272	114.401	103.172	144.483	66300	protein_coding	Inafm1
ENSMUSG00000097680	21.8963	0.588249	0.294101	2.00016	0.0454827	0.732695	NA	15.1704	17.8805	23.4074	17.5195	30.2496	21.7456	29.1799	26.6423	NA	antisense	Gm26642
ENSMUSG00000051483	727.869	-1.61896	0.810723	-1.99694	0.0458318	0.734586	12408	235.141	258.742	2425.94	2025.81	355.433	318.621	384.549	295.115	12408	protein_coding	Cbr1
ENSMUSG00000021490	55618.6	-0.335269	0.168072	-1.9948	0.0460651	0.736203	20505	67491.9	72927.3	44067.7	49596.8	46059.8	41796.1	51629.6	54757.1	20505	protein_coding	Slc34a1
ENSMUSG00000041700	3.0038	-1.81844	0.911536	-1.99492	0.046052	0.736203	237091	6.50159	2.10359	3.74519	5.53248	0.945301	0	2.08428	2.04941	237091	protein_coding	Lhfpl1
ENSMUSG00000052751	351.193	0.18875	0.0946028	1.99519	0.0460223	0.736203	NA	340.25	318.694	318.341	363.299	369.613	399.931	383.507	354.547	NA	protein_coding	Repin1
ENSMUSG00000042208	95.5536	0.412172	0.206933	1.99181	0.0463917	0.740713	71675	76.9355	92.558	94.5659	89.4417	102.092	151.274	86.4975	103.495	71675	protein_coding	0610010F05Rik
ENSMUSG00000024759	591.413	0.179718	0.090355	1.98902	0.046699	0.741363	109168	507.124	532.208	582.376	586.443	588.922	676.952	662.8	602.525	109168	protein_coding	Atl3
ENSMUSG00000041515	178.137	0.303428	0.15255	1.98904	0.0466969	0.741363	15900	154.955	132.526	146.062	193.637	184.334	208.947	175.079	228.509	15900	protein_coding	Irf8
ENSMUSG00000041936	1007.07	0.227148	0.114189	1.98923	0.0466756	0.741363	11603	936.229	863.524	1028.99	1015.21	1035.1	1133.61	1268.28	946.826	11603	protein_coding	Agrn
ENSMUSG00000053483	287.553	-0.215551	0.108307	-1.99019	0.0465704	0.741363	30941	300.157	325.005	299.615	309.819	252.395	253.384	309.515	240.805	30941	protein_coding	Usp21
ENSMUSG00000060579	81.6774	-0.345597	0.173704	-1.98958	0.0466373	0.741363	NA	74.7683	91.5062	94.5659	90.3638	83.1865	60.5096	63.5704	76.8527	NA	protein_coding	Fhit
ENSMUSG00000092241	12.8181	0.80914	0.406749	1.98928	0.0466699	0.741363	NA	5.41799	16.8287	8.42667	9.2208	14.1795	17.0183	15.6321	20.4941	NA	antisense	Gm20522
ENSMUSG00000044249	327.754	-0.516215	0.259727	-1.98753	0.0468638	0.742566	75400	630.654	353.403	316.468	234.208	260.903	242.039	207.386	347.374	75400	protein_coding	Defb29
ENSMUSG00000037440	863.745	0.438476	0.220832	1.98557	0.0470814	0.743696	22361	908.055	816.193	857.647	440.754	980.277	795.134	881.649	1386.42	22361	protein_coding	Vnn1
ENSMUSG00000042682	469.038	-0.195069	0.0982458	-1.98552	0.0470866	0.743696	80795	530.963	469.101	451.295	520.975	417.823	398.04	480.426	440.622	80795	protein_coding	Selk
ENSMUSG00000046275	20.9607	0.897136	0.45165	1.98635	0.0469945	0.743696	237858	11.9196	8.41436	34.643	8.29872	18.906	31.2003	32.3063	30.7411	237858	protein_coding	Tusc5
ENSMUSG00000066097	1466.6	0.17047	0.0858672	1.98528	0.0471134	0.743696	100066	1427.1	1302.12	1508.37	1293.68	1693.98	1612.01	1529.86	1417.16	100066	protein_coding	Cyp2j11
ENSMUSG00000102758	23.4468	0.567108	0.285834	1.98405	0.0472504	0.74445	NA	21.672	15.7769	19.6622	23.052	24.5778	33.0912	32.3063	24.5929	NA	lincRNA	RP23-349M18.1
ENSMUSG00000032226	9.36408	2.27398	1.14691	1.98269	0.0474016	0.746129	72077	1.0836	2.10359	9.36296	4.6104	0	4.72732	54.1912	8.19763	72077	protein_coding	Gcnt3
ENSMUSG00000020427	2315.08	-0.378855	0.19138	-1.97959	0.0477491	0.747368	16009	1939.64	2166.7	2348.23	3793.44	2435.09	1883.36	1831.04	1787.08	16009	protein_coding	Igfbp3
ENSMUSG00000030410	416.522	-0.17457	0.0881833	-1.97962	0.0477459	0.747368	13401	426.938	459.634	434.442	423.235	416.878	375.349	358.496	403.733	13401	protein_coding	Dmwd
ENSMUSG00000031461	50.6215	-0.556425	0.281013	-1.98006	0.0476963	0.747368	17930	36.8423	59.9523	63.6682	78.3768	45.3744	39.7094	52.1069	23.5682	17930	protein_coding	Myom2
ENSMUSG00000035949	315.584	0.186273	0.0940298	1.98099	0.0475919	0.747368	30050	293.655	297.658	311.787	271.091	326.129	332.803	357.453	337.127	30050	protein_coding	Fbxw2
ENSMUSG00000036151	62.4141	-0.750228	0.378778	-1.98065	0.0476301	0.747368	107770	41.1767	46.279	113.292	133.702	46.3197	36.8731	55.2333	43.0375	107770	protein_coding	Tm6sf2
ENSMUSG00000052419	315.029	-0.203561	0.102732	-1.98149	0.0475368	0.747368	NA	338.083	353.403	331.449	322.728	332.746	263.784	282.42	282.818	NA	protein_coding	2610001J05Rik
ENSMUSG00000024793	12.3284	-1.09508	0.55361	-1.97807	0.0479212	0.748692	85030	14.0868	23.1395	7.49037	13.8312	17.0154	4.72732	4.16855	4.09881	85030	protein_coding	Tnfrsf25
ENSMUSG00000033075	154.515	0.273618	0.138355	1.97765	0.0479683	0.748692	223870	143.035	118.853	154.489	159.52	180.552	149.383	180.29	174.2	223870	protein_coding	Senp1
ENSMUSG00000042167	166.353	0.248546	0.125657	1.97798	0.0479313	0.748692	100715	156.038	172.494	146.062	135.546	163.537	183.42	187.585	194.694	100715	protein_coding	Papd4
ENSMUSG00000075270	4.46606	-1.74832	0.884661	-1.97626	0.0481258	0.750448	241489	2.1672	7.36256	1.87259	11.987	3.7812	2.83639	0	1.0247	241489	protein_coding	Pde11a
ENSMUSG00000019917	87.875	0.347717	0.176224	1.97315	0.0484782	0.752164	103080	63.9323	70.4703	88.9482	84.8313	100.202	116.292	80.2447	102.47	103080	protein_coding	2020-09-10
ENSMUSG00000022324	120.863	0.49714	0.251945	1.97321	0.0484718	0.752164	17181	89.9386	90.4544	91.757	141.078	187.17	189.093	104.214	96.3221	17181	protein_coding	Matn2
ENSMUSG00000027996	28.4322	0.61999	0.314289	1.97267	0.048533	0.752164	20319	19.5048	16.8287	27.1526	28.5845	46.3197	20.8002	31.2642	43.0375	20319	protein_coding	Sfrp2
ENSMUSG00000029166	338.149	-0.18686	0.0946993	-1.97319	0.0484735	0.752164	100732	360.838	384.957	336.13	354.079	291.153	311.057	313.684	340.201	100732	protein_coding	Mapre3
ENSMUSG00000031229	484.352	0.204435	0.103541	1.97443	0.0483329	0.752164	22589	424.77	431.236	476.575	450.897	504.791	575.787	559.628	450.869	22589	protein_coding	Atrx
ENSMUSG00000059213	61.978	-0.60373	0.305976	-1.97313	0.0484811	0.752164	13199	39.0095	65.2113	87.0756	107.883	65.2258	53.8914	34.3906	38.9387	13199	protein_coding	Ddn
ENSMUSG00000010277	2795.14	0.229155	0.116233	1.97152	0.0486645	0.75219	72503	2827.11	2575.85	2583.24	2197.32	2781.08	3512.4	3233.76	2645.78	72503	protein_coding	2610507B11Rik
ENSMUSG00000019066	138.162	0.425353	0.215846	1.97063	0.0487659	0.75219	NA	86.6879	99.9205	151.68	159.52	128.561	184.365	179.248	152.681	NA	protein_coding	Rab3d
ENSMUSG00000032353	450.784	-0.197163	0.10006	-1.97045	0.0487873	0.75219	66111	490.87	517.483	473.766	498.845	407.425	390.476	426.235	443.696	66111	protein_coding	Tmed3
ENSMUSG00000046840	60.7625	-0.473554	0.240262	-1.97099	0.048725	0.75219	NA	81.2699	78.8846	75.84	47.0261	52.9368	41.6004	38.5591	66.6057	NA	antisense	Hnf4aos
ENSMUSG00000063882	1721.01	-0.155728	0.0790447	-1.97013	0.0488236	0.75219	66576	1820.44	1732.31	1908.17	1828.48	1793.24	1535.43	1500.68	1644.65	66576	protein_coding	Uqcrh
ENSMUSG00000097845	11.1231	0.935481	0.474652	1.97088	0.048738	0.75219	NA	5.41799	10.5179	4.68148	13.8312	16.0701	21.7456	12.5057	10.247	NA	antisense	A230020J21Rik
ENSMUSG00000036446	40.7165	1.01038	0.513301	1.96839	0.0490232	0.753179	17022	5.41799	21.0359	58.0504	34.1169	85.0771	42.5458	27.0956	71.7292	17022	protein_coding	Lum
ENSMUSG00000045193	218.767	0.337599	0.171476	1.96878	0.0489782	0.753179	12696	175.543	220.877	210.667	181.65	190.951	302.548	203.217	293.065	12696	protein_coding	Cirbp
ENSMUSG00000024118	34.2384	-0.477647	0.24312	-1.96466	0.0494535	0.753578	72016	34.6751	47.3308	40.2607	36.8832	27.4137	30.2548	21.8849	32.7905	72016	protein_coding	1600002H07Rik
ENSMUSG00000026034	706.906	-0.19181	0.0975575	-1.96612	0.0492844	0.753578	12747	679.416	720.48	743.419	811.43	729.772	680.733	597.145	612.773	12747	protein_coding	Clk1
ENSMUSG00000026173	64.6834	-0.395512	0.20109	-1.96684	0.0492018	0.753578	18802	58.5143	63.1077	82.3941	81.143	63.3352	42.5458	60.444	54.3093	18802	protein_coding	Plcd4
ENSMUSG00000028803	524.804	-0.185208	0.0941206	-1.96777	0.0490945	0.753578	74552	571.056	563.762	534.625	603.04	452.799	528.514	501.269	468.289	74552	protein_coding	Nipal3
ENSMUSG00000056220	58.4418	0.499237	0.254059	1.96504	0.0494094	0.753578	18783	45.5111	44.1754	65.5407	60.8573	78.46	83.2007	52.1069	65.581	18783	protein_coding	Pla2g4a
ENSMUSG00000056749	76.7199	-0.665329	0.338396	-1.96612	0.0492842	0.753578	18030	50.9291	98.8687	93.6296	81.143	55.7728	70.9097	80.2447	24.5929	18030	protein_coding	Nfil3
ENSMUSG00000060149	27.9532	-0.527334	0.268283	-1.96559	0.0493459	0.753578	NA	36.8423	26.2949	36.5156	28.5845	27.4137	18.9093	22.927	20.4941	NA	lincRNA	BC002059
ENSMUSG00000074415	26.9105	0.574652	0.292259	1.96624	0.0492707	0.753578	NA	21.672	19.9841	28.0889	21.2078	26.4684	34.9821	45.8541	24.5929	NA	processed_transcript	2610203C20Rik
ENSMUSG00000085203	5.31603	-1.83761	0.935342	-1.96464	0.0494556	0.753578	NA	5.41799	1.05179	15.917	15.6754	1.8906	3.78185	1.04214	2.04941	NA	antisense	Gm12927
ENSMUSG00000040552	18.8815	0.778233	0.396292	1.96379	0.0495545	0.754395	12267	7.58519	12.6215	14.9807	23.052	37.812	25.5275	16.6742	18.4447	12267	protein_coding	C3ar1
ENSMUSG00000074578	75.5727	-0.349766	0.178146	-1.96337	0.0496031	0.754447	68949	84.5207	78.8846	97.3748	82.9872	74.6788	73.7461	55.2333	58.4081	68949	protein_coding	1500012F01Rik
ENSMUSG00000060969	578.057	0.49623	0.252963	1.96167	0.0498007	0.756762	16371	850.625	459.634	392.308	289.533	675.89	754.479	612.777	714.218	16371	protein_coding	Irx1
ENSMUSG00000029516	96.016	-0.344792	0.175902	-1.96014	0.0499795	0.758098	12704	94.273	129.371	95.5022	115.26	96.4207	67.1279	84.4132	86.0751	12704	protein_coding	Cit
ENSMUSG00000030800	4717.85	-0.233016	0.118871	-1.96023	0.0499687	0.758098	76560	5648.8	5293.68	5092.52	4654.66	4401.32	3598.43	4056	5140.94	76560	protein_coding	Prss8
ENSMUSG00000019820	369.375	0.428035	0.219422	1.95074	0.051088	0.758901	22288	286.07	217.722	415.716	433.377	425.385	429.24	521.069	348.399	22288	protein_coding	Utrn
ENSMUSG00000019880	4.55723	2.04947	1.04855	1.95457	0.0506338	0.758901	72780	0	0	6.55407	2.76624	13.2342	1.89093	10.4214	6.14822	72780	protein_coding	Rspo3
ENSMUSG00000020250	1189.76	0.286701	0.146922	1.95138	0.0510114	0.758901	50493	1299.23	1171.7	994.347	802.209	1137.2	1286.78	1462.12	1401.79	50493	protein_coding	Txnrd1
ENSMUSG00000020334	384.573	-0.270034	0.138258	-1.95313	0.0508047	0.758901	30805	481.118	376.543	489.683	340.247	330.855	316.73	387.675	345.325	30805	protein_coding	Slc22a4
ENSMUSG00000021572	44.9138	0.575663	0.294889	1.95214	0.0509218	0.758901	74470	37.9259	25.2431	34.643	37.8053	42.5385	81.3098	35.4327	60.4575	74470	protein_coding	Cep72
ENSMUSG00000022821	3666.36	-0.192852	0.0986438	-1.95503	0.050579	0.758901	15233	4094.92	4105.16	3883.76	3643.14	3378.51	3129.48	3072.22	4005.56	15233	protein_coding	Hgd
ENSMUSG00000027016	50.6006	-0.741442	0.378812	-1.95728	0.0503144	0.758901	241494	39.0095	42.0718	95.5022	100.507	38.7573	27.4184	38.5591	43.0375	241494	protein_coding	Zfp385b
ENSMUSG00000029456	777.241	-0.283789	0.145193	-1.95456	0.0506351	0.758901	NA	1034.84	875.093	643.236	764.404	607.828	666.551	735.75	763.404	NA	protein_coding	Acad10
ENSMUSG00000030447	625.237	0.184858	0.0946216	1.95365	0.0507423	0.758901	20430	564.555	636.336	576.759	556.014	653.203	712.879	723.244	590.229	20430	protein_coding	Cyfip1
ENSMUSG00000030699	6.75999	-1.16997	0.59753	-1.95801	0.0502286	0.758901	21389	4.33439	11.5697	7.49037	10.1429	0.945301	3.78185	6.25283	5.12352	21389	protein_coding	Tbx6
ENSMUSG00000031163	320.397	-0.174629	0.0894114	-1.95309	0.0508087	0.758901	69824	312.076	346.041	343.621	338.403	301.551	300.657	289.714	304.337	69824	protein_coding	Glod5
ENSMUSG00000032648	75.6846	-0.508618	0.260104	-1.95544	0.0505311	0.758901	19309	62.8487	68.3667	95.5022	133.702	80.3506	58.6187	53.1491	53.2846	19309	protein_coding	Pygm
ENSMUSG00000034159	45.4047	-0.814288	0.417367	-1.95101	0.0510557	0.758901	NA	31.4243	31.5538	95.5022	89.4417	35.9214	20.8002	42.7277	28.6917	NA	protein_coding	2310007B03Rik
ENSMUSG00000035566	188.38	-0.567196	0.28992	-1.95639	0.0504197	0.758901	219228	283.903	331.315	160.107	105.117	129.506	156.001	129.225	179.323	219228	protein_coding	Pcdh17
ENSMUSG00000035941	305.229	0.200734	0.102574	1.95697	0.0503508	0.758901	NA	266.565	285.036	316.468	255.416	322.348	325.239	331.4	337.127	NA	protein_coding	Ibtk
ENSMUSG00000040706	45.6325	-0.46566	0.23879	-1.95008	0.0511667	0.758901	75986	33.5915	52.5897	58.0504	52.5585	39.7026	37.8185	30.222	43.0375	75986	protein_coding	Agmat
ENSMUSG00000043681	20.7677	-1.70526	0.874458	-1.95008	0.0511664	0.758901	69134	2.1672	5.25897	64.6044	72.8443	3.7812	9.45463	8.33711	15.3705	69134	protein_coding	Fam25c
ENSMUSG00000047787	236.875	0.330492	0.168756	1.95841	0.0501825	0.758901	396184	193.964	208.255	244.373	201.013	222.146	301.603	339.737	205.965	396184	protein_coding	Flrt1
ENSMUSG00000053819	231.062	0.219387	0.112203	1.95527	0.0505516	0.758901	108058	201.549	217.722	197.559	225.91	269.411	245.82	225.102	262.324	108058	protein_coding	Camk2d
ENSMUSG00000055660	219.902	-0.209894	0.107176	-1.95841	0.0501819	0.758901	76781	230.806	241.913	235.01	248.962	193.787	198.547	199.048	218.262	76781	protein_coding	Mettl4
ENSMUSG00000066232	752.324	0.160713	0.0824148	1.95006	0.0511695	0.758901	233726	722.76	717.324	681.624	686.949	767.584	875.499	803.489	749.058	233726	protein_coding	Ipo7
ENSMUSG00000074166	65.4707	-0.363908	0.186197	-1.95442	0.0506513	0.758901	101835	63.9323	67.3149	85.203	79.2989	54.8274	54.8369	50.0226	66.6057	101835	protein_coding	AW146154
ENSMUSG00000078350	933.441	0.149769	0.0767942	1.95026	0.051145	0.758901	NA	925.393	883.508	844.539	887.963	1023.76	1000.3	1035.89	889.442	NA	protein_coding	Smim1
ENSMUSG00000052760	7.36041	0.977387	0.501329	1.94959	0.0512247	0.759045	NA	3.25079	4.20718	4.68148	8.29872	8.50771	9.45463	12.5057	10.247	NA	protein_coding	A630001G21Rik
ENSMUSG00000052305	3618.17	0.813651	0.417539	1.94869	0.051333	0.759974	15129	3080.67	2722.05	2553.28	1967.72	8185.36	1923.07	2648.07	6273.23	15129	protein_coding	Hbb-bs
ENSMUSG00000085558	47.2757	-0.399245	0.20494	-1.94811	0.0514019	0.760319	NA	58.5143	43.1236	57.1141	57.1689	41.5932	41.6004	38.5591	38.9387	NA	processed_transcript	4930412C18Rik
ENSMUSG00000028980	2385.02	0.267924	0.137589	1.94727	0.0515022	0.761128	100198	2538.87	2426.49	1766.79	1814.65	2323.55	2571.66	2932.58	2703.17	100198	protein_coding	H6pd
ENSMUSG00000021606	941.135	-0.180362	0.0926919	-1.94583	0.0516754	0.762338	407785	1090.1	1020.24	999.028	889.807	979.332	866.044	826.416	832.059	407785	protein_coding	Ndufs6
ENSMUSG00000052496	4.29806	1.31657	0.676507	1.94612	0.0516399	0.762338	18766	2.1672	1.05179	1.87259	3.68832	3.7812	7.5637	8.33711	6.14822	18766	protein_coding	Pkdrej
ENSMUSG00000056342	795.455	0.203534	0.104687	1.94421	0.0518704	0.763337	17847	858.21	734.153	687.242	691.56	815.795	979.5	842.048	794.145	17847	protein_coding	Usp34
ENSMUSG00000079363	67.1244	-0.455591	0.234342	-1.94413	0.0518804	0.763337	17472	50.9291	72.5739	88.0119	88.5196	76.5694	52.0005	48.9805	45.0869	17472	protein_coding	Gbp4
ENSMUSG00000091890	18.6084	0.899385	0.462509	1.94458	0.0518257	0.763337	NA	13.0032	8.41436	22.4711	13.8312	17.0154	15.1274	48.9805	19.4694	NA	protein_coding	A830073O21Rik
ENSMUSG00000005043	190.862	0.21914	0.113002	1.93926	0.0524698	0.763925	27029	170.125	181.961	171.342	167.818	203.24	217.456	212.596	194.694	27029	protein_coding	Sgsh
ENSMUSG00000019487	207.661	-0.323718	0.166805	-1.9407	0.0522949	0.763925	106628	189.63	235.602	258.418	278.468	159.756	173.965	209.47	186.496	106628	protein_coding	Trip10
ENSMUSG00000020694	258.288	-0.205261	0.105793	-1.94021	0.0523538	0.763925	24086	251.395	270.311	279.953	307.053	239.161	223.129	250.113	240.805	24086	protein_coding	Tlk2
ENSMUSG00000027763	639.711	0.191971	0.098958	1.93992	0.0523893	0.763925	56758	547.217	605.834	626.382	639.001	632.406	786.625	635.704	694.749	56758	protein_coding	Mbnl1
ENSMUSG00000029797	5.81215	-1.1707	0.603656	-1.93936	0.0524581	0.763925	243369	8.66879	6.31077	7.49037	11.065	5.67181	2.83639	3.12642	2.04941	243369	protein_coding	Sspo
ENSMUSG00000033420	53.273	0.59519	0.306628	1.94108	0.0522483	0.763925	69538	23.8392	42.0718	34.643	78.3768	63.3352	64.2915	59.4019	75.828	69538	protein_coding	Antxr1
ENSMUSG00000039683	27.775	0.570963	0.293844	1.94308	0.0520061	0.763925	330222	13.0032	30.5021	24.3437	24.8962	34.9761	38.764	37.517	24.5929	330222	protein_coding	Sdk1
ENSMUSG00000040054	486.258	0.205554	0.10581	1.94267	0.0520565	0.763925	116848	454.028	415.459	437.25	507.144	497.228	583.351	555.46	464.191	116848	protein_coding	Baz2a
ENSMUSG00000058443	317.297	-0.223148	0.114976	-1.94082	0.0522798	0.763925	434434	344.584	311.331	382.009	309.819	323.293	305.385	260.535	271.546	434434	protein_coding	Rpl10-ps3
ENSMUSG00000063018	58.6708	-0.380627	0.196164	-1.94035	0.0523368	0.763925	NA	52.0127	59.9523	71.1585	78.3768	52.9368	49.1641	54.1912	45.0869	NA	processed_transcript	2010204K13Rik
ENSMUSG00000087174	53.1589	-0.435656	0.224528	-1.94032	0.0523412	0.763925	NA	45.5111	56.7969	74.9037	71.9222	43.4838	37.8185	45.8541	51.2352	NA	processed_transcript	5530601H04Rik
ENSMUSG00000071711	996.175	-0.313024	0.161499	-1.93825	0.0525931	0.765053	NA	963.319	965.548	1197.52	1425.54	954.754	773.389	763.887	1020.6	NA	protein_coding	Mpst
ENSMUSG00000025262	65.0833	0.496001	0.256025	1.93732	0.0527066	0.765667	207375	54.1799	35.761	49.6237	56.2469	64.2805	99.2736	87.5396	59.4328	207375	protein_coding	Fam120c
ENSMUSG00000026471	76.9147	0.534877	0.276169	1.93677	0.052773	0.765667	NA	45.5111	37.8646	75.84	98.6625	73.7335	113.456	97.961	87.0998	NA	protein_coding	Mr1
ENSMUSG00000040855	534.073	0.388124	0.20039	1.93685	0.0527638	0.765667	194590	581.892	493.292	319.277	366.988	494.392	699.643	689.896	573.834	194590	protein_coding	Reps2
ENSMUSG00000013698	907.175	0.272799	0.140948	1.93546	0.0529339	0.766031	18611	726.011	707.858	913.825	1064.08	1087.1	1022.99	899.365	1004.21	18611	protein_coding	Pea15a
ENSMUSG00000024472	185.448	0.22996	0.118884	1.93432	0.0530735	0.766031	70640	178.794	161.976	184.45	176.117	202.294	224.075	201.133	180.348	70640	protein_coding	Dcp2
ENSMUSG00000029090	725.68	0.210779	0.108942	1.93478	0.053017	0.766031	70693	795.361	669.993	690.987	580.91	752.459	770.552	873.312	742.91	70693	protein_coding	Gpr125
ENSMUSG00000041440	203.52	0.4284	0.221438	1.93463	0.0530361	0.766031	235533	186.379	184.064	142.317	123.559	198.513	320.512	219.891	210.064	235533	protein_coding	Gk5
ENSMUSG00000047583	390.823	-0.395785	0.20456	-1.93481	0.0530133	0.766031	209584	623.069	465.945	395.117	339.325	312.895	354.549	249.071	412.955	209584	protein_coding	Tyw3
ENSMUSG00000054894	134.41	-0.303076	0.156542	-1.93607	0.052859	0.766031	68055	144.119	127.267	129.209	175.195	106.819	126.692	106.298	136.286	68055	protein_coding	Atp5s
ENSMUSG00000002416	594.701	-0.213518	0.110508	-1.93215	0.0533405	0.768554	NA	667.496	734.153	579.567	617.793	617.281	528.514	511.69	526.697	NA	protein_coding	Ndufb2
ENSMUSG00000021457	25.6074	0.770849	0.398882	1.93252	0.0532951	0.768554	NA	13.0032	17.8805	24.3437	17.5195	29.3043	18.9093	62.5283	22.5435	NA	protein_coding	Syk
ENSMUSG00000032024	61.8311	0.413751	0.214224	1.9314	0.0534341	0.768576	71566	68.2667	49.4344	44.9422	55.3248	93.5848	68.0733	56.2755	68.6551	71566	protein_coding	Clmp
ENSMUSG00000104025	7.24162	1.16949	0.605459	1.93158	0.0534113	0.768576	NA	2.1672	10.5179	3.74519	1.84416	7.56241	10.4001	16.6742	7.17292	NA	TEC	RP23-228G18.3
ENSMUSG00000021684	98.2029	0.325242	0.168643	1.92859	0.0537822	0.769603	218461	96.4402	71.5221	92.6933	106.961	114.381	102.11	119.846	106.569	218461	protein_coding	Pde8b
ENSMUSG00000024639	448.814	0.166754	0.0864617	1.92865	0.0537744	0.769603	14682	442.108	393.371	466.276	406.637	472.65	474.622	487.721	476.487	14682	protein_coding	Gnaq
ENSMUSG00000033361	16.4037	0.787091	0.407792	1.93013	0.0535911	0.769603	208748	10.836	9.46615	14.0444	20.2858	29.3043	13.2365	17.7164	25.6176	208748	protein_coding	Prrg3
ENSMUSG00000041341	239.078	0.223762	0.115984	1.92925	0.0536995	0.769603	76559	213.469	215.618	228.456	219.455	259.012	259.057	299.094	222.361	76559	protein_coding	Atg2b
ENSMUSG00000071984	20.6383	0.906969	0.470036	1.92957	0.0536596	0.769603	68655	6.50159	6.31077	27.1526	14.7533	41.5932	22.6911	15.6321	31.7658	68655	protein_coding	Fndc1
ENSMUSG00000095388	5193.68	-0.486541	0.252128	-1.92974	0.0536389	0.769603	NA	4367.98	5083.33	8308.69	8191.76	4257.64	3167.3	3875.71	5689.15	NA	protein_coding	Gm10681
ENSMUSG00000003731	891.976	0.185295	0.0961423	1.9273	0.0539422	0.769911	16650	860.377	866.679	808.024	770.859	816.74	977.609	1017.13	1012.41	16650	protein_coding	Kpna6
ENSMUSG00000033475	990.38	0.224046	0.116241	1.92742	0.0539275	0.769911	66119	1000.16	964.496	905.399	910.093	1066.3	951.136	977.526	1310.6	66119	protein_coding	Tomm6
ENSMUSG00000071719	30.9226	-0.623455	0.323463	-1.92744	0.0539248	0.769911	620592	34.6751	58.9005	27.1526	23.9741	18.906	26.473	20.8428	28.6917	620592	protein_coding	Tmem28
ENSMUSG00000026043	868.9	0.791458	0.41093	1.92602	0.0541021	0.77066	12825	462.696	529.053	617.019	1048.4	2022	985.172	534.617	999.086	12825	protein_coding	Col3a1
ENSMUSG00000038212	387.913	0.170763	0.0887068	1.92503	0.0542256	0.77066	NA	344.584	386.009	345.493	374.364	419.714	431.131	409.56	393.486	NA	protein_coding	Hiatl1
ENSMUSG00000040111	1584.73	-0.267898	0.139138	-1.92541	0.0541776	0.77066	235283	1605.89	1473.56	2192.81	1704.93	1200.53	1644.16	1453.78	1395.65	235283	protein_coding	Gramd1b
ENSMUSG00000044405	11.2525	1.59165	0.826531	1.9257	0.0541421	0.77066	246747	0	0	18.7259	4.6104	10.3983	17.0183	20.8428	23.5682	246747	protein_coding	Adig
ENSMUSG00000050071	17.8716	0.827986	0.43007	1.92524	0.0541997	0.77066	19716	6.50159	9.46615	17.7896	23.052	21.7419	14.1819	32.3063	26.6423	19716	protein_coding	Bex1
ENSMUSG00000012428	33.3269	0.810988	0.422119	1.92123	0.0547025	0.772829	117167	11.9196	12.6215	46.8148	27.6624	69.9523	31.2003	32.3063	42.0128	117167	protein_coding	Steap4
ENSMUSG00000013089	230.881	0.461144	0.240008	1.92137	0.0546854	0.772829	104156	189.63	247.172	94.5659	229.598	256.177	237.311	310.557	284.867	104156	protein_coding	Etv5
ENSMUSG00000026675	201.539	0.25542	0.132878	1.92221	0.0545796	0.772829	15490	169.041	210.359	175.087	155.831	210.802	222.184	230.313	222.361	15490	protein_coding	Hsd17b7
ENSMUSG00000041301	59.1771	0.623621	0.324537	1.92157	0.0546596	0.772829	12638	55.2635	71.5221	21.5348	28.5845	64.2805	68.0733	82.3289	78.9021	12638	protein_coding	Cftr
ENSMUSG00000043445	585.392	0.285972	0.148721	1.92288	0.0544947	0.772829	67078	579.725	641.595	431.633	409.403	664.546	626.842	640.915	668.106	67078	protein_coding	Pgp
ENSMUSG00000067924	436.336	-0.254132	0.132261	-1.92145	0.0546754	0.772829	553127	460.529	509.069	419.461	523.741	449.018	355.494	326.189	445.746	553127	protein_coding	Cxx1b
ENSMUSG00000079492	15.004	1.50684	0.78375	1.9226	0.0545301	0.772829	100529082	0	4.20718	29.0252	3.68832	17.9607	14.1819	25.0113	36.8893	100529082	protein_coding	Gm11127
ENSMUSG00000016493	79.5388	-0.370778	0.193078	-1.92035	0.0548137	0.773511	17221	75.8519	80.9882	111.419	82.9872	62.3899	71.8552	84.4132	55.334	17221	protein_coding	Cd46
ENSMUSG00000074513	351.825	0.178161	0.0927865	1.92011	0.0548435	0.773511	99889	312.076	349.196	337.067	344.858	392.3	378.185	390.802	343.276	99889	protein_coding	Arfip1
ENSMUSG00000020475	588.966	-0.247852	0.129161	-1.91894	0.0549913	0.77353	56012	576.474	695.236	528.071	785.612	550.165	515.277	536.701	531.821	56012	protein_coding	Pgam2
ENSMUSG00000023800	37.6195	0.504414	0.263107	1.91714	0.0552201	0.77353	NA	45.5111	33.6574	22.4711	26.7403	44.4291	35.9276	55.2333	44.0622	NA	protein_coding	Tiam2
ENSMUSG00000024507	1692.82	0.180917	0.0942437	1.91967	0.0548996	0.77353	15488	1640.57	1804.88	1571.11	1379.43	1741.24	1718.85	1821.66	1963.33	15488	protein_coding	Hsd17b4
ENSMUSG00000024538	800.378	-0.409005	0.21321	-1.91832	0.0550707	0.77353	19038	717.342	687.874	1277.11	1092.66	786.49	740.298	510.648	671.181	19038	protein_coding	Ppic
ENSMUSG00000025220	831.635	0.198265	0.10355	1.91468	0.0555339	0.77353	76055	838.705	746.774	757.464	745.962	760.022	886.844	1030.67	904.813	76055	protein_coding	Mgea5
ENSMUSG00000028948	231.7	0.233055	0.121646	1.91585	0.0553846	0.77353	74035	209.134	244.016	205.985	184.416	272.247	261.893	245.945	229.534	74035	protein_coding	Nol9
ENSMUSG00000029108	71.0581	0.611189	0.319122	1.91522	0.0554641	0.77353	54216	54.1799	48.3826	60.8593	71.0001	51.9915	69.9643	162.574	67.6304	54216	protein_coding	Pcdh7
ENSMUSG00000034258	171.304	-0.640695	0.33444	-1.91573	0.0553997	0.77353	217721	126.781	130.423	338.003	284.923	163.537	104.001	88.5818	167.027	217721	protein_coding	Mfsd7c
ENSMUSG00000041688	289.9	0.316414	0.164948	1.91827	0.0550771	0.77353	27494	294.739	254.534	225.647	213	311.949	338.476	390.802	260.275	27494	protein_coding	Amot
ENSMUSG00000055254	23.8847	0.873479	0.456074	1.91521	0.0554654	0.77353	18212	15.1704	6.31077	39.3244	13.8312	21.7419	34.9821	40.6434	30.7411	18212	protein_coding	Ntrk2
ENSMUSG00000069919	5075.59	0.878007	0.458201	1.9162	0.0553391	0.77353	15122	4616.13	3800.14	3217.11	2552.32	11170.6	2612.31	3061.8	10343.4	15122	protein_coding	Hba-a1
ENSMUSG00000085022	4.14357	-1.84835	0.965387	-1.91463	0.0555402	0.77353	NA	2.1672	8.41436	3.74519	10.1429	5.67181	0	1.04214	0	NA	lincRNA	Gm5860
ENSMUSG00000102070	271036	-0.1843	0.0960313	-1.91916	0.0549636	0.77353	NA	334523	301104	262744	253146	254103	253775	237868	262100	NA	unprocessed_pseudogene	Gm28661
ENSMUSG00000005364	39.5334	-0.771258	0.403123	-1.91321	0.0557214	0.773595	16192	57.4307	24.1913	28.0889	58.091	31.1949	15.1274	44.812	22.5435	16192	protein_coding	Il5ra
ENSMUSG00000022201	622.765	0.183839	0.0962101	1.91081	0.0560289	0.773595	22763	633.905	567.969	605.784	562.469	607.828	663.715	763.887	633.267	22763	protein_coding	Zfr
ENSMUSG00000024826	497.397	-0.168979	0.088424	-1.91101	0.0560036	0.773595	19708	468.114	530.105	531.816	573.534	482.103	453.822	470.004	455.993	19708	protein_coding	Dpf2
ENSMUSG00000025317	44.8427	-0.760672	0.398131	-1.91061	0.0560549	0.773595	12352	22.7556	41.02	82.3941	93.13	31.1949	40.6549	26.0535	31.7658	12352	protein_coding	Car5a
ENSMUSG00000034480	160.156	0.226014	0.118199	1.91214	0.0558578	0.773595	54004	152.787	159.873	142.317	150.299	164.482	179.638	185.501	167.027	54004	protein_coding	Diap2
ENSMUSG00000036698	420.273	0.224808	0.117484	1.91351	0.0556822	0.773595	239528	347.835	377.594	364.219	445.364	427.276	512.441	481.468	406.807	239528	protein_coding	Ago2
ENSMUSG00000037982	18.4508	0.709996	0.371373	1.91181	0.0559003	0.773595	NA	14.0868	17.8805	15.917	11.987	30.2496	27.4184	26.0535	10.247	NA	lincRNA	Gm9725
ENSMUSG00000042942	107.639	-0.435765	0.227708	-1.9137	0.0556582	0.773595	381157	102.942	128.319	88.9482	118.948	118.163	93.6008	76.0761	71.7292	381157	protein_coding	Greb1l
ENSMUSG00000048058	356.18	0.305321	0.159667	1.91223	0.0558464	0.773595	241576	329.414	294.503	316.468	244.351	403.643	371.567	450.204	367.868	241576	protein_coding	Ldlrad3
ENSMUSG00000048442	126.571	-0.44769	0.234239	-1.91125	0.0559724	0.773595	66528	104.025	113.594	181.641	170.585	94.5301	98.3282	79.2025	149.607	66528	protein_coding	Smim5
ENSMUSG00000049470	789.048	0.250347	0.130995	1.91111	0.0559899	0.773595	93736	732.512	722.583	680.687	698.014	772.311	1013.54	983.779	692.699	93736	protein_coding	Aff4
ENSMUSG00000042684	387.963	0.380757	0.199334	1.91015	0.0561145	0.773778	74091	318.578	254.534	289.316	525.585	471.705	473.677	452.288	384.264	74091	protein_coding	Npl
ENSMUSG00000069917	5027.62	0.842415	0.441196	1.90939	0.0562118	0.774479	110257	4892.45	3737.03	3079.48	2523.73	10860.6	2819.37	3283.78	9697.79	110257	protein_coding	Hba-a2
ENSMUSG00000021180	30.3776	0.491522	0.25749	1.9089	0.0562754	0.774715	73086	23.8392	27.3467	26.2163	24.8962	44.4291	34.9821	39.6013	25.6176	73086	protein_coding	Rps6ka5
ENSMUSG00000017778	2149.67	-0.203983	0.106928	-1.90766	0.0564353	0.775663	12867	2400.17	2514.84	2068.28	2346.69	2302.75	1787.87	1821.66	2016.62	12867	protein_coding	Cox7c
ENSMUSG00000020034	134.89	-0.358246	0.187795	-1.90764	0.0564372	0.775663	216198	138.701	169.339	173.215	147.533	148.412	128.583	94.8346	94.2727	216198	protein_coding	Tcp11l2
ENSMUSG00000032093	4.22518	-1.6488	0.865348	-1.90536	0.0567332	0.777894	12501	2.1672	5.25897	2.80889	11.987	3.7812	2.83639	1.04214	0	12501	protein_coding	Cd3e
ENSMUSG00000073423	136.715	-0.331877	0.174185	-1.90531	0.0567394	0.777894	328801	138.701	152.51	127.336	147.533	123.834	108.728	95.8767	149.607	328801	protein_coding	Zfp414
ENSMUSG00000090077	136.209	-0.318667	0.167304	-1.90472	0.0568168	0.778316	72699	121.363	134.63	155.425	197.325	126.67	116.292	124.014	112.717	72699	protein_coding	Lime1
ENSMUSG00000020407	66.9774	-0.479468	0.25195	-1.90303	0.0570371	0.778775	NA	56.3471	70.4703	84.2667	110.65	73.7335	50.1095	50.0226	46.1116	NA	protein_coding	Upp1
ENSMUSG00000026421	627.284	-0.3461	0.181782	-1.90392	0.05692	0.778775	13007	552.635	632.129	735.929	933.145	705.194	529.459	453.33	492.882	13007	protein_coding	Csrp1
ENSMUSG00000038127	664.852	0.167064	0.0877861	1.90308	0.0570304	0.778775	67501	654.493	637.388	576.759	621.482	684.398	743.134	759.719	643.514	67501	protein_coding	Ccdc50
ENSMUSG00000054733	2709.18	-0.190432	0.100053	-1.90332	0.0569991	0.778775	110265	2938.72	3237.42	2723.69	2785.6	2367.98	2274.78	2513.64	2892.74	110265	protein_coding	Msra
ENSMUSG00000006800	255.389	0.34011	0.178763	1.90258	0.0570951	0.77893	NA	176.626	259.793	204.113	298.754	341.254	310.112	249.071	256.176	NA	protein_coding	Sulf2
ENSMUSG00000001349	11.0984	1.16581	0.614391	1.8975	0.0577614	0.780052	12797	5.41799	5.25897	11.2356	4.6104	9.45301	19.8547	3.12642	31.7658	12797	protein_coding	Cnn1
ENSMUSG00000021520	1735.19	-0.19213	0.101393	-1.89492	0.0581033	0.780052	67530	1859.45	1767.02	1841.69	1877.35	1918.02	1409.69	1467.33	1636.45	67530	protein_coding	Uqcrb
ENSMUSG00000024533	378.262	-0.184006	0.0968164	-1.90057	0.0573585	0.780052	68166	368.423	411.252	408.225	435.222	321.402	364.949	358.496	362.745	68166	protein_coding	Spire1
ENSMUSG00000027765	29.076	-0.543702	0.286937	-1.89485	0.0581123	0.780052	NA	44.4275	28.3985	27.1526	28.5845	22.6872	27.4184	16.6742	25.6176	NA	protein_coding	P2ry1
ENSMUSG00000029829	569.639	-0.322459	0.170104	-1.89565	0.0580062	0.780052	77522	578.641	461.738	744.356	786.534	592.704	494.477	454.372	459.067	77522	protein_coding	Tmem213
ENSMUSG00000030551	769.178	0.189159	0.0996487	1.89826	0.0576623	0.780052	11819	692.419	667.89	816.45	779.157	910.325	793.243	781.604	817.713	11819	protein_coding	Nr2f2
ENSMUSG00000033249	10.3251	-0.908874	0.478569	-1.89915	0.0575447	0.780052	26386	11.9196	9.46615	11.2356	22.1299	4.7265	5.67278	10.4214	7.17292	26386	protein_coding	Hsf4
ENSMUSG00000033972	89.6672	-0.313828	0.165619	-1.89487	0.0581092	0.780052	319615	110.527	105.179	78.6489	94.0521	69.9523	78.4734	80.2447	87.0998	319615	protein_coding	Zfp944
ENSMUSG00000035521	690.462	-0.179788	0.0945518	-1.90147	0.0572401	0.780052	214505	788.859	750.982	687.242	757.027	654.148	580.514	701.359	636.341	214505	protein_coding	Gnptg
ENSMUSG00000035569	480.508	0.218637	0.115371	1.89507	0.0580835	0.780052	77087	456.195	419.666	476.575	441.676	525.587	612.66	518.985	427.301	77087	protein_coding	Ankrd11
ENSMUSG00000038759	194.55	0.243663	0.128257	1.89981	0.0574586	0.780052	70699	193.964	190.375	188.196	165.052	219.31	208.002	241.776	182.397	70699	protein_coding	Nup205
ENSMUSG00000039529	72.7787	0.503451	0.264819	1.90111	0.0572878	0.780052	54670	44.4275	52.5897	94.5659	71.9222	75.6241	88.8735	110.467	73.7786	54670	protein_coding	Atp8b1
ENSMUSG00000054304	3.74785	1.37934	0.726356	1.89899	0.0575658	0.780052	NA	3.25079	1.05179	2.80889	2.76624	6.61711	3.78185	8.33711	4.09881	NA	pseudogene	D130007C19Rik
ENSMUSG00000054474	1935.11	-0.215519	0.113508	-1.89872	0.0576016	0.780052	NA	1916.89	2281.34	2006.48	1910.55	1674.13	1628.09	1640.33	2162.12	NA	protein_coding	Thnsl2
ENSMUSG00000055827	27.2748	1.32222	0.696608	1.89808	0.0576858	0.780052	NA	7.58519	5.25897	44.0059	17.5195	9.45301	34.0367	96.9189	23.5682	NA	protein_coding	Gsdmc3
ENSMUSG00000059263	744.931	0.182264	0.0960895	1.89682	0.0578518	0.780052	74996	792.11	678.408	708.776	638.079	716.538	837.68	855.596	779.799	74996	protein_coding	Usp47
ENSMUSG00000070371	89.1995	-0.322269	0.169962	-1.89612	0.0579443	0.780052	77613	95.3566	90.4544	81.4578	116.182	84.1318	67.1279	79.2025	83.001	77613	protein_coding	Prss36
ENSMUSG00000078931	160.165	0.328362	0.17295	1.8986	0.0576177	0.780052	68023	164.707	171.443	124.527	102.351	157.865	183.42	196.964	183.422	68023	protein_coding	Pdf
ENSMUSG00000083111	5.4038	1.41927	0.747861	1.89777	0.0577263	0.780052	NA	1.0836	0	6.55407	4.6104	5.67181	14.1819	9.37925	4.09881	NA	unprocessed_pseudogene	Gm14421
ENSMUSG00000092220	782.149	-0.483198	0.254692	-1.89719	0.0578032	0.780052	NA	569.973	655.268	1145.09	1440.29	692.906	587.133	669.053	613.797	NA	processed_transcript	Gm20528
ENSMUSG00000032393	695.968	0.187855	0.0991634	1.8944	0.0581721	0.780227	74388	691.336	678.408	638.554	633.469	708.03	854.699	772.225	650.687	74388	protein_coding	Dpp8
ENSMUSG00000036737	435.243	0.175068	0.0924377	1.8939	0.0582379	0.780481	108737	436.69	409.148	409.162	387.273	442.401	491.641	501.269	423.202	108737	protein_coding	Oxsr1
ENSMUSG00000000826	773.38	0.139013	0.0734428	1.8928	0.0583841	0.781186	NA	763.937	743.619	768.699	694.326	768.53	827.28	853.511	810.54	NA	protein_coding	Dnajc5
ENSMUSG00000016179	50.2948	-0.672356	0.355182	-1.89299	0.0583591	0.781186	215303	48.7619	36.8128	62.7319	106.039	54.8274	29.3094	43.7698	23.5682	215303	protein_coding	Camk1g
ENSMUSG00000027199	9079.49	-0.292523	0.154615	-1.89195	0.0584981	0.781458	67092	7533.17	10150.9	9761.83	12682.3	8995.48	6469.8	8644.54	8177.13	67092	protein_coding	Gatm
ENSMUSG00000051223	1302.62	0.115582	0.061148	1.89019	0.0587322	0.783758	66882	1235.3	1247.43	1273.36	1213.46	1391.48	1388.89	1358.95	1303.42	66882	protein_coding	Bzw1
ENSMUSG00000079608	6.70277	-1.19044	0.629879	-1.88995	0.0587642	0.783758	NA	5.41799	4.20718	16.8533	11.987	5.67181	2.83639	4.16855	3.07411	NA	protein_coding	Stard6
ENSMUSG00000021461	64.8764	-0.440684	0.233225	-1.88952	0.0588223	0.783905	14088	53.0963	63.1077	100.184	89.4417	60.4993	50.1095	48.9805	57.3834	14088	protein_coding	Fancc
ENSMUSG00000024542	83.6608	0.334008	0.176899	1.88813	0.0590087	0.785762	70799	79.1027	76.781	87.0756	71.0001	114.381	89.819	92.7503	80.9516	70799	protein_coding	Cep192
ENSMUSG00000023150	4226.67	-0.126362	0.0669785	-1.88661	0.0592124	0.786628	117198	4261.79	4206.13	4426.81	4484.07	4249.13	4195.96	3710.01	3932.81	117198	protein_coding	Ivns1abp
ENSMUSG00000032324	1388.11	-0.235192	0.124688	-1.88624	0.0592623	0.786628	56434	1632.98	1711.27	1320.18	1171.04	1319.64	1260.3	1189.08	1284.98	56434	protein_coding	Tspan3
ENSMUSG00000040712	422.075	-0.175516	0.0930234	-1.8868	0.0591874	0.786628	NA	452.944	411.252	440.996	456.429	394.19	349.821	415.813	416.029	NA	protein_coding	Camta2
ENSMUSG00000055553	717.3	-0.160354	0.085003	-1.88645	0.059234	0.786628	75620	756.352	737.308	751.846	751.495	641.859	614.551	676.348	761.354	75620	protein_coding	Kxd1
ENSMUSG00000022450	1646.22	-0.177218	0.0940187	-1.88493	0.05944	0.787733	67130	1799.86	1767.02	1763.98	1542.64	1409.44	1399.29	1619.48	1711.25	67130	protein_coding	Ndufa6
ENSMUSG00000027469	26.785	0.859777	0.456114	1.88501	0.059429	0.787733	NA	27.09	16.8287	16.8533	18.4416	74.6788	24.582	12.5057	30.7411	NA	protein_coding	Tpx2
ENSMUSG00000020321	8733.93	-0.138212	0.0734647	-1.88134	0.0599263	0.791229	17449	9959.35	9267.37	8659.81	8482.21	8900.01	7970.25	8195.38	8020.35	17449	protein_coding	Mdh1
ENSMUSG00000020946	894.688	0.153844	0.0817853	1.88107	0.0599622	0.791229	56494	917.808	843.54	778.999	837.248	885.747	1017.32	937.925	949.9	56494	protein_coding	Gosr2
ENSMUSG00000029859	176.518	0.274387	0.145825	1.88161	0.0598887	0.791229	13835	174.459	151.458	199.431	135.546	190.951	211.784	202.175	176.249	13835	protein_coding	Epha1
ENSMUSG00000031166	477.476	0.15514	0.0824488	1.88165	0.0598831	0.791229	NA	471.365	455.427	447.55	436.144	527.478	520.005	462.709	513.376	NA	protein_coding	Wdr13
ENSMUSG00000031661	51.8688	0.457982	0.243269	1.88262	0.0597525	0.791229	93960	40.0931	35.761	47.7511	60.8573	80.3506	53.8914	47.9384	62.5069	93960	protein_coding	Nkd1
ENSMUSG00000090799	7.09505	-1.04937	0.557912	-1.88088	0.0599883	0.791229	546611	5.41799	11.5697	10.2993	5.53248	2.8359	5.67278	4.16855	5.12352	546611	protein_coding	Klhl33
ENSMUSG00000056487	1313.81	0.404853	0.215338	1.88008	0.0600977	0.792046	393082	823.535	1394.68	955.022	1680.03	1595.67	1816.23	1345.4	1324.94	393082	protein_coding	Mettl7a2
ENSMUSG00000021764	615.233	-0.190956	0.101674	-1.87811	0.060366	0.793855	17993	673.998	704.703	607.656	632.547	658.875	503.932	557.544	560.513	17993	protein_coding	Ndufs4
ENSMUSG00000028132	186.464	0.516216	0.274872	1.87803	0.0603777	0.793855	NA	203.716	174.598	113.292	83.9092	150.303	268.511	225.102	251.052	NA	protein_coding	Tmem56
ENSMUSG00000028862	22.975	0.611137	0.325385	1.8782	0.0603542	0.793855	53608	11.9196	18.9323	22.4711	20.2858	22.6872	41.6004	20.8428	28.6917	53608	protein_coding	Map3k6
ENSMUSG00000011148	59.2097	-0.428359	0.228233	-1.87685	0.0605388	0.793945	11565	46.5947	61.0041	77.7126	89.4417	47.265	56.7278	48.9805	46.1116	11565	protein_coding	Adssl1
ENSMUSG00000021282	2090.96	0.21488	0.114466	1.87725	0.0604844	0.793945	217869	2215.96	2072.04	1778.96	1616.41	2009.71	2395.8	2243.72	2410.1	217869	protein_coding	Eif5
ENSMUSG00000031937	76.3455	-0.543795	0.289729	-1.87691	0.0605308	0.793945	69137	45.5111	69.4185	126.4	124.481	65.2258	55.7823	58.3597	64.5563	69137	protein_coding	Vstm5
ENSMUSG00000032564	78.6112	-0.516359	0.275159	-1.87659	0.0605749	0.793945	74020	69.3503	117.801	114.228	54.4027	44.4291	56.7278	69.8233	83.001	74020	protein_coding	Cpne4
ENSMUSG00000074785	10.9215	0.802396	0.427825	1.87552	0.0607206	0.79523	54712	6.50159	10.5179	4.68148	9.2208	15.1248	15.1274	17.7164	9.22233	54712	protein_coding	Plxnc1
ENSMUSG00000035041	4.31843	1.32461	0.706822	1.87403	0.0609259	0.796259	208677	3.25079	1.05179	3.74519	2.76624	3.7812	4.72732	5.21069	12.2964	208677	protein_coding	Creb3l3
ENSMUSG00000078949	9.12356	0.97774	0.52186	1.87357	0.0609901	0.796259	100043899	3.25079	9.46615	2.80889	9.2208	12.2889	15.1274	16.6742	6.14822	100043899	protein_coding	R3hdml
ENSMUSG00000103585	11.8327	0.991028	0.528873	1.87385	0.0609513	0.796259	93701	0	7.36256	10.2993	11.065	19.8513	19.8547	13.5478	12.2964	93701	protein_coding	Pcdhgb4
ENSMUSG00000078921	105.049	-0.464508	0.247991	-1.87309	0.0610565	0.796504	100039796	98.6074	91.5062	145.126	162.286	124.78	74.6916	66.6969	80.9516	100039796	protein_coding	Tgtp2
ENSMUSG00000044086	5.30737	-1.26197	0.674023	-1.87229	0.0611659	0.796976	320502	5.41799	5.25897	12.1719	3.68832	1.8906	1.89093	5.21069	3.07411	320502	protein_coding	Lmod3
ENSMUSG00000047264	284.274	-0.195088	0.104206	-1.87213	0.0611883	0.796976	140482	293.655	288.192	286.507	326.416	256.177	239.202	266.787	291.016	140482	protein_coding	Zfp358
ENSMUSG00000022546	138.096	0.339422	0.181452	1.87059	0.0614013	0.797989	76282	156.038	115.697	130.145	97.7404	123.834	141.819	172.995	186.496	76282	protein_coding	Gpt
ENSMUSG00000026384	270.773	0.242684	0.129721	1.87081	0.0613715	0.797989	19258	267.649	253.483	249.991	213.922	275.083	359.276	278.251	271.546	19258	protein_coding	Ptpn4
ENSMUSG00000035638	266.281	1.52754	0.816634	1.87054	0.0614095	0.797989	224116	114.861	89.4026	306.169	162.286	64.2805	211.784	1113	282.818	224116	protein_coding	Muc20
ENSMUSG00000048826	319.729	-0.210871	0.112776	-1.86982	0.0615091	0.798661	240025	312.076	292.399	363.283	384.507	288.317	285.53	288.672	314.584	240025	protein_coding	Dact2
ENSMUSG00000102349	1205.55	-0.202583	0.108364	-1.86947	0.0615574	0.798667	NA	1419.51	1138.04	1334.22	1234.66	1084.26	999.354	1052.56	1313.67	NA	TEC	RP24-458F14.4
ENSMUSG00000028773	636.559	-0.296583	0.158688	-1.86897	0.0616269	0.798948	14077	694.586	601.627	758.4	791.144	551.11	518.114	444.993	745.984	14077	protein_coding	Fabp3
ENSMUSG00000028284	408.8	0.18634	0.0998883	1.86548	0.0621137	0.804009	26409	418.269	349.196	400.735	355.001	418.768	470.841	454.372	408.857	26409	protein_coding	Map3k7
ENSMUSG00000085334	132.441	-0.340022	0.182267	-1.86552	0.0621085	0.804009	NA	101.858	158.821	135.763	170.585	123.834	99.2736	133.394	105.544	NA	processed_transcript	Gm12940
ENSMUSG00000039005	19.465	0.660312	0.354135	1.86458	0.0622408	0.805029	21898	11.9196	13.6733	14.9807	20.2858	31.1949	16.0729	33.3484	17.42	21898	protein_coding	Tlr4
ENSMUSG00000015806	2284.54	-0.18021	0.0968627	-1.86047	0.0628188	0.805386	110391	2480.36	2737.82	2176.89	2180.72	2290.46	2003.44	1995.7	2218.48	110391	protein_coding	Qdpr
ENSMUSG00000026834	5.65918	1.51813	0.81575	1.86103	0.0627399	0.805386	269275	0	0	9.36296	1.84416	9.45301	7.5637	11.4635	7.17292	269275	protein_coding	Acvr1c
ENSMUSG00000027186	58.4473	1.44882	0.778825	1.86027	0.0628476	0.805386	NA	31.4243	21.0359	70.2222	33.1949	22.6872	44.4368	231.355	62.5069	NA	protein_coding	Elf5
ENSMUSG00000027274	224.499	-0.214969	0.115345	-1.8637	0.0623633	0.805386	NA	241.642	226.136	237.819	242.507	224.036	211.784	170.911	217.237	NA	protein_coding	Mkks
ENSMUSG00000027306	33.3346	0.607093	0.326113	1.8616	0.062659	0.805386	108907	33.5915	35.761	15.917	23.9741	64.2805	35.9276	33.3484	30.7411	108907	protein_coding	Nusap1
ENSMUSG00000028550	124.148	-0.294205	0.158127	-1.86056	0.0628061	0.805386	NA	124.614	143.044	145.126	107.883	106.819	121.019	117.762	95.2974	NA	protein_coding	Atg4c
ENSMUSG00000028801	5.08967	-1.18457	0.63618	-1.862	0.0626027	0.805386	78806	5.41799	8.41436	6.55407	8.29872	1.8906	1.89093	3.12642	5.12352	78806	protein_coding	Stpg1
ENSMUSG00000031327	127.973	0.320752	0.172211	1.86256	0.0625249	0.805386	12212	123.53	111.49	102.993	128.169	120.053	173.02	167.784	114.767	12212	protein_coding	Chic1
ENSMUSG00000033307	2236.9	-0.2601	0.139642	-1.86262	0.0625159	0.805386	17319	1976.48	2635.8	2749.9	2479.47	2462.51	1752.89	1756	2091.42	17319	protein_coding	Mif
ENSMUSG00000037095	38.2437	0.641762	0.34466	1.86202	0.0626008	0.805386	76905	46.5947	28.3985	27.1526	15.6754	38.7573	51.055	30.222	70.7045	76905	protein_coding	Lrg1
ENSMUSG00000056290	7.65496	0.972641	0.521946	1.86349	0.0623936	0.805386	60361	5.41799	2.10359	5.61778	5.53248	9.45301	16.0729	9.37925	7.17292	60361	protein_coding	Ms4a4b
ENSMUSG00000071014	632.58	-0.160479	0.0862528	-1.86057	0.0628054	0.805386	230075	697.837	678.408	634.809	615.027	649.422	577.678	555.46	591.254	230075	protein_coding	Ndufb6
ENSMUSG00000030722	33.1648	0.488672	0.262784	1.85959	0.0629431	0.805991	18020	24.9228	31.5538	38.3882	20.2858	41.5932	39.7094	44.812	31.7658	18020	protein_coding	Nfatc2ip
ENSMUSG00000015291	1008.62	-0.1428	0.0768211	-1.85887	0.0630457	0.806515	14567	1027.25	1085.45	1081.42	1084.37	958.535	911.426	904.576	1040.07	14567	protein_coding	Gdi1
ENSMUSG00000018507	18.8462	0.769568	0.414053	1.85862	0.0630807	0.806515	NA	18.4212	21.0359	5.61778	16.5974	15.1248	23.6366	35.4327	23.5682	NA	protein_coding	Trpv2
ENSMUSG00000021391	4.58147	1.29884	0.699266	1.85743	0.0632501	0.808061	66336	4.33439	0	3.74519	2.76624	11.3436	5.67278	4.16855	6.14822	66336	protein_coding	Cenpp
ENSMUSG00000045180	181.65	0.226985	0.122233	1.85698	0.0633137	0.808255	110380	151.704	165.132	178.833	186.26	184.334	219.347	185.501	201.867	110380	protein_coding	Shroom2
ENSMUSG00000002797	249.367	-0.33623	0.181145	-1.85613	0.0634344	0.809177	110175	367.34	323.953	232.202	235.13	198.513	247.711	208.428	215.188	110175	protein_coding	Ggct
ENSMUSG00000024592	151.724	-0.241807	0.130316	-1.85555	0.0635183	0.80938	77422	153.871	163.028	168.533	166.896	144.631	123.856	122.972	159.854	77422	protein_coding	C330018D20Rik
ENSMUSG00000032481	283.145	0.185059	0.0997806	1.85466	0.0636444	0.80938	20588	263.314	260.845	264.972	253.572	297.77	324.294	311.599	279.744	20588	protein_coding	Smarcc1
ENSMUSG00000051627	11.6048	-0.806924	0.434993	-1.85503	0.0635924	0.80938	50709	18.4212	8.41436	16.8533	16.5974	6.61711	5.67278	10.4214	10.247	50709	protein_coding	Hist1h1e
ENSMUSG00000087574	37.7406	-0.578627	0.311933	-1.85497	0.0636	0.80938	NA	27.09	53.6415	40.2607	56.2469	22.6872	36.8731	40.6434	18.4447	NA	lincRNA	C030037D09Rik
ENSMUSG00000030761	352.365	0.204889	0.1105	1.8542	0.0637109	0.809609	17921	317.494	299.762	338.003	356.845	338.418	400.876	430.403	352.498	17921	protein_coding	Myo7a
ENSMUSG00000020846	298.885	0.218619	0.118045	1.852	0.0640263	0.811146	76566	266.565	258.742	309.914	272.936	342.199	363.058	319.936	271.546	76566	protein_coding	Fam101b
ENSMUSG00000028367	1606.39	-0.252886	0.136504	-1.8526	0.0639401	0.811146	22166	1506.2	2011.03	1694.7	1506.68	1643.88	1602.56	1187	1373.1	22166	protein_coding	Txn1
ENSMUSG00000032511	5.58996	-1.38191	0.746126	-1.85211	0.0640102	0.811146	20271	4.33439	2.10359	12.1719	15.6754	2.8359	1.89093	3.12642	4.09881	20271	protein_coding	Scn5a
ENSMUSG00000036402	2796.15	0.16238	0.0876484	1.85263	0.0639357	0.811146	NA	2888.87	2830.38	2401.6	2350.38	2902.07	2984.83	3042	2957.29	NA	protein_coding	Gng12
ENSMUSG00000039899	28.6803	0.684022	0.369494	1.85124	0.0641351	0.811908	14190	13.0032	15.7769	29.9615	28.5845	49.1556	41.6004	16.6742	37.914	14190	protein_coding	Fgl2
ENSMUSG00000053286	233.577	-0.224236	0.121159	-1.85075	0.0642054	0.812182	NA	248.144	222.981	275.271	244.351	227.818	187.202	200.091	239.781	NA	protein_coding	Trmt1l
ENSMUSG00000030060	111.341	-0.267301	0.144517	-1.84962	0.0643685	0.812541	232210	109.443	108.335	125.464	119.87	100.202	92.6554	100.045	107.594	232210	protein_coding	Hmces
ENSMUSG00000055204	791.412	0.171027	0.0924618	1.84971	0.0643559	0.812541	81702	812.699	748.878	751.846	651.91	780.819	895.353	878.523	819.763	81702	protein_coding	Ankrd17
ENSMUSG00000022181	4.17986	1.43387	0.776262	1.84715	0.0647252	0.813208	12274	0	2.10359	1.87259	2.76624	3.7812	8.50917	10.4214	3.07411	12274	protein_coding	C6
ENSMUSG00000022672	134.45	0.239922	0.129836	1.84789	0.0646177	0.813208	19090	120.279	131.474	119.846	135.546	139.905	159.783	136.52	151.656	19090	protein_coding	Prkdc
ENSMUSG00000037001	68.1055	-0.349992	0.189464	-1.84728	0.0647069	0.813208	22698	65.0159	66.2631	83.3304	71.0001	56.7181	54.8369	70.8654	54.3093	22698	protein_coding	Zfp39
ENSMUSG00000058355	831.525	0.190894	0.103277	1.84837	0.0645486	0.813208	24015	900.47	784.639	731.247	676.806	879.13	866.99	850.385	974.493	24015	protein_coding	Abce1
ENSMUSG00000067235	10.7754	1.0151	0.549371	1.84776	0.0646373	0.813208	NA	1.0836	5.25897	12.1719	10.1429	22.6872	7.5637	12.5057	17.42	NA	protein_coding	H2-Q10
ENSMUSG00000103730	14.7042	0.651404	0.352603	1.84742	0.0646869	0.813208	NA	13.0032	8.41436	13.1081	12.9091	17.0154	23.6366	15.6321	17.42	NA	TEC	RP23-243M12.5
ENSMUSG00000042549	12.5459	-0.745174	0.403711	-1.84581	0.0649195	0.814058	NA	13.0032	15.7769	20.5985	14.7533	5.67181	12.291	9.37925	9.22233	NA	antisense	Map2k3os
ENSMUSG00000045031	66.7436	-0.474434	0.257072	-1.84553	0.0649606	0.814058	207175	60.6815	69.4185	79.5852	103.273	73.7335	52.0005	32.3063	61.4822	207175	protein_coding	Cetn4
ENSMUSG00000054986	117.107	-1.10254	0.597471	-1.84534	0.064988	0.814058	380683	144.119	76.781	182.578	226.832	10.3983	98.3282	73.9918	103.495	380683	protein_coding	Sec14l3
ENSMUSG00000102091	3.12095	-1.89374	1.02611	-1.84556	0.0649567	0.814058	258216	6.50159	1.05179	0.936296	6.45456	1.8906	0	2.08428	1.0247	258216	protein_coding	Olfr1034
ENSMUSG00000007872	332.22	-0.510371	0.276648	-1.84484	0.0650609	0.814359	15903	225.388	351.3	613.274	473.949	279.809	313.894	202.175	279.744	15903	protein_coding	Id3
ENSMUSG00000020218	8.06114	1.08887	0.590485	1.84403	0.0651782	0.814606	24117	2.1672	8.41436	1.87259	9.2208	7.56241	12.291	18.7585	7.17292	24117	protein_coding	Wif1
ENSMUSG00000030671	138.365	0.410007	0.222327	1.84416	0.0651599	0.814606	18576	102.942	94.6615	179.769	130.935	147.467	173.965	191.753	129.113	18576	protein_coding	Pde3b
ENSMUSG00000009185	3.12982	1.7275	0.937341	1.84298	0.0653326	0.815924	20307	1.0836	0	1.87259	4.6104	5.67181	5.67278	2.08428	7.17292	20307	protein_coding	Ccl8
ENSMUSG00000014498	234.292	0.318356	0.172788	1.84247	0.0654071	0.816243	237615	217.803	187.22	169.47	248.039	219.31	330.912	282.42	220.311	237615	protein_coding	Ankrd52
ENSMUSG00000029408	118.661	-0.2716	0.147497	-1.84139	0.065564	0.81637	56325	105.109	138.837	142.317	134.624	104.928	116.292	107.34	97.3468	56325	protein_coding	Abcb9
ENSMUSG00000051391	728.661	0.189119	0.1027	1.84147	0.0655525	0.81637	22628	717.342	644.75	661.025	661.131	702.359	762.043	914.998	749.058	22628	protein_coding	Ywhag
ENSMUSG00000097415	77.2745	-0.483932	0.262796	-1.84147	0.0655523	0.81637	NA	66.0995	58.9005	116.101	122.637	67.1164	73.7461	46.8962	65.581	NA	lincRNA	AU020206
ENSMUSG00000017264	342.298	0.19406	0.105419	1.84085	0.0656433	0.816705	50912	292.572	312.383	362.347	324.572	346.925	362.112	412.687	351.473	50912	protein_coding	Exosc10
ENSMUSG00000042216	45.0899	-0.527034	0.286348	-1.84054	0.0656888	0.816705	52850	35.7587	41.02	65.5407	77.4547	29.3043	41.6004	37.517	36.8893	52850	protein_coding	Sgsm1
ENSMUSG00000023043	237.17	0.521677	0.283655	1.83913	0.0658964	0.818067	16668	147.369	151.458	311.787	241.585	193.787	252.439	418.94	276.67	16668	protein_coding	Krt18
ENSMUSG00000097504	13.1149	-0.726851	0.395175	-1.83931	0.0658693	0.818067	NA	10.836	17.8805	19.6622	13.8312	6.61711	12.291	8.33711	11.2717	NA	lincRNA	4930516B21Rik
ENSMUSG00000008730	737.747	0.22934	0.124829	1.83723	0.0661766	0.81855	15257	634.989	727.842	657.28	655.599	669.273	830.117	977.526	736.762	15257	protein_coding	Hipk1
ENSMUSG00000026393	903.376	0.208639	0.113624	1.83622	0.0663244	0.81855	59125	932.978	919.269	724.693	737.664	880.075	1049.46	1006.71	968.345	59125	protein_coding	Nek7
ENSMUSG00000028964	1624.58	-0.17481	0.0952019	-1.8362	0.0663278	0.81855	57320	1897.38	1718.63	1650.69	1463.34	1480.34	1431.43	1525.69	1626.2	57320	protein_coding	Park7
ENSMUSG00000032212	362.632	0.161588	0.087919	1.83791	0.066075	0.81855	66660	356.504	325.005	361.41	331.949	374.339	372.512	406.434	388.363	66660	protein_coding	Sltm
ENSMUSG00000046447	1732.51	-0.23496	0.127943	-1.83644	0.0662928	0.81855	66259	2133.6	1889.02	1513.99	1612.72	1574.87	1441.83	1547.58	1745.07	66259	protein_coding	Camk2n1
ENSMUSG00000004771	816.027	-0.140788	0.0767018	-1.83552	0.0664281	0.818615	53869	880.965	798.312	834.24	889.807	741.116	760.152	749.297	838.207	53869	protein_coding	Rab11a
ENSMUSG00000031438	1074.87	0.130159	0.0709246	1.83517	0.0664802	0.818615	66889	1039.17	1086.5	1025.24	950.664	1070.08	1132.66	1160.94	1151.77	66889	protein_coding	Rnf128
ENSMUSG00000079560	84.6269	-0.300131	0.163523	-1.8354	0.0664459	0.818615	15400	84.5207	89.4026	99.2474	94.9742	73.7335	90.7644	65.6547	69.6798	15400	protein_coding	Hoxa3
ENSMUSG00000033276	66.5647	-0.372073	0.20304	-1.83251	0.0668749	0.822867	269209	58.5143	76.781	64.6044	82.9872	63.3352	66.1824	44.812	54.3093	269209	protein_coding	Stk36
ENSMUSG00000059734	1605.2	-0.141548	0.0772782	-1.83167	0.0670005	0.823805	225887	1712.09	1768.07	1696.57	1618.25	1622.14	1380.38	1482.96	1587.27	225887	protein_coding	Ndufs8
ENSMUSG00000032125	217.942	-0.364891	0.199258	-1.83125	0.0670627	0.823962	74144	216.72	201.945	259.354	296.91	235.38	230.693	147.984	137.31	74144	protein_coding	Robo4
ENSMUSG00000085615	18.7364	-0.757899	0.413981	-1.83076	0.0671369	0.824267	NA	8.66879	17.8805	29.9615	32.2728	11.3436	14.1819	10.4214	18.4447	NA	processed_transcript	A330035P11Rik
ENSMUSG00000023886	173.858	0.692555	0.378696	1.82879	0.0674309	0.826851	64074	98.6074	73.6256	217.221	190.87	395.136	173.02	113.593	200.842	64074	protein_coding	Smoc2
ENSMUSG00000024055	339.175	-0.210396	0.115053	-1.82869	0.0674465	0.826851	NA	361.922	419.666	321.15	335.637	282.645	299.712	324.105	341.226	NA	protein_coding	Cyp4f13
ENSMUSG00000024008	6.0575	1.02019	0.558073	1.82806	0.0675412	0.827404	240058	3.25079	3.15538	4.68148	6.45456	7.56241	5.67278	11.4635	9.22233	240058	protein_coding	Cpne5
ENSMUSG00000026295	1710.08	-0.447549	0.245084	-1.8261	0.0678346	0.830389	75396	1351.25	1558.76	2237.75	3018.89	1851.84	1310.41	1507.97	1020.6	75396	protein_coding	Spp2
ENSMUSG00000021488	736.686	0.176863	0.0968953	1.8253	0.0679556	0.831261	18193	721.676	645.802	729.375	659.287	760.967	886.844	805.573	694.749	18193	protein_coding	Nsd1
ENSMUSG00000006941	285.774	-0.201113	0.11021	-1.82481	0.0680294	0.831307	68969	293.655	267.156	326.767	325.494	258.067	237.311	282.42	278.719	68969	protein_coding	Eif1b
ENSMUSG00000085667	334.997	-0.243315	0.133351	-1.82462	0.0680591	0.831307	NA	419.352	389.164	279.016	334.715	325.183	289.312	308.473	292.04	NA	processed_transcript	Gm12992
ENSMUSG00000061273	583.824	0.201111	0.110266	1.82387	0.068172	0.832077	236792	576.474	625.818	509.345	469.339	557.728	649.533	656.547	652.736	236792	protein_coding	Mmgt1
ENSMUSG00000021994	143.861	0.342604	0.187896	1.82337	0.0682474	0.832389	22418	135.45	100.972	180.705	124.481	161.646	179.638	157.363	153.705	22418	protein_coding	Wnt5a
ENSMUSG00000020422	887.557	0.284454	0.156307	1.81984	0.0687828	0.83513	319939	687.001	786.743	909.144	872.287	862.114	1086.34	1241.19	753.157	319939	protein_coding	Tns3
ENSMUSG00000021822	4105.34	-0.167623	0.0920775	-1.82046	0.0686889	0.83513	18792	3993.06	4363.9	4740.47	4115.24	4323.81	3982.29	3519.3	3543.42	18792	protein_coding	Plau
ENSMUSG00000024529	48.9207	0.638788	0.350904	1.82041	0.0686973	0.83513	NA	21.672	28.3985	60.8593	56.2469	86.0224	59.5642	38.5591	60.4575	NA	protein_coding	Lox
ENSMUSG00000027071	4.56455	-1.31054	0.720705	-1.81841	0.0690016	0.83513	228139	6.50159	4.20718	6.55407	5.53248	0	1.89093	3.12642	5.12352	228139	protein_coding	P2rx3
ENSMUSG00000031722	46.2573	1.63014	0.896535	1.81827	0.0690227	0.83513	15439	1.0836	7.36256	68.3496	9.2208	82.2412	69.0188	57.3176	88.1245	15439	protein_coding	Hp
ENSMUSG00000032253	220.642	0.239218	0.131518	1.81889	0.0689278	0.83513	83946	185.295	193.53	235.01	218.533	257.122	238.257	266.787	202.891	83946	protein_coding	Phip
ENSMUSG00000056493	206.841	0.249804	0.137331	1.81899	0.0689127	0.83513	17425	175.543	206.152	176.96	192.715	206.076	242.039	269.914	189.57	17425	protein_coding	Foxk1
ENSMUSG00000019278	1830.49	-0.385906	0.212319	-1.81757	0.0691292	0.835207	13479	1832.36	2401.25	1316.43	2210.22	2074.94	1672.52	1133.85	1374.13	13479	protein_coding	Dpep1
ENSMUSG00000027428	486.052	-0.247087	0.135941	-1.81761	0.0691245	0.835207	26450	464.864	458.583	613.274	612.261	491.556	391.422	433.53	445.746	26450	protein_coding	Rbbp9
ENSMUSG00000020473	596.948	-0.394061	0.21688	-1.81695	0.0692248	0.835757	11568	517.96	534.312	763.082	1010.6	619.172	487.859	434.572	491.858	11568	protein_coding	Aebp1
ENSMUSG00000037826	221.581	-0.29332	0.161466	-1.8166	0.0692781	0.835796	243382	184.212	254.534	285.57	253.572	171.099	202.329	175.079	239.781	243382	protein_coding	Ppm1k
ENSMUSG00000025038	4.84763	-1.27365	0.701865	-1.81467	0.0695745	0.838765	74405	5.41799	7.36256	2.80889	11.065	1.8906	3.78185	4.16855	1.0247	74405	protein_coding	Efhc2
ENSMUSG00000028444	62.609	-0.528337	0.29134	-1.81347	0.0697595	0.839176	12804	47.6783	63.1077	88.0119	112.494	63.3352	51.055	48.9805	37.914	12804	protein_coding	Cntfr
ENSMUSG00000063108	111.869	0.270071	0.148873	1.8141	0.0696618	0.839176	22688	92.1058	98.8687	92.6933	108.805	124.78	138.038	111.509	119.89	22688	protein_coding	Zfp26
ENSMUSG00000003559	394.719	-0.157928	0.0872611	-1.80983	0.0703219	0.842622	57344	411.767	419.666	390.436	407.559	391.355	347.93	367.875	376.066	57344	protein_coding	As3mt
ENSMUSG00000021765	51.4434	-0.442128	0.244302	-1.80976	0.070333	0.842622	14313	57.4307	44.1754	64.6044	79.2989	46.3197	52.0005	35.4327	37.914	14313	protein_coding	Fst
ENSMUSG00000022351	610.149	0.240299	0.132787	1.80966	0.0703489	0.842622	20775	610.066	686.822	487.81	473.949	721.265	711.934	594.019	639.415	20775	protein_coding	Sqle
ENSMUSG00000035885	7536.6	-0.185855	0.10264	-1.81075	0.0701793	0.842622	12868	8500.83	8716.22	7708.53	7257.69	7431.01	6481.15	6151.74	7942.47	12868	protein_coding	Cox8a
ENSMUSG00000001998	42.8946	0.482481	0.266794	1.80844	0.0705382	0.84311	108011	27.09	45.2272	39.3244	36.8832	41.5932	57.6732	69.8233	34.8399	108011	protein_coding	Ap4e1
ENSMUSG00000024975	245.77	0.208391	0.115253	1.80811	0.0705893	0.84311	NA	209.134	204.048	263.099	237.897	260.903	247.711	281.377	273.596	NA	protein_coding	Pdcd4
ENSMUSG00000027690	1478.18	-0.199145	0.110196	-1.80718	0.0707336	0.84311	20526	1629.73	1660.78	1271.49	1521.43	1419.84	1223.43	1392.3	1427.41	20526	protein_coding	Slc2a2
ENSMUSG00000030727	180.912	-0.222221	0.122983	-1.80692	0.070775	0.84311	70314	178.794	177.753	194.75	196.403	154.084	173.965	154.236	180.348	70314	protein_coding	Rabep2
ENSMUSG00000031760	6.8239	-0.968588	0.535451	-1.80892	0.0704636	0.84311	17751	7.58519	7.36256	10.2993	11.065	3.7812	2.83639	5.21069	6.14822	17751	protein_coding	Mt3
ENSMUSG00000054640	1833.95	0.328246	0.181574	1.80779	0.07064	0.84311	20541	1388.09	1530.36	1324.86	2189.02	2091.01	2254.93	2425.06	1500.17	20541	protein_coding	Slc8a1
ENSMUSG00000086587	29.0823	-0.660341	0.365284	-1.80775	0.0706458	0.84311	NA	19.5048	34.7092	36.5156	53.4806	28.359	26.473	22.927	10.247	NA	antisense	Gm11837
ENSMUSG00000027379	5.2174	1.56416	0.866093	1.806	0.0709185	0.843843	12235	4.33439	1.05179	0.936296	4.6104	20.7966	1.89093	2.08428	8.19763	12235	protein_coding	Bub1
ENSMUSG00000055061	4.32027	1.27788	0.707669	1.80575	0.0709567	0.843843	NA	6.50159	2.10359	0.936296	1.84416	5.67181	9.45463	5.21069	5.12352	NA	processed_transcript	4931431C16Rik
ENSMUSG00000103041	36.327	0.423033	0.234313	1.80542	0.071009	0.843864	NA	29.2572	24.1913	38.3882	34.1169	41.5932	48.2186	42.7277	36.8893	NA	antisense	RP24-372I24.4
ENSMUSG00000027185	131.491	0.23375	0.129505	1.80496	0.0710814	0.844124	98956	132.199	117.801	126.4	115.26	127.616	148.438	149.026	148.582	98956	protein_coding	Nat10
ENSMUSG00000050786	63.4228	-0.403497	0.223831	-1.80268	0.0714382	0.847155	57895	62.8487	53.6415	73.0311	86.6755	67.1164	53.8914	56.2755	37.914	57895	protein_coding	Ccdc126
ENSMUSG00000027230	175.99	-0.448547	0.249016	-1.80128	0.0716593	0.84857	26427	154.955	133.578	217.221	326.416	171.099	141.819	140.689	132.187	26427	protein_coding	Creb3l1
ENSMUSG00000027506	1440.65	0.13155	0.0730264	1.80141	0.071639	0.84857	21985	1454.19	1414.66	1327.67	1259.56	1462.38	1486.27	1556.95	1549.35	21985	protein_coding	Tpd52
ENSMUSG00000019866	198.457	0.36291	0.201655	1.79965	0.0719151	0.848992	11630	201.549	193.53	133.89	119.87	192.841	230.693	244.903	236.706	11630	protein_coding	Aim1
ENSMUSG00000040365	381.255	-0.187849	0.104338	-1.8004	0.0717973	0.848992	211007	403.099	457.531	377.327	393.728	345.035	395.204	323.063	351.473	211007	protein_coding	Trim41
ENSMUSG00000041702	276.107	0.209691	0.116478	1.80027	0.0718183	0.848992	238386	243.81	289.244	244.373	256.338	319.512	317.676	307.431	249.003	238386	protein_coding	Btbd7
ENSMUSG00000046169	43.3163	0.562936	0.312896	1.79912	0.0720002	0.848992	108154	36.8423	49.4344	27.1526	23.9741	72.7882	52.9459	56.2755	28.6917	108154	protein_coding	Adamts6
ENSMUSG00000074228	3.27807	1.50458	0.836126	1.79947	0.0719445	0.848992	NA	1.0836	4.20718	1.87259	0.92208	4.7265	9.45463	4.16855	2.04941	NA	protein_coding	Gm10645
ENSMUSG00000097343	25.2572	0.469417	0.260888	1.7993	0.0719706	0.848992	NA	20.5884	23.1395	23.4074	19.3637	30.2496	30.2548	31.2642	27.667	NA	lincRNA	9030407P20Rik
ENSMUSG00000019951	684.666	0.225732	0.125537	1.79814	0.0721553	0.84962	75089	704.339	681.563	591.739	532.962	631.461	859.426	715.949	770.577	75089	protein_coding	Uhrf1bp1l
ENSMUSG00000090317	8.85114	0.807368	0.448944	1.79837	0.0721182	0.84962	NA	8.66879	6.31077	5.61778	4.6104	13.2342	11.3456	12.5057	9.22233	NA	protein_coding	Gm17324
ENSMUSG00000039191	240.469	0.427678	0.238023	1.79679	0.0723686	0.850331	NA	138.701	328.16	155.425	195.481	291.153	312.948	299.094	218.262	NA	protein_coding	Rbpj
ENSMUSG00000085582	30.9212	-0.632663	0.352087	-1.79689	0.072353	0.850331	NA	31.4243	18.9323	42.1333	54.4027	33.0855	26.473	20.8428	14.3458	NA	lincRNA	3110099E03Rik
ENSMUSG00000003316	1166.85	0.222956	0.124349	1.79299	0.0729742	0.852324	20340	1286.23	1075.99	923.188	956.197	1111.67	1361.47	1358.95	1237.84	20340	protein_coding	Glg1
ENSMUSG00000017740	14.4228	-0.744883	0.415047	-1.79469	0.0727025	0.852324	57138	16.254	9.46615	18.7259	22.1299	13.2342	14.1819	5.21069	9.22233	57138	protein_coding	Slc12a5
ENSMUSG00000042063	191.106	-0.229305	0.127726	-1.7953	0.0726063	0.852324	56220	213.469	210.359	197.559	188.104	188.115	199.493	159.447	149.607	56220	protein_coding	Zfp386
ENSMUSG00000051439	59.9119	0.472744	0.263524	1.79393	0.0728238	0.852324	12475	24.9228	59.9523	67.4133	59.0131	70.8976	75.637	78.1604	59.4328	12475	protein_coding	Cd14
ENSMUSG00000052102	1751.29	-0.213207	0.118821	-1.79435	0.0727574	0.852324	26384	2055.59	1952.13	1453.13	1850.61	1636.32	1420.09	1683.05	1695.88	26384	protein_coding	Gnpda1
ENSMUSG00000057963	391.512	0.279666	0.155915	1.7937	0.0728606	0.852324	217837	402.015	387.061	320.213	265.559	357.324	446.259	451.246	480.586	217837	protein_coding	Itpk1
ENSMUSG00000063415	56.441	-1.60585	0.895667	-1.79291	0.072988	0.852324	NA	73.6847	9.46615	58.0504	240.663	51.0462	11.3456	18.7585	24.5929	NA	protein_coding	Cyp26b1
ENSMUSG00000072812	4.97613	1.24008	0.691683	1.79284	0.072998	0.852324	100041194	0	1.05179	6.55407	4.6104	8.50771	7.5637	7.29497	6.14822	100041194	protein_coding	Ahnak2
ENSMUSG00000021796	492.482	0.190389	0.106243	1.79203	0.0731289	0.852341	12166	417.185	453.324	493.428	475.793	480.213	543.641	609.651	482.635	12166	protein_coding	Bmpr1a
ENSMUSG00000022314	1100.65	0.15842	0.0884325	1.79142	0.0732256	0.852341	19357	1135.61	1086.5	998.092	948.82	1090.88	1165.76	1290.17	1125.12	19357	protein_coding	Rad21
ENSMUSG00000024897	19.8231	0.575807	0.321401	1.79156	0.073204	0.852341	319924	13.0032	16.8287	14.0444	21.2078	33.0855	23.6366	20.8428	19.4694	319924	protein_coding	Apba1
ENSMUSG00000044339	42.1038	-0.411502	0.22973	-1.79124	0.0732549	0.852341	NA	52.0127	41.02	47.7511	35.9611	35.9214	35.9276	35.4327	34.8399	NA	protein_coding	Alkbh2
ENSMUSG00000072501	336.892	0.184761	0.103113	1.79184	0.0731584	0.852341	239510	354.337	308.176	305.233	301.52	350.707	401.822	361.622	328.93	239510	protein_coding	Phf20l1
ENSMUSG00000030471	146.689	0.236883	0.132293	1.7906	0.0733574	0.852908	243983	130.032	141.992	133.89	149.377	175.826	159.783	167.784	137.31	243983	protein_coding	Zdhhc13
ENSMUSG00000031750	199.506	0.632759	0.353437	1.7903	0.0734058	0.852908	76527	249.228	161.976	69.2859	81.143	174.881	259.057	258.45	301.263	76527	protein_coding	Il34
ENSMUSG00000036155	358.469	0.346769	0.193742	1.78985	0.0734783	0.853157	107895	289.321	247.172	413.843	306.13	305.332	431.131	534.617	356.597	107895	protein_coding	Mgat5
ENSMUSG00000021578	248.025	-0.241622	0.135093	-1.78856	0.0736859	0.854378	67433	225.388	283.985	251.864	268.325	229.708	194.765	265.745	211.089	67433	protein_coding	Ccdc127
ENSMUSG00000002319	392.275	0.218384	0.122389	1.78434	0.0743681	0.8555	75751	360.838	408.096	319.277	315.351	389.464	429.24	451.246	431.4	75751	protein_coding	Ipo4
ENSMUSG00000013663	1249.42	0.161975	0.0906538	1.78674	0.0739801	0.8555	19211	1355.58	1121.21	1140.41	1107.42	1292.23	1232.88	1433.98	1351.58	19211	protein_coding	Pten
ENSMUSG00000018501	1572.81	0.272814	0.152848	1.78487	0.0742828	0.8555	20185	1644.9	1525.1	1209.69	1205.16	1390.54	1784.09	2141.59	1640.55	20185	protein_coding	Ncor1
ENSMUSG00000019718	276.539	-0.231145	0.129472	-1.78529	0.0742141	0.8555	67217	277.401	238.757	329.576	338.403	274.137	239.202	255.324	240.805	67217	protein_coding	L3hypdh
ENSMUSG00000022420	210.536	-0.211096	0.118297	-1.78446	0.0743485	0.8555	54152	247.06	225.084	192.877	223.143	203.24	199.493	174.037	196.743	54152	protein_coding	Dnal4
ENSMUSG00000024219	427.322	0.245026	0.1372	1.78591	0.0741142	0.8555	224650	346.751	326.056	441.932	489.624	432.002	474.622	493.974	472.388	224650	protein_coding	Anks1
ENSMUSG00000024515	309.772	0.20469	0.114726	1.78416	0.074398	0.8555	17128	278.485	291.347	284.634	312.585	303.442	352.658	387.675	294.09	17128	protein_coding	Smad4
ENSMUSG00000026032	629.174	-0.177649	0.0995168	-1.78511	0.0742431	0.8555	66495	696.754	692.081	633.873	577.222	646.586	548.369	563.797	586.13	66495	protein_coding	Ndufb3
ENSMUSG00000028104	159.926	-0.295134	0.165309	-1.78535	0.0742053	0.8555	69870	151.704	190.375	182.578	167.818	127.616	109.674	147.984	183.422	69870	protein_coding	Polr3gl
ENSMUSG00000029505	371.363	0.201493	0.112913	1.7845	0.0743432	0.8555	75560	323.996	337.626	347.366	355.001	399.862	422.622	448.12	330.979	75560	protein_coding	Ep400
ENSMUSG00000059890	738.79	0.213736	0.119648	1.78637	0.0740398	0.8555	140630	708.673	711.013	653.535	615.949	684.398	926.554	868.101	720.366	140630	protein_coding	Ube4a
ENSMUSG00000036202	105.797	0.300409	0.16841	1.7838	0.074456	0.855577	NA	94.273	75.7292	96.4385	102.351	138.959	124.801	99.0031	109.643	NA	protein_coding	Rif1
ENSMUSG00000003469	46.6352	0.399266	0.224052	1.78203	0.0747451	0.857076	105653	41.1767	41.02	30.8978	45.1819	43.4838	48.2186	57.3176	66.6057	105653	protein_coding	Phyhip
ENSMUSG00000027678	601.882	0.170575	0.0957257	1.78191	0.0747633	0.857076	17979	552.635	573.228	594.548	549.559	581.36	708.152	695.106	582.031	17979	protein_coding	Ncoa3
ENSMUSG00000031838	564.767	0.247011	0.138647	1.78158	0.0748183	0.857076	65972	592.728	518.535	505.6	439.832	602.157	482.186	706.57	684.502	65972	protein_coding	Ifi30
ENSMUSG00000031847	23.4625	-0.542455	0.304506	-1.78142	0.0748433	0.857076	69528	31.4243	22.0877	24.3437	23.052	22.6872	19.8547	18.7585	13.3211	69528	protein_coding	1700030J22Rik
ENSMUSG00000041132	60.7695	-0.389671	0.218634	-1.7823	0.0747	0.857076	100637	60.6815	89.4026	50.56	71.9222	60.4993	46.3277	56.2755	44.0622	100637	protein_coding	N4bp2l1
ENSMUSG00000018572	262.837	-0.236623	0.132928	-1.78009	0.0750618	0.858131	NA	254.646	307.124	232.202	319.962	269.411	237.311	232.397	217.237	NA	protein_coding	Phf23
ENSMUSG00000022607	332.023	0.1724	0.0968587	1.77992	0.0750897	0.858131	14083	302.324	298.71	319.277	343.936	360.16	346.985	382.465	327.905	14083	protein_coding	Ptk2
ENSMUSG00000032068	637.224	0.885311	0.497753	1.77861	0.075303	0.859353	76509	421.52	359.714	726.566	516.365	349.761	545.532	1746.62	778.774	76509	protein_coding	Plet1
ENSMUSG00000032076	87.8436	0.559717	0.314912	1.77737	0.0755066	0.859353	54725	73.6847	84.1436	55.2415	47.0261	75.6241	102.11	178.206	71.7292	54725	protein_coding	Cadm1
ENSMUSG00000038695	354.507	-0.272968	0.153575	-1.77742	0.075499	0.859353	NA	447.526	412.304	329.576	297.832	282.645	287.421	348.074	352.498	NA	protein_coding	Josd2
ENSMUSG00000062098	146.706	0.276514	0.155476	1.7785	0.0753219	0.859353	228662	112.694	144.096	161.979	123.559	177.717	181.529	153.194	137.31	228662	protein_coding	Btbd3
ENSMUSG00000066640	150.818	0.247699	0.139365	1.77734	0.0755124	0.859353	231863	141.951	158.821	122.655	136.468	138.014	177.747	181.332	163.953	231863	protein_coding	Fbxl18
ENSMUSG00000069743	14.8479	-0.649251	0.36535	-1.77707	0.0755571	0.859353	75424	14.0868	16.8287	15.917	19.3637	14.1795	12.291	7.29497	11.2717	75424	protein_coding	Zfp820
ENSMUSG00000006651	63.5808	-0.426005	0.240442	-1.77176	0.0764349	0.860328	11803	72.6011	64.1595	69.2859	97.7404	56.7181	70.9097	46.8962	38.9387	11803	protein_coding	Aplp1
ENSMUSG00000021143	525.549	0.154809	0.0873007	1.77329	0.0761809	0.860328	217893	485.452	494.344	521.517	477.637	511.408	563.496	611.735	542.068	217893	protein_coding	Pacs2
ENSMUSG00000021747	22.999	0.499442	0.281625	1.77342	0.0761584	0.860328	74430	21.672	17.8805	14.0444	21.2078	27.4137	25.5275	29.1799	27.667	74430	protein_coding	4930452B06Rik
ENSMUSG00000022141	357.706	0.213323	0.120126	1.77582	0.075762	0.860328	71175	346.751	310.28	365.156	315.351	373.394	446.259	408.518	320.732	71175	protein_coding	Nipbl
ENSMUSG00000023571	622.075	0.261065	0.147251	1.77292	0.0762422	0.860328	67389	554.802	703.651	507.473	475.793	547.329	707.206	774.309	711.144	67389	protein_coding	Fam132a
ENSMUSG00000024317	124.206	0.223666	0.126401	1.7695	0.0768112	0.860328	56515	118.112	117.801	111.419	111.572	133.287	128.583	138.604	139.36	56515	protein_coding	Rnf138
ENSMUSG00000026605	20.7998	0.986872	0.557378	1.77056	0.0766335	0.860328	108000	17.3376	11.5697	6.55407	14.7533	60.4993	28.3639	6.25283	19.4694	108000	protein_coding	Cenpf
ENSMUSG00000028536	788.643	-0.286522	0.161638	-1.77261	0.0762929	0.860328	66451	964.402	1044.43	714.394	644.534	757.186	626.842	628.409	798.244	66451	protein_coding	2610528J11Rik
ENSMUSG00000029102	113.306	-0.490706	0.276517	-1.7746	0.0759646	0.860328	54426	76.9355	100.972	162.916	205.624	100.202	85.0917	105.256	79.9268	54426	protein_coding	Hgfac
ENSMUSG00000029638	63.498	0.531566	0.300476	1.76908	0.0768804	0.860328	170772	36.8423	62.0559	45.8785	36.8832	87.913	67.1279	101.087	50.2105	170772	protein_coding	Glcci1
ENSMUSG00000029673	108.479	0.342706	0.193583	1.77033	0.0766715	0.860328	319974	91.0222	71.5221	105.801	99.5846	98.3113	110.619	156.321	127.063	319974	protein_coding	Auts2
ENSMUSG00000029771	197.696	-0.260244	0.146898	-1.7716	0.0764611	0.860328	NA	261.147	193.53	191.941	215.767	172.045	174.911	152.152	213.138	NA	protein_coding	Irf5
ENSMUSG00000030122	4233.24	-0.226822	0.127725	-1.77586	0.0757559	0.860328	69202	5338.89	4484.85	3949.3	4007.36	3779.31	3185.26	4285.27	4219.73	69202	protein_coding	Ptms
ENSMUSG00000031393	296.364	0.217929	0.123026	1.7714	0.0764937	0.860328	17257	265.482	229.291	304.296	295.988	311.004	353.603	339.737	281.793	17257	protein_coding	Mecp2
ENSMUSG00000032040	225.008	-0.195537	0.110487	-1.76977	0.0767652	0.860328	69305	243.81	251.379	233.138	248.962	215.529	191.929	199.048	226.459	69305	protein_coding	Dcps
ENSMUSG00000032398	205.042	-0.21025	0.118834	-1.76927	0.076849	0.860328	330959	212.385	192.478	229.393	243.429	207.021	175.856	187.585	184.447	330959	protein_coding	Snapc5
ENSMUSG00000035093	670.3	0.264163	0.149041	1.77242	0.0763255	0.860328	70354	762.853	652.113	520.581	490.546	631.461	822.553	785.772	715.243	70354	protein_coding	Secisbp2l
ENSMUSG00000042766	62.1496	-0.955891	0.539793	-1.77085	0.0765862	0.860328	360213	17.3376	63.1077	123.591	162.286	60.4993	24.582	32.3063	46.1116	360213	protein_coding	Trim46
ENSMUSG00000045094	37.9435	0.629881	0.355872	1.76997	0.0767328	0.860328	328967	17.3376	28.3985	41.197	38.7273	22.6872	54.8369	69.8233	42.0128	328967	protein_coding	Arhgef37
ENSMUSG00000057778	151.284	-0.252698	0.142558	-1.7726	0.0762945	0.860328	192986	190.713	169.339	139.508	146.611	132.342	134.256	125.057	154.73	192986	protein_coding	Cyb5d2
ENSMUSG00000068551	375.117	-0.301046	0.16971	-1.77389	0.0760818	0.860328	NA	301.24	340.782	499.046	447.209	383.792	302.548	292.841	350.448	NA	protein_coding	Zfp467
ENSMUSG00000090223	6.47581	-1.39712	0.788764	-1.77128	0.0765136	0.860328	18546	1.0836	7.36256	18.7259	7.37664	4.7265	4.72732	0	4.09881	18546	protein_coding	Pcp4
ENSMUSG00000090570	31.5998	-1.13025	0.638871	-1.76914	0.0768708	0.860328	NA	6.50159	75.7292	32.7704	71.0001	22.6872	37.8185	7.29497	8.19763	NA	antisense	Gm17041
ENSMUSG00000030126	246.268	0.196435	0.111147	1.76735	0.07717	0.862499	330401	248.144	202.996	226.584	229.598	285.481	261.893	240.734	271.546	330401	protein_coding	Tmcc1
ENSMUSG00000043131	508.591	0.165204	0.0934943	1.76699	0.0772294	0.862499	232157	457.278	462.79	492.492	540.339	556.782	545.532	571.092	491.858	232157	protein_coding	Mob1a
ENSMUSG00000023333	14.4777	-0.973868	0.55143	-1.76608	0.0773829	0.863634	14531	15.1704	14.7251	27.1526	29.5065	14.1795	14.1819	3.12642	6.14822	14531	protein_coding	Gcm1
ENSMUSG00000018861	112.039	-0.303035	0.171673	-1.76519	0.0775318	0.864718	14149	109.443	106.231	133.89	144.767	123.834	85.0917	90.666	97.3468	14149	protein_coding	Fdxr
ENSMUSG00000021710	296.696	0.206283	0.116906	1.76452	0.0776443	0.864816	75805	301.24	293.451	246.246	248.962	282.645	329.021	320.979	348.399	75805	protein_coding	Nln
ENSMUSG00000039062	1813.84	-0.239482	0.135707	-1.7647	0.0776137	0.864816	NA	2356.83	2065.73	1740.57	1678.18	1613.63	1336.88	1795.6	1847.54	NA	protein_coding	Anpep
ENSMUSG00000052310	768.119	0.124371	0.0705579	1.76268	0.0779549	0.867119	30791	739.014	727.842	780.871	710.001	787.436	824.444	773.267	835.133	30791	protein_coding	Slc39a1
ENSMUSG00000052812	148.846	0.252404	0.143175	1.76291	0.0779162	0.867119	320817	119.196	149.355	132.954	141.078	174.881	179.638	168.826	130.137	320817	protein_coding	Atad2b
ENSMUSG00000022255	592.752	0.170214	0.096659	1.76097	0.0782434	0.869169	67154	621.985	605.834	515.899	506.222	625.789	663.715	648.21	588.18	67154	protein_coding	Mtdh
ENSMUSG00000032096	1645.24	0.13698	0.0777796	1.76114	0.0782155	0.869169	213827	1725.09	1625.02	1499.01	1431.99	1654.28	1714.12	1801.86	1758.39	213827	protein_coding	Arcn1
ENSMUSG00000020120	19.1164	0.631744	0.359139	1.75905	0.0785688	0.869541	56193	9.75238	14.7251	26.2163	15.6754	21.7419	29.3094	22.927	21.5188	56193	protein_coding	Plek
ENSMUSG00000022018	113.444	-0.493872	0.280829	-1.75862	0.0786417	0.869541	66214	104.025	80.9882	155.425	195.481	127.616	95.4918	84.4132	62.5069	66214	protein_coding	Rgcc
ENSMUSG00000022186	11595.7	-0.123414	0.0701557	-1.75914	0.0785543	0.869541	67041	13225.3	11355.2	11168.1	11836.7	11214.1	11101.6	10897.6	10975.6	67041	protein_coding	Oxct1
ENSMUSG00000032265	79.515	0.417215	0.237064	1.75993	0.07842	0.869541	212943	72.6011	78.8846	50.56	79.2989	126.67	104.001	68.7811	69.6798	212943	protein_coding	Fam46a
ENSMUSG00000038618	245.512	-0.221231	0.125707	-1.75989	0.0784258	0.869541	66985	243.81	247.172	319.277	260.026	203.24	230.693	238.65	227.484	66985	protein_coding	Rassf7
ENSMUSG00000064339	16200	-0.232256	0.132054	-1.75879	0.0786129	0.869541	NA	19908.9	14294.9	18782.1	17471.6	15640	13065.4	17530.9	12832.4	NA	Mt_rRNA	mt-Rnr2
ENSMUSG00000073664	280.131	0.29115	0.165505	1.75916	0.0785499	0.869541	269198	253.562	227.188	279.953	235.13	251.45	348.876	397.055	250.028	269198	protein_coding	Nbeal1
ENSMUSG00000031851	105.188	-0.254943	0.145045	-1.75767	0.0788029	0.870746	66566	119.196	119.905	117.973	109.727	85.0771	93.6008	96.9189	104.52	66566	protein_coding	Ntpcr
ENSMUSG00000000088	2257.2	-0.118625	0.0675412	-1.75634	0.0790303	0.871294	12858	2419.67	2410.71	2260.22	2247.11	2330.17	2089.47	2161.4	2036.09	12858	protein_coding	Cox5a
ENSMUSG00000023911	28.7548	-0.652973	0.371819	-1.75616	0.0790614	0.871294	76917	23.8392	26.2949	56.1778	42.4157	15.1248	18.9093	20.8428	32.7905	76917	protein_coding	Flywch2
ENSMUSG00000027694	3.89507	1.42582	0.811598	1.75681	0.078951	0.871294	NA	2.1672	1.05179	0.936296	0.92208	2.8359	6.61824	4.16855	10.247	NA	transcribed_processed_pseudogene	Gm8325
ENSMUSG00000030249	104.149	0.398709	0.226956	1.75677	0.0789577	0.871294	20928	108.36	104.128	90.8207	59.0131	153.139	138.038	97.961	91.1986	20928	protein_coding	Abcc9
ENSMUSG00000006057	3351.93	-0.16912	0.096817	-1.7468	0.0806715	0.874051	NA	3662.56	3697.06	3356.62	3721.51	3437.11	2858.13	2823.15	3422.51	NA	protein_coding	Atp5g1
ENSMUSG00000012350	242.972	0.474056	0.270792	1.75063	0.08001	0.874051	13661	167.958	171.443	338.939	220.377	190.005	325.239	368.917	267.448	13661	protein_coding	Ehf
ENSMUSG00000014195	655.574	-0.170402	0.0975364	-1.74706	0.0806264	0.874051	56354	702.172	592.161	761.209	669.43	606.883	568.223	639.873	637.365	56354	protein_coding	Dnajc7
ENSMUSG00000020251	4.77399	1.67337	0.955312	1.75165	0.079834	0.874051	74782	1.0836	4.20718	1.87259	1.84416	1.8906	0.945463	23.9692	4.09881	74782	protein_coding	Glt8d2
ENSMUSG00000023828	7.88349	0.982598	0.562384	1.7472	0.0806027	0.874051	20519	4.33439	4.20718	6.55407	8.29872	15.1248	17.0183	4.16855	7.17292	20519	protein_coding	Slc22a3
ENSMUSG00000026632	70.7854	-0.386962	0.220923	-1.75157	0.0798472	0.874051	68972	63.9323	65.2113	80.5215	87.5976	71.8429	45.3822	51.0648	73.7786	68972	protein_coding	Tatdn3
ENSMUSG00000030276	24.136	-0.524583	0.299764	-1.74999	0.0801206	0.874051	101100	22.7556	19.9841	29.9615	33.1949	21.7419	20.8002	20.8428	14.3458	101100	protein_coding	Ttll3
ENSMUSG00000030884	3597.59	-0.10488	0.0600342	-1.74701	0.0806362	0.874051	67003	3957.3	3704.42	3615.04	3616.4	3574.18	3293.05	3382.78	3560.84	67003	protein_coding	Uqcrc2
ENSMUSG00000032258	9.23486	0.960045	0.548083	1.75164	0.0798352	0.874051	75782	3.25079	3.15538	8.42667	8.29872	9.45301	12.291	22.927	6.14822	75782	protein_coding	Lca5
ENSMUSG00000032305	133.19	-0.273777	0.156169	-1.75308	0.0795875	0.874051	78323	145.202	115.697	149.807	177.039	130.452	121.965	107.34	117.841	78323	protein_coding	Fam219b
ENSMUSG00000032387	1845.92	-0.233929	0.133664	-1.75014	0.0800948	0.874051	71973	2076.17	2336.04	1728.4	1716.91	1614.57	1421.98	1667.42	2021.74	71973	protein_coding	Rbpms2
ENSMUSG00000032978	2714.41	-0.374161	0.214129	-1.74737	0.0805738	0.874051	14916	2945.22	4246.1	2044.87	2251.72	2107.08	2345.69	1979.02	2891.71	14916	protein_coding	Guca2b
ENSMUSG00000034616	244.202	-0.180292	0.102922	-1.75174	0.0798188	0.874051	245857	243.81	261.897	257.482	249.884	232.544	206.111	235.523	235.682	245857	protein_coding	Ssh3
ENSMUSG00000034636	426.683	0.260898	0.149016	1.75081	0.0799782	0.874051	414872	387.928	361.817	411.034	363.299	394.19	597.533	501.269	386.313	414872	protein_coding	Zyg11b
ENSMUSG00000036602	31.5168	0.592435	0.338747	1.7489	0.080308	0.874051	NA	29.2572	17.8805	43.0696	23.9741	46.3197	38.764	27.0956	43.0375	NA	protein_coding	Alx1
ENSMUSG00000037656	464.862	0.215685	0.123474	1.7468	0.0806715	0.874051	20516	495.204	484.877	352.047	382.663	503.845	475.568	522.111	512.352	20516	protein_coding	Slc20a2
ENSMUSG00000038525	213.225	0.186422	0.106522	1.75008	0.0801043	0.874051	67211	208.051	191.427	184.45	203.78	224.982	220.293	237.608	231.583	67211	protein_coding	Armc10
ENSMUSG00000042453	31.2502	-0.598589	0.341347	-1.75361	0.079498	0.874051	19699	54.1799	23.1395	43.0696	32.2728	18.906	36.8731	15.6321	25.6176	19699	protein_coding	Reln
ENSMUSG00000044308	1020.26	0.174111	0.0996748	1.74679	0.0806736	0.874051	68795	1051.09	1041.28	902.59	831.716	1007.69	1186.56	1076.53	1084.14	68795	protein_coding	Ubr3
ENSMUSG00000052087	9.21658	-1.21771	0.697109	-1.7468	0.0806714	0.874051	51791	6.50159	5.25897	23.4074	18.4416	8.50771	7.5637	0	5.12352	51791	protein_coding	Rgs14
ENSMUSG00000056305	264.199	0.303309	0.172903	1.75422	0.0793936	0.874051	28035	293.655	257.69	264.036	167.818	246.724	308.221	291.799	334.053	28035	protein_coding	Usp39
ENSMUSG00000057069	236.239	-0.233039	0.133296	-1.74828	0.0804163	0.874051	67475	284.986	272.415	228.456	214.845	201.349	195.711	214.681	249.003	67475	protein_coding	Ero1lb
ENSMUSG00000057396	26.3286	-0.506264	0.289446	-1.74908	0.080278	0.874051	268670	26.0064	25.2431	41.197	28.5845	20.7966	27.4184	16.6742	20.4941	268670	protein_coding	Zfp759
ENSMUSG00000087403	79.2045	-0.323198	0.18483	-1.74862	0.0803571	0.874051	NA	87.7715	72.5739	81.4578	103.273	75.6241	69.0188	80.2447	53.2846	NA	lincRNA	Kantr
ENSMUSG00000020297	23.0532	0.589483	0.337864	1.74473	0.0810312	0.874304	18197	20.5884	12.6215	14.9807	27.6624	36.8667	34.0367	22.927	19.4694	18197	protein_coding	Nsg2
ENSMUSG00000021756	1022.76	0.172408	0.0988368	1.74437	0.0810943	0.874304	16195	997.994	1046.54	916.634	840.937	1019.98	1155.36	1172.41	1015.48	16195	protein_coding	Il6st
ENSMUSG00000023764	177.955	-0.199322	0.114314	-1.74364	0.0812224	0.874304	78887	201.549	185.116	196.622	174.273	159.756	156.001	166.742	175.224	78887	protein_coding	Sfi1
ENSMUSG00000023915	1323.33	0.3367	0.193094	1.74371	0.0812099	0.874304	94185	1213.63	896.129	1587.02	1248.5	1181.63	1293.39	1572.59	1938.74	94185	protein_coding	Tnfrsf21
ENSMUSG00000025353	426.518	-0.219898	0.126122	-1.74353	0.0812403	0.874304	66844	512.542	502.758	369.837	397.416	385.683	369.676	399.139	407.832	66844	protein_coding	Ormdl2
ENSMUSG00000033419	20.4249	-0.997062	0.571924	-1.74335	0.0812733	0.874304	20616	20.5884	30.5021	6.55407	55.3248	17.0154	18.9093	12.5057	4.09881	20616	protein_coding	Snap91
ENSMUSG00000035199	436.025	-0.168095	0.0963372	-1.74486	0.0810084	0.874304	65106	412.851	453.324	503.727	488.702	432.002	386.694	404.35	409.881	65106	protein_coding	Arl6ip5
ENSMUSG00000038671	182.087	-0.25334	0.145102	-1.74595	0.0808195	0.874304	76688	191.797	160.925	215.348	217.611	170.154	163.565	189.669	135.261	76688	protein_coding	Arfrp1
ENSMUSG00000070891	4.32605	-1.22458	0.702244	-1.74381	0.0811925	0.874304	NA	3.25079	6.31077	5.61778	4.6104	2.8359	0.945463	3.12642	3.07411	NA	protein_coding	Gm12689
ENSMUSG00000094786	15.7581	0.768732	0.440584	1.7448	0.081019	0.874304	NA	10.836	18.9323	11.2356	13.8312	9.45301	21.7456	29.1799	21.5188	NA	protein_coding	Gm14403
ENSMUSG00000097194	3.70337	-1.33514	0.764858	-1.7456	0.0808804	0.874304	NA	4.33439	7.36256	3.74519	3.68832	0.945301	0.945463	3.12642	3.07411	NA	lincRNA	9330175E14Rik
ENSMUSG00000073888	94.1116	-0.290635	0.16677	-1.74273	0.0813802	0.87489	20301	101.858	102.024	104.865	106.039	103.983	86.9826	64.6126	78.9021	20301	protein_coding	Ccl27a
ENSMUSG00000027806	254.581	-0.341301	0.195945	-1.74181	0.0815408	0.874925	72033	191.797	301.865	281.825	344.858	270.356	242.984	213.638	159.854	72033	protein_coding	Tsc22d2
ENSMUSG00000032135	111.195	0.43532	0.249857	1.74228	0.0814602	0.874925	84004	73.6847	90.4544	100.184	121.715	196.623	131.419	83.3711	108.619	84004	protein_coding	Mcam
ENSMUSG00000002588	3.05963	1.65438	0.956057	1.73042	0.0835546	0.876475	18979	0	0	3.74519	0.92208	3.7812	4.72732	2.08428	9.22233	18979	protein_coding	Pon1
ENSMUSG00000002908	50.4884	-0.408576	0.235636	-1.73393	0.0829303	0.876475	84036	46.5947	46.279	66.477	62.7014	30.2496	49.1641	38.5591	53.2846	84036	protein_coding	Kcnn1
ENSMUSG00000004885	3.75745	2.26723	1.31053	1.73001	0.0836289	0.876475	12904	1.0836	2.10359	3.74519	0	0.945301	0.945463	23.9692	1.0247	12904	protein_coding	Crabp2
ENSMUSG00000007097	94.8532	1.19121	0.688458	1.73025	0.0835849	0.876475	98660	14.0868	16.8287	157.298	63.6235	117.217	143.71	184.458	106.569	98660	protein_coding	Atp1a2
ENSMUSG00000014601	444.845	0.173464	0.0999381	1.73571	0.0826152	0.876475	229707	433.439	473.308	380.136	403.871	461.307	452.877	525.238	459.067	229707	protein_coding	Strip1
ENSMUSG00000020808	5.49767	1.29712	0.74799	1.73414	0.0828933	0.876475	109212	2.1672	3.15538	4.68148	4.6104	20.7966	3.78185	3.12642	5.12352	109212	protein_coding	Fam64a
ENSMUSG00000021027	456.094	0.169691	0.0978346	1.73447	0.082835	0.876475	56784	425.854	444.909	440.059	378.053	462.252	529.459	484.594	467.265	56784	protein_coding	Ralgapa1
ENSMUSG00000022048	72.9764	-0.360133	0.208151	-1.73015	0.0836038	0.876475	12934	65.0159	70.4703	86.1393	101.429	81.2959	60.5096	50.0226	60.4575	12934	protein_coding	Dpysl2
ENSMUSG00000022758	4.79578	1.11782	0.644306	1.73491	0.0827559	0.876475	18440	1.0836	2.10359	2.80889	4.6104	9.45301	6.61824	7.29497	4.09881	18440	protein_coding	P2rx6
ENSMUSG00000024054	196.939	0.237182	0.136519	1.73735	0.0823246	0.876475	74355	173.376	148.303	216.284	198.247	193.787	225.02	224.06	218.262	74355	protein_coding	Smchd1
ENSMUSG00000024552	779.778	0.778512	0.449837	1.73065	0.0835135	0.876475	27411	698.921	349.196	932.551	713.69	507.627	936.008	1301.63	1314.69	27411	protein_coding	Slc14a2
ENSMUSG00000027875	402.893	0.846548	0.488841	1.73174	0.083319	0.876475	15360	138.701	390.216	470.957	301.52	474.541	207.056	772.225	685.526	15360	protein_coding	Hmgcs2
ENSMUSG00000028573	768.104	-0.174739	0.10055	-1.73784	0.0822394	0.876475	75578	683.75	799.364	938.169	825.261	733.553	711.934	699.275	723.44	75578	protein_coding	Fggy
ENSMUSG00000029556	755.238	-0.238364	0.137432	-1.73441	0.0828454	0.876475	21405	808.364	949.771	637.618	715.534	720.319	631.569	652.379	741.885	21405	protein_coding	Hnf1a
ENSMUSG00000030082	1161.67	0.137176	0.079143	1.73326	0.0830486	0.876475	53421	1213.63	1121.21	1102.02	986.625	1187.3	1206.41	1248.48	1250.14	53421	protein_coding	Sec61a1
ENSMUSG00000031698	28.8299	0.480712	0.276913	1.73597	0.0825689	0.876475	213435	30.3407	25.2431	14.9807	26.7403	34.9761	29.3094	41.6855	30.7411	213435	protein_coding	Mylk3
ENSMUSG00000032238	432.778	0.217515	0.125007	1.74002	0.081856	0.876475	19883	431.272	405.993	359.538	368.832	403.643	555.932	467.92	448.82	19883	protein_coding	Rora
ENSMUSG00000035173	242.036	-0.178842	0.103372	-1.73008	0.0836158	0.876475	NA	244.893	267.156	240.628	270.169	224.982	234.475	235.523	206.99	NA	protein_coding	Ccdc186
ENSMUSG00000035595	35.2747	-0.432753	0.249628	-1.73359	0.0829905	0.876475	69770	40.0931	41.02	45.8785	30.4286	28.359	21.7456	34.3906	33.8152	69770	protein_coding	1600002K03Rik
ENSMUSG00000039081	1195.07	-0.214198	0.123658	-1.73218	0.083241	0.876475	218820	1089.02	1275.83	1278.98	1573.99	1199.59	1124.16	1091.12	975.517	218820	protein_coding	Zfp503
ENSMUSG00000041237	329.827	-0.268037	0.154404	-1.73594	0.0825748	0.876475	18770	275.234	374.439	378.264	389.118	358.269	306.33	289.714	230.558	18770	protein_coding	Pklr
ENSMUSG00000041329	171.798	-0.513446	0.29597	-1.73479	0.0827781	0.876475	11932	156.038	138.837	188.196	314.429	215.529	144.656	83.3711	111.693	11932	protein_coding	Atp1b2
ENSMUSG00000043122	11.8342	1.20286	0.692714	1.73644	0.0824854	0.876475	319942	0	4.20718	22.4711	6.45456	13.2342	19.8547	20.8428	15.3705	319942	protein_coding	A530016L24Rik
ENSMUSG00000043488	6.83568	-0.957621	0.551379	-1.73677	0.0824272	0.876475	NA	13.0032	8.41436	6.55407	6.45456	3.7812	3.78185	7.29497	3.07411	NA	antisense	Frmd8os
ENSMUSG00000047045	253.428	0.263839	0.152485	1.73026	0.0835836	0.876475	NA	185.295	194.582	251.864	277.546	304.387	298.766	275.125	239.781	NA	protein_coding	Tmem164
ENSMUSG00000055184	4.03222	-1.57502	0.909666	-1.73143	0.0833759	0.876475	108900	3.25079	3.15538	3.74519	7.37664	4.7265	2.83639	0	0	108900	protein_coding	Fam72a
ENSMUSG00000063954	321.162	-0.289302	0.166766	-1.73478	0.0827797	0.876475	319192	374.925	372.335	322.086	363.299	232.544	364.949	218.849	326.88	319192	protein_coding	Hist2h2aa1
ENSMUSG00000068130	7.31422	1.03753	0.598561	1.73338	0.0830282	0.876475	668923	6.50159	4.20718	4.68148	5.53248	10.3983	17.9638	10.4214	2.04941	668923	protein_coding	Zfp442
ENSMUSG00000069892	31.3229	0.672135	0.388127	1.73174	0.0833202	0.876475	245240	16.254	15.7769	22.4711	49.7923	44.4291	52.9459	26.0535	34.8399	245240	protein_coding	9930111J21Rik2
ENSMUSG00000082920	3.09039	-1.55238	0.894968	-1.73457	0.0828169	0.876475	NA	2.1672	6.31077	7.49037	2.76624	0	1.89093	2.08428	2.04941	NA	processed_pseudogene	Gm13864
ENSMUSG00000085696	173.721	-0.294126	0.16936	-1.73669	0.0824411	0.876475	NA	216.72	199.841	198.495	142.922	146.522	134.256	139.647	196.743	NA	antisense	Hoxaas3
ENSMUSG00000095042	6.00925	-1.96571	1.13079	-1.73835	0.0821485	0.876475	NA	4.33439	16.8287	0	17.5195	0	0	4.16855	5.12352	NA	processed_pseudogene	Gm12537
ENSMUSG00000097891	49.6102	-0.373854	0.21523	-1.73699	0.0823882	0.876475	NA	55.2635	50.4862	63.6682	55.3248	41.5932	34.0367	56.2755	38.9387	NA	unprocessed_pseudogene	Gm3650
ENSMUSG00000098132	28.4503	0.605079	0.347675	1.74036	0.0817964	0.876475	78748	21.672	19.9841	33.7067	25.8182	31.1949	56.7278	26.0535	26.6423	78748	protein_coding	Rassf10
ENSMUSG00000011305	36.3163	0.644624	0.372852	1.7289	0.0838266	0.876948	NA	16.254	17.8805	45.8785	22.1299	27.4137	48.2186	45.8541	60.4575	NA	protein_coding	Plin5
ENSMUSG00000015354	18.7465	-1.05527	0.61024	-1.72928	0.0837599	0.876948	76477	3.25079	15.7769	49.6237	37.8053	11.3436	16.0729	6.25283	13.3211	76477	protein_coding	Pcolce2
ENSMUSG00000026342	418.826	0.164899	0.0954008	1.72848	0.0839019	0.876948	74150	386.845	399.682	444.741	366.066	458.471	460.44	456.457	406.807	74150	protein_coding	Slc35f5
ENSMUSG00000033256	74.1603	-0.318441	0.184253	-1.72829	0.0839368	0.876948	435684	71.5175	80.9882	76.7763	96.8184	71.8429	69.0188	70.8654	49.1858	435684	protein_coding	Shf
ENSMUSG00000055239	611.018	0.214803	0.124249	1.72881	0.0838439	0.876948	74287	687.001	594.264	554.287	494.235	581.36	638.188	681.559	745.984	74287	protein_coding	Kcmf1
ENSMUSG00000005102	100.882	0.300195	0.173769	1.72755	0.084069	0.87778	27103	92.1058	76.781	100.184	108.805	127.616	125.747	93.7925	103.495	27103	protein_coding	Eif2ak4
ENSMUSG00000054408	634.534	0.227743	0.131858	1.72718	0.0841353	0.877922	76687	610.066	684.719	471.893	508.988	660.765	745.97	659.674	694.749	76687	protein_coding	Spcs3
ENSMUSG00000091367	16.4309	0.597808	0.346219	1.72668	0.0842256	0.878315	NA	16.254	9.46615	17.7896	10.1429	22.6872	17.0183	17.7164	23.5682	NA	pseudogene	Gm17711
ENSMUSG00000001802	215.294	-0.236969	0.137755	-1.72022	0.0853918	0.878357	435965	186.379	247.172	248.119	242.507	190.951	165.456	225.102	202.891	435965	protein_coding	Lrp3
ENSMUSG00000004070	740.703	-0.150018	0.0871142	-1.72208	0.0850548	0.878357	NA	846.29	777.276	715.33	732.131	714.647	656.151	671.137	750.083	NA	protein_coding	Hmox2
ENSMUSG00000016427	672.056	-0.187124	0.108443	-1.72556	0.084427	0.878357	54405	749.85	816.193	672.261	617.793	682.507	604.151	564.839	643.514	54405	protein_coding	Ndufa1
ENSMUSG00000020241	214.511	0.644897	0.374394	1.72251	0.0849774	0.878357	12834	108.36	127.267	192.877	299.676	508.572	225.02	143.815	195.718	12834	protein_coding	Col6a2
ENSMUSG00000021987	433.454	0.223767	0.130127	1.7196	0.0855048	0.878357	219135	372.758	387.061	396.053	384.507	403.643	544.587	516.901	419.104	219135	protein_coding	Mtmr6
ENSMUSG00000024253	232.734	-0.224317	0.130175	-1.72319	0.0848535	0.878357	213575	235.141	216.67	295.87	260.949	212.693	224.075	186.543	228.509	213575	protein_coding	Dync2li1
ENSMUSG00000027652	655.521	0.191077	0.111032	1.72092	0.0852646	0.878357	228850	693.503	597.42	599.23	553.248	614.446	719.497	810.784	671.181	228850	protein_coding	Ralgapb
ENSMUSG00000028519	37.9954	0.476473	0.277119	1.71938	0.0855457	0.878357	13131	31.4243	18.9323	47.7511	26.7403	41.5932	39.7094	46.8962	52.2599	13131	protein_coding	Dab1
ENSMUSG00000030247	54.7985	-0.37969	0.220587	-1.72127	0.0852026	0.878357	16523	72.6011	68.3667	50.56	53.4806	51.9915	57.6732	34.3906	43.0375	16523	protein_coding	Kcnj8
ENSMUSG00000033530	374.246	-0.211042	0.122365	-1.7247	0.084582	0.878357	104718	379.259	454.375	355.793	372.52	337.472	297.821	396.013	345.325	104718	protein_coding	Ttc7b
ENSMUSG00000034560	231.532	0.250975	0.145873	1.7205	0.0853423	0.878357	319277	230.806	244.016	181.641	189.026	243.888	298.766	262.619	210.064	319277	protein_coding	A230046K03Rik
ENSMUSG00000036123	945.72	0.180397	0.104568	1.72517	0.0844972	0.878357	105243	954.65	810.934	951.277	777.313	896.145	1061.75	1028.59	1060.57	105243	protein_coding	Slc9a3
ENSMUSG00000036432	216.52	-0.25068	0.145612	-1.72156	0.0851494	0.878357	20439	286.07	248.224	222.839	201.013	217.419	173.02	180.29	212.114	20439	protein_coding	Siah2
ENSMUSG00000038765	16.4707	-0.692004	0.40132	-1.72432	0.0846497	0.878357	16917	15.1704	16.8287	29.9615	25.8182	14.1795	12.291	14.5899	8.19763	16917	protein_coding	Lmx1b
ENSMUSG00000041058	1462.81	0.416892	0.242183	1.72139	0.0851798	0.878357	107568	1813.94	1475.67	892.29	693.404	1518.15	1655.51	1801.86	1822.95	107568	protein_coding	Wwp1
ENSMUSG00000043263	7.06386	-1.07202	0.621761	-1.72417	0.0846763	0.878357	236312	5.41799	7.36256	10.2993	13.8312	4.7265	7.5637	5.21069	0	236312	protein_coding	Pyhin1
ENSMUSG00000046402	215.351	-0.625624	0.363424	-1.72147	0.0851652	0.878357	19659	202.633	356.558	95.5022	273.858	206.076	240.148	122.972	92.2233	19659	protein_coding	Rbp1
ENSMUSG00000049482	179.808	0.243868	0.14169	1.72114	0.085226	0.878357	66965	147.369	138.837	201.304	170.585	176.771	206.111	212.596	192.644	66965	protein_coding	Ctu2
ENSMUSG00000052033	72.6342	-0.314605	0.182828	-1.72077	0.085293	0.878357	109054	88.855	74.6774	70.2222	82.0651	76.5694	64.2915	48.9805	65.581	109054	protein_coding	Pfdn4
ENSMUSG00000052821	6.55521	1.11315	0.64632	1.72229	0.0850167	0.878357	58861	0	5.25897	9.36296	2.76624	8.50771	9.45463	6.25283	13.3211	58861	protein_coding	Cysltr1
ENSMUSG00000079497	16.387	0.749461	0.434525	1.72478	0.0845665	0.878357	NA	10.836	10.5179	22.4711	14.7533	19.8513	24.582	26.0535	14.3458	NA	processed_transcript	Gm13420
ENSMUSG00000083087	7.04599	1.25901	0.731263	1.72169	0.0851253	0.878357	NA	2.1672	8.41436	1.87259	9.2208	13.2342	4.72732	12.5057	11.2717	NA	processed_pseudogene	Gm11249
ENSMUSG00000085715	3.45621	-2.44632	1.41826	-1.72488	0.0845496	0.878357	NA	0	1.05179	13.1081	12.9091	0.945301	0	1.04214	2.04941	NA	antisense	Tsix
ENSMUSG00000092626	10.6686	-0.753462	0.437707	-1.72138	0.0851811	0.878357	NA	13.0032	13.6733	9.36296	15.6754	5.67181	4.72732	10.4214	10.247	NA	processed_transcript	9130230N09Rik
ENSMUSG00000000811	202.531	0.331201	0.192692	1.71881	0.0856488	0.878875	232223	134.366	216.67	174.151	179.806	210.802	298.766	235.523	169.076	232223	protein_coding	Txnrd3
ENSMUSG00000046694	33.2675	0.476105	0.277055	1.71845	0.0857151	0.879013	100342	31.4243	24.1913	37.4519	21.2078	34.0308	50.1095	44.812	28.6917	100342	protein_coding	Fam46b
ENSMUSG00000084911	18.4683	0.652121	0.379546	1.71816	0.0857676	0.879013	NA	16.254	12.6215	15.917	16.5974	15.1248	34.9821	29.1799	13.3211	NA	antisense	Gm16185
ENSMUSG00000032743	215.779	-0.20753	0.120858	-1.71715	0.0859525	0.880366	233865	201.549	237.706	234.074	236.974	210.802	224.075	180.29	179.323	233865	protein_coding	D430042O09Rik
ENSMUSG00000039328	84.867	-0.28314	0.164963	-1.71638	0.0860922	0.880855	68867	88.855	109.387	82.3941	87.5976	78.46	64.2915	80.2447	79.9268	68867	protein_coding	Rnf122
ENSMUSG00000044468	80.5245	0.423997	0.24704	1.71631	0.0861057	0.880855	74645	66.0995	61.0041	54.3052	85.7534	140.85	70.9097	85.4553	77.8774	74645	protein_coding	Fam46c
ENSMUSG00000020929	431.083	0.164484	0.0958701	1.7157	0.0862175	0.881458	20624	425.854	466.997	383.882	378.053	475.486	459.495	451.246	446.771	20624	protein_coding	Eftud2
ENSMUSG00000011831	673.993	0.143474	0.0837221	1.7137	0.0865842	0.881965	14020	649.075	666.838	626.382	623.326	630.516	741.243	758.677	715.243	14020	protein_coding	Evi5
ENSMUSG00000036282	207.166	-0.184103	0.107361	-1.7148	0.0863811	0.881965	70646	215.636	217.722	202.24	228.676	205.13	191.929	188.627	184.447	70646	protein_coding	Naa30
ENSMUSG00000037503	658.774	0.188017	0.109701	1.71391	0.0865458	0.881965	214469	600.313	640.543	576.759	639.001	644.695	797.025	781.604	603.55	214469	protein_coding	Fam168b
ENSMUSG00000067851	1080.81	0.192007	0.111976	1.71472	0.0863967	0.881965	211673	1136.69	1064.42	930.679	899.95	1020.92	1303.79	1240.14	1079.01	211673	protein_coding	Arfgef1
ENSMUSG00000075254	249.412	0.3955	0.230717	1.71422	0.0864884	0.881965	77446	148.453	190.375	271.526	293.221	254.286	298.766	384.549	214.163	77446	protein_coding	Heg1
ENSMUSG00000001240	270.132	0.282955	0.165225	1.71255	0.086796	0.882243	54409	200.466	230.343	235.01	324.572	329.91	342.258	283.462	243.879	54409	protein_coding	Ramp2
ENSMUSG00000005886	441.617	0.254143	0.148357	1.71305	0.0867037	0.882243	17978	425.854	408.096	356.729	406.637	420.659	534.187	604.44	381.19	17978	protein_coding	Ncoa2
ENSMUSG00000058486	364.738	0.267797	0.156342	1.71289	0.0867326	0.882243	101240	283.903	413.355	293.061	331.027	387.573	495.423	400.181	326.88	101240	protein_coding	Wdr91
ENSMUSG00000087165	42.0996	-0.438817	0.256259	-1.7124	0.0868231	0.882243	NA	46.5947	41.02	63.6682	56.2469	36.8667	37.8185	33.3484	32.7905	NA	processed_transcript	2010001A14Rik
ENSMUSG00000034438	4.41113	-1.45395	0.849623	-1.71128	0.0870289	0.883085	76074	9.75238	0	8.42667	7.37664	1.8906	0.945463	4.16855	2.04941	76074	protein_coding	Gbp8
ENSMUSG00000054247	3.16575	1.46106	0.853875	1.71109	0.0870647	0.883085	NA	2.1672	1.05179	0.936296	3.68832	1.8906	9.45463	5.21069	3.07411	NA	pseudogene	Gm9939
ENSMUSG00000080921	8.53144	-1.09291	0.638541	-1.71157	0.0869762	0.883085	NA	10.836	4.20718	12.1719	20.2858	5.67181	0.945463	10.4214	4.09881	NA	processed_pseudogene	Rpl38-ps2
ENSMUSG00000021268	7.75179	1.22636	0.716869	1.71072	0.0871329	0.88324	NA	1.0836	3.15538	12.1719	3.68832	22.6872	8.50917	3.12642	11.2717	NA	lincRNA	Meg3
ENSMUSG00000019082	225.48	0.221513	0.129514	1.71034	0.0872033	0.883417	NA	227.556	230.343	178.833	213	230.653	236.366	224.06	287.942	NA	protein_coding	Slc25a22
ENSMUSG00000020681	2340.12	-0.266362	0.156302	-1.70414	0.0883545	0.883557	11421	3118.6	2606.35	2190.93	2023.04	1977.57	2193.47	1699.73	2541.26	11421	protein_coding	Ace
ENSMUSG00000024130	4743.4	0.306534	0.179641	1.70638	0.087938	0.883557	NA	4324.64	5350.48	3047.64	3325.94	5114.08	5228.41	5988.13	4900.13	NA	protein_coding	Abca3
ENSMUSG00000026500	391.457	-0.173414	0.101572	-1.7073	0.0877664	0.883557	66359	441.024	452.272	357.665	393.728	379.066	364.003	344.948	372.992	66359	protein_coding	Cox20
ENSMUSG00000027015	6.50977	-1.01316	0.594519	-1.70416	0.0883508	0.883557	73649	7.58519	7.36256	4.68148	9.2208	7.56241	3.78185	2.08428	3.07411	73649	protein_coding	Cybrd1
ENSMUSG00000029685	42.3979	-0.426078	0.2497	-1.70636	0.0879406	0.883557	78910	49.8455	38.9164	46.8148	64.5456	35.9214	30.2548	45.8541	30.7411	78910	protein_coding	Asb15
ENSMUSG00000030172	233.497	0.230165	0.135019	1.70469	0.0882526	0.883557	111173	249.228	187.22	212.539	211.156	214.583	273.239	291.799	237.731	111173	protein_coding	Erc1
ENSMUSG00000031168	889.76	-0.199484	0.117001	-1.70499	0.0881972	0.883557	13595	914.557	1107.54	863.265	879.664	915.997	683.57	831.626	856.652	13595	protein_coding	Ebp
ENSMUSG00000031785	3386.17	0.166543	0.0976129	1.70616	0.0879782	0.883557	NA	3303.89	2912.42	3485.83	3270.62	3081.68	3770.51	4000.77	3565.97	NA	protein_coding	Gpr56
ENSMUSG00000033849	14.0982	0.860223	0.50425	1.70595	0.088018	0.883557	26878	6.50159	2.10359	18.7259	11.987	18.906	25.5275	10.4214	20.4941	26878	protein_coding	B3galt2
ENSMUSG00000036534	321.344	-0.16571	0.0969346	-1.70951	0.0873572	0.883557	234595	343.501	336.574	320.213	351.312	337.472	287.421	285.546	293.065	234595	protein_coding	Slc38a7
ENSMUSG00000036955	366.801	-0.174544	0.102315	-1.70595	0.0880168	0.883557	72320	376.009	364.973	399.799	389.118	337.472	313.894	397.055	321.757	72320	protein_coding	2510003E04Rik
ENSMUSG00000041491	38.332	0.402562	0.236136	1.70478	0.0882347	0.883557	208518	30.3407	29.4503	32.7704	30.4286	51.0462	44.4368	45.8541	35.8646	208518	protein_coding	Cep78
ENSMUSG00000043648	8.22	-0.860936	0.504133	-1.70776	0.0876813	0.883557	194908	4.33439	9.46615	11.2356	11.987	5.67181	5.67278	5.21069	6.14822	194908	protein_coding	Pld6
ENSMUSG00000048834	55.2374	-0.513502	0.301087	-1.70549	0.0881023	0.883557	211739	57.4307	55.7451	58.0504	78.3768	56.7181	61.4551	41.6855	18.4447	211739	protein_coding	Vstm2a
ENSMUSG00000070985	93.952	-0.541124	0.316647	-1.70892	0.0874657	0.883557	230161	45.5111	115.697	146.999	146.611	90.7489	84.1462	75.034	50.2105	230161	protein_coding	Acnat1
ENSMUSG00000072772	1187.16	-0.164074	0.0961948	-1.70564	0.0880753	0.883557	14790	1349.08	1316.85	1212.5	1171.96	1116.4	1119.43	966.062	1248.09	14790	protein_coding	Grcc10
ENSMUSG00000078954	27.8869	0.568224	0.33315	1.70561	0.0880805	0.883557	NA	14.0868	22.0877	29.9615	23.9741	36.8667	32.1457	48.9805	18.4447	NA	protein_coding	Arhgap8
ENSMUSG00000087381	6.56863	1.01529	0.594566	1.70761	0.087709	0.883557	NA	3.25079	1.05179	5.61778	7.37664	9.45301	7.5637	14.5899	5.12352	NA	antisense	Gm16008
ENSMUSG00000090817	2077.96	-0.45323	0.265236	-1.70878	0.0874921	0.883557	100043461	1800.94	1656.58	3263.93	3415.38	1625.92	1221.54	1658.04	2392.68	100043461	protein_coding	Gm4450
ENSMUSG00000097093	11.5278	-0.720548	0.422858	-1.70399	0.0883821	0.883557	NA	18.4212	16.8287	11.2356	10.1429	5.67181	7.5637	9.37925	11.2717	NA	lincRNA	C330013E15Rik
ENSMUSG00000102752	170.522	-0.258889	0.151495	-1.7089	0.0874696	0.883557	665574	215.636	172.494	193.813	193.637	174.881	160.729	135.478	143.458	665574	protein_coding	Gm7694
ENSMUSG00000104245	3.2228	1.43347	0.839241	1.70806	0.0876253	0.883557	NA	4.33439	2.10359	0.936296	0.92208	8.50771	1.89093	4.16855	5.12352	NA	antisense	RP23-349L18.2
ENSMUSG00000003380	1159.93	-0.176093	0.103484	-1.70164	0.0888236	0.883586	14470	1178.95	1212.72	1419.43	1191.33	1068.19	1036.23	993.158	1230.67	14470	protein_coding	Rabac1
ENSMUSG00000016619	489.852	0.173759	0.102066	1.70241	0.0886781	0.883586	18141	529.879	469.101	401.671	437.066	493.447	519.059	546.081	531.821	18141	protein_coding	Nup50
ENSMUSG00000020807	61.1425	0.42542	0.250014	1.70158	0.0888339	0.883586	NA	56.3471	28.3985	57.1141	60.8573	65.2258	54.8369	86.4975	78.9021	NA	protein_coding	4933427D14Rik
ENSMUSG00000026321	23.9129	0.513315	0.301691	1.70146	0.0888564	0.883586	21934	23.8392	21.0359	20.5985	16.5974	22.6872	20.8002	37.517	33.8152	21934	protein_coding	Tnfrsf11a
ENSMUSG00000027204	178.143	0.586999	0.344865	1.70211	0.0887339	0.883586	14118	104.025	115.697	160.107	234.208	380.956	225.02	107.34	161.903	14118	protein_coding	Fbn1
ENSMUSG00000028273	538.407	0.166741	0.097923	1.70278	0.0886099	0.883586	56376	502.79	541.674	529.007	451.819	560.563	624.006	595.061	512.352	56376	protein_coding	Pdlim5
ENSMUSG00000040952	1302.58	0.141972	0.0833545	1.70323	0.0885255	0.883586	NA	1410.84	1254.79	1232.17	1176.57	1458.6	1336.88	1330.81	1369	NA	protein_coding	Rps19
ENSMUSG00000073016	8.18971	0.96729	0.568515	1.70143	0.0888616	0.883586	331487	6.50159	4.20718	8.42667	5.53248	7.56241	20.8002	12.5057	4.09881	331487	protein_coding	Uprt
ENSMUSG00000079164	3.97961	1.12512	0.660895	1.70242	0.0886765	0.883586	53791	3.25079	3.15538	2.80889	1.84416	4.7265	6.61824	6.25283	5.12352	53791	protein_coding	Tlr5
ENSMUSG00000038415	324.371	-1.41584	0.832691	-1.70031	0.0890718	0.885147	15220	87.7715	167.235	911.953	981.093	132.342	104.946	290.757	145.508	15220	protein_coding	Foxq1
ENSMUSG00000040560	204.757	0.27667	0.162767	1.69979	0.0891696	0.885592	104082	185.295	211.411	164.788	165.052	187.17	271.348	258.45	189.57	104082	protein_coding	Wdr7
ENSMUSG00000000440	34.2272	0.738165	0.445047	1.65862	0.0971918	0.885838	19016	7.58519	21.0359	56.1778	20.2858	29.3043	39.7094	54.1912	53.2846	19016	protein_coding	Pparg
ENSMUSG00000001131	6.50183	1.1681	0.706382	1.65364	0.0982013	0.885838	21857	3.25079	7.36256	3.74519	4.6104	20.7966	9.45463	5.21069	2.04941	21857	protein_coding	Timp1
ENSMUSG00000001435	1919.92	0.225414	0.135098	1.66852	0.0952134	0.885838	12822	1612.39	1720.74	1740.57	2218.52	2305.59	2339.08	2019.66	1686.66	12822	protein_coding	Col18a1
ENSMUSG00000006273	3711.8	-0.172445	0.10482	-1.64516	0.0999372	0.885838	11966	4281.3	4322.88	3242.39	3570.29	3360.54	3327.08	3512.01	3668.44	11966	protein_coding	Atp6v1b2
ENSMUSG00000009073	768.824	0.12211	0.0722493	1.69013	0.0910035	0.885838	18016	780.191	730.998	747.165	716.456	771.365	774.334	836.837	838.207	18016	protein_coding	Nf2
ENSMUSG00000009863	3255.97	-0.159665	0.0969725	-1.6465	0.0996603	0.885838	67680	3533.61	3686.54	3588.82	3000.45	3285.87	2801.41	2813.77	3327.21	67680	protein_coding	Sdhb
ENSMUSG00000016382	522.781	0.301582	0.179757	1.67772	0.0934014	0.885838	102866	385.761	421.77	567.396	569.845	530.314	636.297	729.497	440.622	102866	protein_coding	Pls3
ENSMUSG00000017188	709.473	-0.130996	0.079176	-1.65449	0.0980283	0.885838	52469	749.85	780.432	759.336	723.833	637.133	672.224	674.264	712.169	52469	protein_coding	Coa3
ENSMUSG00000017861	14.3926	-0.739514	0.435433	-1.69834	0.0894434	0.885838	17865	19.5048	9.46615	20.5985	25.8182	12.2889	14.1819	5.21069	10.247	17865	protein_coding	Mybl2
ENSMUSG00000018707	2059.35	0.153473	0.0931281	1.64798	0.0993575	0.885838	13424	1923.39	2215.08	1794.88	1889.34	2006.87	2293.69	2385.45	2040.18	13424	protein_coding	Dync1h1
ENSMUSG00000019132	1822.78	-0.113139	0.06818	-1.65942	0.0970308	0.885838	79555	1933.14	1865.88	1912.85	1772.24	1725.17	1771.8	1622.61	1854.71	79555	protein_coding	BC005537
ENSMUSG00000019689	359.454	-0.176334	0.106456	-1.6564	0.0976399	0.885838	66117	378.176	362.869	410.098	371.598	386.628	314.839	298.052	341.226	66117	protein_coding	1110001J03Rik
ENSMUSG00000019802	625.329	0.149632	0.0890868	1.67963	0.0930303	0.885838	140740	586.227	661.579	568.332	556.014	637.133	627.787	720.118	660.934	140740	protein_coding	Sec63
ENSMUSG00000020395	3.6573	-1.58054	0.94395	-1.67439	0.0940542	0.885838	16428	4.33439	8.41436	0	10.1429	1.8906	0.945463	2.08428	2.04941	16428	protein_coding	Itk
ENSMUSG00000020962	283.732	-0.189987	0.11514	-1.65006	0.0989317	0.885838	83602	327.247	270.311	263.099	303.364	254.286	249.602	273.04	275.645	83602	protein_coding	Gtf2a1
ENSMUSG00000021127	1257.44	-0.159914	0.0970637	-1.64751	0.0994531	0.885838	12192	1121.52	1283.19	1419.43	1396.95	1192.02	1123.21	1295.38	1112.83	12192	protein_coding	Zfp36l1
ENSMUSG00000021238	7380.29	-0.158965	0.09605	-1.65502	0.0979206	0.885838	104776	8156.24	8222.93	7407.98	6538.47	6451.68	6844.21	6885.41	7544.89	104776	protein_coding	Aldh6a1
ENSMUSG00000021374	283.974	0.216173	0.130942	1.6509	0.0987588	0.885838	218210	248.144	242.965	248.119	313.507	326.129	340.367	311.599	253.102	218210	protein_coding	Nup153
ENSMUSG00000021495	489.253	-0.202153	0.122939	-1.64433	0.100107	0.885838	212483	516.876	444.909	636.682	508.066	407.425	438.695	475.215	485.709	212483	protein_coding	Fam193b
ENSMUSG00000021733	70.3114	0.31591	0.191757	1.64745	0.0994651	0.885838	218756	58.5143	66.2631	60.8593	58.091	57.6634	90.7644	80.2447	87.0998	218756	protein_coding	Slc4a7
ENSMUSG00000022159	91.5882	-0.253632	0.151839	-1.6704	0.0948412	0.885838	76338	96.4402	97.8169	105.801	98.6625	92.6395	81.3098	70.8654	86.0751	76338	protein_coding	Rab2b
ENSMUSG00000022217	79.6596	-0.322778	0.195549	-1.65062	0.0988157	0.885838	85308	75.8519	82.04	107.674	88.5196	51.0462	68.0733	84.4132	76.8527	85308	protein_coding	Emc9
ENSMUSG00000022248	83.2893	-0.270603	0.160049	-1.69075	0.0908837	0.885838	19355	82.3535	102.024	96.4385	89.4417	81.2959	70.9097	71.9075	74.8033	19355	protein_coding	Rad1
ENSMUSG00000022687	74.7571	0.440551	0.260132	1.69357	0.0903475	0.885838	117606	40.0931	47.3308	97.3748	82.0651	90.7489	79.4189	88.5818	92.2233	117606	protein_coding	Boc
ENSMUSG00000022797	756.178	0.298192	0.180192	1.65486	0.0979536	0.885838	22042	899.386	813.038	574.886	485.936	925.45	872.662	707.612	867.924	22042	protein_coding	Tfrc
ENSMUSG00000022809	69.1999	-0.484612	0.289395	-1.67457	0.0940192	0.885838	18171	49.8455	55.7451	117.037	105.117	69.9523	58.6187	55.2333	43.0375	18171	protein_coding	Nr1i2
ENSMUSG00000022964	527.298	-0.233984	0.141493	-1.65367	0.0981939	0.885838	77975	502.79	490.136	737.802	553.248	484.939	429.24	467.92	540.019	77975	protein_coding	Tmem50b
ENSMUSG00000022967	298.462	0.1777	0.107034	1.66023	0.0968689	0.885838	15975	262.231	252.431	323.959	299.676	314.785	319.566	318.894	323.806	15975	protein_coding	Ifnar1
ENSMUSG00000023973	437.094	-0.170877	0.101356	-1.68591	0.0918126	0.885838	NA	513.626	449.116	410.098	470.261	426.331	390.476	375.17	441.647	NA	protein_coding	Cnpy3
ENSMUSG00000024097	392.168	-0.205998	0.12341	-1.66921	0.0950762	0.885838	225027	411.767	380.75	393.244	493.313	409.315	385.749	336.611	313.559	225027	protein_coding	Srsf7
ENSMUSG00000024121	6661.07	-0.161868	0.0958898	-1.68806	0.0913999	0.885838	11984	7911.35	7278.42	6364.94	6411.22	6238.99	6087.84	5709.88	6957.73	11984	protein_coding	Atp6v0c
ENSMUSG00000024127	1690.93	-0.161823	0.0974832	-1.66001	0.0969127	0.885838	213760	2014.41	1851.16	1768.66	1651.44	1696.82	1485.32	1476.71	1685.64	213760	protein_coding	Prepl
ENSMUSG00000024164	173.797	0.916237	0.547907	1.67225	0.0944756	0.885838	12266	29.2572	64.1595	195.686	206.546	235.38	219.347	171.953	314.584	12266	protein_coding	C3
ENSMUSG00000024563	279.435	0.259862	0.155623	1.66982	0.0949546	0.885838	17126	265.482	276.622	220.03	199.169	272.247	317.676	337.653	302.287	17126	protein_coding	Smad2
ENSMUSG00000024885	145.595	-0.250555	0.151996	-1.64843	0.0992643	0.885838	67689	131.115	187.22	135.763	161.364	135.178	123.856	147.984	119.89	67689	protein_coding	Aldh3b1
ENSMUSG00000024955	1180.57	-0.167298	0.101141	-1.65411	0.0981059	0.885838	26379	1422.76	1274.78	1188.16	1101.89	1012.42	1061.75	1115.09	1230.67	26379	protein_coding	Esrra
ENSMUSG00000024959	297.457	-0.179602	0.108326	-1.65799	0.0973202	0.885838	12015	328.33	299.762	323.959	306.13	283.59	247.711	257.408	319.707	12015	protein_coding	Bad
ENSMUSG00000025261	1810.24	0.170235	0.102421	1.66211	0.0964901	0.885838	59026	1795.52	1742.82	1632.9	1619.17	1681.69	2060.16	2222.88	1753.27	59026	protein_coding	Huwe1
ENSMUSG00000025395	49.061	0.342646	0.207597	1.65053	0.0988337	0.885838	19075	44.4275	39.9682	49.6237	41.4936	68.0617	52.0005	44.812	57.3834	19075	protein_coding	Prim1
ENSMUSG00000025885	1160.17	0.184669	0.110143	1.67662	0.0936159	0.885838	17919	1188.71	1129.63	1070.19	913.781	1201.48	1382.27	1297.46	1090.28	17919	protein_coding	Myo5b
ENSMUSG00000026188	179.749	-0.410588	0.248938	-1.64936	0.0990749	0.885838	271711	252.478	198.789	113.292	158.598	165.428	126.692	168.826	146.533	271711	protein_coding	Tmem169
ENSMUSG00000026198	475.983	0.230871	0.139534	1.65459	0.0980084	0.885838	74104	483.285	493.292	375.455	348.546	576.634	495.423	490.847	510.302	74104	protein_coding	Abcb6
ENSMUSG00000026274	10.9778	0.709806	0.42557	1.66789	0.0953366	0.885838	269224	7.58519	9.46615	13.1081	5.53248	18.906	12.291	11.4635	13.3211	269224	protein_coding	Pask
ENSMUSG00000026615	810.972	0.193382	0.117242	1.64943	0.0990599	0.885838	107508	823.535	817.245	758.4	624.248	764.748	900.081	830.584	990.888	107508	protein_coding	Eprs
ENSMUSG00000026870	493.978	-0.160754	0.0974425	-1.64973	0.0989976	0.885838	77996	550.468	561.659	496.237	448.131	439.565	462.331	486.679	465.215	77996	protein_coding	Cutal
ENSMUSG00000026889	199.471	-0.186493	0.111305	-1.67552	0.0938331	0.885838	67889	200.466	205.1	213.476	215.767	184.334	178.693	207.386	171.125	67889	protein_coding	Rbm18
ENSMUSG00000027188	100.949	-0.387974	0.231152	-1.67843	0.0932626	0.885838	210622	102.942	99.9205	95.5022	157.676	110.6	97.3827	80.2447	56.3587	210622	protein_coding	Pamr1
ENSMUSG00000027371	438.53	0.32391	0.190865	1.69707	0.0896839	0.885838	68126	406.349	538.519	311.787	292.299	481.158	395.204	579.429	518.5	68126	protein_coding	Fahd2a
ENSMUSG00000027376	235.066	-0.285047	0.171837	-1.65882	0.0971524	0.885838	192212	208.051	250.327	317.404	295.065	176.771	246.766	216.765	198.792	192212	protein_coding	Prom2
ENSMUSG00000027405	222.803	0.182671	0.107617	1.69741	0.0896189	0.885838	NA	219.97	217.722	194.75	223.143	247.669	227.857	251.155	227.484	NA	protein_coding	Nop56
ENSMUSG00000027555	33.0884	0.460458	0.279121	1.64967	0.0990107	0.885838	71934	19.5048	35.761	23.4074	27.6624	42.5385	49.1641	35.4327	28.6917	71934	protein_coding	Car13
ENSMUSG00000027569	114.624	-0.246672	0.146777	-1.68059	0.0928424	0.885838	73247	110.527	111.49	141.381	126.325	103.983	116.292	102.13	93.248	73247	protein_coding	Mrgbp
ENSMUSG00000027649	155.175	-0.216186	0.129446	-1.67009	0.0949024	0.885838	66642	158.205	188.271	164.788	142.922	145.576	132.365	143.815	147.557	66642	protein_coding	Ctnnbl1
ENSMUSG00000027698	2371.16	-0.205421	0.122432	-1.67783	0.0933797	0.885838	320024	2843.36	2169.85	2866	2578.13	1899.11	2277.62	2218.71	2346.57	320024	protein_coding	Nceh1
ENSMUSG00000027762	364.86	0.566276	0.334802	1.69138	0.090765	0.885838	84112	489.786	330.264	217.221	106.961	345.98	375.349	506.479	552.315	84112	protein_coding	Sucnr1
ENSMUSG00000027870	2641.56	-1.09527	0.649581	-1.68612	0.0917718	0.885838	56185	934.062	1315.8	7104.62	6301.49	1956.77	1480.6	1912.32	1127.17	56185	protein_coding	Hao2
ENSMUSG00000028063	683.461	0.135236	0.0804	1.68205	0.09256	0.885838	16905	632.821	726.79	646.981	617.793	711.812	743.134	734.708	686.551	16905	protein_coding	Lmna
ENSMUSG00000028412	452.672	0.205183	0.1247	1.64542	0.0998836	0.885838	100434	407.433	366.025	475.639	459.196	462.252	513.386	563.797	416.029	100434	protein_coding	Slc44a1
ENSMUSG00000028447	382.908	-0.165024	0.0997613	-1.65419	0.0980887	0.885838	53598	454.028	421.77	373.582	368.832	345.98	380.076	357.453	350.448	53598	protein_coding	Dctn3
ENSMUSG00000028530	1038.05	0.160683	0.0971323	1.65427	0.0980736	0.885838	16451	1085.77	1038.12	915.698	879.664	1017.14	1220.59	1108.84	1062.62	16451	protein_coding	Jak1
ENSMUSG00000028646	659.01	0.11542	0.0700148	1.64851	0.0992471	0.885838	54170	663.162	635.284	647.917	608.573	690.07	697.752	695.106	670.156	54170	protein_coding	Rragc
ENSMUSG00000028788	1368.12	0.128234	0.0768039	1.66963	0.094993	0.885838	NA	1366.42	1293.71	1344.52	1226.37	1343.27	1353.9	1510.06	1537.05	NA	protein_coding	Ptp4a2
ENSMUSG00000028990	50.3021	0.376085	0.226793	1.65828	0.0972616	0.885838	69151	45.5111	46.279	55.2415	39.6494	74.6788	58.6187	46.8962	50.2105	69151	protein_coding	Lzic
ENSMUSG00000029510	6.00299	1.01887	0.619566	1.6445	0.100073	0.885838	71951	3.25079	3.15538	1.87259	10.1429	8.50771	8.50917	9.37925	7.17292	71951	protein_coding	Gpc2
ENSMUSG00000029552	207.271	0.221923	0.133444	1.66304	0.0963036	0.885838	21753	184.212	202.996	177.896	220.377	246.724	193.82	253.24	206.99	21753	protein_coding	Tes
ENSMUSG00000029659	3.14142	1.45808	0.869486	1.67694	0.0935536	0.885838	70717	0	2.10359	2.80889	1.84416	8.50771	3.78185	1.04214	6.14822	70717	protein_coding	Medag
ENSMUSG00000029661	826.395	0.529283	0.312194	1.69536	0.0900066	0.885838	12843	493.037	569.021	690.987	1088.98	1747.86	927.499	535.659	774.676	12843	protein_coding	Col1a2
ENSMUSG00000029695	2933.24	0.29185	0.175896	1.65922	0.0970711	0.885838	30956	3081.75	3132.25	2480.25	1691.09	2893.57	3064.25	3387.99	3715.57	30956	protein_coding	Aass
ENSMUSG00000029726	457.876	-0.145948	0.0886516	-1.64631	0.0997009	0.885838	231803	459.446	513.276	445.677	509.91	423.495	440.586	453.33	411.931	231803	protein_coding	Mepce
ENSMUSG00000029730	195.038	0.25941	0.15298	1.69571	0.0899413	0.885838	17220	191.797	209.307	148.871	150.299	250.505	216.511	191.753	198.792	17220	protein_coding	Mcm7
ENSMUSG00000030030	46.3257	-0.37985	0.231195	-1.64299	0.100385	0.885838	71837	52.0127	41.02	63.6682	46.104	34.9761	31.2003	44.812	48.161	71837	protein_coding	1700003E16Rik
ENSMUSG00000030051	36.3136	0.39009	0.232539	1.67753	0.0934391	0.885838	72103	30.3407	36.8128	33.7067	31.3507	48.2103	44.4368	41.6855	32.7905	72103	protein_coding	Aplf
ENSMUSG00000030170	39.5303	-0.558009	0.335943	-1.66102	0.0967087	0.885838	NA	35.7587	31.5538	67.4133	60.8573	40.6479	18.9093	26.0535	39.9634	NA	protein_coding	Wnt5b
ENSMUSG00000030255	28.7826	0.65252	0.393617	1.65776	0.0973669	0.885838	16651	6.50159	19.9841	29.9615	28.5845	45.3744	44.4368	21.8849	32.7905	16651	protein_coding	Sspn
ENSMUSG00000030319	49.3789	-0.544984	0.32478	-1.67801	0.0933458	0.885838	67088	27.09	43.1236	81.4578	82.0651	40.6479	39.7094	31.2642	46.1116	67088	protein_coding	Cand2
ENSMUSG00000030353	10.7816	0.757074	0.458627	1.65074	0.0987916	0.885838	21679	11.9196	6.31077	10.2993	4.6104	8.50771	15.1274	20.8428	11.2717	21679	protein_coding	Tead4
ENSMUSG00000030609	210.642	0.216266	0.12987	1.66525	0.0958628	0.885838	68048	229.723	192.478	204.113	164.13	226.872	202.329	248.029	235.682	68048	protein_coding	Aen
ENSMUSG00000030650	17.6283	0.680499	0.409197	1.66301	0.0963102	0.885838	74424	5.41799	10.5179	14.0444	23.9741	19.8513	30.2548	22.927	16.3953	74424	protein_coding	Tmc5
ENSMUSG00000030774	512.363	0.276984	0.167287	1.65574	0.0977749	0.885838	18479	520.127	592.161	347.366	369.754	621.063	523.787	538.786	585.106	18479	protein_coding	Pak1
ENSMUSG00000031201	245.891	0.2158	0.131167	1.64523	0.0999222	0.885838	210766	255.729	249.275	191.941	218.533	224.982	277.021	295.967	267.448	210766	protein_coding	Brcc3
ENSMUSG00000031479	396.703	0.142229	0.085171	1.66993	0.0949338	0.885838	70160	379.259	368.128	401.671	370.676	441.455	427.349	409.56	395.535	70160	protein_coding	Vps36
ENSMUSG00000031502	3353	0.337501	0.199995	1.68754	0.0914989	0.885838	12826	3032.99	2939.77	2669.38	3350.84	5726.63	3724.18	2557.41	3161.21	12826	protein_coding	Col4a1
ENSMUSG00000031555	703.188	0.198286	0.11848	1.67358	0.0942132	0.885838	NA	719.509	744.671	607.656	579.066	736.389	720.443	889.986	681.428	NA	protein_coding	Adam9
ENSMUSG00000031881	12301.7	-0.137923	0.0835218	-1.65135	0.0986679	0.885838	12556	13322.8	12492.2	14045.4	12145.6	10586.4	11347.4	12808.9	11867.1	12556	protein_coding	Cdh16
ENSMUSG00000032044	95.5322	-0.240148	0.145024	-1.65593	0.0977365	0.885838	71989	107.276	103.076	102.993	102.351	86.9677	78.4734	94.8346	87.0998	71989	protein_coding	Rpusd4
ENSMUSG00000032086	398.326	0.233629	0.138363	1.68852	0.0913106	0.885838	23821	344.584	305.021	448.486	430.611	435.784	444.368	412.687	445.746	23821	protein_coding	Bace1
ENSMUSG00000032224	257.769	-0.245308	0.147703	-1.66082	0.0967504	0.885838	76886	276.318	224.032	323.022	321.806	252.395	208.002	223.018	252.077	76886	protein_coding	Fam81a
ENSMUSG00000032380	64.4028	-0.785406	0.464635	-1.69037	0.0909566	0.885838	13143	30.3407	42.0718	122.655	145.689	76.5694	33.0912	27.0956	47.1363	13143	protein_coding	Dapk2
ENSMUSG00000032898	508.858	-0.154067	0.0916962	-1.68018	0.0929213	0.885838	231670	521.211	551.141	534.625	470.261	487.775	462.331	470.004	494.932	231670	protein_coding	Fbxo21
ENSMUSG00000033031	19.0691	0.59357	0.356585	1.6646	0.0959931	0.885838	224171	17.3376	11.5697	12.1719	17.5195	34.0308	24.582	13.5478	21.5188	224171	protein_coding	C330027C09Rik
ENSMUSG00000033166	102.259	0.237936	0.14164	1.67987	0.0929824	0.885838	72662	96.4402	87.299	101.12	94.9742	121.944	107.783	114.635	102.47	72662	protein_coding	Dis3
ENSMUSG00000033365	459.597	0.133268	0.080589	1.65368	0.0981933	0.885838	230673	431.272	440.702	457.849	433.377	479.268	492.586	509.606	451.894	230673	protein_coding	Ipo13
ENSMUSG00000033964	322.338	0.175376	0.106374	1.64868	0.0992136	0.885838	226470	347.835	275.57	279.953	311.663	332.746	358.33	362.664	322.782	226470	protein_coding	Zbtb41
ENSMUSG00000034212	16.7051	-0.940977	0.570761	-1.64864	0.0992223	0.885838	241158	15.1704	9.46615	35.5793	39.6494	14.1795	9.45463	14.5899	6.14822	241158	protein_coding	Ankmy1
ENSMUSG00000034295	294.374	-0.268328	0.159313	-1.68428	0.0921278	0.885838	225288	295.822	295.554	333.322	337.481	217.419	360.221	252.197	227.484	225288	protein_coding	Fhod3
ENSMUSG00000034377	618.618	0.239076	0.143849	1.66199	0.096514	0.885838	68842	627.403	583.746	481.256	528.352	551.11	784.734	769.098	598.427	68842	protein_coding	Tulp4
ENSMUSG00000034460	34.5331	-0.432967	0.260118	-1.6645	0.0960121	0.885838	20474	24.9228	44.1754	36.5156	41.4936	25.5231	28.3639	28.1377	33.8152	20474	protein_coding	Six4
ENSMUSG00000034659	705.188	-0.213896	0.130273	-1.64191	0.100609	0.885838	68539	825.702	676.304	766.827	839.092	646.586	562.55	600.272	781.849	68539	protein_coding	Tmem109
ENSMUSG00000035150	1234.99	-0.236703	0.144	-1.64378	0.100222	0.885838	26905	1160.53	1131.73	1708.74	1507.6	1127.74	1149.68	1083.82	1134.35	26905	protein_coding	Eif2s3x
ENSMUSG00000035845	123.542	-0.217638	0.129912	-1.67528	0.0938793	0.885838	223774	136.533	130.423	126.4	132.779	110.6	103.055	119.846	119.89	223774	protein_coding	Alg12
ENSMUSG00000036334	24.9515	0.72509	0.439314	1.65051	0.0988392	0.885838	NA	9.75238	12.6215	21.5348	32.2728	55.7728	34.0367	17.7164	20.4941	NA	protein_coding	Igsf10
ENSMUSG00000036591	279.906	0.210564	0.124866	1.68633	0.0917328	0.885838	71435	222.138	280.829	247.182	275.702	293.043	312.003	344.948	261.299	71435	protein_coding	Arhgap21
ENSMUSG00000036606	2671.65	0.172278	0.102891	1.67437	0.0940586	0.885838	NA	2568.13	2744.13	2423.14	2416.77	2466.29	3021.7	3298.37	2612.99	NA	protein_coding	Plxnb2
ENSMUSG00000036764	1143.76	-0.32879	0.194297	-1.6922	0.0906075	0.885838	30045	1435.77	1481.98	929.742	851.08	961.371	891.572	988.989	1163.04	30045	protein_coding	Dnajc12
ENSMUSG00000036894	53.9985	0.355136	0.214694	1.65415	0.0980977	0.885838	74012	46.5947	44.1754	44.0059	64.5456	73.7335	58.6187	52.1069	61.4822	74012	protein_coding	Rap2b
ENSMUSG00000036904	210.695	0.237916	0.144736	1.64379	0.10022	0.885838	14370	212.385	204.048	160.107	206.546	244.833	268.511	219.891	186.496	14370	protein_coding	Fzd8
ENSMUSG00000036943	108.053	0.336857	0.20309	1.65866	0.0971847	0.885838	235442	84.5207	87.299	104.865	126.325	150.303	127.638	122.972	88.1245	235442	protein_coding	Rab8b
ENSMUSG00000037022	251.132	-0.179848	0.105986	-1.6969	0.0897159	0.885838	109136	273.067	268.208	256.545	262.793	206.076	228.802	240.734	260.275	109136	protein_coding	Mmaa
ENSMUSG00000037674	246.36	0.237167	0.14031	1.69031	0.0909687	0.885838	319758	229.723	218.773	206.921	210.234	241.997	308.221	293.883	231.583	319758	protein_coding	Rfx7
ENSMUSG00000037710	1859.41	-0.156196	0.0932868	-1.67437	0.0940583	0.885838	52637	2139.02	1980.53	1868.85	1778.69	1761.1	1713.18	1554.87	1963.33	52637	protein_coding	Cisd1
ENSMUSG00000037946	81.3451	0.504826	0.29836	1.692	0.0906451	0.885838	NA	65.0159	66.2631	94.5659	72.8443	80.3506	83.2007	161.531	64.5563	NA	protein_coding	Fgd3
ENSMUSG00000038208	174.359	-0.211082	0.127337	-1.65767	0.0973842	0.885838	320655	183.128	176.702	166.661	204.702	144.631	165.456	151.11	180.348	320655	protein_coding	Pgap3
ENSMUSG00000038354	5.06421	-1.19362	0.708998	-1.68353	0.0922717	0.885838	213121	5.41799	7.36256	1.87259	11.987	2.8359	3.78185	4.16855	1.0247	213121	protein_coding	Ankrd35
ENSMUSG00000038690	2257.63	-0.163912	0.0997525	-1.64319	0.100343	0.885838	57423	2598.47	2451.73	2360.4	2318.11	2300.86	1944.82	1886.27	2332.22	57423	protein_coding	Atp5j2
ENSMUSG00000038777	49.0174	-0.368357	0.220393	-1.67136	0.09465	0.885838	20360	45.5111	42.0718	68.3496	59.9352	36.8667	42.5458	43.7698	46.1116	20360	protein_coding	Sema6c
ENSMUSG00000039086	69.0378	0.300241	0.180349	1.66478	0.0959567	0.885838	269397	56.3471	58.9005	69.2859	66.3897	83.1865	90.7644	68.7811	65.581	269397	protein_coding	Ss18l1
ENSMUSG00000039116	27.6359	0.572732	0.338177	1.69359	0.0903435	0.885838	215798	11.9196	18.9323	33.7067	33.1949	29.3043	34.0367	37.517	34.8399	215798	protein_coding	Gpr126
ENSMUSG00000039220	470.993	-0.23398	0.14184	-1.64961	0.0990229	0.885838	NA	450.777	565.866	406.353	621.482	442.401	472.732	399.139	401.684	NA	protein_coding	Ppp1r10
ENSMUSG00000039254	303.196	-0.17102	0.104106	-1.64274	0.100436	0.885838	99011	331.581	339.73	289.316	297.832	275.083	260.948	299.094	298.189	99011	protein_coding	Pomt1
ENSMUSG00000039458	446.595	0.237744	0.142987	1.6627	0.0963723	0.885838	NA	473.532	425.977	330.513	352.234	433.893	468.95	511.69	535.92	NA	protein_coding	Mtmr12
ENSMUSG00000039676	4.78776	-1.24407	0.743482	-1.6733	0.0942674	0.885838	75568	3.25079	4.20718	11.2356	8.29872	0	3.78185	3.12642	4.09881	75568	protein_coding	Capsl
ENSMUSG00000039710	466.953	-2.35195	1.3951	-1.68586	0.0918218	0.885838	140918	14.0868	25.2431	1866.04	1690.17	142.74	166.401	241.776	18.4447	140918	protein_coding	Slc7a12
ENSMUSG00000040204	19.1538	0.840166	0.497218	1.68973	0.0910787	0.885838	68026	23.8392	13.6733	8.42667	11.987	52.9368	13.2365	12.5057	22.5435	68026	protein_coding	2810417H13Rik
ENSMUSG00000040415	679.19	-0.138056	0.0815065	-1.6938	0.0903036	0.885838	80904	693.503	761.5	664.77	690.638	669.273	641.969	592.977	668.106	80904	protein_coding	Dtx3
ENSMUSG00000041075	248.241	0.263456	0.158243	1.66489	0.0959355	0.885838	14369	198.298	239.809	183.514	284.001	278.864	315.785	226.144	273.596	14369	protein_coding	Fzd7
ENSMUSG00000041697	5870.82	-0.188633	0.11486	-1.64229	0.10053	0.885838	12861	6431.16	7469.85	5893.05	5355.44	6073.56	5166.96	4915.77	5634.84	12861	protein_coding	Cox6a1
ENSMUSG00000041765	552.764	0.172604	0.102089	1.69072	0.090891	0.885838	68889	571.056	555.348	468.148	454.585	574.743	598.478	604.44	579.982	68889	protein_coding	Ubac2
ENSMUSG00000041886	15.4092	0.858125	0.522534	1.64224	0.10054	0.885838	238455	10.836	11.5697	16.8533	11.065	3.7812	23.6366	31.2642	23.5682	238455	protein_coding	Macc1
ENSMUSG00000041889	122.089	-0.261813	0.15508	-1.68825	0.0913639	0.885838	77552	143.035	116.749	134.827	150.299	128.561	98.3282	112.551	100.421	77552	protein_coding	Shisa4
ENSMUSG00000042155	11.6103	-0.713025	0.431431	-1.6527	0.0983925	0.885838	277396	11.9196	14.7251	21.5348	12.9091	10.3983	10.4001	7.29497	6.14822	277396	protein_coding	Klhl23
ENSMUSG00000042529	13.9064	-0.769637	0.465653	-1.65281	0.0983687	0.885838	16515	10.836	15.7769	19.6622	20.2858	2.8359	9.45463	18.7585	9.22233	16515	protein_coding	Kcnj12
ENSMUSG00000043483	20.7337	-0.701284	0.418878	-1.6742	0.0940922	0.885838	NA	28.1736	15.7769	36.5156	23.052	15.1248	8.50917	9.37925	28.6917	NA	processed_pseudogene	Gm6863
ENSMUSG00000043671	116.647	0.308108	0.185387	1.66197	0.096518	0.885838	233115	88.855	125.164	91.757	108.805	120.053	157.892	146.942	97.3468	233115	protein_coding	Dpy19l3
ENSMUSG00000044068	155.878	-0.245987	0.145113	-1.69514	0.0900489	0.885838	22183	184.212	165.132	135.763	165.974	164.482	132.365	134.436	133.211	22183	protein_coding	Zrsr1
ENSMUSG00000044199	11.6988	-0.78513	0.464023	-1.69201	0.0906448	0.885838	13611	14.0868	7.36256	11.2356	24.8962	6.61711	11.3456	7.29497	8.19763	13611	protein_coding	S1pr4
ENSMUSG00000044224	225.453	0.199694	0.120434	1.65812	0.0972931	0.885838	78244	195.048	232.447	238.756	182.572	230.653	257.166	249.071	234.657	78244	protein_coding	Dnajc21
ENSMUSG00000044345	294.94	0.255251	0.150715	1.6936	0.0903404	0.885838	277010	217.803	238.757	329.576	327.338	327.074	323.348	344.948	302.287	277010	protein_coding	Marveld1
ENSMUSG00000045284	27.5435	-0.505933	0.305353	-1.65688	0.0975444	0.885838	NA	26.0064	28.3985	25.28	44.2598	19.8513	31.2003	21.8849	16.3953	NA	protein_coding	Dcaf12l1
ENSMUSG00000045822	25.5456	-0.546918	0.323208	-1.69216	0.0906159	0.885838	67538	18.4212	25.2431	31.8341	31.3507	20.7966	27.4184	18.7585	14.3458	67538	protein_coding	Zswim3
ENSMUSG00000046879	391.128	-0.192117	0.114019	-1.68495	0.0919983	0.885838	15944	352.169	371.284	468.148	445.364	386.628	360.221	348.074	355.572	15944	protein_coding	Irgm1
ENSMUSG00000047084	180.49	-0.199792	0.118535	-1.68552	0.0918883	0.885838	83485	189.63	199.841	172.279	189.026	155.975	159.783	167.784	183.422	83485	protein_coding	Ngrn
ENSMUSG00000047473	74.605	-0.296923	0.175127	-1.69548	0.0899849	0.885838	22693	73.6847	96.7651	88.0119	72.8443	59.554	69.9643	62.5283	72.7539	22693	protein_coding	Zfp30
ENSMUSG00000047554	460.616	0.163155	0.0993688	1.64192	0.100607	0.885838	233724	454.028	437.547	376.391	442.598	489.666	457.604	481.468	529.772	233724	protein_coding	Tmem41b
ENSMUSG00000047888	343.485	0.213057	0.127095	1.67636	0.0936686	0.885838	213988	300.157	337.626	273.399	353.157	362.996	439.64	358.496	325.856	213988	protein_coding	Tnrc6b
ENSMUSG00000047963	67.2363	-0.54397	0.324529	-1.67618	0.0937022	0.885838	52331	94.273	88.3508	26.2163	89.4417	59.554	47.2732	47.9384	59.4328	52331	protein_coding	Stbd1
ENSMUSG00000048120	78.2286	0.373775	0.223555	1.67196	0.0945324	0.885838	12495	59.5979	55.7451	81.4578	87.5976	114.381	94.5463	63.5704	86.0751	12495	protein_coding	Entpd1
ENSMUSG00000048264	200.498	0.184216	0.110174	1.67205	0.0945153	0.885838	208440	180.961	206.152	189.132	189.026	223.091	220.293	220.933	194.694	208440	protein_coding	Dip2c
ENSMUSG00000048647	6.45525	-0.980134	0.580393	-1.68874	0.091269	0.885838	241624	6.50159	4.20718	8.42667	12.9091	4.7265	2.83639	6.25283	3.07411	241624	protein_coding	Exd1
ENSMUSG00000049878	157.925	0.244577	0.148147	1.65091	0.0987574	0.885838	109263	178.794	120.956	135.763	130.935	188.115	171.129	166.742	164.977	109263	protein_coding	Rlf
ENSMUSG00000050100	110.383	-0.402403	0.238311	-1.68856	0.0913034	0.885838	NA	95.3566	139.889	136.699	138.312	125.725	115.346	59.4019	73.7786	NA	protein_coding	Hmx2
ENSMUSG00000050822	6.33631	-0.956066	0.565619	-1.6903	0.0909707	0.885838	243328	6.50159	5.25897	10.2993	10.1429	2.8359	6.61824	3.12642	4.09881	243328	protein_coding	Slc29a4
ENSMUSG00000051243	4.88861	-1.28469	0.773645	-1.66057	0.0967999	0.885838	NA	4.33439	1.05179	7.49037	11.987	2.8359	0.945463	2.08428	5.12352	NA	protein_coding	Islr2
ENSMUSG00000052154	17.4401	0.559805	0.340193	1.64555	0.0998558	0.885838	NA	11.9196	22.0877	15.917	11.987	22.6872	19.8547	18.7585	23.5682	NA	pseudogene	Gm9870
ENSMUSG00000053626	6.67727	-0.940965	0.571919	-1.64528	0.0999128	0.885838	21892	6.50159	6.31077	7.49037	12.9091	7.56241	1.89093	4.16855	4.09881	21892	protein_coding	Tll1
ENSMUSG00000053825	107.441	-0.316818	0.189697	-1.67012	0.0948947	0.885838	327814	87.7715	115.697	120.782	123.559	85.0771	91.7099	122.972	78.9021	327814	protein_coding	Ppfia2
ENSMUSG00000053907	3555.67	0.229829	0.13892	1.6544	0.0980463	0.885838	232087	4158.85	3071.24	3358.5	2709.99	3437.11	4074	3482.83	4495.37	232087	protein_coding	Mat2a
ENSMUSG00000054256	8.59213	-0.96628	0.570261	-1.69445	0.0901794	0.885838	17690	13.0032	8.41436	3.74519	16.5974	8.50771	6.61824	2.08428	5.12352	17690	protein_coding	Msi1
ENSMUSG00000054280	184.072	0.213937	0.127273	1.68094	0.0927755	0.885838	215476	161.456	181.961	164.788	165.052	183.388	226.911	211.554	175.224	215476	protein_coding	Prr14l
ENSMUSG00000054302	223.183	-0.183848	0.111431	-1.64988	0.0989684	0.885838	66266	247.06	228.24	214.412	244.351	197.568	194.765	205.301	232.608	66266	protein_coding	Eapp
ENSMUSG00000054484	186.061	-0.263132	0.156238	-1.68417	0.092149	0.885838	96957	234.057	207.204	168.533	173.351	133.287	180.583	184.458	171.125	96957	protein_coding	Tmem62
ENSMUSG00000054582	5.79925	-1.64504	0.968234	-1.69901	0.0893178	0.885838	381404	1.0836	3.15538	15.917	19.3637	2.8359	4.72732	0	3.07411	381404	protein_coding	Pabpc1l
ENSMUSG00000055322	9914.06	0.229871	0.13859	1.65864	0.0971887	0.885838	NA	8713.21	8907.65	9395.73	9069.58	8225.06	13334.8	12019	9611.72	NA	protein_coding	Tns1
ENSMUSG00000055670	386.541	0.177012	0.107759	1.64267	0.100452	0.885838	195018	380.343	377.594	337.067	354.079	426.331	468.95	401.223	354.547	195018	protein_coding	Zzef1
ENSMUSG00000057531	616.371	-0.129422	0.0771215	-1.67815	0.0933169	0.885838	94245	644.741	661.579	651.662	617.793	562.454	577.678	566.923	636.341	94245	protein_coding	Dtnbp1
ENSMUSG00000058571	10.9139	0.724733	0.437428	1.65681	0.0975588	0.885838	23888	6.50159	4.20718	11.2356	11.987	16.0701	14.1819	16.6742	9.22233	23888	protein_coding	Gpc6
ENSMUSG00000058589	3.87394	-1.21224	0.728489	-1.66405	0.0961027	0.885838	77531	4.33439	4.20718	7.49037	3.68832	1.8906	0.945463	3.12642	3.07411	77531	protein_coding	Anks1b
ENSMUSG00000059422	68.7722	0.40867	0.247614	1.65043	0.0988554	0.885838	NA	74.7683	45.2272	82.3941	49.7923	58.6087	87.9281	75.034	97.3468	NA	processed_pseudogene	Gm8116
ENSMUSG00000059970	67.2229	-0.54747	0.332606	-1.646	0.0997631	0.885838	15512	56.3471	48.3826	135.763	103.273	52.9368	53.8914	60.444	47.1363	15512	protein_coding	Hspa2
ENSMUSG00000061306	1513.31	0.112956	0.0675451	1.67231	0.094464	0.885838	72055	1546.29	1450.43	1379.16	1450.43	1489.79	1574.2	1583.01	1670.27	72055	protein_coding	Slc38a10
ENSMUSG00000062822	210.082	-0.224163	0.132628	-1.69016	0.0909968	0.885838	67392	191.797	258.742	197.559	227.754	207.021	173.965	194.88	192.644	67392	protein_coding	4833420G17Rik
ENSMUSG00000062908	8532.18	-0.297245	0.179118	-1.65949	0.0970164	0.885838	11364	12594.7	8837.18	8597.07	8035.92	6912.99	6632.42	6419.57	10314.7	11364	protein_coding	Acadm
ENSMUSG00000063663	63.1131	0.367531	0.219939	1.67106	0.0947099	0.885838	382236	56.3471	48.3826	58.0504	62.7014	52.9368	100.219	70.8654	64.5563	382236	protein_coding	Brwd3
ENSMUSG00000064307	59.148	-0.382445	0.226508	-1.68844	0.0913274	0.885838	69358	65.0159	63.1077	73.9674	67.3118	29.3043	55.7823	57.3176	60.4575	69358	protein_coding	Lrrc51
ENSMUSG00000066235	101.443	-0.307621	0.184912	-1.6636	0.0961915	0.885838	215494	80.1863	108.335	119.846	143.844	89.8036	95.4918	90.666	83.001	215494	protein_coding	Pomgnt2
ENSMUSG00000066438	108.56	-0.27751	0.165509	-1.6767	0.0936011	0.885838	217682	132.199	107.283	132.018	119.87	93.5848	80.3644	111.509	103.495	217682	protein_coding	Plekhd1
ENSMUSG00000066456	103.36	0.282455	0.170149	1.66004	0.0969057	0.885838	94353	88.855	87.299	121.719	95.8963	122.889	116.292	99.0031	120.915	94353	protein_coding	Hmgn3
ENSMUSG00000068303	14.1457	-0.713855	0.423829	-1.6843	0.0921235	0.885838	NA	19.5048	16.8287	18.7259	10.1429	10.3983	8.50917	17.7164	5.12352	NA	transcribed_unprocessed_pseudogene	Spr-ps1
ENSMUSG00000069733	55.5297	-0.309593	0.186517	-1.65986	0.0969423	0.885838	381534	62.8487	57.8487	64.6044	58.091	44.4291	44.4368	52.1069	55.334	381534	protein_coding	Ube2u
ENSMUSG00000070056	464.552	0.19967	0.118092	1.6908	0.0908753	0.885838	52065	494.121	420.718	405.416	395.572	449.018	450.986	572.134	529.772	52065	protein_coding	Mfhas1
ENSMUSG00000071291	39.733	-0.47884	0.284592	-1.68255	0.0924626	0.885838	238693	30.3407	56.7969	48.6874	50.7144	32.1402	42.5458	18.7585	36.8893	238693	protein_coding	Zfp58
ENSMUSG00000072647	82.3409	-0.363602	0.214128	-1.69806	0.0894965	0.885838	280668	65.0159	94.6615	95.5022	119.87	55.7728	85.0917	76.0761	67.6304	280668	protein_coding	Adam1a
ENSMUSG00000072683	17.3234	-0.598224	0.360692	-1.65854	0.0972079	0.885838	NA	19.5048	16.8287	23.4074	23.9741	21.7419	10.4001	12.5057	9.22233	NA	processed_transcript	Gm7457
ENSMUSG00000072949	791.745	0.168696	0.100632	1.67637	0.0936658	0.885838	26897	832.203	727.842	745.292	700.781	893.309	762.043	769.098	948.875	26897	protein_coding	Acot1
ENSMUSG00000073062	88.775	0.340011	0.200697	1.69415	0.0902369	0.885838	668166	66.0995	74.6774	64.6044	111.572	94.5301	88.8735	117.762	101.446	668166	protein_coding	Zxdb
ENSMUSG00000073207	45.3051	-0.472403	0.280976	-1.6813	0.0927054	0.885838	434778	30.3407	47.3308	56.1778	77.4547	38.7573	31.2003	44.812	34.8399	434778	protein_coding	Ccdc160
ENSMUSG00000074194	19.8954	-0.549485	0.332649	-1.65185	0.0985657	0.885838	244556	18.4212	26.2949	29.9615	16.5974	12.2889	17.0183	13.5478	20.4941	244556	protein_coding	Zfp791
ENSMUSG00000074771	6.10356	1.29705	0.766197	1.69284	0.0904859	0.885838	319196	0	1.05179	9.36296	1.84416	4.7265	13.2365	9.37925	9.22233	319196	protein_coding	Ankef1
ENSMUSG00000075467	414.118	-0.134738	0.0815409	-1.6524	0.0984526	0.885838	52838	446.442	442.806	423.206	425.079	385.683	377.24	409.56	398.61	52838	protein_coding	Dnlz
ENSMUSG00000085587	33.6464	0.517922	0.314981	1.64429	0.100116	0.885838	NA	24.9228	21.0359	34.643	37.8053	40.6479	42.5458	56.2755	22.5435	NA	antisense	Gm14493
ENSMUSG00000086032	4.25081	-1.21873	0.725288	-1.68033	0.0928923	0.885838	NA	4.33439	5.25897	8.42667	7.37664	0.945301	4.72732	2.08428	2.04941	NA	processed_transcript	Gm15929
ENSMUSG00000086387	3.83991	-2.28564	1.3856	-1.64957	0.0990316	0.885838	NA	19.5048	2.10359	0	0	2.8359	0.945463	0	1.0247	NA	antisense	Gm15563
ENSMUSG00000086515	11.9294	-0.769896	0.457805	-1.68171	0.0926246	0.885838	NA	13.0032	22.0877	15.917	11.065	8.50771	13.2365	3.12642	9.22233	NA	antisense	Erich2os
ENSMUSG00000086549	63.4505	-0.334438	0.197812	-1.69068	0.0908972	0.885838	NA	69.3503	71.5221	70.2222	68.2339	74.6788	43.4913	50.0226	53.2846	NA	processed_transcript	Gm13648
ENSMUSG00000087400	23.6026	0.605229	0.361042	1.67634	0.093672	0.885838	NA	21.672	17.8805	12.1719	24.8962	47.265	23.6366	28.1377	17.42	NA	processed_transcript	Gm15270
ENSMUSG00000090625	3757.04	-0.134181	0.079802	-1.68142	0.0926818	0.885838	NA	3842.44	4007.34	3954.92	3837.7	3876.68	3103.96	3515.13	3760.66	NA	protein_coding	Gm20721
ENSMUSG00000092103	13.3443	-0.75516	0.458957	-1.64538	0.0998909	0.885838	NA	8.66879	14.7251	14.9807	28.5845	4.7265	10.4001	11.4635	12.2964	NA	antisense	Gm17039
ENSMUSG00000097185	39.753	0.402718	0.241324	1.66878	0.0951601	0.885838	NA	27.09	36.8128	38.3882	36.8832	45.3744	55.7823	51.0648	31.7658	NA	protein_coding	Gm26596
ENSMUSG00000097836	5.12654	1.00034	0.608484	1.64399	0.100179	0.885838	NA	2.1672	2.10359	5.61778	3.68832	10.3983	5.67278	7.29497	5.12352	NA	antisense	Gm26903
ENSMUSG00000101431	5.37531	1.08106	0.636354	1.69884	0.0893493	0.885838	NA	2.1672	6.31077	1.87259	4.6104	13.2342	4.72732	6.25283	6.14822	NA	processed_pseudogene	AC118721.1
ENSMUSG00000101678	4.76425	1.36781	0.812889	1.68265	0.0924422	0.885838	NA	3.25079	5.25897	2.80889	2.76624	9.45301	14.1819	2.08428	3.07411	NA	protein_coding	Gm29609
ENSMUSG00000102562	5.72546	1.01188	0.615856	1.64305	0.100372	0.885838	NA	3.25079	2.10359	2.80889	8.29872	6.61711	4.72732	10.4214	10.247	NA	TEC	RP23-156A3.2
ENSMUSG00000102861	3.49099	1.484	0.883661	1.67938	0.0930777	0.885838	NA	0	2.10359	3.74519	3.68832	4.7265	3.78185	3.12642	10.247	NA	TEC	RP24-116C1.9
ENSMUSG00000104379	10.6252	1.31326	0.774726	1.69513	0.0900511	0.885838	NA	4.33439	3.15538	14.0444	9.2208	2.8359	13.2365	38.5591	9.22233	NA	TEC	RP23-325F17.4
ENSMUSG00000041444	501.77	0.207225	0.126277	1.64103	0.10079	0.886497	330914	502.79	466.997	414.779	467.494	444.291	609.824	617.988	495.956	330914	protein_coding	Arhgap32
ENSMUSG00000061665	949.876	0.169622	0.103353	1.64119	0.100759	0.886497	12488	908.055	868.783	941.914	943.287	906.544	1002.19	1201.59	939.653	12488	protein_coding	Cd2ap
ENSMUSG00000074802	15.8005	0.684899	0.417503	1.64046	0.100909	0.887075	NA	13.0032	12.6215	6.55407	11.987	30.2496	23.6366	12.5057	13.3211	NA	protein_coding	Gas2l3
ENSMUSG00000004655	8892.79	-0.192964	0.117725	-1.63911	0.101191	0.88815	11826	9624.52	9419.88	11147.5	8233.25	7463.15	7382.18	8711.23	9395.5	11826	protein_coding	Aqp1
ENSMUSG00000041653	18.37	1.00362	0.612204	1.63936	0.101139	0.88815	116939	7.58519	8.41436	37.4519	3.68832	14.1795	21.7456	34.3906	31.7658	116939	protein_coding	Pnpla3
ENSMUSG00000080797	9.765	-0.819379	0.499748	-1.63959	0.101091	0.88815	NA	17.3376	6.31077	10.2993	18.4416	8.50771	8.50917	5.21069	5.12352	NA	processed_pseudogene	Gm15760
ENSMUSG00000090698	13.1746	-0.700751	0.427604	-1.63879	0.101258	0.888268	381823	11.9196	17.8805	14.0444	18.4416	15.1248	9.45463	3.12642	11.2717	381823	protein_coding	Apold1
ENSMUSG00000021241	355.484	-0.189426	0.115665	-1.6377	0.101483	0.889372	74316	365.173	427.029	375.455	387.273	296.824	311.057	343.906	367.868	74316	protein_coding	Isca2
ENSMUSG00000045103	79.7631	0.335489	0.204857	1.63767	0.10149	0.889372	13405	69.3503	53.6415	87.0756	85.7534	94.5301	104.001	92.7503	69.6798	13405	protein_coding	Dmd
ENSMUSG00000034435	362.33	0.51668	0.315555	1.63737	0.101554	0.889459	238257	277.401	231.395	442.868	359.611	254.286	353.603	782.646	350.448	238257	protein_coding	Tmem30b
ENSMUSG00000024151	154.883	0.21917	0.133966	1.636	0.101839	0.891491	17685	162.54	129.371	124.527	142	174.881	171.129	167.784	157.804	17685	protein_coding	Msh2
ENSMUSG00000021646	1027.9	-0.219675	0.134536	-1.63284	0.102503	0.892007	78038	1017.5	901.388	1354.82	1222.68	979.332	898.19	864.975	1025.73	78038	protein_coding	Mccc2
ENSMUSG00000022519	40.5988	-0.481417	0.294403	-1.63523	0.102	0.892007	106393	21.672	46.279	50.56	64.5456	30.2496	34.0367	31.2642	37.914	106393	protein_coding	Srl
ENSMUSG00000028051	76.7	-0.294345	0.180244	-1.63304	0.102461	0.892007	15168	71.5175	85.1954	86.1393	101.429	79.4053	65.2369	60.444	67.6304	15168	protein_coding	Hcn3
ENSMUSG00000032327	22.0019	-0.782481	0.479048	-1.63341	0.102384	0.892007	NA	14.0868	14.7251	38.3882	53.4806	20.7966	12.291	16.6742	13.3211	NA	protein_coding	Stra6
ENSMUSG00000040950	49.4341	0.423973	0.259682	1.63267	0.102539	0.892007	216864	33.5915	36.8128	32.7704	67.3118	51.0462	68.0733	51.0648	60.4575	216864	protein_coding	Mgl2
ENSMUSG00000052794	103.419	-0.249134	0.152565	-1.63297	0.102475	0.892007	72254	115.945	98.8687	123.591	106.039	99.2566	95.4918	77.1182	102.47	72254	protein_coding	1700030K09Rik
ENSMUSG00000054150	28.414	0.478081	0.29269	1.6334	0.102384	0.892007	212073	28.1736	18.9323	22.4711	23.052	25.5231	49.1641	28.1377	31.7658	212073	protein_coding	Syne3
ENSMUSG00000058163	4.49744	-1.11926	0.685356	-1.63311	0.102446	0.892007	432555	5.41799	3.15538	7.49037	8.29872	2.8359	0.945463	4.16855	3.07411	432555	protein_coding	Gm5431
ENSMUSG00000060380	36.6043	-0.377936	0.231315	-1.63386	0.102289	0.892007	NA	35.7587	48.3826	37.4519	40.5715	28.359	32.1457	28.1377	36.8893	NA	lincRNA	C030014I23Rik
ENSMUSG00000073413	12.2035	0.637641	0.390345	1.63353	0.102357	0.892007	114654	11.9196	10.5179	9.36296	10.1429	18.906	17.0183	14.5899	10.247	114654	protein_coding	Ly6g6d
ENSMUSG00000096965	3.14945	1.46795	0.898262	1.63421	0.102215	0.892007	NA	0	2.10359	0	4.6104	3.7812	7.5637	3.12642	5.12352	NA	lincRNA	3300005D01Rik
ENSMUSG00000103469	8.33798	0.876014	0.536354	1.63327	0.102411	0.892007	NA	8.66879	8.41436	6.55407	1.84416	8.50771	14.1819	15.6321	6.14822	NA	TEC	RP23-186E14.5
ENSMUSG00000015575	1323.85	-0.156245	0.0957516	-1.63178	0.102727	0.892705	11974	1511.62	1453.58	1356.69	1328.72	1220.38	1079.72	1318.31	1360.81	11974	protein_coding	Atp6v0e
ENSMUSG00000021999	30.6338	-0.708648	0.434258	-1.63186	0.102709	0.892705	56373	28.1736	25.2431	66.477	48.8702	29.3043	28.3639	11.4635	21.5188	56373	protein_coding	Cpb2
ENSMUSG00000010609	166.633	0.188315	0.115864	1.6253	0.104098	0.893452	NA	170.125	149.355	158.234	153.987	176.771	165.456	187.585	185.471	NA	protein_coding	Psen2
ENSMUSG00000011382	109.397	-0.324436	0.19934	-1.62755	0.103621	0.893452	71755	112.694	108.335	140.444	111.572	63.3352	107.783	122.972	90.1739	71755	protein_coding	Dhdh
ENSMUSG00000022377	209.998	0.287616	0.176522	1.62935	0.103239	0.893452	13196	150.62	194.582	179.769	199.169	271.301	241.093	255.324	166.002	13196	protein_coding	Asap1
ENSMUSG00000024101	292.349	0.190916	0.117176	1.62931	0.103247	0.893452	NA	267.649	285.036	289.316	247.117	264.684	345.094	341.821	304.337	NA	protein_coding	Wash
ENSMUSG00000025377	173.507	-0.198238	0.121889	-1.62637	0.10387	0.893452	78777	195.048	164.08	175.087	199.169	165.428	143.71	165.7	167.027	78777	protein_coding	Enthd2
ENSMUSG00000025586	85.0178	-0.31219	0.191982	-1.62614	0.10392	0.893452	12877	95.3566	98.8687	86.1393	88.5196	56.7181	101.165	77.1182	64.5563	12877	protein_coding	Cpeb1
ENSMUSG00000027901	77.5263	0.413134	0.253643	1.6288	0.103355	0.893452	72121	62.8487	42.0718	77.7126	90.3638	69.9523	78.4734	126.099	86.0751	72121	protein_coding	Dennd2d
ENSMUSG00000032187	590.619	0.147181	0.0905415	1.62557	0.104042	0.893452	20586	539.632	591.109	536.498	559.702	556.782	664.66	669.053	606.624	20586	protein_coding	Smarca4
ENSMUSG00000033004	397.495	0.201958	0.123829	1.63095	0.102902	0.893452	105689	365.173	361.817	407.289	373.442	373.394	528.514	424.15	388.363	105689	protein_coding	Mycbp2
ENSMUSG00000035357	223.153	0.463778	0.285345	1.62532	0.104094	0.893452	55983	323.996	141.992	170.406	106.039	203.24	227.857	310.557	311.51	55983	protein_coding	Pdzrn3
ENSMUSG00000036019	15.5328	0.69536	0.426607	1.62998	0.103107	0.893452	278279	15.1704	10.5179	11.2356	15.6754	9.45301	19.8547	33.3484	16.3953	278279	protein_coding	Tmtc2
ENSMUSG00000038286	1819.25	-0.169798	0.104116	-1.63085	0.102921	0.893452	68021	1968.9	2077.3	1789.26	1672.65	1628.75	1545.83	1682.01	1947.96	68021	protein_coding	Bphl
ENSMUSG00000042793	7.57487	-1.27389	0.783707	-1.62546	0.104064	0.893452	329252	6.50159	4.20718	28.0889	9.2208	1.8906	3.78185	9.37925	2.04941	329252	protein_coding	Lgr6
ENSMUSG00000043300	169.5	-0.33527	0.205917	-1.62818	0.103486	0.893452	26879	122.447	165.132	227.52	237.897	174.881	156.947	134.436	126.038	26879	protein_coding	B3galnt1
ENSMUSG00000046470	204.717	-0.323652	0.199133	-1.62531	0.104098	0.893452	20672	169.041	189.323	269.653	295.065	222.146	183.42	164.658	148.582	20672	protein_coding	Sox18
ENSMUSG00000046822	384.483	-0.137922	0.0846842	-1.62866	0.103385	0.893452	NA	406.349	415.459	410.098	387.273	355.433	383.858	352.243	364.794	NA	protein_coding	Slc39a3
ENSMUSG00000048108	1030.34	0.276276	0.169797	1.6271	0.103717	0.893452	319776	934.062	837.229	1191.91	1012.44	1072.92	1484.38	1022.34	983.715	319776	protein_coding	Tmem72
ENSMUSG00000056536	176.65	-0.267923	0.164743	-1.62631	0.103883	0.893452	27392	227.556	200.893	143.253	215.767	137.069	173.965	157.363	166.002	27392	protein_coding	Pign
ENSMUSG00000063698	38.3707	-0.420042	0.258232	-1.62661	0.103821	0.893452	NA	43.3439	31.5538	61.7956	41.4936	27.4137	35.9276	33.3484	32.7905	NA	protein_coding	Sfxn4
ENSMUSG00000064345	123457	-0.192766	0.118529	-1.62632	0.103881	0.893452	17717	148844	144465	118213	116460	97695.9	108009	122142	129647	17717	protein_coding	mt-Nd2
ENSMUSG00000071537	22.2261	0.975001	0.598709	1.62851	0.103418	0.893452	74253	17.3376	10.5179	16.8533	16.5974	6.61711	16.0729	82.3289	17.42	74253	protein_coding	Klrg2
ENSMUSG00000071793	97.0024	0.408214	0.250902	1.62699	0.10374	0.893452	NA	71.5175	71.5221	104.865	83.9092	93.5848	174.911	105.256	75.828	NA	transcribed_unprocessed_pseudogene	2610005L07Rik
ENSMUSG00000079037	1205.08	-0.306806	0.188268	-1.62962	0.103181	0.893452	19122	913.473	1087.56	1808.92	1612.72	1030.38	1066.48	1066.11	1097.46	19122	protein_coding	Prnp
ENSMUSG00000079465	2715.2	0.158108	0.0972289	1.62614	0.103919	0.893452	12828	2345.99	2740.98	2544.85	2632.54	2712.07	3261.85	3040.96	2510.52	12828	protein_coding	Col4a3
ENSMUSG00000008604	622.023	0.169774	0.104525	1.62424	0.104324	0.893594	94232	576.474	583.746	602.975	549.559	594.594	633.46	784.73	639.415	94232	protein_coding	Ubqln4
ENSMUSG00000021589	46.8281	0.384162	0.23708	1.62039	0.105148	0.893594	73296	37.9259	35.761	46.8148	47.0261	70.8976	59.5642	44.812	39.9634	73296	protein_coding	Rhobtb3
ENSMUSG00000022951	584.421	-0.293312	0.180807	-1.62224	0.104753	0.893594	54720	789.943	559.555	489.683	806.82	631.461	461.386	470.004	514.401	54720	protein_coding	Rcan1
ENSMUSG00000024339	171.896	-0.302003	0.185959	-1.62403	0.10437	0.893594	21355	158.205	153.562	209.73	242.507	177.717	173.02	122.972	135.261	21355	protein_coding	Tap2
ENSMUSG00000024598	3.21104	1.51122	0.931371	1.62258	0.10468	0.893594	14119	1.0836	0	2.80889	1.84416	8.50771	8.50917	1.04214	2.04941	14119	protein_coding	Fbn2
ENSMUSG00000025610	223.964	-0.486148	0.299322	-1.62417	0.10434	0.893594	224419	197.215	179.857	415.716	314.429	174.881	111.565	191.753	255.151	224419	protein_coding	Map3k7cl
ENSMUSG00000027133	934.04	-0.117731	0.0725049	-1.62377	0.104425	0.893594	66181	986.074	993.946	954.086	903.638	944.356	844.298	875.396	902.764	66181	protein_coding	Nop10
ENSMUSG00000027997	229.051	-0.191391	0.117843	-1.62412	0.104349	0.893594	12368	225.388	239.809	267.781	260.026	203.24	238.257	198.006	210.064	12368	protein_coding	Casp6
ENSMUSG00000031902	407.801	0.163097	0.100513	1.62264	0.104666	0.893594	18021	428.021	373.387	374.519	402.027	423.495	461.386	461.667	387.338	18021	protein_coding	Nfatc3
ENSMUSG00000037470	587.314	0.16674	0.102842	1.62133	0.104947	0.893594	320011	639.323	555.348	534.625	500.689	634.297	628.733	680.516	556.414	320011	protein_coding	Uggt1
ENSMUSG00000039840	161.647	0.236648	0.145816	1.62292	0.104606	0.893594	100502841	156.038	148.303	167.597	147.533	154.084	202.329	196.964	152.681	100502841	protein_coding	Epg5
ENSMUSG00000042156	68.9181	-0.341341	0.2105	-1.62158	0.104894	0.893594	66573	61.7651	68.3667	80.5215	92.208	74.6788	65.2369	42.7277	57.3834	66573	protein_coding	Dzip1
ENSMUSG00000053113	29.6579	0.568844	0.35087	1.62124	0.104967	0.893594	12702	16.254	26.2949	34.643	30.4286	55.7728	28.3639	27.0956	33.8152	12702	protein_coding	Socs3
ENSMUSG00000054321	37.6653	0.407071	0.250998	1.62181	0.104844	0.893594	72504	28.1736	29.4503	35.5793	39.6494	41.5932	59.5642	39.6013	33.8152	72504	protein_coding	Taf4b
ENSMUSG00000056612	339.177	0.186932	0.115164	1.62318	0.104551	0.893594	18938	336.999	354.455	296.806	275.702	404.589	361.167	327.231	360.696	18938	protein_coding	Ppp1r14b
ENSMUSG00000064358	19075.5	-0.199753	0.123254	-1.62067	0.105089	0.893594	17710	20429.1	21164.2	20698.7	18569.8	13634.1	20924	16814.9	19113.8	17710	protein_coding	mt-Co3
ENSMUSG00000066842	11.002	0.938471	0.578781	1.62146	0.104919	0.893594	545370	3.25079	5.25897	14.0444	8.29872	32.1402	11.3456	8.33711	8.19763	545370	protein_coding	Hmcn1
ENSMUSG00000090124	2498.46	0.374609	0.231107	1.62093	0.105032	0.893594	394432	2792.43	2747.29	1528.97	1267.86	2625.1	2858.13	3281.69	2682.67	394432	protein_coding	Ugt1a7c
ENSMUSG00000095143	3525.32	-0.431764	0.266485	-1.62022	0.105185	0.893594	NA	2835.78	3120.68	5894.92	5440.27	2954.07	1983.58	3073.27	3801.65	NA	protein_coding	Hsd3b4
ENSMUSG00000099876	12.871	1.32954	0.82046	1.62048	0.105129	0.893594	NA	8.66879	14.7251	0	0	22.6872	13.2365	15.6321	25.6176	NA	lincRNA	Gm29650
ENSMUSG00000000776	120.354	0.261831	0.162375	1.61251	0.106851	0.893833	NA	98.6074	112.542	89.8845	112.494	147.467	119.128	136.52	127.063	NA	protein_coding	Polr3d
ENSMUSG00000015094	431.458	-0.206046	0.127971	-1.61009	0.107378	0.893833	18146	436.69	482.774	440.996	480.404	322.348	470.841	356.411	440.622	18146	protein_coding	Npdc1
ENSMUSG00000016487	547.749	0.200694	0.124593	1.6108	0.107224	0.893833	67533	475.7	530.105	483.129	516.365	555.837	627.787	699.275	478.536	67533	protein_coding	Ppfibp1
ENSMUSG00000021039	461.31	-0.154833	0.096211	-1.6093	0.10755	0.893833	66354	437.774	509.069	528.071	473.949	434.838	408.44	417.897	475.462	66354	protein_coding	Snw1
ENSMUSG00000021379	322.704	-0.484369	0.299831	-1.61548	0.106208	0.893833	15904	244.893	262.949	666.643	451.819	231.599	274.184	246.987	304.337	15904	protein_coding	Id4
ENSMUSG00000021640	5.34892	1.12877	0.697105	1.61923	0.105398	0.893833	17940	1.0836	1.05179	6.55407	5.53248	9.45301	3.78185	12.5057	5.12352	17940	protein_coding	Naip1
ENSMUSG00000024036	36.4349	-0.417615	0.259079	-1.61192	0.106979	0.893833	NA	30.3407	41.02	48.6874	48.8702	28.359	23.6366	39.6013	31.7658	NA	protein_coding	Slc37a1
ENSMUSG00000024354	1842.58	-0.179164	0.111301	-1.60973	0.107456	0.893833	20522	1995.99	1834.33	2218.09	1836.78	2047.52	1694.27	1551.74	1571.89	20522	protein_coding	Slc23a1
ENSMUSG00000024900	2764.68	0.20891	0.129874	1.60856	0.107712	0.893833	12894	2820.61	2881.92	2187.19	2094.96	2644.95	3103.01	3034.71	3170.43	12894	protein_coding	Cpt1a
ENSMUSG00000025726	177.59	-0.348675	0.216745	-1.60869	0.107684	0.893833	NA	214.552	254.534	153.553	142.922	191.896	158.838	108.382	156.78	NA	protein_coding	Slc28a1
ENSMUSG00000028150	384.44	-0.338754	0.209811	-1.61457	0.106404	0.893833	19885	389.012	600.575	323.959	294.143	296.824	374.403	356.411	312.534	19885	protein_coding	Rorc
ENSMUSG00000029254	29.2707	-0.418873	0.259549	-1.61385	0.10656	0.893833	56792	28.1736	26.2949	40.2607	33.1949	22.6872	25.5275	26.0535	24.5929	56792	protein_coding	Stap1
ENSMUSG00000029832	15.3447	0.768462	0.47695	1.6112	0.107136	0.893833	18025	2.1672	14.7251	16.8533	9.2208	12.2889	18.9093	30.222	18.4447	18025	protein_coding	Nfe2l3
ENSMUSG00000031831	20.2878	-0.499916	0.310752	-1.60873	0.107676	0.893833	68270	28.1736	15.7769	23.4074	24.8962	18.906	17.0183	15.6321	14.3458	68270	protein_coding	Dnaaf1
ENSMUSG00000032271	6.04146	1.14141	0.708518	1.61098	0.107185	0.893833	18113	1.0836	3.15538	5.61778	3.68832	19.8513	6.61824	3.12642	5.12352	18113	protein_coding	Nnmt
ENSMUSG00000032308	105.188	-0.251803	0.156166	-1.6124	0.106874	0.893833	71742	94.273	127.267	125.464	118.948	91.6942	90.7644	105.256	93.248	71742	protein_coding	Ulk3
ENSMUSG00000036545	70.0469	0.566013	0.351521	1.61018	0.107358	0.893833	216725	37.9259	58.9005	48.6874	93.13	134.233	85.0917	37.517	85.0504	216725	protein_coding	Adamts2
ENSMUSG00000038188	90.1748	-0.283794	0.175847	-1.61387	0.106557	0.893833	380713	89.9386	79.9364	95.5022	126.325	87.913	81.3098	75.034	77.8774	380713	protein_coding	Scarf1
ENSMUSG00000038253	129.616	-0.321859	0.200102	-1.60847	0.107731	0.893833	15402	127.865	129.371	183.514	140.156	157.865	89.819	100.045	107.594	15402	protein_coding	Hoxa5
ENSMUSG00000039031	590.782	0.123648	0.0767062	1.61197	0.106969	0.893833	73910	561.304	582.694	573.013	560.624	663.601	627.787	578.387	605.6	73910	protein_coding	Arhgap18
ENSMUSG00000039450	1788.75	-0.213338	0.131768	-1.61904	0.105438	0.893833	67880	1823.7	2195.1	1787.39	1769.47	1966.23	1441.83	1353.74	1810.65	67880	protein_coding	Dcxr
ENSMUSG00000040605	32.0943	0.549537	0.341231	1.61045	0.107299	0.893833	56175	17.3376	21.0359	42.1333	36.8832	50.1009	36.8731	33.3484	35.8646	56175	protein_coding	Bace2
ENSMUSG00000041215	164.445	0.257507	0.159875	1.61068	0.107251	0.893833	208146	159.289	167.235	135.763	122.637	164.482	189.093	216.765	152.681	208146	protein_coding	Yeats2
ENSMUSG00000041781	224.735	0.186401	0.115698	1.6111	0.107157	0.893833	51786	199.382	217.722	220.03	181.65	250.505	233.529	242.818	236.706	51786	protein_coding	Cpsf2
ENSMUSG00000044522	27.0043	-0.729321	0.452095	-1.6132	0.1067	0.893833	NA	57.4307	42.0718	14.0444	11.987	19.8513	21.7456	19.8006	17.42	NA	protein_coding	A730020M07Rik
ENSMUSG00000044950	112.284	0.241427	0.149839	1.61124	0.107128	0.893833	70802	81.2699	113.594	106.738	102.351	120.053	118.183	135.478	117.841	70802	protein_coding	Pwwp2a
ENSMUSG00000045319	62.5244	0.742788	0.459802	1.61545	0.106213	0.893833	NA	24.9228	41.02	99.2474	52.5585	32.1402	69.0188	127.141	94.2727	NA	protein_coding	Proser2
ENSMUSG00000047497	19.1677	0.793954	0.492785	1.61116	0.107146	0.893833	239337	15.1704	7.36256	11.2356	21.2078	49.1556	16.0729	9.37925	25.6176	239337	protein_coding	Adamts12
ENSMUSG00000047996	26.6053	0.68141	0.421797	1.61549	0.106204	0.893833	NA	19.5048	11.5697	32.7704	30.4286	23.6325	27.4184	56.2755	27.667	NA	protein_coding	Prrg1
ENSMUSG00000048728	17.244	-0.574658	0.356236	-1.61314	0.106715	0.893833	NA	15.1704	19.9841	24.3437	23.9741	17.9607	8.50917	16.6742	11.2717	NA	protein_coding	Zfp454
ENSMUSG00000049882	78.2428	-0.424995	0.262421	-1.61951	0.105337	0.893833	207965	113.778	103.076	52.4326	85.7534	83.1865	46.3277	54.1912	78.9021	207965	protein_coding	Vcpkmt
ENSMUSG00000052593	292.505	0.169216	0.104544	1.61862	0.10553	0.893833	11491	301.24	262.949	289.316	284.923	307.223	324.294	329.316	285.892	11491	protein_coding	Adam17
ENSMUSG00000054422	10.3419	0.995225	0.615838	1.61605	0.106083	0.893833	14080	4.33439	4.20718	14.9807	11.065	19.8513	6.61824	15.6321	15.3705	14080	protein_coding	Fabp1
ENSMUSG00000055415	53.8772	0.813592	0.502951	1.61764	0.105741	0.893833	319767	28.1736	29.4503	83.3304	37.8053	27.4137	53.8914	156.321	46.1116	319767	protein_coding	Atp10b
ENSMUSG00000056608	6550.8	0.74006	0.457756	1.61671	0.10594	0.893833	109151	8215.84	6138.28	2939.97	1608.11	6769.3	9625.76	7635.75	9689.59	109151	protein_coding	Chd9
ENSMUSG00000057137	527.106	-0.27214	0.168482	-1.61525	0.106256	0.893833	68487	560.22	687.874	466.276	415.858	469.815	453.822	485.636	480.586	68487	protein_coding	Tmem140
ENSMUSG00000057948	8.17142	0.827345	0.513797	1.61026	0.107342	0.893833	70450	4.33439	5.25897	7.49037	11.065	9.45301	13.2365	10.4214	10.247	70450	protein_coding	Unc13d
ENSMUSG00000061244	320.105	0.170637	0.105596	1.61594	0.106108	0.893833	105504	320.745	325.005	303.36	258.182	340.308	350.767	358.496	314.584	105504	protein_coding	Exoc5
ENSMUSG00000066551	2078.91	0.113166	0.0701982	1.61209	0.106943	0.893833	15289	2079.42	1879.56	2022.4	2024.89	2189.32	2022.35	2119.71	2348.62	15289	protein_coding	Hmgb1
ENSMUSG00000074218	107.448	-0.374316	0.232579	-1.60942	0.107525	0.893833	12865	115.945	110.438	181.641	104.195	111.546	73.7461	95.8767	88.1245	12865	protein_coding	Cox7a1
ENSMUSG00000078619	425.699	-0.139986	0.0869733	-1.60953	0.107501	0.893833	83796	452.944	485.929	436.314	415.858	409.315	416.004	389.76	395.535	83796	protein_coding	Smarcd2
ENSMUSG00000083563	7.21056	-0.884717	0.549233	-1.61082	0.107219	0.893833	NA	4.33439	11.5697	10.2993	12.9091	4.7265	5.67278	3.12642	6.14822	NA	unprocessed_pseudogene	Gm13340
ENSMUSG00000097378	3.34901	-1.43703	0.8917	-1.61156	0.107057	0.893833	NA	4.33439	6.31077	2.80889	2.76624	0	4.72732	1.04214	1.0247	NA	lincRNA	B230208H11Rik
ENSMUSG00000031503	2279.3	0.304014	0.18909	1.60777	0.107885	0.893996	12827	2026.33	1982.63	1785.52	2276.61	3681.95	2614.21	1810.19	2086.3	12827	protein_coding	Col4a2
ENSMUSG00000046668	1495.66	0.186617	0.116081	1.60765	0.107912	0.893996	67393	1479.11	1408.35	1175.05	1362.83	1363.12	1653.61	1661.17	1736.87	67393	protein_coding	Cxxc5
ENSMUSG00000075279	32.1845	-0.493782	0.307112	-1.60782	0.107874	0.893996	NA	27.09	31.5538	36.5156	49.7923	37.812	20.8002	16.6742	29.7164	NA	processed_pseudogene	Mrpl23-ps1
ENSMUSG00000021929	279.212	0.174224	0.108441	1.60663	0.108136	0.894034	16648	299.073	275.57	236.883	242.507	300.606	305.385	307.431	277.695	16648	protein_coding	Kpna3
ENSMUSG00000027201	125.087	-0.253365	0.157643	-1.60721	0.108008	0.894034	17876	133.283	160.925	130.145	107.883	106.819	99.2736	122.972	122.964	17876	protein_coding	Myef2
ENSMUSG00000030880	436.162	-0.38276	0.238239	-1.60662	0.108137	0.894034	26939	651.242	412.304	362.347	298.754	380.011	361.167	363.706	387.338	26939	protein_coding	Polr3e
ENSMUSG00000044285	49.1025	0.888905	0.553434	1.60616	0.108238	0.894034	NA	73.6847	27.3467	22.4711	22.1299	22.6872	31.2003	46.8962	162.928	NA	processed_pseudogene	Gm1821
ENSMUSG00000058297	14.4067	0.679571	0.423082	1.60624	0.108221	0.894034	94214	11.9196	9.46615	7.49037	14.7533	15.1248	22.6911	8.33711	26.6423	94214	protein_coding	Spock2
ENSMUSG00000059742	54.6499	-0.379734	0.236336	-1.60675	0.108108	0.894034	170738	41.1767	51.538	76.7763	76.5326	43.4838	47.2732	42.7277	54.3093	170738	protein_coding	Kcnh7
ENSMUSG00000001119	331.946	0.542638	0.337991	1.60548	0.108388	0.89457	12833	191.797	210.359	257.482	487.78	691.96	399.931	223.018	293.065	12833	protein_coding	Col6a1
ENSMUSG00000023348	478.243	0.14889	0.092744	1.60538	0.10841	0.89457	22051	450.777	454.375	439.123	439.832	476.432	509.605	563.797	473.413	22051	protein_coding	Trip6
ENSMUSG00000028613	21.3446	-0.839209	0.522906	-1.60489	0.108517	0.895012	16975	13.0032	9.46615	50.56	45.1819	12.2889	13.2365	17.7164	16.3953	16975	protein_coding	Lrp8
ENSMUSG00000029195	3.81861	1.26875	0.790753	1.60448	0.108608	0.895014	83379	0	2.10359	5.61778	1.84416	2.8359	7.5637	4.16855	8.19763	83379	protein_coding	Klb
ENSMUSG00000035000	789.377	-0.218346	0.136092	-1.60441	0.108625	0.895014	13482	787.776	707.858	954.086	1016.13	814.849	687.352	646.126	747.009	13482	protein_coding	Dpp4
ENSMUSG00000084915	5.47481	1.00825	0.628556	1.60408	0.108697	0.895164	NA	5.41799	2.10359	7.49037	1.84416	7.56241	10.4001	7.29497	5.12352	NA	antisense	C230037L18Rik
ENSMUSG00000002781	460.012	-0.151036	0.0944337	-1.59939	0.109735	0.895525	NA	456.195	521.69	504.664	460.118	420.659	404.658	427.277	481.61	NA	protein_coding	Tmem143
ENSMUSG00000005338	4.18091	1.09281	0.683761	1.59823	0.109991	0.895525	94332	1.0836	4.20718	3.74519	2.76624	6.61711	3.78185	4.16855	9.22233	94332	protein_coding	Cadm3
ENSMUSG00000022435	66.5808	0.848194	0.530831	1.59786	0.110074	0.895525	22270	9.75238	43.1236	113.292	62.7014	56.7181	93.6008	112.551	91.1986	22270	protein_coding	Upk3a
ENSMUSG00000030287	680.965	-0.276513	0.17308	-1.59761	0.110131	0.895525	16439	558.053	697.34	827.686	994.924	540.712	569.169	666.969	661.958	16439	protein_coding	Itpr2
ENSMUSG00000031365	91.097	0.248369	0.155465	1.59758	0.110136	0.895525	27081	72.6011	86.2472	90.8207	93.13	108.71	104.001	90.666	96.3221	27081	protein_coding	Zfp275
ENSMUSG00000031529	299.473	0.21216	0.132725	1.5985	0.109932	0.895525	21951	256.813	276.622	275.271	272.936	308.168	402.767	302.22	282.818	21951	protein_coding	Tnks
ENSMUSG00000031903	97.5745	0.277573	0.173421	1.60057	0.109471	0.895525	192654	76.9355	89.4026	92.6933	106.039	118.163	110.619	120.888	83.001	192654	protein_coding	Pla2g15
ENSMUSG00000031935	169.182	-0.210692	0.13149	-1.60234	0.109081	0.895525	234959	162.54	202.996	175.087	178.883	181.498	152.22	137.562	150.631	234959	protein_coding	Med17
ENSMUSG00000034220	183.879	-0.388731	0.242685	-1.60179	0.109202	0.895525	14733	169.041	158.821	286.507	283.078	174.881	148.438	153.194	151.656	14733	protein_coding	Gpc1
ENSMUSG00000035048	511.971	-0.216977	0.135633	-1.59973	0.109657	0.895525	NA	594.895	604.782	518.708	474.871	498.174	425.458	386.633	567.686	NA	protein_coding	Anapc13
ENSMUSG00000035958	234.111	-0.230675	0.144232	-1.59933	0.109746	0.895525	56196	284.986	242.965	234.074	220.377	251.45	169.238	224.06	209.039	56196	protein_coding	Tdp2
ENSMUSG00000036430	116.642	-0.234789	0.146671	-1.60079	0.109423	0.895525	72726	149.537	125.164	114.228	125.403	98.3113	115.346	106.298	104.52	72726	protein_coding	Tbcc
ENSMUSG00000040463	479.81	0.12843	0.0803387	1.59861	0.109907	0.895525	18432	436.69	482.774	472.83	449.053	481.158	523.787	516.901	492.882	18432	protein_coding	Mybbp1a
ENSMUSG00000050379	72.7087	-0.363778	0.227684	-1.59773	0.110103	0.895525	56526	61.7651	74.6774	96.4385	105.117	62.3899	71.8552	70.8654	46.1116	56526	protein_coding	2020-09-06
ENSMUSG00000052675	18.3551	-0.549399	0.343515	-1.59934	0.109744	0.895525	57745	16.254	30.5021	22.4711	21.2078	12.2889	15.1274	18.7585	12.2964	57745	protein_coding	Zfp112
ENSMUSG00000054052	5.76142	-1.79612	1.12375	-1.59833	0.10997	0.895525	216453	1.0836	1.05179	22.4711	17.5195	2.8359	3.78185	2.08428	1.0247	216453	protein_coding	Rdh19
ENSMUSG00000057738	2799.74	0.159018	0.0993349	1.60083	0.109416	0.895525	20740	2557.29	2526.41	2909.07	2742.26	2655.35	3363.96	3188.94	2680.62	20740	protein_coding	Sptan1
ENSMUSG00000061451	83.5464	-0.261978	0.163947	-1.59794	0.110056	0.895525	381199	85.6043	80.9882	95.5022	102.351	85.0771	78.4734	65.6547	71.7292	381199	protein_coding	Tmem151a
ENSMUSG00000074373	36.0811	0.472079	0.294923	1.60069	0.109446	0.895525	NA	42.2603	29.4503	22.4711	17.5195	47.265	43.4913	36.4748	43.0375	NA	antisense	Gm10680
ENSMUSG00000078653	169.896	-0.260393	0.162445	-1.60296	0.108943	0.895525	68107	217.803	170.391	205.049	177.961	172.045	137.092	172.995	130.137	68107	protein_coding	Cntd1
ENSMUSG00000079505	18.898	-0.51903	0.323801	-1.60293	0.108951	0.895525	NA	18.4212	18.9323	20.5985	26.7403	16.0701	17.9638	16.6742	10.247	NA	antisense	Gm11131
ENSMUSG00000091803	310.691	-0.159332	0.0997079	-1.59798	0.110046	0.895525	66272	345.668	318.694	298.679	338.403	301.551	269.457	280.335	315.609	66272	protein_coding	Cox16
ENSMUSG00000094989	15.994	-0.566761	0.35465	-1.59809	0.110024	0.895525	NA	22.7556	18.9323	17.7896	14.7533	16.0701	8.50917	10.4214	15.3705	NA	processed_pseudogene	Rpl9-ps4
ENSMUSG00000096910	124.969	-0.327545	0.205005	-1.59774	0.1101	0.895525	100043468	127.865	161.976	91.757	165.052	113.436	128.583	112.551	83.001	100043468	protein_coding	Zfp955b
ENSMUSG00000098789	38.1577	0.399746	0.250149	1.59804	0.110035	0.895525	433466	26.0064	33.6574	43.0696	41.4936	45.3744	42.5458	44.812	44.0622	433466	protein_coding	Jmjd7
ENSMUSG00000007867	60.9048	-0.329645	0.206512	-1.59625	0.110432	0.896269	76411	66.0995	87.299	54.3052	65.4677	50.1009	59.5642	43.7698	59.4328	76411	protein_coding	Ift43
ENSMUSG00000060639	43.1377	-0.455211	0.285183	-1.59621	0.110442	0.896269	319158	58.5143	39.9682	41.197	32.2728	34.0308	28.3639	39.6013	40.9881	319158	protein_coding	Hist1h4i
ENSMUSG00000084786	795.806	-0.151629	0.0949786	-1.59645	0.110388	0.896269	66177	903.721	816.193	809.896	809.586	794.998	684.515	678.432	840.257	66177	protein_coding	Ubl5
ENSMUSG00000097119	126.299	-0.213315	0.133635	-1.59625	0.110433	0.896269	NA	124.614	126.215	151.68	128.169	118.163	109.674	119.846	116.816	NA	lincRNA	B230354K17Rik
ENSMUSG00000005470	9.01811	0.783982	0.491412	1.59537	0.110631	0.896925	66929	8.66879	8.41436	5.61778	5.53248	19.8513	10.4001	10.4214	6.14822	66929	protein_coding	Asf1b
ENSMUSG00000097534	3.09739	-1.28274	0.804034	-1.59539	0.110626	0.896925	NA	4.33439	5.25897	3.74519	4.6104	0.945301	2.83639	1.04214	2.04941	NA	lincRNA	Gm16675
ENSMUSG00000035540	374.805	-1.07918	0.676761	-1.59463	0.110795	0.897384	14473	178.794	195.634	666.643	1147.07	411.206	171.129	237.608	106.569	14473	protein_coding	Gc
ENSMUSG00000075025	760.05	-0.267458	0.167714	-1.59472	0.110774	0.897384	NA	879.882	980.273	732.184	571.689	688.179	611.715	626.325	804.392	NA	lincRNA	Gm10804
ENSMUSG00000020930	15.014	-0.565591	0.355957	-1.58893	0.112076	0.89901	73293	15.1704	21.0359	14.0444	22.1299	11.3436	11.3456	11.4635	13.3211	73293	protein_coding	Ccdc103
ENSMUSG00000021591	856.849	0.308243	0.193922	1.58952	0.111944	0.89901	93692	1059.76	870.886	583.313	589.209	875.349	913.317	839.964	1208.13	93692	protein_coding	Glrx
ENSMUSG00000024052	502.831	0.195868	0.123331	1.58815	0.112253	0.89901	64898	485.452	503.81	469.084	404.793	465.088	615.496	599.23	483.66	64898	protein_coding	Lpin2
ENSMUSG00000024053	17.4412	0.82745	0.519533	1.59268	0.111232	0.89901	246707	6.50159	7.36256	29.0252	17.5195	17.9607	21.7456	31.2642	21.5188	246707	protein_coding	Emilin2
ENSMUSG00000026817	260.266	-0.249068	0.156608	-1.59039	0.111747	0.89901	11636	260.064	249.275	341.748	324.572	262.794	241.093	201.133	237.731	11636	protein_coding	Ak1
ENSMUSG00000026875	19.5499	-0.60882	0.383156	-1.58896	0.112069	0.89901	NA	21.672	18.9323	18.7259	37.8053	22.6872	16.0729	12.5057	9.22233	NA	protein_coding	Traf1
ENSMUSG00000028438	12.6916	0.619633	0.389193	1.5921	0.111363	0.89901	109242	14.0868	10.5179	8.42667	8.29872	21.7419	15.1274	13.5478	12.2964	109242	protein_coding	Kif24
ENSMUSG00000029060	318.669	-0.176103	0.110896	-1.588	0.112286	0.89901	76580	329.414	361.817	299.615	364.221	262.794	302.548	294.925	328.93	76580	protein_coding	Mib2
ENSMUSG00000030655	419.922	0.190286	0.119468	1.59278	0.11121	0.89901	233789	377.092	391.268	422.27	399.26	413.096	536.078	476.257	378.115	233789	protein_coding	Smg1
ENSMUSG00000032382	829.83	-0.135327	0.0852186	-1.58799	0.112288	0.89901	56440	956.817	801.468	818.323	866.755	736.389	763.934	825.374	821.812	56440	protein_coding	Snx1
ENSMUSG00000033916	634.727	-0.13456	0.0846155	-1.59025	0.111779	0.89901	68953	714.091	605.834	711.585	644.534	595.54	594.696	596.103	621.995	68953	protein_coding	Chmp2a
ENSMUSG00000034165	1397.96	-0.151925	0.0954891	-1.59102	0.111605	0.89901	NA	1532.21	1514.58	1455.94	1413.55	1485.07	1146.85	1228.68	1405.89	NA	protein_coding	Ccnd3
ENSMUSG00000037053	188.136	1.25496	0.788477	1.59163	0.111469	0.89901	12007	250.311	115.697	27.1526	12.9091	178.662	213.675	328.274	390.412	12007	protein_coding	Azgp1
ENSMUSG00000037738	6.80231	-0.968182	0.60969	-1.58799	0.112289	0.89901	330721	10.836	5.25897	10.2993	12.9091	2.8359	4.72732	2.08428	8.19763	330721	protein_coding	Nek5
ENSMUSG00000039639	269.061	0.195417	0.123041	1.58823	0.112235	0.89901	NA	274.15	214.566	269.653	260.026	335.582	259.057	280.335	282.818	NA	protein_coding	Kcne1
ENSMUSG00000048271	374.705	0.153864	0.0967775	1.58987	0.111863	0.89901	381626	345.668	341.833	332.385	377.131	385.683	395.204	434.572	372.992	381626	protein_coding	Rbm33
ENSMUSG00000050373	232.801	-0.20119	0.126347	-1.59235	0.111305	0.89901	NA	237.308	222.981	302.424	247.117	220.255	208.002	227.186	204.941	NA	protein_coding	Snx21
ENSMUSG00000051285	744.212	0.118129	0.0742058	1.59191	0.111405	0.89901	319263	698.921	689.978	746.228	710.923	725.991	778.116	785.772	823.861	319263	protein_coding	Pcmtd1
ENSMUSG00000053334	86.1106	-0.265807	0.16684	-1.59319	0.111119	0.89901	231630	96.4402	98.8687	85.203	95.8963	66.1711	68.0733	93.7925	81.9763	231630	protein_coding	Ficd
ENSMUSG00000057666	27293.4	-0.192645	0.121188	-1.58964	0.111917	0.89901	14433	32319.4	33073.7	25424.2	25074.1	28684.2	23963.7	26401.5	22095.7	14433	protein_coding	Gapdh
ENSMUSG00000067377	72.6877	0.469177	0.294645	1.59234	0.111307	0.89901	56496	54.1799	45.2272	87.0756	76.5326	83.1865	65.2369	134.436	61.4822	56496	protein_coding	Tspan6
ENSMUSG00000074364	334.752	0.29881	0.188039	1.58908	0.112042	0.89901	259300	255.729	245.068	382.009	382.663	448.073	397.094	305.347	344.3	259300	protein_coding	Ehd2
ENSMUSG00000089789	6.14825	-1.01281	0.637403	-1.58896	0.11207	0.89901	107605	6.50159	7.36256	6.55407	11.065	6.61711	2.83639	6.25283	0	107605	protein_coding	Rdh1
ENSMUSG00000010290	103.127	-0.30874	0.194926	-1.58388	0.11322	0.899238	98404	81.2699	129.371	99.2474	130.013	107.764	100.219	79.2025	76.8527	98404	protein_coding	AI597479
ENSMUSG00000015755	799.52	0.160368	0.10129	1.58325	0.113364	0.899238	68652	783.441	824.607	686.305	696.17	828.084	874.553	937.925	755.206	68652	protein_coding	Tab2
ENSMUSG00000022099	1661.37	-0.184278	0.116698	-1.57911	0.114311	0.899238	NA	1888.71	1513.53	1807.99	1937.29	1369.74	1390.78	1654.92	1763.51	NA	protein_coding	Dmtn
ENSMUSG00000024383	312.108	0.173452	0.109302	1.5869	0.112534	0.899238	26405	289.321	297.658	264.036	293.221	310.059	365.894	309.515	346.35	26405	protein_coding	Map3k2
ENSMUSG00000025176	1076.27	-0.247603	0.155985	-1.58735	0.112434	0.899238	67432	1391.34	1286.35	960.64	887.963	1088.99	812.153	1007.75	989.863	67432	protein_coding	Hoga1
ENSMUSG00000026074	281.165	0.23045	0.145929	1.57919	0.114294	0.899238	26921	257.896	235.602	275.271	280.312	382.847	320.512	239.692	281.793	26921	protein_coding	Map4k4
ENSMUSG00000027540	376.092	0.170602	0.107908	1.581	0.113879	0.899238	19246	385.761	401.786	305.233	330.105	409.315	405.604	407.476	380.165	19246	protein_coding	Ptpn1
ENSMUSG00000027684	352.106	0.289189	0.182825	1.58178	0.1137	0.899238	14013	332.665	236.654	391.372	381.741	369.613	477.459	397.055	322.782	14013	protein_coding	Mecom
ENSMUSG00000028072	8.53074	-0.765812	0.484048	-1.5821	0.113627	0.899238	18211	9.75238	7.36256	13.1081	14.7533	5.67181	6.61824	5.21069	7.17292	18211	protein_coding	Ntrk1
ENSMUSG00000028664	119.968	0.379699	0.23952	1.58525	0.11291	0.899238	13844	99.691	80.9882	122.655	155.831	114.381	142.765	127.141	167.027	13844	protein_coding	Ephb2
ENSMUSG00000028871	3.55704	1.73386	1.09737	1.58002	0.114101	0.899238	192199	0	0	5.61778	0	6.61711	8.50917	1.04214	7.17292	192199	protein_coding	Rspo1
ENSMUSG00000029804	302.611	0.302444	0.191372	1.5804	0.114015	0.899238	73998	308.825	286.088	198.495	243.429	310.059	452.877	280.335	308.436	73998	protein_coding	Herc3
ENSMUSG00000030220	197.404	0.321461	0.203495	1.5797	0.114176	0.899238	NA	150.62	149.355	217.221	237.897	195.677	188.147	256.366	249.003	NA	protein_coding	Arhgdib
ENSMUSG00000030934	2067.84	-0.43203	0.272603	-1.58483	0.113004	0.899238	18242	1595.06	1466.2	3646.87	3375.73	1802.69	1623.36	1884.19	1618.01	18242	protein_coding	Oat
ENSMUSG00000032231	435.43	0.294304	0.186076	1.58163	0.113733	0.899238	12306	317.494	331.315	571.141	439.832	490.611	526.623	485.636	438.573	12306	protein_coding	Anxa2
ENSMUSG00000036242	105.902	-0.302803	0.191366	-1.58232	0.113576	0.899238	67419	87.7715	106.231	116.101	157.676	88.8583	108.728	92.7503	85.0504	67419	protein_coding	3632451O06Rik
ENSMUSG00000037526	130.917	-0.250542	0.15852	-1.5805	0.113992	0.899238	100504663	127.865	159.873	121.719	127.247	123.834	108.728	134.436	106.569	100504663	protein_coding	Atg14
ENSMUSG00000038079	210.877	-0.439121	0.276789	-1.58648	0.11263	0.899238	381259	385.761	262.949	135.763	163.208	140.85	197.602	157.363	208.015	381259	protein_coding	Tmem237
ENSMUSG00000039577	19.5431	-0.523574	0.330794	-1.58278	0.113472	0.899238	260305	19.5048	18.9323	19.6622	30.4286	14.1795	20.8002	16.6742	11.2717	260305	protein_coding	Nphp4
ENSMUSG00000040721	157.496	-0.194656	0.122868	-1.58426	0.113134	0.899238	239102	180.961	161.976	168.533	157.676	140.85	131.419	160.489	150.631	239102	protein_coding	Zfhx2
ENSMUSG00000042688	262.618	0.259674	0.164239	1.58107	0.113862	0.899238	NA	263.314	226.136	191.004	213	285.481	336.585	281.377	252.077	NA	protein_coding	Mapk6
ENSMUSG00000045348	24.202	0.73888	0.467734	1.5797	0.114176	0.899238	NA	10.836	21.0359	14.9807	25.8182	21.7419	18.9093	67.739	16.3953	NA	protein_coding	Nyap1
ENSMUSG00000049265	27.8018	1.05031	0.662596	1.58515	0.112932	0.899238	16527	9.75238	3.15538	59.923	12.9091	17.9607	47.2732	55.2333	35.8646	16527	protein_coding	Kcnk3
ENSMUSG00000049721	398.463	-0.243096	0.153191	-1.58689	0.112538	0.899238	NA	392.263	401.786	570.204	437.988	340.308	386.694	341.821	378.115	NA	protein_coding	Gal3st1
[truncated: 40,141 more rows]

## Sheet: FDR < 0.05
Gene	baseMean	log2FoldChange (mut vs WT)	lfcSE	stat	pvalue	padj (FDR)	ENTREZID	Ctrl3	Ctrl4	Ctrl5	Ctrl6	KO1	KO2	KO3	KO4	ENTREZID	GENEBIOTYPE	SYMBOL
ENSMUSG00000074934	37.3345	5.49097	0.682349	8.04716	8.47e-16	7.07e-12	23892	6.50159	0	1.87259	0.92208	75.6241	66.1824	150.068	34.8399	23892	protein_coding	Grem1
ENSMUSG00000034450	12.386	3.38299	0.582614	5.80657	6.38e-09	7.6e-06	268756	1.0836	3.15538	3.74519	2.76624	14.1795	26.473	38.5591	20.4941	268756	protein_coding	Gulo
ENSMUSG00000082100	8.60173	3.08003	0.605803	5.08421	3.69e-07	0.000307976	NA	1.0836	2.10359	3.74519	0.92208	16.0701	14.1819	22.927	14.3458	NA	processed_pseudogene	Glns-ps1
ENSMUSG00000073530	12.2863	2.79436	0.479872	5.82313	5.78e-09	7.41e-06	23850	3.25079	3.15538	4.68148	4.6104	27.4137	18.9093	23.9692	23.5682	23850	protein_coding	Pappa2
ENSMUSG00000033576	6.77495	2.69072	0.724875	3.71197	0.000205652	0.043991	71939	0	1.05179	3.74519	0.92208	18.906	9.45463	16.6742	6.14822	71939	protein_coding	Apol6
ENSMUSG00000061808	2564.17	2.39365	0.525728	4.55302	5.29e-06	0.00259504	22139	988.242	1499.86	210.667	474.871	4675.46	4789.72	3863.21	5314.11	22139	protein_coding	Ttr
ENSMUSG00000039109	10.3894	2.31435	0.617451	3.74824	0.00017808	0.0423309	NA	1.0836	4.20718	7.49037	2.76624	11.3436	14.1819	11.4635	37.914	NA	protein_coding	F13a1
ENSMUSG00000091957	353.858	2.22764	0.602606	3.69667	0.000218445	0.0461361	NA	120.279	180.909	112.356	99.5846	429.167	97.3827	1000.45	986.789	NA	transcribed_processed_pseudogene	Rps2-ps10
ENSMUSG00000053279	284.914	1.92826	0.250193	7.70708	1.29e-14	7.16e-11	11668	205.884	128.319	133.89	71.0001	407.425	529.459	466.878	525.673	11668	protein_coding	Aldh1a1
ENSMUSG00000024747	266.216	1.74607	0.36925	4.72868	2.26e-06	0.00139647	26358	262.231	135.682	73.9674	47.0261	405.534	464.222	357.453	517.475	26358	protein_coding	Aldh1a7
ENSMUSG00000006724	194.033	1.59233	0.342777	4.64538	3.39e-06	0.00176988	13115	145.202	91.5062	57.1141	165.974	366.777	178.693	336.611	352.498	13115	protein_coding	Cyp27b1
ENSMUSG00000044254	91.046	1.18006	0.281732	4.18859	2.81e-05	0.0114226	100102	44.4275	72.5739	49.6237	74.6885	152.193	133.31	175.079	67.6304	100102	protein_coding	Pcsk9
ENSMUSG00000026822	47.0416	1.14586	0.303755	3.77231	0.000161746	0.0408899	16819	39.0095	21.0359	36.5156	37.8053	48.2103	95.4918	56.2755	70.7045	16819	protein_coding	Lcn2
ENSMUSG00000023913	181.734	1.10021	0.284316	3.86969	0.000108975	0.0318706	27226	94.273	69.4185	165.724	192.715	218.364	274.184	273.04	268.472	27226	protein_coding	Pla2g7
ENSMUSG00000022636	232.389	0.988022	0.151228	6.53332	6.43e-11	1.79e-07	11658	130.032	159.873	191.941	173.351	305.332	385.749	319.936	272.571	11658	protein_coding	Alcam
ENSMUSG00000031886	154.319	0.941396	0.186397	5.05049	4.41e-07	0.000350122	NA	100.775	118.853	96.4385	126.325	146.522	231.638	262.619	200.842	NA	protein_coding	Ces2e
ENSMUSG00000069516	228.972	0.915076	0.243158	3.76329	0.000167691	0.041573	17105	115.945	167.235	154.489	216.689	386.628	348.876	169.869	334.053	17105	protein_coding	Lyz2
ENSMUSG00000052031	146.531	0.911165	0.244988	3.71923	0.000199832	0.0433012	380608	71.5175	140.941	80.5215	112.494	267.52	140.874	214.681	169.076	380608	protein_coding	Tagap1
ENSMUSG00000003849	426.323	0.797339	0.130692	6.10092	1.05e-09	1.96e-06	18104	333.748	336.574	382.009	239.741	555.837	572.951	545.038	557.439	18104	protein_coding	Nqo1
ENSMUSG00000026483	126.929	0.795062	0.205047	3.87746	0.000105554	0.0318706	63913	63.9323	84.1436	102.993	122.637	148.412	175.856	204.259	136.286	63913	protein_coding	Fam129a
ENSMUSG00000035504	552.164	0.759057	0.136194	5.57333	2.5e-08	2.61e-05	70335	478.95	509.069	332.385	413.092	712.757	730.843	647.168	766.478	70335	protein_coding	Reep6
ENSMUSG00000025665	63.0856	0.713845	0.194537	3.66947	0.000243058	0.0490326	67071	39.0095	52.5897	56.1778	48.8702	85.0771	92.6554	63.5704	80.9516	67071	protein_coding	Rps6ka6
ENSMUSG00000010064	702.281	0.698341	0.186455	3.74537	0.000180131	0.0423309	NA	576.474	720.48	489.683	494.235	1134.36	1020.15	714.907	699.872	NA	protein_coding	Slc38a3
ENSMUSG00000021876	722.479	0.673653	0.111452	6.04434	1.5e-09	2.28e-06	NA	464.864	552.192	631.064	608.573	851.716	868.881	914.998	1011.38	NA	protein_coding	Rnase4
ENSMUSG00000099032	211.378	0.639122	0.166361	3.84178	0.000122144	0.0334093	100039596	183.128	185.116	140.444	150.299	236.325	240.148	345.99	232.608	100039596	protein_coding	Tcf24
ENSMUSG00000045294	502.589	0.625875	0.104112	6.01153	1.84e-09	2.56e-06	231070	394.43	463.842	370.773	386.351	550.165	653.315	669.053	626.094	231070	protein_coding	Insig1
ENSMUSG00000028158	195.032	0.625832	0.161962	3.86406	0.000111519	0.0318706	17777	137.617	148.303	203.176	153.987	198.513	233.529	285.546	253.102	17777	protein_coding	Mttp
ENSMUSG00000074794	764.81	0.572858	0.146057	3.92214	8.78e-05	0.0271181	105171	623.069	724.687	572.077	502.533	919.778	1142.12	843.09	834.108	105171	protein_coding	Arrdc3
ENSMUSG00000029700	3157.14	0.546156	0.112724	4.84506	1.27e-06	0.000812241	55961	2327.57	2655.78	2595.41	2522.81	3407.81	4021.05	4440.55	3439.93	55961	protein_coding	Slc13a1
ENSMUSG00000031274	350.557	0.499564	0.106463	4.69239	2.7e-06	0.00155362	NA	314.243	293.451	319.277	279.39	379.066	418.84	474.173	402.708	NA	protein_coding	Col4a5
ENSMUSG00000020917	1676.14	0.476187	0.123317	3.86149	0.000112698	0.0318706	104112	1295.98	1475.67	1337.03	1466.11	1740.3	2235.07	2298.96	1671.29	104112	protein_coding	Acly
ENSMUSG00000035311	280.152	0.400356	0.109538	3.65494	0.000257241	0.0499078	432486	270.9	253.483	237.819	226.832	331.801	336.585	344.948	280.769	432486	protein_coding	Gnptab
ENSMUSG00000027422	1240.45	0.264094	0.0647248	4.08026	4.5e-05	0.0156372	81910	1170.29	1097.02	1159.13	1124.94	1420.79	1278.27	1380.83	1390.52	81910	protein_coding	Rrbp1
ENSMUSG00000021939	7563.73	-0.220075	0.0589064	-3.73601	0.000186961	0.0433012	13030	7798.66	7921.07	7983.8	8656.48	7144.58	7152.43	6730.13	6690.29	13030	protein_coding	Ctsb
ENSMUSG00000032357	1087.54	-0.275662	0.0716219	-3.84885	0.000118673	0.033001	NA	1202.79	1226.39	1163.82	1185.79	1035.1	931.281	1004.62	923.258	NA	protein_coding	Tinag
ENSMUSG00000030161	6654.24	-0.30846	0.06708	-4.5984	4.26e-06	0.00215264	57436	6640.29	7404.64	7556.85	7549.99	5601.85	5725.72	5986.04	6192.28	57436	protein_coding	Gabarapl1
ENSMUSG00000026368	944.138	-0.339897	0.0899308	-3.77954	0.000157115	0.0403303	14060	1005.58	1071.78	1014.95	983.859	933.957	786.625	769.098	800.293	14060	protein_coding	F13b
ENSMUSG00000020051	8093.42	-0.368474	0.0951258	-3.87354	0.000107264	0.0318706	18478	9068.63	9245.28	8616.74	8513.56	6332.57	6211.69	7996.33	7328.68	18478	protein_coding	Pah
ENSMUSG00000024503	1391.18	-0.379527	0.0958767	-3.95849	7.54e-05	0.0246763	20730	1648.15	1634.49	1417.55	1657.9	1224.16	1116.59	1314.14	1112.83	20730	protein_coding	Spink3
ENSMUSG00000006717	1060.76	-0.412291	0.0998416	-4.12945	3.64e-05	0.0134825	66834	1349.08	1202.2	1292.09	1047.48	879.13	888.735	875.396	940.678	66834	protein_coding	Acot13
ENSMUSG00000038453	338.527	-0.413416	0.105283	-3.9267	8.61e-05	0.0271111	56013	387.928	377.594	336.13	368.832	296.824	295.93	278.251	271.546	56013	protein_coding	Srcin1
ENSMUSG00000049686	429.394	-0.419481	0.10555	-3.97424	7.06e-05	0.0235604	109305	451.86	438.599	528.071	542.183	347.871	340.367	378.296	381.19	109305	protein_coding	Orai1
ENSMUSG00000033726	490.768	-0.425503	0.104259	-4.08123	4.48e-05	0.0156372	13796	512.542	567.969	560.842	593.819	467.924	354.549	421.024	405.782	13796	protein_coding	Emx1
ENSMUSG00000028943	510.476	-0.425893	0.102386	-4.15967	3.19e-05	0.0120856	56226	595.979	637.388	501.855	586.443	394.19	419.786	429.361	471.363	56226	protein_coding	Espn
ENSMUSG00000047728	387.663	-0.432668	0.117939	-3.66857	0.000243914	0.0490326	NA	449.693	448.065	413.843	410.325	383.792	290.257	282.42	341.226	NA	protein_coding	BC025446
ENSMUSG00000040938	200.479	-0.437819	0.117711	-3.71944	0.000199666	0.0433012	NA	236.224	210.359	209.73	233.286	176.771	181.529	156.321	154.73	NA	protein_coding	Slc16a11
ENSMUSG00000039208	181.575	-0.471035	0.125252	-3.76071	0.000169432	0.041573	210029	222.138	215.618	187.259	201.013	172.045	138.983	151.11	135.261	210029	protein_coding	Metrnl
ENSMUSG00000027896	1194.96	-0.48801	0.116006	-4.20675	2.59e-05	0.0108065	229699	1321.99	1225.34	1414.74	1676.34	1042.67	997.463	893.113	973.468	229699	protein_coding	Slc16a4
ENSMUSG00000078439	1303.09	-0.505597	0.120107	-4.20956	2.56e-05	0.0108065	72273	1452.02	1373.64	1629.16	1691.09	1048.34	912.372	1005.66	1261.41	72273	protein_coding	Smim24
ENSMUSG00000063903	28904.3	-0.545697	0.123623	-4.4142	1.01e-05	0.00469879	16612	27709.8	33463.9	31747.9	42175.9	24448.3	21427	21596.2	24624.6	16612	protein_coding	Klk1
ENSMUSG00000022330	199.03	-0.558221	0.151463	-3.68552	0.000228232	0.0476006	107587	238.392	195.634	272.462	255.416	180.552	144.656	138.604	167.027	107587	protein_coding	Osr2
ENSMUSG00000023262	2599.09	-0.623435	0.167586	-3.72008	0.00019916	0.0433012	109652	3159.77	2739.93	3066.37	4144.75	2382.16	2008.16	1785.18	1819.87	109652	protein_coding	Acy1
ENSMUSG00000030780	1620.48	-0.62911	0.104033	-6.04723	1.47e-09	2.28e-06	233913	1759.76	2064.67	1731.21	1916.08	1377.3	1168.59	1115.09	1310.6	233913	protein_coding	BC017158
ENSMUSG00000006469	752.303	-0.633245	0.130496	-4.85262	1.22e-06	0.000812241	142681	811.615	905.595	812.705	1038.26	594.594	497.314	701.359	511.327	142681	protein_coding	Slc34a3
ENSMUSG00000079262	1869.64	-0.665487	0.142952	-4.65533	3.23e-06	0.00174096	28254	1997.07	1983.69	2514.89	2470.25	1126.8	1447.5	1297.46	1770.69	28254	protein_coding	Slco1a6
ENSMUSG00000021670	399.965	-0.680395	0.118914	-5.72172	1.05e-08	1.17e-05	15357	444.275	501.706	478.447	526.507	267.52	335.639	259.492	336.103	15357	protein_coding	Hmgcr
ENSMUSG00000014776	98.343	-0.68691	0.180586	-3.80377	0.00014251	0.0371529	78688	120.279	110.438	117.973	149.377	63.3352	71.8552	82.3289	76.8527	78688	protein_coding	Nol3
ENSMUSG00000030781	4581.49	-0.704901	0.0920725	-7.65594	1.92e-14	8e-11	246787	4852.35	5911.09	5011.06	5632.06	3380.4	3344.1	3433.85	3416.36	246787	protein_coding	Slc5a2
ENSMUSG00000034135	572.422	-0.716889	0.112484	-6.37328	1.85e-10	4.41e-07	70661	625.236	707.858	698.477	642.69	443.346	420.731	463.752	358.646	70661	protein_coding	Sik3
ENSMUSG00000024727	178.091	-0.721552	0.172682	-4.17851	2.93e-05	0.0116565	225997	188.546	193.53	223.775	250.806	123.834	123.856	175.079	101.446	225997	protein_coding	Trpm6
ENSMUSG00000038168	1059.41	-0.726218	0.198315	-3.66194	0.000250317	0.0494826	210530	1064.09	962.392	1944.69	1414.47	736.389	766.77	841.006	764.429	210530	protein_coding	Leprel1
ENSMUSG00000026971	839.45	-0.75496	0.154876	-4.87461	1.09e-06	0.000812241	NA	1165.95	762.551	1014.01	1070.53	529.368	568.223	767.014	565.636	NA	protein_coding	Itgb6
ENSMUSG00000090257	490.372	-0.762283	0.204588	-3.72595	0.000194584	0.0433012	NA	528.796	429.132	914.762	619.638	367.722	304.439	364.748	378.115	NA	antisense	Gm4524
ENSMUSG00000051262	346.927	-0.793095	0.216685	-3.66013	0.000252084	0.0494826	93674	363.005	336.574	642.299	346.702	230.653	198.547	316.81	240.805	93674	protein_coding	Cml3
ENSMUSG00000001986	75.6924	-0.837529	0.188767	-4.43684	9.13e-06	0.00435182	53623	83.4371	99.9205	86.1393	100.507	69.007	45.3822	44.812	51.2352	53623	protein_coding	Gria3
ENSMUSG00000044748	2184.43	-0.838363	0.151275	-5.54197	2.99e-08	2.94e-05	13214	2260.39	2371.8	2912.82	3436.59	1637.26	1276.38	1784.14	1380.28	13214	protein_coding	Defb1
ENSMUSG00000092368	35.6887	-1.0611	0.282467	-3.75655	0.000172273	0.0416576	NA	40.0931	52.5897	32.7704	61.7793	16.0701	25.5275	26.0535	21.5188	NA	antisense	A930015D03Rik
ENSMUSG00000073409	371.197	-1.11103	0.255637	-4.34611	1.39e-05	0.00608446	15019	484.368	415.459	469.084	631.625	319.512	282.693	184.458	115.791	15019	protein_coding	H2-Q6
ENSMUSG00000028931	42.9482	-1.17582	0.267207	-4.4004	1.08e-05	0.00487261	16498	45.5111	56.7969	48.6874	76.5326	35.9214	22.6911	20.8428	21.5188	16498	protein_coding	Kcnab2
ENSMUSG00000021750	624.531	-1.22419	0.320084	-3.82458	0.000130995	0.0352525	NA	476.783	514.328	1560.81	1068.69	372.449	319.566	318.894	423.202	NA	protein_coding	Fam107a
ENSMUSG00000046070	246.341	-1.26712	0.312755	-4.05147	5.09e-05	0.0173308	16005	188.546	253.483	422.27	594.741	155.029	125.747	125.057	147.557	16005	protein_coding	Igfals
ENSMUSG00000026579	45.9488	-1.32843	0.28295	-4.69493	2.67e-06	0.00155362	14067	62.8487	56.7969	68.3496	71.9222	18.906	42.5458	17.7164	20.4941	14067	protein_coding	F5
ENSMUSG00000031283	96.0027	-1.45588	0.299002	-4.86913	1.12e-06	0.000812241	83453	153.871	103.076	174.151	112.494	19.8513	69.9643	52.1069	53.2846	83453	protein_coding	Chrdl1
ENSMUSG00000086706	22.118	-1.73428	0.370979	-4.67488	2.94e-06	0.00163581	NA	20.5884	28.3985	38.3882	44.2598	7.56241	7.5637	13.5478	10.247	NA	antisense	Gm15848
ENSMUSG00000005980	3850.57	-2.04069	0.251111	-8.12664	4.41e-16	7.07e-12	NA	6346.63	5890.05	7477.26	3693.85	1552.18	727.061	1558	1804.5	NA	protein_coding	Dnase1
ENSMUSG00000030785	17.7717	-2.05765	0.559086	-3.68037	0.000232893	0.0479732	12862	8.66879	45.2272	14.9807	18.4416	6.61711	4.72732	6.25283	8.19763	12862	protein_coding	Cox6a2
ENSMUSG00000096852	424.339	-2.19946	0.321516	-6.84092	7.87e-12	2.63e-08	380997	303.407	931.89	728.439	343.936	113.436	150.329	154.236	148.582	380997	protein_coding	Cyp2d12
ENSMUSG00000096006	36.0709	-2.20771	0.422818	-5.22141	1.78e-07	0.000155932	NA	84.5207	61.0041	38.3882	38.7273	7.56241	7.5637	7.29497	25.6176	NA	processed_pseudogene	Gm21596
ENSMUSG00000021214	456.317	-2.53859	0.608818	-4.1697	3.05e-05	0.0118348	105349	576.474	425.977	1337.03	923.002	32.1402	120.074	102.13	242.855	105349	protein_coding	Akr1c18
ENSMUSG00000082319	14.784	-3.47542	0.716751	-4.84886	1.24e-06	0.000812241	NA	28.1736	35.761	3.74519	35.039	2.8359	0.945463	3.12642	2.04941	NA	processed_pseudogene	Gm8822
ENSMUSG00000086503	657.324	-10.5895	2.56766	-4.12418	3.72e-05	0.0134953	NA	1.0836	5.25897	2769.56	3136.92	0	0	1.04214	2.04941	NA	lincRNA	Xist

## Sheet: DOWN < -1.5 fold
Gene	baseMean	log2FoldChange (mut vs WT)	lfcSE	stat	pvalue	padj (FDR)	ENTREZID	Ctrl3	Ctrl4	Ctrl5	Ctrl6	KO1	KO2	KO3	KO4	ENTREZID	GENEBIOTYPE	SYMBOL
ENSMUSG00000023262	2599.09	-0.623435	0.167586	-3.72008	0.00019916	0.0433012	109652	3159.77	2739.93	3066.37	4144.75	2382.16	2008.16	1785.18	1819.87	109652	protein_coding	Acy1
ENSMUSG00000030780	1620.48	-0.62911	0.104033	-6.04723	1.47e-09	2.28e-06	233913	1759.76	2064.67	1731.21	1916.08	1377.3	1168.59	1115.09	1310.6	233913	protein_coding	BC017158
ENSMUSG00000006469	752.303	-0.633245	0.130496	-4.85262	1.22e-06	0.000812241	142681	811.615	905.595	812.705	1038.26	594.594	497.314	701.359	511.327	142681	protein_coding	Slc34a3
ENSMUSG00000079262	1869.64	-0.665487	0.142952	-4.65533	3.23e-06	0.00174096	28254	1997.07	1983.69	2514.89	2470.25	1126.8	1447.5	1297.46	1770.69	28254	protein_coding	Slco1a6
ENSMUSG00000021670	399.965	-0.680395	0.118914	-5.72172	1.05e-08	1.17e-05	15357	444.275	501.706	478.447	526.507	267.52	335.639	259.492	336.103	15357	protein_coding	Hmgcr
ENSMUSG00000014776	98.343	-0.68691	0.180586	-3.80377	0.00014251	0.0371529	78688	120.279	110.438	117.973	149.377	63.3352	71.8552	82.3289	76.8527	78688	protein_coding	Nol3
ENSMUSG00000030781	4581.49	-0.704901	0.0920725	-7.65594	1.92e-14	8e-11	246787	4852.35	5911.09	5011.06	5632.06	3380.4	3344.1	3433.85	3416.36	246787	protein_coding	Slc5a2
ENSMUSG00000034135	572.422	-0.716889	0.112484	-6.37328	1.85e-10	4.41e-07	70661	625.236	707.858	698.477	642.69	443.346	420.731	463.752	358.646	70661	protein_coding	Sik3
ENSMUSG00000024727	178.091	-0.721552	0.172682	-4.17851	2.93e-05	0.0116565	225997	188.546	193.53	223.775	250.806	123.834	123.856	175.079	101.446	225997	protein_coding	Trpm6
ENSMUSG00000038168	1059.41	-0.726218	0.198315	-3.66194	0.000250317	0.0494826	210530	1064.09	962.392	1944.69	1414.47	736.389	766.77	841.006	764.429	210530	protein_coding	Leprel1
ENSMUSG00000026971	839.45	-0.75496	0.154876	-4.87461	1.09e-06	0.000812241	NA	1165.95	762.551	1014.01	1070.53	529.368	568.223	767.014	565.636	NA	protein_coding	Itgb6
ENSMUSG00000090257	490.372	-0.762283	0.204588	-3.72595	0.000194584	0.0433012	NA	528.796	429.132	914.762	619.638	367.722	304.439	364.748	378.115	NA	antisense	Gm4524
ENSMUSG00000051262	346.927	-0.793095	0.216685	-3.66013	0.000252084	0.0494826	93674	363.005	336.574	642.299	346.702	230.653	198.547	316.81	240.805	93674	protein_coding	Cml3
ENSMUSG00000001986	75.6924	-0.837529	0.188767	-4.43684	9.13e-06	0.00435182	53623	83.4371	99.9205	86.1393	100.507	69.007	45.3822	44.812	51.2352	53623	protein_coding	Gria3
ENSMUSG00000044748	2184.43	-0.838363	0.151275	-5.54197	2.99e-08	2.94e-05	13214	2260.39	2371.8	2912.82	3436.59	1637.26	1276.38	1784.14	1380.28	13214	protein_coding	Defb1
ENSMUSG00000092368	35.6887	-1.0611	0.282467	-3.75655	0.000172273	0.0416576	NA	40.0931	52.5897	32.7704	61.7793	16.0701	25.5275	26.0535	21.5188	NA	antisense	A930015D03Rik
ENSMUSG00000073409	371.197	-1.11103	0.255637	-4.34611	1.39e-05	0.00608446	15019	484.368	415.459	469.084	631.625	319.512	282.693	184.458	115.791	15019	protein_coding	H2-Q6
ENSMUSG00000028931	42.9482	-1.17582	0.267207	-4.4004	1.08e-05	0.00487261	16498	45.5111	56.7969	48.6874	76.5326	35.9214	22.6911	20.8428	21.5188	16498	protein_coding	Kcnab2
ENSMUSG00000021750	624.531	-1.22419	0.320084	-3.82458	0.000130995	0.0352525	NA	476.783	514.328	1560.81	1068.69	372.449	319.566	318.894	423.202	NA	protein_coding	Fam107a
ENSMUSG00000046070	246.341	-1.26712	0.312755	-4.05147	5.09e-05	0.0173308	16005	188.546	253.483	422.27	594.741	155.029	125.747	125.057	147.557	16005	protein_coding	Igfals
ENSMUSG00000026579	45.9488	-1.32843	0.28295	-4.69493	2.67e-06	0.00155362	14067	62.8487	56.7969	68.3496	71.9222	18.906	42.5458	17.7164	20.4941	14067	protein_coding	F5
ENSMUSG00000031283	96.0027	-1.45588	0.299002	-4.86913	1.12e-06	0.000812241	83453	153.871	103.076	174.151	112.494	19.8513	69.9643	52.1069	53.2846	83453	protein_coding	Chrdl1
ENSMUSG00000086706	22.118	-1.73428	0.370979	-4.67488	2.94e-06	0.00163581	NA	20.5884	28.3985	38.3882	44.2598	7.56241	7.5637	13.5478	10.247	NA	antisense	Gm15848
ENSMUSG00000005980	3850.57	-2.04069	0.251111	-8.12664	4.41e-16	7.07e-12	NA	6346.63	5890.05	7477.26	3693.85	1552.18	727.061	1558	1804.5	NA	protein_coding	Dnase1
ENSMUSG00000030785	17.7717	-2.05765	0.559086	-3.68037	0.000232893	0.0479732	12862	8.66879	45.2272	14.9807	18.4416	6.61711	4.72732	6.25283	8.19763	12862	protein_coding	Cox6a2
ENSMUSG00000096852	424.339	-2.19946	0.321516	-6.84092	7.87e-12	2.63e-08	380997	303.407	931.89	728.439	343.936	113.436	150.329	154.236	148.582	380997	protein_coding	Cyp2d12
ENSMUSG00000096006	36.0709	-2.20771	0.422818	-5.22141	1.78e-07	0.000155932	NA	84.5207	61.0041	38.3882	38.7273	7.56241	7.5637	7.29497	25.6176	NA	processed_pseudogene	Gm21596
ENSMUSG00000021214	456.317	-2.53859	0.608818	-4.1697	3.05e-05	0.0118348	105349	576.474	425.977	1337.03	923.002	32.1402	120.074	102.13	242.855	105349	protein_coding	Akr1c18
ENSMUSG00000082319	14.784	-3.47542	0.716751	-4.84886	1.24e-06	0.000812241	NA	28.1736	35.761	3.74519	35.039	2.8359	0.945463	3.12642	2.04941	NA	processed_pseudogene	Gm8822
ENSMUSG00000086503	657.324	-10.5895	2.56766	-4.12418	3.72e-05	0.0134953	NA	1.0836	5.25897	2769.56	3136.92	0	0	1.04214	2.04941	NA	lincRNA	Xist

## Sheet: UP > 1.5 fold
Gene	baseMean	log2FoldChange (mut vs WT)	lfcSE	stat	pvalue	padj (FDR)	ENTREZID	Ctrl3	Ctrl4	Ctrl5	Ctrl6	KO1	KO2	KO3	KO4	ENTREZID	GENEBIOTYPE	SYMBOL
ENSMUSG00000074934	37.3345	5.49097	0.682349	8.04716	8.47e-16	7.07e-12	23892	6.50159	0	1.87259	0.92208	75.6241	66.1824	150.068	34.8399	23892	protein_coding	Grem1
ENSMUSG00000034450	12.386	3.38299	0.582614	5.80657	6.38e-09	7.6e-06	268756	1.0836	3.15538	3.74519	2.76624	14.1795	26.473	38.5591	20.4941	268756	protein_coding	Gulo
ENSMUSG00000082100	8.60173	3.08003	0.605803	5.08421	3.69e-07	0.000307976	NA	1.0836	2.10359	3.74519	0.92208	16.0701	14.1819	22.927	14.3458	NA	processed_pseudogene	Glns-ps1
ENSMUSG00000073530	12.2863	2.79436	0.479872	5.82313	5.78e-09	7.41e-06	23850	3.25079	3.15538	4.68148	4.6104	27.4137	18.9093	23.9692	23.5682	23850	protein_coding	Pappa2
ENSMUSG00000033576	6.77495	2.69072	0.724875	3.71197	0.000205652	0.043991	71939	0	1.05179	3.74519	0.92208	18.906	9.45463	16.6742	6.14822	71939	protein_coding	Apol6
ENSMUSG00000061808	2564.17	2.39365	0.525728	4.55302	5.29e-06	0.00259504	22139	988.242	1499.86	210.667	474.871	4675.46	4789.72	3863.21	5314.11	22139	protein_coding	Ttr
ENSMUSG00000039109	10.3894	2.31435	0.617451	3.74824	0.00017808	0.0423309	NA	1.0836	4.20718	7.49037	2.76624	11.3436	14.1819	11.4635	37.914	NA	protein_coding	F13a1
ENSMUSG00000091957	353.858	2.22764	0.602606	3.69667	0.000218445	0.0461361	NA	120.279	180.909	112.356	99.5846	429.167	97.3827	1000.45	986.789	NA	transcribed_processed_pseudogene	Rps2-ps10
ENSMUSG00000053279	284.914	1.92826	0.250193	7.70708	1.29e-14	7.16e-11	11668	205.884	128.319	133.89	71.0001	407.425	529.459	466.878	525.673	11668	protein_coding	Aldh1a1
ENSMUSG00000024747	266.216	1.74607	0.36925	4.72868	2.26e-06	0.00139647	26358	262.231	135.682	73.9674	47.0261	405.534	464.222	357.453	517.475	26358	protein_coding	Aldh1a7
ENSMUSG00000006724	194.033	1.59233	0.342777	4.64538	3.39e-06	0.00176988	13115	145.202	91.5062	57.1141	165.974	366.777	178.693	336.611	352.498	13115	protein_coding	Cyp27b1
ENSMUSG00000044254	91.046	1.18006	0.281732	4.18859	2.81e-05	0.0114226	100102	44.4275	72.5739	49.6237	74.6885	152.193	133.31	175.079	67.6304	100102	protein_coding	Pcsk9
ENSMUSG00000026822	47.0416	1.14586	0.303755	3.77231	0.000161746	0.0408899	16819	39.0095	21.0359	36.5156	37.8053	48.2103	95.4918	56.2755	70.7045	16819	protein_coding	Lcn2
ENSMUSG00000023913	181.734	1.10021	0.284316	3.86969	0.000108975	0.0318706	27226	94.273	69.4185	165.724	192.715	218.364	274.184	273.04	268.472	27226	protein_coding	Pla2g7
ENSMUSG00000022636	232.389	0.988022	0.151228	6.53332	6.43e-11	1.79e-07	11658	130.032	159.873	191.941	173.351	305.332	385.749	319.936	272.571	11658	protein_coding	Alcam
ENSMUSG00000031886	154.319	0.941396	0.186397	5.05049	4.41e-07	0.000350122	NA	100.775	118.853	96.4385	126.325	146.522	231.638	262.619	200.842	NA	protein_coding	Ces2e
ENSMUSG00000069516	228.972	0.915076	0.243158	3.76329	0.000167691	0.041573	17105	115.945	167.235	154.489	216.689	386.628	348.876	169.869	334.053	17105	protein_coding	Lyz2
ENSMUSG00000052031	146.531	0.911165	0.244988	3.71923	0.000199832	0.0433012	380608	71.5175	140.941	80.5215	112.494	267.52	140.874	214.681	169.076	380608	protein_coding	Tagap1
ENSMUSG00000003849	426.323	0.797339	0.130692	6.10092	1.05e-09	1.96e-06	18104	333.748	336.574	382.009	239.741	555.837	572.951	545.038	557.439	18104	protein_coding	Nqo1
ENSMUSG00000026483	126.929	0.795062	0.205047	3.87746	0.000105554	0.0318706	63913	63.9323	84.1436	102.993	122.637	148.412	175.856	204.259	136.286	63913	protein_coding	Fam129a
ENSMUSG00000035504	552.164	0.759057	0.136194	5.57333	2.5e-08	2.61e-05	70335	478.95	509.069	332.385	413.092	712.757	730.843	647.168	766.478	70335	protein_coding	Reep6
ENSMUSG00000025665	63.0856	0.713845	0.194537	3.66947	0.000243058	0.0490326	67071	39.0095	52.5897	56.1778	48.8702	85.0771	92.6554	63.5704	80.9516	67071	protein_coding	Rps6ka6
ENSMUSG00000010064	702.281	0.698341	0.186455	3.74537	0.000180131	0.0423309	NA	576.474	720.48	489.683	494.235	1134.36	1020.15	714.907	699.872	NA	protein_coding	Slc38a3
ENSMUSG00000021876	722.479	0.673653	0.111452	6.04434	1.5e-09	2.28e-06	NA	464.864	552.192	631.064	608.573	851.716	868.881	914.998	1011.38	NA	protein_coding	Rnase4
ENSMUSG00000099032	211.378	0.639122	0.166361	3.84178	0.000122144	0.0334093	100039596	183.128	185.116	140.444	150.299	236.325	240.148	345.99	232.608	100039596	protein_coding	Tcf24
ENSMUSG00000045294	502.589	0.625875	0.104112	6.01153	1.84e-09	2.56e-06	231070	394.43	463.842	370.773	386.351	550.165	653.315	669.053	626.094	231070	protein_coding	Insig1
ENSMUSG00000028158	195.032	0.625832	0.161962	3.86406	0.000111519	0.0318706	17777	137.617	148.303	203.176	153.987	198.513	233.529	285.546	253.102	17777	protein_coding	Mttp
