# Supplementary material for: A parathyroid hormone/salt-inducible kinase signaling axis controls renal vitamin D activation and organismal calcium homeostasis
Source: J Clin Invest. 2023 May 1;133(9):e163627. doi: 10.1172/JCI163627 (PMC10145948; doi:10.1172/JCI163627)
Supplement: Supplemental table 9 [file jci-133-163627-s103.xlsx]

## Sheet: Overview
microCT Results for: Six2 Cre SIK Mutant (CSRC-39387)
				Femoral Metaphysis (Trabecular Bone Architecture)							Femoral Midshaft (Cortical Bone Properties)
Sample Name	Treatment	Gender	Bone Length (mm)	BV/TV (%)	BMD (mgHA/cm3)	ConnD. (1/mm3)	SMI	Tb.N (1/mm)	Tb.Th (mm)	Tb.Sp (mm)	Ct.Ar [mm2]	Ma.Ar [mm2]	Tt.Ar [mm2]	Ct.Ar/Tt.Ar (%)	Ct. Th (mm)	Ct. TMD (mgHA/cm3)	Ct. Porosity (%)	pMOI[mm4]	Imax[mm4]	Imin[mm4]
2508	Control	Male	13.861	33.72	335.989	421.757	0.5826	7.7326	0.0515	0.1145	0.77874	1.20427	1.98301	39.271	0.1581	1098.73	2.185	0.4229	0.2925	0.13039
2510	Control	Male	14.402	25.31	285.819	338.043	1.4616	6.7378	0.0495	0.1346	0.78482	1.02549	1.81031	43.353	0.1699	1117.32	2.174	0.37185	0.24856	0.1233
2511	Control	Male	14.037	35.65	361.214	357.987	0.5523	7.1318	0.0616	0.1268	0.88112	1.26074	2.14186	41.138	0.1666	1122.27	2.24	0.50727	0.34583	0.16144
2512	Control	Male	14.361	31.31	322.349	348.481	0.9525	6.9156	0.0573	0.1312	0.92284	1.21389	2.13673	43.189	0.1805	1131.61	1.906	0.51984	0.35432	0.16552
2528	Control	Male	13.673	48.58	431.471	368.176	-1.0476	8.1698	0.0764	0.1104	0.95816	1.51721	2.47537	38.708	0.1809	1096.39	1.027	0.6279	0.40025	0.22765
2529	Control	Male	14.444	49.47	444.084	381.451	-1.3638	8.3089	0.0744	0.1167	1.01675	1.62066	2.63741	38.551	0.1838	1100.88	1.41	0.69922	0.43272	0.26651
2534	Control	Male	14.402	45.68	414.748	399.464	-0.5644	8.2675	0.0701	0.1033	0.88597	1.427	2.31297	38.304	0.1682	1088.45	2.208	0.53349	0.33209	0.2014
8682	Control	Male	14.037	37.43	370.183	338.594	0.3687	7.3955	0.0657	0.1232	0.948	1.29211	2.24011	42.319	0.1887	1164.59	1.167	0.55533	0.3621	0.19323
8686	Control	Male	13.954	20.21	249.289	338.075	1.9278	6.2838	0.045	0.1504	0.74796	1.12136	1.86932	40.013	0.1636	1149.18	2.151	0.37499	0.24892	0.12607
8687	Control	Male	13.631	29.9	318.985	378.295	1.0881	7.1289	0.0519	0.1248	0.76445	1.10223	1.86668	40.952	0.1527	1121.71	2.484	0.38685	0.26455	0.12229
8688	Control	Male	13.548	36.64	359.626	421.549	0.4663	7.649	0.0608	0.1183	0.87772	1.20244	2.08016	42.195	0.1838	1146.28	1.721	0.47118	0.29989	0.17129
2509	Mutant	Male	13.255	26.89	286.473	416.388	1.26	6.5699	0.0502	0.1425	0.80369	1.32582	2.12951	37.741	0.1451	1068.46	3.784	0.47315	0.32807	0.14508
2527	Mutant	Male	13.766	46.57	418.765	415.689	-0.8024	7.8798	0.0868	0.1215	0.95172	1.49534	2.44706	38.892	0.1709	1074.62	2.083	0.61559	0.39403	0.22156
2532	Mutant	Male	13.35	40.63	384.664	316.583	0.0684	7.3912	0.0715	0.1225	0.7969	1.31862	2.11552	37.669	0.1627	1091.07	1.223	0.44065	0.26966	0.17099
2533	Mutant	Male	13.982	39.98	375.976	333.568	0.0366	7.4729	0.0677	0.1215	0.84824	1.26694	2.11518	40.102	0.1693	1089.38	1.819	0.46343	0.29089	0.17254
8680	Mutant	Male	12.902	20.84	248.915	404.156	1.8456	6.3842	0.044	0.1503	0.6694	1.17419	1.84359	36.31	0.1473	1109.94	1.557	0.33799	0.2268	0.11119
8681	Mutant	Male	11.724	8.84	152.125	131.358	2.6356	4.1811	0.0385	0.2418	0.43797	0.79655	1.23452	35.477	0.1175	1097.23	1.271	0.14465	0.08996	0.05469
8683	Mutant	Male	13.35	25.91	287.874	408.552	1.5319	6.7998	0.049	0.1377	0.76426	1.11851	1.88277	40.592	0.1631	1107.6	2.42	0.37854	0.24652	0.13201
8684	Mutant	Male	12.943	24.24	274.981	381.32	1.5353	6.3838	0.0493	0.149	0.71424	1.26932	1.98356	36.008	0.1463	1083.4	1.688	0.38886	0.25945	0.12941
8685	Mutant	Male	13.995	35.23	356.169	349.571	0.5876	6.8495	0.0646	0.1365	0.90487	1.20975	2.11462	42.791	0.1799	1139.09	1.004	0.48954	0.30557	0.18398
8690	Mutant	Male	13.079	24.87	274.607	343.114	1.446	6.6497	0.048	0.1414	0.62467	1.04594	1.67061	37.392	0.1412	1066.21	1.748	0.27875	0.17874	0.10001
				BV/TV (%)	BMD (mgHA/cm3)	ConnD. (1/mm3)	SMI	Tb.N (1/mm)	Tb.Th (mm)	Tb.Sp (mm)	Ct.Ar [mm2]	Ma.Ar [mm2]	Tt.Ar [mm2]	Ct.Ar/Tt.Ar (%)	Ct. Th (mm)	Ct. TMD (mgHA/cm3)	Ct. Porosity (%)	pMOI[mm4]	Imax[mm4]	Imin[mm4]
	Control Male	Mean	14.0318	35.8091	353.978	371.988	0.402191	7.4292	0.0603818	0.123109	0.869685	1.27158	2.14127	40.7266	0.172436	1121.58	1.87936	0.497347	0.325612	0.171735
		STD	0.333331	9.2929	60.2646	31.6198	1.02168	0.663249	0.0104538	0.0128492	0.0895766	0.182025	0.261672	1.87559	0.0117941	24.5442	0.483501	0.105937	0.0607902	0.0470968
		N	11	11	11	11	11	11	11	11	11	11	11	11	11	11	11	11	11	11
	Mutant Male	Mean	13.2346	29.4	306.055	350.03	1.01446	6.65619	0.05696	0.14647	0.751596	1.2021	1.95369	38.2974	0.15433	1092.7	1.8597	0.401115	0.258969	0.142146
		STD	0.662322	11.1975	78.8187	85.1817	1.02409	1.00245	0.015027	0.035195	0.149232	0.188644	0.327936	2.30308	0.0183406	22.13	0.794855	0.129033	0.0833414	0.0476891
		N	10	10	10	10	10	10	10	10	10	10	10	10	10	10	10	10	10	10

## Sheet: Sheet1
		Trabecular				Cortical
		ConnD. (1/mm3)	SMI	Tb.Th (mm)	Tb.Sp (mm)	Ma.Ar [mm2]	Tt.Ar [mm2]	Ct.Ar/Tt.Ar (%)	Ct. Th (mm)	Ct. Porosity (%)	pMOI[mm4]	Imax[mm4]	Imin[mm4]
Control	Mean	371.988	0.402191	0.0603818	0.123109	1.27158	2.14127	40.7266	0.172436	1.87936	0.497347	0.325612	0.171735
	STD	31.6198	1.02168	0.0104538	0.0128492	0.182025	0.261672	1.87559	0.0117941	0.483501	0.105937	0.0607902	0.0470968
Mutant	Mean	350.03	1.01446	0.05696	0.14647	1.2021	1.95369	38.2974	0.15433	1.8597	0.401115	0.258969	0.142146
	STD	85.1817	1.02409	0.015027	0.035195	0.188644	0.327936	2.30308	0.0183406	0.794855	0.129033	0.0833414	0.0476891

## Sheet: Definition of variables
	Trabecular Parameters
	Variable Name	Abbreviation	Units	Definition
	Bone Volume Fraction	BV/TV	%	Relative amount of bone in a defined volume
	Bone Mineral Density	BMD	mgHA/cm3	Mineral density of the trabecular region of interest. This is the average density of all pixels within the region of interest.
	Trabecular Thickness	Tb.Th	mm	Average thickness of individual trabeculae
	Trabecular Number	Tb.N	mm-1	Average number of trabeculae per mm. of bone
	Trabecular Separation	Tb.Sp	mm	Average distance separating individual trabeculae
	Connectivity Density	Conn.D	mm-3	Measure of density intricacies formed by a trabecular bone mesh throughout a given volume.
	Structural Model Index	SMI	-	Describes trabecular architecture as either plate-like or rod-like. With a typical range of 0-3, high values indicate rod-like structures, whereas lower values indicate plate-like structures. Occasionally, negative values of SMI occur. This only indicates concavities within the trabeculae (i.e. a plate-like trabeculae is very thin in the middle, but thick at the ends) Higher negative numbers sugg…
	Cortical Parameters
	Variable Name	Abbreviation	Units	Definition
	Cortical Thickness	Ct.Th	µm	Average thickness of cortical shell
	Cortical Tissue Mineral Density	Ct.TMD	mgHA/cm3	Mean density of bone only (material density)
	Bone Area	Ct.Ar	mm2	Average area of bone in a specific cross-sectional region
	Total Area	Tt.Ar	mm2	Average total cross-sectional area containing both bone & non-bone
	Medullary Area	Ma.Ar	mm2	Difference of total area and bone area (TA-BA)
	Bone Area Fraction	Ct.Ar/Tt.Ar	%	Relative cortical bone area
	Polar Moment of Inertia	J	mm4	Value indicating the bending and torsional rigidity around the neutral axis of the bone and perpendicular to the x and y-axes and passing through the center of mass. The moment of inertia is a measure of the resistance of the bone to an imposed bending load. Larger values indicate a higher bending strength.
	Maximum and minimum moment of inertia	Imax, Imin	mm4	Greatest (Imax) and smallest (Imin) values of flexural rigidity used in assessing the direction of true moments of inertia.
